# Supplementary material for: Understanding the molecular mechanisms underlying the effects of light intensity on flavonoid production by RNA-seq analysis in Epimedium pseudowushanense B.L.Guo
Source: PLoS One. 2017 Aug 7;12(8):e0182348. doi: 10.1371/journal.pone.0182348 (PMC5546586; doi:10.1371/journal.pone.0182348)
Supplement: S1 Table — (XLSX) [file pone.0182348.s001.xlsx]

## Sheet: Sheet1
Table S1 Primers used in RT-qPCR.
Unique sequence ID	Primer-F (5’-3’)	Primer-R (5’-3’)
TR2108|c0_g1	GCTCATGTCCTCAACATTCCTA	ACTTGACTCACTGTGCTCTTC
TR575|c1_g1	CATGTCGTCCACTTTCCTAGTT	GCCCATTGTCAGTACCTTCTT
TR6321|c0_g1	GGACTTGAACCCAACGTACTAA	AGCGACTCCGAGAGTTAGAT
TR1945|c0_g1	GACCGTTTGAAGGAGCTGATTA	GACAACAGCAGCATCAGAGATA
TR11916|c0_g1	GCCGTCCGTTAAGAGATTGA	GCGTTGTTCTCAGCCAAATC
TR9672|c0_g1	AGGAGGAAGGAAAGCCTACT	CGCAACACTATGCAAGACAAC
TR19880|c0_g1	CAAGATGCTGAGGGAGAGATTT	CTGGAATCCAAGGTCCAAGAG
TR11207|c0_g7	GGTTTGTGTAGTCGGTTGGTAG	ATATTGCAGCTGGGCTTGAG
TR11560|c0_g1	TGAGCGATATCTGGAGAGTAGG	CCTTTCTTCGCCCACCATTA
TR1989|c0_g1	ACAGTGATCTCCGCATGTATC	CACCTTTGTCAACTGCTTCTTT
TR10614|c0_g1	CAGAGTCCCTCAAGCCATTT	CCACACGAACCAGACTTAGTT
TR9038|c0_g1	TCTTGTCCCTGGAGTTGAATG	TTGGTCCTCGGATCCATATTTC
TR18393|c0_g1	TGACAGTGACGGTGCTATTG	CAGGCTCTTCTGGATGTTCTT
TR19575|c0_g1	CTCACTTCCCAATACCTCTTCC	GCGATGGGTTGGTGAGAA
TR21768|c4_g3	GGGAGAAAGGGAGAGAAATGAG	GAAGAACCACCCTCTTCTACAG
actin	TACGAACAGGAGCTGGAGACTT	GATGGTCCAGACTCGTCATACTC
