# Supplementary material for: Understanding the molecular mechanisms underlying the effects of light intensity on flavonoid production by RNA-seq analysis in Epimedium pseudowushanense B.L.Guo
Source: PLoS One. 2017 Aug 7;12(8):e0182348. doi: 10.1371/journal.pone.0182348 (PMC5546586; doi:10.1371/journal.pone.0182348)
Supplement: S2 Table — (XLSX) [file pone.0182348.s002.xlsx]

## Sheet: Sheet1
Table S2. Length distrubiton of transcript and unigene sequences.
Type of Sequences	All (>=200bp)	>=500 bp	>=1000 bp	N50	GC(%)	Total Length	Max Length	Min Length	Average Length
Transcript	57962	30425	17816	1455	43.68	51775815	17683	224	893
Unigene	43657	21367	12127	1383	44.14	36576376	17683	224	837
