# Supplementary material for: Understanding the molecular mechanisms underlying the effects of light intensity on flavonoid production by RNA-seq analysis in Epimedium pseudowushanense B.L.Guo
Source: PLoS One. 2017 Aug 7;12(8):e0182348. doi: 10.1371/journal.pone.0182348 (PMC5546586; doi:10.1371/journal.pone.0182348)
Supplement: S3 Table — (XLSX) [file pone.0182348.s003.xlsx]

## Sheet: table S3-reads-mapping到-stats
Table S3 Summary of Read mapping
Sample	Total Reads (M)	Total Mapped (M)	Multiple Mapped (M)	Uniquely Mapped (M)
L_1	40.252	32.840(81.59%)	3.993(9.92%)	28.847(71.67%)
L_2	27.337	21.943(80.27%)	1.631(5.97%)	20.312(74.30%)
M_1	27.02	23.736(87.84%)	1.972(7.30%)	21.764(80.55%)
M_2	28.919	23.326(80.66%)	2.218(7.67%)	21.108(72.99%)
H_1	32.933	28.922(87.82%)	1.969(5.98%)	26.954(81.84%)
H_2	32.913	29.747(90.38%)	2.284(6.94%)	27.463(83.44%)
