# Supplementary material for: Understanding the molecular mechanisms underlying the effects of light intensity on flavonoid production by RNA-seq analysis in Epimedium pseudowushanense B.L.Guo
Source: PLoS One. 2017 Aug 7;12(8):e0182348. doi: 10.1371/journal.pone.0182348 (PMC5546586; doi:10.1371/journal.pone.0182348)
Supplement: S4 Table — (XLSX) [file pone.0182348.s004.xlsx]

## Sheet: Sheet1
Table S4 Mapping percentages of unigene sequences by BLAST.
Database	Total unigenes	Mapped unigenes
Nr	43657	25989 (59.5%)
Nt		15441 (35.4%)
Pfam		20875 (47.8%)
SwissProt		19717 (45.2%)
Trembl		26218 (60.1%)
