# Supplementary material for: Understanding the molecular mechanisms underlying the effects of light intensity on flavonoid production by RNA-seq analysis in Epimedium pseudowushanense B.L.Guo
Source: PLoS One. 2017 Aug 7;12(8):e0182348. doi: 10.1371/journal.pone.0182348 (PMC5546586; doi:10.1371/journal.pone.0182348)
Supplement: S5 Table — (XLSX) [file pone.0182348.s005.xlsx]

## Sheet: table S5-ko_count
Table S5 Summary of KEGG annotation results
Pathway_name	Pathway_class	Unigene_counts	Pathway_id	Unigene_ids
Glycolysis / Gluconeogenesis	Metabolism; Carbohydrate metabolism	88	ko00010	TR10066|c1_g1, TR1006|c0_g1, TR10484|c0_g2, TR10547|c0_g4, TR10644|c0_g1, TR10668|c1_g1, TR10732|c0_g1, TR10812|c0_g6, TR10939|c0_g1, TR11242|c2_g8, TR11417|c0_g1, TR11466|c1_g1, TR11714|c1_g1, TR11716|c0_g2, TR12427|c13_g1, TR1255|c0_g1, TR12636|c0_g1, TR12805|c0_g1, TR12899|c0_g1, TR13104|c0_g1, TR13144|c1_g1, TR13189|c0_g1, TR13366|c0_g1, TR13369|c0_g1, TR13434|c0_g2, TR13495|c0_g1, TR13835|c0…
Citrate cycle (TCA cycle)	Metabolism; Carbohydrate metabolism	49	ko00020	TR10930|c0_g1, TR11417|c0_g1, TR11716|c0_g2, TR11769|c2_g1, TR12228|c0_g1, TR12661|c0_g1, TR12670|c0_g1, TR12766|c0_g1, TR13028|c0_g1, TR13835|c0_g1, TR14508|c0_g1, TR14508|c2_g1, TR14919|c9_g1, TR17666|c0_g1, TR18122|c0_g1, TR18828|c0_g1, TR18974|c14_g1, TR19368|c0_g1, TR19653|c0_g1, TR19692|c1_g1, TR19707|c0_g1, TR20135|c14_g1, TR20170|c0_g1, TR20253|c4_g1, TR20253|c8_g1, TR20951|c0_g1, TR21113…
Pentose phosphate pathway	Metabolism; Carbohydrate metabolism	42	ko00030	TR10089|c0_g1, TR10644|c0_g1, TR10736|c0_g1, TR11714|c1_g1, TR12139|c5_g3, TR12805|c0_g1, TR12830|c0_g1, TR13943|c0_g1, TR14413|c0_g1, TR16452|c0_g1, TR17330|c0_g1, TR17914|c0_g1, TR18764|c0_g1, TR18949|c2_g1, TR18995|c2_g1, TR19416|c2_g1, TR19423|c0_g1, TR19456|c0_g1, TR19730|c0_g1, TR19894|c0_g1, TR19913|c0_g1, TR20321|c0_g1, TR20484|c0_g1, TR20517|c0_g1, TR20808|c0_g1, TR21134|c1_g1, TR21315|c…
Pentose and glucuronate interconversions	Metabolism; Carbohydrate metabolism	53	ko00040	TR10005|c0_g1, TR10066|c1_g1, TR10212|c0_g1, TR10716|c0_g1, TR11156|c0_g1, TR11207|c0_g7, TR11214|c0_g1, TR11560|c0_g1, TR11829|c1_g1, TR12139|c5_g3, TR12881|c0_g1, TR13369|c0_g1, TR13862|c0_g1, TR14246|c0_g1, TR14583|c9_g1, TR14670|c1_g1, TR14709|c0_g1, TR15216|c0_g1, TR15467|c0_g1, TR15815|c0_g1, TR15815|c0_g2, TR16949|c0_g1, TR17251|c0_g1, TR17330|c0_g1, TR17470|c0_g1, TR18043|c0_g1, TR18134|c…
Fructose and mannose metabolism	Metabolism; Carbohydrate metabolism	42	ko00051	TR10484|c0_g2, TR10644|c0_g1, TR10965|c0_g1, TR11714|c1_g1, TR11868|c0_g1, TR13144|c1_g1, TR1374|c0_g1, TR14456|c0_g1, TR1509|c1_g2, TR15445|c0_g1, TR17037|c0_g1, TR18764|c0_g1, TR18995|c4_g1, TR19205|c0_g1, TR19365|c0_g1, TR19416|c2_g1, TR19456|c0_g1, TR19664|c0_g1, TR19889|c0_g1, TR19913|c0_g1, TR20321|c0_g1, TR20416|c0_g1, TR20484|c0_g1, TR20650|c0_g1, TR21134|c1_g1, TR234|c0_g2, TR2601|c0_g1,…
Galactose metabolism	Metabolism; Carbohydrate metabolism	39	ko00052	TR10554|c0_g1, TR10720|c0_g2, TR10808|c0_g2, TR10845|c0_g1, TR10852|c0_g6, TR10853|c1_g1, TR10853|c2_g1, TR10939|c0_g1, TR11539|c0_g1, TR11714|c1_g1, TR11729|c0_g1, TR12805|c0_g1, TR13144|c1_g1, TR13862|c0_g1, TR14626|c1_g1, TR14626|c2_g1, TR14855|c0_g1, TR1737|c0_g1, TR1752|c0_g1, TR19136|c5_g1, TR19456|c0_g1, TR20443|c0_g1, TR20956|c0_g1, TR21134|c1_g1, TR21672|c1_g3, TR21763|c0_g1, TR2291|c0_g…
Ascorbate and aldarate metabolism	Metabolism; Carbohydrate metabolism	40	ko00053	TR10005|c0_g1, TR10066|c1_g1, TR10212|c0_g1, TR10812|c0_g6, TR11207|c0_g7, TR11560|c0_g1, TR11829|c1_g1, TR12146|c0_g2, TR12435|c0_g1, TR12557|c1_g1, TR12580|c0_g1, TR12863|c0_g1, TR1382|c0_g1, TR14246|c0_g1, TR14709|c0_g1, TR14840|c0_g1, TR1571|c2_g1, TR16059|c0_g1, TR1632|c0_g1, TR17892|c0_g1, TR18134|c0_g1, TR18995|c2_g1, TR19524|c0_g1, TR19575|c0_g1, TR1989|c0_g1, TR21249|c0_g1, TR21318|c0_g1…
Fatty acid biosynthesis	Metabolism; Lipid metabolism	32	ko00061	TR10118|c0_g1, TR10190|c0_g1, TR10506|c0_g1, TR10619|c0_g3, TR1200|c0_g1, TR12252|c1_g1, TR12981|c0_g1, TR1343|c0_g1, TR13898|c0_g1, TR14331|c0_g1, TR14546|c0_g1, TR14546|c0_g2, TR14546|c0_g3, TR1887|c0_g1, TR19079|c23_g1, TR19174|c20_g1, TR19174|c22_g1, TR19968|c0_g1, TR2008|c0_g1, TR20184|c0_g1, TR20656|c0_g1, TR20770|c0_g1, TR20793|c0_g1, TR21392|c0_g1, TR2258|c0_g1, TR2366|c17_g1, TR3632|c0_g…
Fatty acid elongation	Metabolism; Lipid metabolism	18	ko00062	TR10404|c1_g1, TR1094|c1_g1, TR12170|c1_g2, TR13994|c0_g1, TR14141|c0_g1, TR1794|c0_g1, TR1807|c0_g1, TR2033|c0_g1, TR2883|c0_g1, TR2994|c0_g1, TR3406|c0_g1, TR4501|c0_g1, TR4501|c0_g2, TR5119|c0_g6, TR7270|c0_g1, TR7832|c0_g1, TR9497|c0_g1, TR9556|c0_g1
Fatty acid degradation	Metabolism; Lipid metabolism	41	ko00071	TR10066|c1_g1, TR1006|c0_g1, TR10088|c0_g1, TR10812|c0_g6, TR11903|c0_g1, TR1200|c0_g1, TR12252|c1_g1, TR12427|c13_g1, TR12427|c5_g1, TR12899|c0_g1, TR13104|c0_g1, TR13495|c0_g1, TR1350|c0_g2, TR14099|c0_g2, TR14145|c3_g1, TR14709|c0_g1, TR14851|c4_g1, TR15060|c0_g1, TR1543|c0_g1, TR1887|c0_g1, TR19032|c0_g1, TR19209|c0_g1, TR19250|c4_g1, TR19524|c0_g1, TR19968|c0_g1, TR19975|c0_g1, TR2076|c20_g1…
Synthesis and degradation of ketone bodies	Metabolism; Lipid metabolism	8	ko00072	TR10088|c0_g1, TR10683|c0_g1, TR14670|c0_g1, TR15060|c0_g1, TR18548|c2_g1, TR18548|c4_g1, TR18548|c7_g1, TR19663|c1_g1
Cutin, suberine and wax biosynthesis	Metabolism; Lipid metabolism	8	ko00073	TR1595|c0_g1, TR19986|c0_g1, TR21272|c0_g1, TR21431|c0_g1, TR35|c1_g2, TR8258|c0_g1, TR8477|c0_g1, TR9652|c0_g1
Steroid biosynthesis	Metabolism; Lipid metabolism	19	ko00100	TR10877|c0_g1, TR11770|c0_g3, TR12157|c0_g1, TR12768|c0_g1, TR13055|c0_g1, TR13285|c0_g1, TR1430|c0_g1, TR15255|c0_g1, TR15255|c0_g2, TR18148|c0_g1, TR18483|c0_g1, TR21584|c0_g1, TR21604|c0_g1, TR21787|c2_g15, TR3831|c0_g1, TR5113|c2_g2, TR6823|c0_g1, TR8585|c0_g1, TR8879|c0_g1
Primary bile acid biosynthesis	Metabolism; Lipid metabolism	1	ko00120	TR2076|c38_g1
Ubiquinone and other terpenoid-quinone biosynthesis	Metabolism; Metabolism of cofactors and vitamins	32	ko00130	TR10614|c0_g1, TR10624|c0_g1, TR12375|c0_g1, TR12427|c23_g1, TR13017|c0_g2, TR14466|c0_g1, TR14671|c2_g1, TR15038|c0_g1, TR15038|c2_g1, TR17945|c0_g1, TR17|c1_g4, TR18613|c0_g1, TR18660|c0_g1, TR18835|c0_g1, TR18835|c0_g2, TR1931|c0_g1, TR19416|c4_g1, TR1945|c0_g1, TR21252|c0_g1, TR21659|c0_g1, TR21703|c1_g1, TR2937|c0_g1, TR2953|c0_g1, TR325|c1_g1, TR3302|c1_g1, TR4438|c0_g1, TR4438|c0_g2, TR595…
Steroid hormone biosynthesis	Metabolism; Lipid metabolism	23	ko00140	TR10005|c0_g1, TR10212|c0_g1, TR11207|c0_g7, TR11560|c0_g1, TR14137|c12_g1, TR19317|c0_g2, TR19575|c0_g1, TR1989|c0_g1, TR21249|c0_g1, TR21768|c4_g3, TR2401|c0_g1, TR2463|c1_g1, TR24|c3_g8, TR3406|c0_g1, TR4598|c0_g1, TR760|c0_g1, TR8777|c0_g1, TR8878|c0_g1, TR9509|c0_g1, TR9638|c1_g1, TR9638|c1_g4, TR9638|c1_g5, TR9691|c0_g1
Oxidative phosphorylation	Metabolism; Energy metabolism	135	ko00190	TR10048|c1_g1, TR10609|c0_g1, TR10748|c0_g1, TR10930|c0_g1, TR10931|c2_g3, TR11158|c0_g1, TR11430|c0_g1, TR11494|c4_g1, TR11589|c2_g1, TR11589|c3_g1, TR11783|c0_g1, TR11962|c0_g1, TR11971|c0_g1, TR12519|c1_g1, TR12914|c0_g1, TR13071|c0_g1, TR13087|c0_g1, TR13106|c0_g7, TR13278|c0_g1, TR1333|c0_g1, TR13342|c0_g1, TR13688|c0_g1, TR13829|c0_g1, TR13831|c1_g1, TR14147|c0_g1, TR14246|c4_g1, TR14592|c0…
Photosynthesis	Metabolism; Energy metabolism	45	ko00195	TR11466|c0_g2, TR12274|c0_g1, TR12439|c0_g2, TR12684|c0_g9, TR12952|c0_g1, TR13478|c0_g1, TR13964|c0_g1, TR14063|c0_g1, TR14482|c0_g1, TR1507|c1_g1, TR1507|c2_g1, TR15456|c0_g1, TR16311|c0_g1, TR17639|c0_g1, TR17639|c0_g2, TR17640|c0_g1, TR18053|c0_g1, TR18135|c0_g2, TR18320|c0_g1, TR18836|c0_g1, TR18836|c0_g2, TR19124|c0_g1, TR19125|c0_g1, TR19175|c0_g1, TR19408|c0_g1, TR19655|c0_g1, TR20553|c0_…
Photosynthesis - antenna proteins	Metabolism; Energy metabolism	12	ko00196	TR10871|c0_g1, TR1282|c1_g2, TR13651|c0_g1, TR13830|c0_g1, TR14016|c0_g1, TR15166|c0_g1, TR18579|c1_g1, TR19142|c0_g1, TR20499|c0_g1, TR3141|c0_g1, TR8389|c0_g1, TR8721|c0_g1
Arginine biosynthesis	Metabolism; Amino acid metabolism	28	ko00220	TR10358|c0_g1, TR11501|c0_g1, TR11554|c0_g1, TR12332|c0_g1, TR1236|c0_g1, TR12567|c0_g1, TR14861|c1_g1, TR15738|c0_g2, TR1836|c0_g1, TR18627|c4_g1, TR18627|c7_g1, TR19233|c2_g1, TR20121|c0_g1, TR20300|c0_g1, TR20727|c0_g1, TR20952|c0_g1, TR21038|c0_g1, TR21099|c0_g1, TR21218|c0_g1, TR21317|c0_g1, TR21471|c0_g1, TR21480|c1_g1, TR221|c1_g1, TR2320|c0_g1, TR2979|c0_g1, TR3509|c20_g1, TR62|c0_g1, TR7…
Purine metabolism	Metabolism; Nucleotide metabolism	157	ko00230	TR10183|c0_g1, TR10367|c1_g2, TR10375|c1_g1, TR10414|c0_g1, TR10588|c0_g1, TR10732|c0_g1, TR10743|c0_g1, TR10754|c0_g1, TR1103|c0_g1, TR11325|c0_g2, TR11415|c0_g1, TR11775|c1_g1, TR11775|c1_g2, TR11855|c5_g1, TR11894|c0_g1, TR12001|c1_g1, TR12070|c5_g1, TR12267|c0_g1, TR12399|c0_g2, TR12558|c0_g1, TR12558|c0_g2, TR12558|c0_g3, TR12636|c0_g1, TR12805|c0_g1, TR1283|c0_g1, TR12908|c1_g1, TR13113|c0_…
Caffeine metabolism	Metabolism; Biosynthesis of other secondary metabolites	3	ko00232	TR13247|c0_g1, TR1892|c0_g1, TR19079|c12_g1
Pyrimidine metabolism	Metabolism; Nucleotide metabolism	121	ko00240	TR10079|c0_g2, TR10165|c0_g1, TR10183|c0_g1, TR10375|c1_g1, TR10754|c0_g1, TR10848|c0_g1, TR10935|c0_g1, TR1103|c0_g1, TR11325|c0_g2, TR11415|c0_g1, TR11775|c1_g1, TR11775|c1_g2, TR11855|c5_g1, TR12001|c1_g1, TR12070|c5_g1, TR12147|c0_g1, TR12558|c0_g1, TR12558|c0_g2, TR12558|c0_g3, TR12674|c2_g1, TR13072|c0_g1, TR13113|c0_g1, TR13384|c0_g1, TR13908|c0_g1, TR13956|c0_g1, TR14304|c0_g1, TR14354|c0…
Alanine, aspartate and glutamate metabolism	Metabolism; Amino acid metabolism	40	ko00250	TR10414|c0_g1, TR10762|c0_g1, TR1236|c0_g1, TR12567|c0_g1, TR14861|c1_g1, TR15738|c0_g2, TR1628|c0_g1, TR17360|c0_g1, TR1811|c0_g1, TR18627|c4_g1, TR18627|c7_g1, TR18839|c0_g1, TR18904|c0_g1, TR19233|c2_g1, TR19860|c0_g1, TR20727|c0_g1, TR20952|c0_g1, TR21038|c0_g1, TR21218|c0_g1, TR21317|c0_g1, TR21480|c1_g1, TR2160|c0_g1, TR21699|c2_g1, TR2320|c0_g1, TR2614|c0_g1, TR2719|c0_g1, TR2776|c0_g1, TR…
Tetracycline biosynthesis	Metabolism; Metabolism of terpenoids and polyketides	4	ko00253	TR10619|c0_g3, TR12981|c0_g1, TR19079|c23_g1, TR20793|c0_g1
Aflatoxin biosynthesis	Metabolism; Biosynthesis of other secondary metabolites	1	ko00254	TR1343|c0_g1
Glycine, serine and threonine metabolism	Metabolism; Amino acid metabolism	62	ko00260	TR10315|c0_g1, TR10457|c0_g1, TR10580|c0_g2, TR10580|c0_g3, TR10717|c1_g1, TR10746|c0_g3, TR10762|c0_g1, TR10782|c0_g1, TR10812|c0_g6, TR11525|c1_g1, TR11675|c2_g1, TR11716|c0_g2, TR11968|c0_g1, TR1255|c0_g1, TR12699|c0_g1, TR1278|c0_g1, TR1280|c0_g1, TR12843|c0_g1, TR13039|c0_g1, TR13047|c0_g1, TR1360|c0_g1, TR13619|c0_g1, TR13705|c0_g1, TR1441|c0_g1, TR15317|c0_g1, TR15317|c0_g2, TR16235|c0_g1,…
Monobactam biosynthesis	Metabolism; Biosynthesis of other secondary metabolites	11	ko00261	TR10588|c0_g1, TR11968|c0_g1, TR12956|c0_g1, TR13705|c0_g1, TR20958|c0_g1, TR20958|c0_g2, TR3940|c4_g1, TR56|c2_g1, TR8180|c4_g1, TR8567|c53_g1, TR9588|c0_g1
Cysteine and methionine metabolism	Metabolism; Amino acid metabolism	72	ko00270	TR10044|c0_g1, TR10911|c1_g1, TR1112|c0_g2, TR11639|c0_g1, TR1184|c0_g1, TR11968|c0_g1, TR1236|c0_g1, TR12661|c0_g1, TR12766|c0_g1, TR12984|c0_g1, TR12985|c4_g1, TR13155|c0_g1, TR13185|c0_g1, TR1320|c0_g1, TR13525|c0_g1, TR13662|c0_g1, TR13705|c0_g1, TR13833|c0_g1, TR14396|c1_g7, TR14562|c1_g1, TR14562|c7_g1, TR15124|c0_g1, TR15738|c0_g2, TR17493|c0_g1, TR17|c1_g4, TR18130|c0_g1, TR18412|c0_g1, T…
Valine, leucine and isoleucine degradation	Metabolism; Amino acid metabolism	47	ko00280	TR10066|c1_g1, TR10088|c0_g1, TR10150|c0_g2, TR10179|c0_g1, TR10192|c0_g1, TR10365|c0_g1, TR10576|c0_g1, TR10683|c0_g1, TR10812|c0_g6, TR10978|c0_g1, TR11716|c0_g2, TR12159|c0_g1, TR12579|c2_g1, TR12579|c2_g2, TR1367|c0_g1, TR14145|c3_g1, TR14709|c0_g1, TR14851|c0_g1, TR14851|c3_g1, TR14851|c4_g1, TR15060|c0_g1, TR1543|c0_g1, TR1738|c0_g1, TR18548|c2_g1, TR18548|c4_g1, TR18548|c7_g1, TR19019|c0_g…
Geraniol degradation	Metabolism; Metabolism of terpenoids and polyketides	7	ko00281	TR14851|c4_g1, TR19250|c4_g1, TR19663|c1_g1, TR7270|c0_g1, TR7295|c0_g1, TR9307|c2_g1, TR9307|c6_g1
Valine, leucine and isoleucine biosynthesis	Metabolism; Amino acid metabolism	18	ko00290	TR10576|c0_g1, TR10973|c0_g1, TR11525|c1_g1, TR1189|c0_g1, TR12214|c0_g1, TR12289|c1_g1, TR12289|c1_g2, TR12579|c2_g1, TR12579|c2_g2, TR1446|c0_g1, TR18548|c1_g1, TR18960|c2_g1, TR18960|c4_g1, TR21018|c0_g1, TR30|c1_g1, TR4519|c0_g2, TR8804|c0_g1, TR9808|c1_g1
Lysine biosynthesis	Metabolism; Amino acid metabolism	17	ko00300	TR10812|c0_g6, TR11968|c0_g1, TR12221|c0_g1, TR12603|c0_g1, TR12956|c0_g1, TR13705|c0_g1, TR14429|c0_g1, TR14932|c0_g1, TR19416|c5_g1, TR20958|c0_g1, TR20958|c0_g2, TR2185|c0_g2, TR3581|c6_g1, TR3940|c4_g1, TR8180|c4_g1, TR8567|c53_g1, TR9588|c0_g1
Lysine degradation	Metabolism; Amino acid metabolism	27	ko00310	TR10066|c1_g1, TR10088|c0_g1, TR10111|c0_g1, TR10574|c0_g1, TR10586|c0_g1, TR10812|c0_g6, TR11769|c2_g1, TR12670|c0_g1, TR14709|c0_g1, TR14851|c4_g1, TR15060|c0_g1, TR17720|c0_g1, TR18122|c0_g1, TR19250|c4_g1, TR19524|c0_g1, TR20466|c0_g1, TR2076|c20_g1, TR2125|c0_g1, TR21318|c0_g1, TR21467|c1_g2, TR21467|c1_g3, TR2696|c0_g1, TR4175|c0_g1, TR7270|c0_g1, TR8795|c5_g1, TR9186|c1_g1, TR9934|c0_g1
Arginine and proline metabolism	Metabolism; Amino acid metabolism	46	ko00330	TR10066|c1_g1, TR10662|c0_g1, TR10812|c0_g6, TR10895|c0_g2, TR1112|c0_g2, TR1236|c0_g1, TR12840|c0_g1, TR12915|c0_g1, TR1320|c0_g1, TR13876|c0_g1, TR14191|c0_g1, TR14709|c0_g1, TR14919|c2_g1, TR14947|c0_g1, TR15738|c0_g2, TR16264|c0_g1, TR16828|c0_g1, TR17493|c0_g1, TR1811|c0_g1, TR18288|c0_g1, TR1836|c0_g1, TR18822|c0_g1, TR18839|c0_g1, TR1902|c0_g1, TR19233|c2_g1, TR19524|c0_g1, TR2040|c0_g1, T…
Carbapenem biosynthesis	Metabolism; Biosynthesis of other secondary metabolites	1	ko00332	TR7118|c0_g1
Histidine metabolism	Metabolism; Amino acid metabolism	21	ko00340	TR10066|c1_g1, TR10812|c0_g6, TR11680|c0_g1, TR13209|c0_g1, TR13891|c0_g2, TR14709|c0_g1, TR17011|c0_g1, TR17892|c0_g1, TR19063|c1_g1, TR1909|c0_g1, TR19524|c0_g1, TR20135|c0_g2, TR20135|c28_g1, TR20346|c0_g1, TR21318|c0_g1, TR2309|c0_g1, TR2311|c0_g1, TR2366|c6_g1, TR3514|c0_g1, TR7818|c0_g1, TR9861|c0_g1
Tyrosine metabolism	Metabolism; Amino acid metabolism	28	ko00350	TR1006|c0_g1, TR10177|c0_g1, TR10624|c0_g1, TR11613|c0_g1, TR1236|c0_g1, TR12427|c13_g1, TR12899|c0_g1, TR13104|c0_g1, TR13495|c0_g1, TR1441|c0_g1, TR15738|c0_g2, TR17|c1_g4, TR18943|c7_g1, TR19032|c0_g1, TR19209|c0_g1, TR19233|c2_g1, TR20856|c0_g1, TR21218|c0_g1, TR2257|c0_g1, TR2309|c0_g1, TR2692|c0_g1, TR2765|c0_g1, TR2930|c0_g1, TR4554|c0_g1, TR5954|c0_g1, TR6783|c0_g1, TR8795|c5_g1, TR9527|c…
Phenylalanine metabolism	Metabolism; Amino acid metabolism	29	ko00360	TR10177|c0_g1, TR10281|c0_g1, TR10614|c0_g1, TR10624|c0_g1, TR1231|c0_g1, TR1236|c0_g1, TR12427|c21_g1, TR12427|c5_g1, TR12427|c7_g1, TR12427|c9_g1, TR1441|c0_g1, TR14851|c4_g1, TR15738|c0_g2, TR1681|c0_g1, TR17306|c0_g1, TR17|c1_g4, TR19233|c2_g1, TR19250|c4_g1, TR1945|c0_g1, TR20856|c0_g1, TR2108|c0_g1, TR21218|c0_g1, TR2309|c0_g1, TR575|c1_g1, TR5954|c0_g1, TR8133|c1_g1, TR8942|c0_g1, TR9038|c…
Chlorocyclohexane and chlorobenzene degradation	Metabolism; Xenobiotics biodegradation and metabolism	3	ko00361	TR17685|c0_g1, TR20269|c0_g1, TR8518|c2_g1
Benzoate degradation	Metabolism; Xenobiotics biodegradation and metabolism	9	ko00362	TR10088|c0_g1, TR12427|c21_g1, TR12427|c7_g1, TR12427|c9_g1, TR14851|c4_g1, TR15060|c0_g1, TR1681|c0_g1, TR19250|c4_g1, TR2076|c20_g1
Bisphenol degradation	Metabolism; Xenobiotics biodegradation and metabolism	6	ko00363	TR10288|c0_g1, TR11499|c1_g2, TR17672|c0_g1, TR21338|c0_g1, TR21338|c0_g2, TR21350|c0_g1
Fluorobenzoate degradation	Metabolism; Xenobiotics biodegradation and metabolism	2	ko00364	TR17685|c0_g1, TR20269|c0_g1
Tryptophan metabolism	Metabolism; Amino acid metabolism	27	ko00380	TR10066|c1_g1, TR10088|c0_g1, TR10491|c0_g1, TR10812|c0_g6, TR11681|c0_g3, TR11769|c2_g1, TR12335|c1_g1, TR12387|c0_g1, TR1350|c0_g2, TR13927|c0_g1, TR14561|c2_g1, TR14709|c0_g1, TR14851|c4_g1, TR15060|c0_g1, TR17916|c1_g1, TR19250|c4_g1, TR19524|c0_g1, TR2076|c20_g1, TR21318|c0_g1, TR3309|c1_g1, TR3419|c9_g1, TR3863|c0_g1, TR4373|c0_g1, TR4913|c0_g2, TR7270|c0_g1, TR8133|c1_g1, TR9374|c0_g1
Phenylalanine, tyrosine and tryptophan biosynthesis	Metabolism; Amino acid metabolism	43	ko00400	TR10010|c0_g1, TR10177|c0_g1, TR10307|c0_g1, TR10363|c0_g1, TR11675|c2_g1, TR1236|c0_g1, TR12699|c0_g1, TR13048|c0_g2, TR13491|c0_g1, TR13566|c0_g1, TR13941|c0_g1, TR1495|c0_g1, TR15738|c0_g2, TR1584|c0_g1, TR1761|c0_g1, TR1789|c0_g1, TR17959|c0_g1, TR17959|c0_g2, TR17|c1_g4, TR19233|c2_g1, TR1943|c0_g1, TR19890|c0_g1, TR20169|c0_g1, TR20250|c0_g1, TR20372|c2_g1, TR21188|c0_g1, TR21218|c0_g1, TR2…
Novobiocin biosynthesis	Metabolism; Biosynthesis of other secondary metabolites	6	ko00401	TR17|c1_g4, TR19233|c2_g1, TR21260|c0_g1, TR2309|c0_g1, TR7524|c0_g1, TR7524|c1_g1
beta-Alanine metabolism	Metabolism; Metabolism of other amino acids	31	ko00410	TR10066|c1_g1, TR10365|c0_g1, TR10812|c0_g6, TR12159|c0_g1, TR1320|c0_g1, TR14100|c0_g1, TR14145|c3_g1, TR14191|c0_g1, TR1441|c0_g1, TR14709|c0_g1, TR14851|c4_g1, TR1738|c0_g1, TR18822|c0_g1, TR19250|c4_g1, TR19524|c0_g1, TR19702|c0_g1, TR2040|c0_g1, TR2047|c0_g1, TR20607|c0_g1, TR20856|c0_g1, TR20913|c0_g1, TR21318|c0_g1, TR371|c1_g1, TR5097|c0_g1, TR674|c0_g1, TR8005|c1_g1, TR9230|c0_g1, TR9267…
Taurine and hypotaurine metabolism	Metabolism; Metabolism of other amino acids	10	ko00430	TR10036|c0_g1, TR11487|c0_g1, TR14555|c4_g1, TR1702|c0_g1, TR18904|c0_g1, TR18949|c9_g1, TR19068|c0_g1, TR3509|c20_g1, TR371|c1_g1, TR504|c0_g1
Phosphonate and phosphinate metabolism	Metabolism; Metabolism of other amino acids	8	ko00440	TR13333|c0_g1, TR13333|c0_g3, TR13659|c0_g1, TR1407|c0_g1, TR1407|c0_g2, TR19909|c0_g1, TR19963|c0_g1, TR3047|c1_g1
Selenocompound metabolism	Metabolism; Metabolism of other amino acids	17	ko00450	TR10165|c0_g1, TR10588|c0_g1, TR11263|c1_g2, TR11639|c0_g1, TR12542|c0_g1, TR12985|c4_g1, TR13185|c0_g1, TR13525|c0_g1, TR13833|c0_g1, TR19558|c0_g1, TR20209|c0_g1, TR21258|c1_g3, TR2405|c0_g1, TR3724|c0_g1, TR56|c2_g1, TR7986|c5_g1, TR7986|c9_g1
Cyanoamino acid metabolism	Metabolism; Metabolism of other amino acids	20	ko00460	TR1007|c0_g1, TR10717|c1_g1, TR10746|c0_g3, TR11487|c0_g1, TR13043|c0_g1, TR1360|c0_g1, TR13998|c0_g1, TR1638|c0_g1, TR19076|c1_g1, TR19753|c0_g1, TR21509|c0_g2, TR21767|c1_g1, TR2208|c0_g1, TR2971|c0_g1, TR3383|c0_g1, TR3437|c0_g1, TR3444|c1_g1, TR504|c0_g1, TR8733|c0_g1, TR9889|c0_g1
D-Glutamine and D-glutamate metabolism	Metabolism; Metabolism of other amino acids	5	ko00471	TR2320|c0_g1, TR3048|c0_g1, TR3572|c1_g1, TR3572|c2_g1, TR8529|c14_g1
D-Alanine metabolism	Metabolism; Metabolism of other amino acids	2	ko00473	TR21066|c32_g1, TR21066|c37_g1
Glutathione metabolism	Metabolism; Metabolism of other amino acids	59	ko00480	TR10089|c0_g1, TR10392|c0_g1, TR10423|c0_g1, TR10485|c0_g1, TR10736|c0_g1, TR11487|c0_g1, TR11610|c0_g1, TR11874|c1_g1, TR12228|c0_g1, TR12435|c0_g1, TR12580|c0_g1, TR12708|c0_g1, TR1320|c0_g1, TR13333|c14_g1, TR13643|c0_g1, TR13781|c0_g1, TR13908|c0_g1, TR13946|c0_g1, TR14054|c0_g2, TR14413|c0_g1, TR14896|c0_g1, TR15680|c0_g1, TR158|c0_g1, TR16059|c0_g1, TR1632|c0_g1, TR1682|c0_g1, TR17914|c0_g1…
Starch and sucrose metabolism	Metabolism; Carbohydrate metabolism	116	ko00500	TR10004|c0_g1, TR10005|c0_g1, TR10017|c0_g1, TR10212|c0_g1, TR10297|c0_g1, TR10317|c0_g1, TR10716|c0_g1, TR10770|c0_g1, TR10813|c0_g1, TR10853|c1_g1, TR10853|c2_g1, TR10924|c0_g1, TR11156|c0_g1, TR11207|c0_g7, TR11214|c0_g1, TR11297|c0_g1, TR11560|c0_g1, TR11729|c0_g1, TR12767|c0_g1, TR12805|c0_g1, TR12881|c0_g1, TR13068|c0_g1, TR13144|c1_g1, TR13263|c0_g1, TR13303|c0_g1, TR13675|c0_g1, TR1374|c0…
N-Glycan biosynthesis	Metabolism; Glycan biosynthesis and metabolism	38	ko00510	TR10544|c0_g1, TR10904|c0_g1, TR10958|c0_g1, TR11591|c2_g1, TR11825|c0_g1, TR11830|c0_g1, TR12070|c5_g10, TR12220|c0_g1, TR12337|c0_g1, TR12342|c0_g1, TR12837|c0_g3, TR13350|c0_g1, TR14092|c1_g1, TR1575|c0_g1, TR1639|c0_g1, TR18758|c0_g2, TR18758|c0_g3, TR18758|c0_g4, TR18849|c0_g1, TR19158|c0_g1, TR20544|c0_g1, TR2105|c0_g1, TR21144|c3_g1, TR21276|c0_g1, TR21475|c0_g1, TR2798|c0_g1, TR3389|c0_g1…
Other glycan degradation	Metabolism; Glycan biosynthesis and metabolism	15	ko00511	TR10460|c0_g1, TR10560|c0_g1, TR10720|c0_g2, TR10786|c0_g1, TR11687|c1_g1, TR11758|c0_g3, TR11811|c0_g1, TR12090|c0_g1, TR14855|c0_g1, TR18109|c0_g1, TR18843|c0_g1, TR19744|c0_g1, TR21603|c0_g1, TR238|c0_g1, TR7137|c1_g1
Various types of N-glycan biosynthesis	Metabolism; Glycan biosynthesis and metabolism	28	ko00513	TR10544|c0_g1, TR10958|c0_g1, TR11591|c2_g1, TR11825|c0_g1, TR11852|c1_g1, TR11870|c0_g1, TR12342|c0_g1, TR12837|c0_g3, TR1575|c0_g1, TR1639|c0_g1, TR18849|c0_g1, TR19158|c0_g1, TR20544|c0_g1, TR21276|c0_g1, TR2592|c0_g1, TR2592|c0_g2, TR2592|c0_g3, TR2798|c0_g1, TR3389|c0_g1, TR363|c0_g2, TR5938|c0_g1, TR7515|c0_g1, TR7739|c0_g1, TR7843|c0_g1, TR8861|c0_g1, TR88|c2_g2, TR9009|c0_g1, TR9680|c0_g1
Other types of O-glycan biosynthesis	Metabolism; Glycan biosynthesis and metabolism	4	ko00514	TR10653|c0_g1, TR13645|c0_g1, TR21097|c0_g1, TR7976|c0_g2
Amino sugar and nucleotide sugar metabolism	Metabolism; Carbohydrate metabolism	98	ko00520	TR10297|c0_g1, TR10317|c0_g1, TR10460|c0_g1, TR10699|c1_g2, TR10770|c0_g1, TR10813|c0_g1, TR10852|c0_g6, TR11166|c0_g1, TR11758|c0_g3, TR11829|c1_g1, TR11868|c0_g1, TR12427|c3_g1, TR12741|c0_g1, TR12767|c0_g1, TR12805|c0_g1, TR12859|c0_g1, TR13144|c1_g1, TR13263|c0_g1, TR13453|c0_g1, TR13480|c0_g1, TR13568|c0_g1, TR1374|c0_g1, TR13775|c0_g1, TR13779|c0_g1, TR13862|c0_g1, TR13945|c0_g1, TR14010|c0…
Streptomycin biosynthesis	Metabolism; Biosynthesis of other secondary metabolites	14	ko00521	TR10122|c0_g1, TR12805|c0_g1, TR12962|c0_g1, TR13144|c1_g1, TR1550|c0_g1, TR19625|c0_g1, TR21066|c0_g2, TR3019|c0_g1, TR3235|c3_g1, TR3674|c0_g1, TR469|c1_g1, TR5810|c0_g1, TR7346|c0_g1, TR8845|c13_g1
Polyketide sugar unit biosynthesis	Metabolism; Metabolism of terpenoids and polyketides	4	ko00523	TR12962|c0_g1, TR21066|c0_g2, TR3674|c0_g1, TR7665|c0_g1
Butirosin and neomycin biosynthesis	Metabolism; Biosynthesis of other secondary metabolites	5	ko00524	TR13144|c1_g1, TR3019|c0_g1, TR469|c1_g1, TR5810|c0_g1, TR8845|c13_g1
Glycosaminoglycan degradation	Metabolism; Glycan biosynthesis and metabolism	9	ko00531	TR10460|c0_g1, TR10720|c0_g2, TR10801|c1_g1, TR11758|c0_g3, TR19744|c0_g1, TR21122|c0_g1, TR8742|c1_g1, TR8745|c0_g1, TR9766|c1_g1
Glycosaminoglycan biosynthesis - chondroitin sulfate / dermatan sulfate	Metabolism; Glycan biosynthesis and metabolism	3	ko00532	TR1616|c0_g1, TR2927|c0_g1, TR313|c0_g1
Glycosaminoglycan biosynthesis - heparan sulfate / heparin	Metabolism; Glycan biosynthesis and metabolism	4	ko00534	TR1616|c0_g1, TR200|c1_g1, TR2927|c0_g1, TR313|c0_g1
Lipopolysaccharide biosynthesis	Metabolism; Glycan biosynthesis and metabolism	7	ko00540	TR13858|c0_g1, TR1664|c0_g1, TR2870|c0_g1, TR3941|c2_g1, TR5798|c0_g1, TR6068|c0_g1, TR8830|c0_g1
Peptidoglycan biosynthesis	Metabolism; Glycan biosynthesis and metabolism	24	ko00550	TR13453|c0_g1, TR13694|c28_g1, TR14470|c0_g1, TR14470|c3_g1, TR17500|c0_g1, TR18098|c0_g1, TR18334|c1_g1, TR18334|c2_g1, TR18697|c3_g1, TR19007|c0_g1, TR21066|c32_g1, TR21066|c37_g1, TR2185|c0_g2, TR3048|c0_g1, TR3188|c2_g1, TR3572|c0_g1, TR3572|c1_g1, TR3572|c2_g1, TR3803|c3_g1, TR3911|c1_g1, TR5116|c13_g1, TR8529|c14_g1, TR951|c0_g1, TR9665|c3_g1
Glycerolipid metabolism	Metabolism; Lipid metabolism	41	ko00561	TR10066|c1_g1, TR10315|c0_g1, TR10554|c0_g1, TR1061|c2_g3, TR10812|c0_g6, TR10845|c0_g1, TR11290|c1_g9, TR11539|c0_g1, TR11700|c0_g1, TR11822|c0_g1, TR13369|c0_g1, TR13488|c0_g1, TR14070|c1_g1, TR14709|c0_g1, TR1800|c0_g1, TR1850|c0_g1, TR19233|c12_g1, TR19524|c0_g1, TR19772|c0_g1, TR1985|c0_g1, TR19898|c0_g1, TR20559|c0_g1, TR2086|c3_g1, TR20881|c0_g1, TR21318|c0_g1, TR21535|c0_g1, TR21542|c0_g1…
Inositol phosphate metabolism	Metabolism; Carbohydrate metabolism	42	ko00562	TR10018|c0_g2, TR10060|c0_g1, TR10122|c0_g1, TR10484|c0_g2, TR1088|c0_g1, TR1108|c3_g1, TR11976|c1_g1, TR12318|c0_g1, TR1242|c2_g1, TR12566|c0_g1, TR12776|c0_g1, TR13152|c0_g1, TR13861|c0_g1, TR1550|c0_g1, TR16218|c0_g1, TR17052|c0_g1, TR1738|c0_g1, TR17801|c0_g1, TR17892|c0_g1, TR18306|c0_g1, TR18650|c0_g1, TR18852|c0_g2, TR19119|c0_g1, TR19390|c0_g1, TR19495|c0_g1, TR19625|c0_g1, TR197|c1_g1, T…
Glycosylphosphatidylinositol(GPI)-anchor biosynthesis	Metabolism; Glycan biosynthesis and metabolism	19	ko00563	TR10123|c0_g1, TR1043|c0_g1, TR11159|c0_g1, TR11821|c0_g4, TR12487|c0_g1, TR1287|c0_g3, TR13674|c0_g1, TR16957|c0_g1, TR1893|c2_g1, TR19094|c0_g1, TR20339|c0_g1, TR20442|c0_g1, TR2713|c0_g1, TR298|c0_g1, TR3288|c0_g1, TR343|c1_g1, TR3487|c0_g1, TR6834|c0_g1, TR9000|c1_g1
Glycerophospholipid metabolism	Metabolism; Lipid metabolism	65	ko00564	TR10090|c0_g1, TR10445|c0_g1, TR10725|c0_g2, TR11290|c1_g9, TR11490|c0_g1, TR11647|c1_g1, TR1174|c0_g1, TR11822|c0_g1, TR11915|c0_g1, TR11976|c1_g1, TR12318|c0_g1, TR1242|c2_g1, TR12775|c0_g1, TR12829|c0_g1, TR13244|c0_g2, TR13322|c0_g1, TR13488|c0_g1, TR13659|c0_g1, TR13746|c0_g1, TR14070|c1_g1, TR1407|c0_g1, TR1407|c0_g2, TR14689|c0_g1, TR15373|c0_g1, TR15845|c0_g1, TR1749|c0_g1, TR18080|c1_g1,…
Ether lipid metabolism	Metabolism; Lipid metabolism	19	ko00565	TR10090|c0_g1, TR10445|c0_g1, TR11490|c0_g1, TR11915|c0_g1, TR12318|c0_g1, TR1242|c2_g1, TR12829|c0_g1, TR13244|c0_g2, TR18650|c0_g1, TR20603|c0_g1, TR303|c0_g1, TR3047|c1_g1, TR3769|c1_g1, TR3831|c0_g1, TR7778|c0_g1, TR8098|c0_g1, TR8480|c0_g1, TR94|c0_g14, TR9737|c0_g1
Arachidonic acid metabolism	Metabolism; Lipid metabolism	19	ko00590	TR11471|c0_g1, TR11487|c0_g1, TR12037|c0_g1, TR14271|c0_g1, TR14404|c0_g1, TR1569|c2_g1, TR1569|c2_g2, TR17513|c0_g1, TR19600|c0_g1, TR21027|c0_g1, TR210|c0_g1, TR21331|c0_g1, TR21439|c1_g1, TR247|c0_g1, TR3831|c0_g1, TR504|c0_g1, TR6725|c0_g1, TR7778|c0_g1, TR9716|c0_g1
Linoleic acid metabolism	Metabolism; Lipid metabolism	10	ko00591	TR12037|c0_g1, TR12271|c0_g1, TR1304|c0_g1, TR21439|c1_g1, TR21620|c0_g1, TR21650|c0_g1, TR3831|c0_g1, TR464|c0_g1, TR472|c0_g1, TR7778|c0_g1
alpha-Linolenic acid metabolism	Metabolism; Lipid metabolism	22	ko00592	TR11903|c0_g1, TR1304|c0_g1, TR14099|c0_g2, TR1466|c0_g1, TR1543|c0_g1, TR1881|c0_g1, TR19975|c0_g1, TR20884|c0_g1, TR21209|c0_g1, TR21284|c0_g1, TR21405|c0_g1, TR21495|c0_g4, TR21620|c0_g1, TR21650|c0_g1, TR2342|c0_g1, TR2765|c0_g1, TR3831|c0_g1, TR42|c2_g7, TR464|c0_g1, TR5081|c0_g1, TR565|c0_g1, TR7778|c0_g1
Sphingolipid metabolism	Metabolism; Lipid metabolism	27	ko00600	TR10354|c0_g1, TR10554|c0_g1, TR10720|c0_g2, TR10845|c0_g1, TR11539|c0_g1, TR11748|c0_g3, TR12090|c0_g1, TR14137|c12_g1, TR14392|c1_g1, TR14855|c0_g1, TR16093|c0_g1, TR17177|c0_g1, TR2004|c0_g1, TR20421|c0_g1, TR21065|c0_g2, TR238|c0_g1, TR2430|c0_g1, TR3021|c0_g2, TR303|c0_g1, TR380|c0_g1, TR380|c0_g5, TR4302|c0_g2, TR8098|c0_g1, TR9015|c0_g1, TR9231|c0_g1, TR9305|c0_g1, TR94|c0_g14
Glycosphingolipid biosynthesis - globo series	Metabolism; Glycan biosynthesis and metabolism	10	ko00603	TR10431|c0_g2, TR10460|c0_g1, TR10554|c0_g1, TR10845|c0_g1, TR11539|c0_g1, TR11758|c0_g3, TR19744|c0_g1, TR3021|c0_g2, TR3185|c0_g1, TR3902|c0_g1
Glycosphingolipid biosynthesis - ganglio series	Metabolism; Glycan biosynthesis and metabolism	4	ko00604	TR10460|c0_g1, TR10720|c0_g2, TR11758|c0_g3, TR19744|c0_g1
Pyruvate metabolism	Metabolism; Carbohydrate metabolism	76	ko00620	TR10066|c1_g1, TR10088|c0_g1, TR10518|c0_g1, TR10619|c0_g3, TR10732|c0_g1, TR10812|c0_g6, TR10973|c0_g1, TR11123|c0_g1, TR11417|c0_g1, TR11466|c1_g1, TR11582|c2_g1, TR11716|c0_g2, TR12427|c9_g1, TR12488|c0_g1, TR12636|c0_g1, TR12661|c0_g1, TR12766|c0_g1, TR12920|c0_g1, TR12981|c0_g1, TR1300|c0_g1, TR13028|c0_g1, TR1343|c0_g1, TR13574|c0_g1, TR13835|c0_g1, TR14508|c0_g1, TR14508|c2_g1, TR14555|c4_…
Dioxin degradation	Metabolism; Xenobiotics biodegradation and metabolism	3	ko00621	TR12427|c21_g1, TR12427|c7_g1, TR12427|c9_g1
Xylene degradation	Metabolism; Xenobiotics biodegradation and metabolism	3	ko00622	TR12427|c21_g1, TR12427|c7_g1, TR12427|c9_g1
Toluene degradation	Metabolism; Xenobiotics biodegradation and metabolism	2	ko00623	TR17685|c0_g1, TR20269|c0_g1
Polycyclic aromatic hydrocarbon degradation	Metabolism; Xenobiotics biodegradation and metabolism	6	ko00624	TR10288|c0_g1, TR11499|c1_g2, TR17672|c0_g1, TR21338|c0_g1, TR21338|c0_g2, TR21350|c0_g1
Chloroalkane and chloroalkene degradation	Metabolism; Xenobiotics biodegradation and metabolism	14	ko00625	TR10066|c1_g1, TR1006|c0_g1, TR11471|c0_g1, TR12427|c13_g1, TR12899|c0_g1, TR13104|c0_g1, TR13495|c0_g1, TR14709|c0_g1, TR19032|c0_g1, TR19209|c0_g1, TR19524|c0_g1, TR21318|c0_g1, TR6783|c0_g1, TR8518|c2_g1
Naphthalene degradation	Metabolism; Xenobiotics biodegradation and metabolism	8	ko00626	TR1006|c0_g1, TR12427|c13_g1, TR12899|c0_g1, TR13104|c0_g1, TR13495|c0_g1, TR19032|c0_g1, TR19209|c0_g1, TR6783|c0_g1
Aminobenzoate degradation	Metabolism; Xenobiotics biodegradation and metabolism	15	ko00627	TR10288|c0_g1, TR11499|c1_g2, TR12261|c0_g1, TR1350|c0_g2, TR13574|c0_g1, TR14851|c4_g1, TR17672|c0_g1, TR17984|c3_g1, TR18245|c1_g1, TR18943|c7_g1, TR19250|c4_g1, TR21338|c0_g1, TR21338|c0_g2, TR21350|c0_g1, TR3546|c12_g1
Glyoxylate and dicarboxylate metabolism	Metabolism; Carbohydrate metabolism	66	ko00630	TR10088|c0_g1, TR10315|c0_g1, TR10717|c1_g1, TR10746|c0_g3, TR10782|c0_g1, TR11384|c0_g1, TR11716|c0_g2, TR11790|c0_g1, TR12387|c0_g1, TR12661|c0_g1, TR12766|c0_g1, TR1278|c0_g1, TR1280|c0_g1, TR13039|c0_g1, TR13043|c0_g1, TR1360|c0_g1, TR14311|c0_g1, TR14561|c2_g1, TR14851|c0_g1, TR14851|c3_g1, TR1493|c0_g1, TR15060|c0_g1, TR17090|c0_g1, TR17340|c0_g1, TR18233|c5_g1, TR18627|c4_g1, TR18627|c7_g1…
Nitrotoluene degradation	Metabolism; Xenobiotics biodegradation and metabolism	3	ko00633	TR19079|c12_g1, TR3136|c8_g1, TR7671|c1_g1
Propanoate metabolism	Metabolism; Carbohydrate metabolism	29	ko00640	TR10088|c0_g1, TR10365|c0_g1, TR10619|c0_g3, TR11466|c1_g1, TR12159|c0_g1, TR12981|c0_g1, TR1343|c0_g1, TR14145|c3_g1, TR14555|c4_g1, TR14851|c0_g1, TR14851|c3_g1, TR14851|c4_g1, TR15060|c0_g1, TR1738|c0_g1, TR18949|c9_g1, TR18974|c14_g1, TR19079|c23_g1, TR19163|c1_g1, TR19250|c4_g1, TR20607|c0_g1, TR20793|c0_g1, TR21744|c0_g1, TR674|c0_g1, TR7924|c0_g1, TR793|c0_g3, TR8005|c1_g1, TR8562|c5_g1, T…
Ethylbenzene degradation	Metabolism; Xenobiotics biodegradation and metabolism	1	ko00642	TR18943|c7_g1
Styrene degradation	Metabolism; Xenobiotics biodegradation and metabolism	3	ko00643	TR11613|c0_g1, TR2257|c0_g1, TR2692|c0_g1
Butanoate metabolism	Metabolism; Carbohydrate metabolism	23	ko00650	TR10088|c0_g1, TR10683|c0_g1, TR12289|c1_g1, TR12289|c1_g2, TR12427|c9_g1, TR14311|c0_g1, TR1446|c0_g1, TR14670|c0_g1, TR14851|c4_g1, TR15060|c0_g1, TR1628|c0_g1, TR1681|c0_g1, TR18548|c2_g1, TR18548|c4_g1, TR18548|c7_g1, TR19250|c4_g1, TR19663|c1_g1, TR20253|c4_g1, TR2614|c0_g1, TR371|c1_g1, TR7270|c0_g1, TR8766|c0_g1, TR8795|c5_g1
C5-Branched dibasic acid metabolism	Metabolism; Carbohydrate metabolism	8	ko00660	TR12289|c1_g1, TR12289|c1_g2, TR1446|c0_g1, TR18548|c1_g1, TR18974|c14_g1, TR21018|c0_g1, TR8804|c0_g1, TR9808|c1_g1
One carbon pool by folate	Metabolism; Metabolism of cofactors and vitamins	20	ko00670	TR10717|c1_g1, TR10746|c0_g3, TR12804|c0_g1, TR1360|c0_g1, TR1375|c4_g1, TR1480|c0_g1, TR15186|c0_g1, TR15470|c0_g1, TR17899|c0_g1, TR19297|c0_g1, TR19652|c0_g1, TR20376|c0_g1, TR20710|c1_g6, TR21693|c2_g3, TR21767|c1_g1, TR3444|c1_g1, TR3476|c0_g1, TR7865|c0_g1, TR7986|c5_g1, TR7986|c9_g1
Methane metabolism	Metabolism; Energy metabolism	49	ko00680	TR10457|c0_g1, TR10580|c0_g2, TR10580|c0_g3, TR10644|c0_g1, TR10717|c1_g1, TR10746|c0_g3, TR11466|c1_g1, TR11582|c2_g1, TR11714|c1_g1, TR12427|c13_g1, TR1255|c0_g1, TR12899|c0_g1, TR13047|c0_g1, TR13366|c0_g1, TR1360|c0_g1, TR13619|c0_g1, TR14555|c4_g1, TR1493|c0_g1, TR15317|c0_g1, TR15317|c0_g2, TR18233|c5_g1, TR18764|c0_g1, TR18949|c9_g1, TR19032|c0_g1, TR19196|c0_g1, TR19416|c2_g1, TR19439|c0_…
Carbon fixation in photosynthetic organisms	Metabolism; Energy metabolism	48	ko00710	TR10409|c0_g1, TR10484|c0_g2, TR10518|c0_g1, TR10644|c0_g1, TR10668|c0_g1, TR10668|c1_g1, TR11384|c0_g1, TR11582|c2_g1, TR11933|c0_g2, TR12139|c5_g3, TR1236|c0_g1, TR12567|c0_g1, TR12661|c0_g1, TR12766|c0_g1, TR12830|c0_g1, TR1300|c0_g1, TR13943|c0_g1, TR14555|c6_g1, TR17330|c0_g1, TR18764|c0_g1, TR18949|c2_g1, TR19368|c0_g1, TR19416|c2_g1, TR19653|c0_g1, TR19889|c0_g1, TR19913|c0_g1, TR20289|c2_…
Carbon fixation pathways in prokaryotes	Metabolism; Energy metabolism	36	ko00720	TR10088|c0_g1, TR10619|c0_g3, TR11466|c1_g1, TR11582|c2_g1, TR12228|c0_g1, TR12981|c0_g1, TR1300|c0_g1, TR13028|c0_g1, TR14508|c0_g1, TR14508|c2_g1, TR14555|c4_g1, TR14851|c0_g1, TR14851|c3_g1, TR14919|c9_g1, TR15060|c0_g1, TR17899|c0_g1, TR18949|c9_g1, TR18974|c14_g1, TR19079|c23_g1, TR19163|c1_g1, TR19652|c0_g1, TR19692|c1_g1, TR20253|c4_g1, TR20376|c0_g1, TR20793|c0_g1, TR21113|c0_g1, TR21325|…
Thiamine metabolism	Metabolism; Metabolism of cofactors and vitamins	11	ko00730	TR10266|c0_g1, TR10480|c0_g1, TR11577|c0_g1, TR12808|c0_g1, TR1380|c0_g1, TR15266|c0_g1, TR19079|c14_g1, TR19084|c0_g1, TR21135|c0_g1, TR7695|c0_g1, TR8485|c0_g1
Riboflavin metabolism	Metabolism; Metabolism of cofactors and vitamins	12	ko00740	TR1061|c2_g1, TR11559|c5_g3, TR12513|c0_g2, TR1375|c8_g1, TR14619|c9_g1, TR14841|c12_g1, TR19451|c0_g1, TR19660|c0_g1, TR20042|c0_g1, TR20771|c1_g1, TR21520|c2_g1, TR21520|c2_g5
Vitamin B6 metabolism	Metabolism; Metabolism of cofactors and vitamins	12	ko00750	TR13047|c0_g1, TR14275|c0_g1, TR19079|c8_g1, TR19307|c0_g1, TR19344|c0_g1, TR20135|c21_g1, TR21394|c0_g1, TR3542|c0_g1, TR6714|c0_g2, TR9169|c0_g1, TR9665|c44_g1, TR9914|c0_g1
Nicotinate and nicotinamide metabolism	Metabolism; Metabolism of cofactors and vitamins	21	ko00760	TR11969|c0_g1, TR12308|c0_g1, TR12854|c1_g1, TR12919|c0_g1, TR15724|c0_g1, TR15724|c1_g1, TR15749|c0_g2, TR19134|c0_g1, TR20494|c0_g1, TR21160|c0_g1, TR21416|c0_g1, TR21441|c0_g1, TR2265|c0_g1, TR3101|c4_g1, TR3794|c2_g1, TR3794|c6_g1, TR7866|c0_g1, TR815|c0_g1, TR8639|c0_g1, TR9415|c0_g1, TR9790|c0_g1
Pantothenate and CoA biosynthesis	Metabolism; Metabolism of cofactors and vitamins	30	ko00770	TR10576|c0_g1, TR10797|c1_g1, TR10797|c1_g2, TR1189|c0_g1, TR12093|c1_g2, TR12214|c0_g1, TR12289|c1_g1, TR12289|c1_g2, TR12579|c2_g1, TR12579|c2_g2, TR13424|c0_g1, TR13628|c0_g1, TR13730|c0_g1, TR14100|c0_g1, TR1446|c0_g1, TR14606|c0_g1, TR14745|c0_g1, TR18500|c0_g1, TR18960|c2_g1, TR19702|c0_g1, TR20135|c0_g3, TR20135|c34_g1, TR20459|c0_g1, TR2047|c0_g1, TR30|c1_g1, TR4519|c0_g2, TR5020|c0_g1, T…
Biotin metabolism	Metabolism; Metabolism of cofactors and vitamins	19	ko00780	TR10118|c0_g1, TR10647|c0_g1, TR12427|c17_g1, TR13212|c0_g1, TR14331|c0_g1, TR14546|c0_g1, TR14546|c0_g2, TR14546|c0_g3, TR15522|c0_g1, TR19174|c20_g1, TR19174|c22_g1, TR2008|c0_g1, TR20184|c0_g1, TR20656|c0_g1, TR3632|c0_g1, TR3913|c1_g1, TR6940|c0_g1, TR8324|c0_g1, TR8341|c0_g1
Lipoic acid metabolism	Metabolism; Metabolism of cofactors and vitamins	5	ko00785	TR11654|c0_g1, TR12425|c1_g2, TR17555|c0_g1, TR21344|c1_g1, TR2825|c6_g1
Folate biosynthesis	Metabolism; Metabolism of cofactors and vitamins	27	ko00790	TR10276|c0_g1, TR12261|c0_g1, TR1226|c0_g1, TR12652|c0_g1, TR13062|c0_g1, TR13387|c0_g1, TR1375|c4_g1, TR15470|c0_g1, TR17984|c3_g1, TR18518|c0_g2, TR18960|c3_g1, TR19233|c10_g1, TR19935|c0_g1, TR20737|c0_g1, TR21163|c0_g1, TR2464|c0_g1, TR2825|c13_g1, TR2851|c0_g1, TR2861|c0_g1, TR2957|c3_g1, TR3528|c0_g1, TR3528|c0_g2, TR3528|c0_g3, TR3528|c0_g4, TR3724|c6_g1, TR5343|c0_g1, TR7163|c1_g1
Retinol metabolism	Metabolism; Metabolism of cofactors and vitamins	25	ko00830	TR10005|c0_g1, TR1006|c0_g1, TR10212|c0_g1, TR11207|c0_g7, TR11560|c0_g1, TR12427|c13_g1, TR12899|c0_g1, TR13104|c0_g1, TR13495|c0_g1, TR17965|c0_g1, TR19032|c0_g1, TR19209|c0_g1, TR19575|c0_g1, TR19772|c0_g1, TR1989|c0_g1, TR21249|c0_g1, TR21768|c4_g3, TR2401|c0_g1, TR2463|c1_g1, TR24|c3_g8, TR4598|c0_g1, TR6783|c0_g1, TR760|c0_g1, TR8878|c0_g1, TR9691|c0_g1
Porphyrin and chlorophyll metabolism	Metabolism; Metabolism of cofactors and vitamins	71	ko00860	TR10005|c0_g1, TR10007|c0_g1, TR10212|c0_g1, TR10609|c0_g1, TR11207|c0_g7, TR11288|c1_g4, TR11560|c0_g1, TR11658|c0_g1, TR11673|c0_g1, TR1178|c0_g1, TR12027|c0_g1, TR12103|c0_g1, TR12719|c0_g1, TR13041|c0_g1, TR13151|c0_g2, TR13240|c0_g1, TR13731|c1_g2, TR13782|c0_g1, TR14216|c0_g1, TR1457|c0_g1, TR14841|c0_g1, TR14841|c10_g1, TR14841|c11_g1, TR14841|c2_g1, TR14841|c4_g1, TR14841|c9_g1, TR14968|c…
Terpenoid backbone biosynthesis	Metabolism; Metabolism of terpenoids and polyketides	39	ko00900	TR10075|c0_g1, TR10088|c0_g1, TR10265|c0_g1, TR10342|c0_g1, TR103|c0_g1, TR10683|c0_g1, TR10795|c0_g1, TR11446|c1_g1, TR11577|c0_g1, TR11801|c0_g1, TR12072|c0_g1, TR12072|c0_g2, TR1220|c0_g1, TR12634|c0_g1, TR12964|c0_g1, TR13151|c0_g2, TR13704|c0_g1, TR13783|c0_g1, TR15060|c0_g1, TR19129|c0_g1, TR19900|c0_g1, TR20003|c0_g1, TR20803|c0_g1, TR20948|c0_g1, TR21135|c0_g1, TR21540|c0_g1, TR21700|c1_g…
Indole alkaloid biosynthesis	Metabolism; Biosynthesis of other secondary metabolites	1	ko00901	TR684|c0_g4
Monoterpenoid biosynthesis	Metabolism; Metabolism of terpenoids and polyketides	5	ko00902	TR10944|c3_g1, TR11290|c1_g7, TR12140|c1_g1, TR17291|c0_g1, TR21769|c2_g2
Limonene and pinene degradation	Metabolism; Metabolism of terpenoids and polyketides	13	ko00903	TR10066|c1_g1, TR10288|c0_g1, TR11499|c1_g2, TR14709|c0_g1, TR14851|c4_g1, TR17672|c0_g1, TR18943|c7_g1, TR19250|c4_g1, TR19524|c0_g1, TR21318|c0_g1, TR21338|c0_g1, TR21338|c0_g2, TR21350|c0_g1
Diterpenoid biosynthesis	Metabolism; Metabolism of terpenoids and polyketides	4	ko00904	TR20988|c0_g1, TR5078|c1_g9, TR6319|c0_g1, TR7196|c0_g1
Brassinosteroid biosynthesis	Metabolism; Metabolism of terpenoids and polyketides	6	ko00905	TR19021|c0_g1, TR19703|c0_g1, TR1976|c0_g1, TR19792|c0_g1, TR4000|c0_g1, TR9638|c0_g2
Carotenoid biosynthesis	Metabolism; Metabolism of terpenoids and polyketides	20	ko00906	TR10128|c1_g1, TR10137|c0_g1, TR10282|c0_g1, TR1137|c0_g2, TR11807|c0_g1, TR12107|c0_g1, TR12183|c0_g1, TR12451|c0_g1, TR13318|c0_g1, TR13713|c0_g1, TR20234|c0_g1, TR20846|c0_g1, TR21040|c0_g1, TR21170|c0_g1, TR21707|c1_g1, TR2574|c0_g1, TR4118|c0_g1, TR8021|c1_g1, TR8852|c0_g1, TR9950|c0_g1
Zeatin biosynthesis	Metabolism; Metabolism of terpenoids and polyketides	5	ko00908	TR12905|c0_g2, TR15441|c1_g1, TR16288|c0_g1, TR1898|c1_g1, TR5118|c0_g1
Sesquiterpenoid and triterpenoid biosynthesis	Metabolism; Metabolism of terpenoids and polyketides	5	ko00909	TR11614|c4_g1, TR11770|c0_g3, TR11801|c0_g1, TR21787|c2_g15, TR8529|c6_g1
Nitrogen metabolism	Metabolism; Energy metabolism	25	ko00910	TR11790|c0_g1, TR12207|c0_g1, TR12251|c0_g1, TR12330|c0_g1, TR13043|c0_g1, TR13669|c0_g1, TR14787|c0_g1, TR18627|c4_g1, TR18627|c7_g1, TR18715|c0_g1, TR18715|c0_g2, TR18715|c0_g3, TR19389|c0_g1, TR20225|c0_g1, TR20952|c0_g1, TR21019|c0_g2, TR21038|c0_g1, TR21317|c0_g1, TR21699|c2_g1, TR2320|c0_g1, TR3148|c10_g1, TR3148|c27_g1, TR3509|c20_g1, TR3807|c0_g1, TR5882|c0_g1
Sulfur metabolism	Metabolism; Energy metabolism	32	ko00920	TR10281|c1_g1, TR10588|c0_g1, TR10911|c1_g1, TR1108|c3_g1, TR11639|c0_g1, TR12984|c0_g1, TR12985|c4_g1, TR13155|c0_g1, TR13347|c0_g1, TR13684|c0_g1, TR14480|c0_g1, TR15124|c0_g1, TR16469|c0_g1, TR1655|c20_g1, TR1655|c5_g1, TR1690|c0_g1, TR1734|c0_g1, TR1847|c0_g1, TR19598|c0_g1, TR2208|c0_g1, TR2885|c0_g1, TR3613|c0_g1, TR3668|c1_g1, TR3724|c7_g1, TR56|c2_g1, TR7774|c1_g1, TR8157|c5_g1, TR9145|c0…
Caprolactam degradation	Metabolism; Xenobiotics biodegradation and metabolism	5	ko00930	TR13369|c0_g1, TR14851|c4_g1, TR18995|c2_g1, TR19250|c4_g1, TR7270|c0_g1
Phenylpropanoid biosynthesis	Metabolism; Biosynthesis of other secondary metabolites	46	ko00940	TR10281|c0_g1, TR10522|c0_g1, TR10614|c0_g1, TR10830|c0_g1, TR1231|c0_g1, TR12493|c0_g2, TR12806|c0_g1, TR12898|c0_g1, TR13514|c0_g1, TR13952|c0_g1, TR14369|c0_g1, TR1496|c1_g7, TR15395|c0_g1, TR15575|c0_g1, TR1559|c0_g1, TR1638|c0_g1, TR16505|c0_g1, TR17306|c0_g1, TR1849|c0_g1, TR18621|c0_g1, TR1877|c0_g1, TR19076|c1_g1, TR19151|c0_g1, TR1945|c0_g1, TR19592|c0_g1, TR19753|c0_g1, TR19777|c0_g1, T…
Flavonoid biosynthesis	Metabolism; Biosynthesis of other secondary metabolites	16	ko00941	TR10281|c0_g1, TR11481|c3_g2, TR11916|c0_g1, TR1231|c0_g1, TR17306|c0_g1, TR18393|c0_g1, TR1877|c0_g1, TR19370|c0_g1, TR19880|c0_g1, TR3386|c0_g1, TR4169|c0_g1, TR465|c1_g1, TR6321|c0_g1, TR8942|c0_g1, TR9672|c0_g1, TR9962|c0_g1
Flavone and flavonol biosynthesis	Metabolism; Biosynthesis of other secondary metabolites	5	ko00944	TR10573|c0_g1, TR11481|c3_g2, TR14656|c0_g1, TR1604|c0_g1, TR8742|c1_g1
Stilbenoid, diarylheptanoid and gingerol biosynthesis	Metabolism; Biosynthesis of other secondary metabolites	12	ko00945	TR10281|c0_g1, TR10288|c0_g1, TR11499|c1_g2, TR1231|c0_g1, TR17306|c0_g1, TR17672|c0_g1, TR1877|c0_g1, TR21338|c0_g1, TR21338|c0_g2, TR21350|c0_g1, TR465|c1_g1, TR8942|c0_g1
Isoquinoline alkaloid biosynthesis	Metabolism; Biosynthesis of other secondary metabolites	10	ko00950	TR10177|c0_g1, TR1236|c0_g1, TR1441|c0_g1, TR15738|c0_g2, TR17|c1_g4, TR19233|c2_g1, TR20856|c0_g1, TR21218|c0_g1, TR4554|c0_g1, TR9527|c0_g1
Tropane, piperidine and pyridine alkaloid biosynthesis	Metabolism; Biosynthesis of other secondary metabolites	12	ko00960	TR10177|c0_g1, TR1236|c0_g1, TR1441|c0_g1, TR15738|c0_g2, TR17|c1_g4, TR19233|c2_g1, TR20856|c0_g1, TR21218|c0_g1, TR2276|c0_g1, TR2309|c0_g1, TR9527|c0_g1, TR9934|c0_g1
Betalain biosynthesis	Metabolism; Biosynthesis of other secondary metabolites	1	ko00965	TR12803|c0_g1
Glucosinolate biosynthesis	Metabolism; Biosynthesis of other secondary metabolites	2	ko00966	TR1007|c0_g1, TR13998|c0_g1
Aminoacyl-tRNA biosynthesis	Genetic Information Processing; Translation	54	ko00970	TR10372|c0_g1, TR10887|c0_g3, TR11288|c1_g4, TR11305|c0_g2, TR11322|c1_g1, TR1138|c0_g1, TR11469|c3_g1, TR11587|c0_g1, TR11692|c0_g1, TR11734|c0_g1, TR11735|c0_g1, TR11774|c0_g1, TR11785|c1_g1, TR11785|c1_g2, TR1192|c0_g1, TR11975|c0_g1, TR12031|c1_g1, TR12172|c0_g1, TR12297|c0_g1, TR12542|c0_g1, TR12704|c0_g1, TR14054|c0_g1, TR14439|c2_g1, TR14569|c1_g1, TR14569|c6_g1, TR14666|c0_g1, TR1480|c0_g…
Metabolism of xenobiotics by cytochrome P450	Metabolism; Xenobiotics biodegradation and metabolism	49	ko00980	TR10005|c0_g1, TR1006|c0_g1, TR10212|c0_g1, TR10423|c0_g1, TR10485|c0_g1, TR11207|c0_g7, TR11560|c0_g1, TR11874|c1_g1, TR12427|c13_g1, TR12427|c20_g1, TR12899|c0_g1, TR13104|c0_g1, TR13495|c0_g1, TR13643|c0_g1, TR13781|c0_g1, TR13946|c0_g1, TR14054|c0_g2, TR14271|c0_g1, TR14404|c0_g1, TR14896|c0_g1, TR158|c0_g1, TR1682|c0_g1, TR18347|c0_g1, TR18441|c0_g1, TR19032|c0_g1, TR19209|c0_g1, TR19575|c0_…
Insect hormone biosynthesis	Metabolism; Metabolism of terpenoids and polyketides	1	ko00981	TR17626|c0_g1
Drug metabolism - cytochrome P450	Metabolism; Xenobiotics biodegradation and metabolism	48	ko00982	TR10005|c0_g1, TR1006|c0_g1, TR10212|c0_g1, TR10423|c0_g1, TR10485|c0_g1, TR11207|c0_g7, TR11560|c0_g1, TR11874|c1_g1, TR12427|c13_g1, TR12899|c0_g1, TR13104|c0_g1, TR13495|c0_g1, TR13643|c0_g1, TR13781|c0_g1, TR13946|c0_g1, TR14054|c0_g2, TR14896|c0_g1, TR158|c0_g1, TR1682|c0_g1, TR18347|c0_g1, TR18441|c0_g1, TR19032|c0_g1, TR19209|c0_g1, TR19575|c0_g1, TR1989|c0_g1, TR21249|c0_g1, TR21768|c4_g3…
Drug metabolism - other enzymes	Metabolism; Xenobiotics biodegradation and metabolism	34	ko00983	TR10005|c0_g1, TR10212|c0_g1, TR11207|c0_g7, TR11560|c0_g1, TR11894|c0_g1, TR12267|c0_g1, TR13247|c0_g1, TR14706|c1_g1, TR17079|c0_g1, TR17618|c0_g1, TR19079|c12_g1, TR19575|c0_g1, TR19702|c0_g1, TR1989|c0_g1, TR2047|c0_g1, TR21249|c0_g1, TR21768|c4_g3, TR2223|c0_g1, TR2401|c0_g1, TR2463|c1_g1, TR24|c3_g8, TR3641|c5_g1, TR4598|c0_g1, TR5042|c0_g1, TR5042|c0_g2, TR5067|c2_g1, TR5097|c0_g1, TR7547|…
Biosynthesis of unsaturated fatty acids	Metabolism; Lipid metabolism	24	ko01040	TR10141|c1_g1, TR10404|c1_g1, TR11939|c1_g2, TR12365|c0_g1, TR12528|c0_g1, TR14099|c0_g2, TR1543|c0_g1, TR17286|c0_g1, TR19975|c0_g1, TR2008|c0_g1, TR20656|c0_g1, TR20873|c0_g1, TR20884|c0_g1, TR21284|c0_g1, TR21392|c0_g1, TR21405|c0_g1, TR2883|c0_g1, TR3406|c0_g1, TR3545|c0_g1, TR8341|c0_g1, TR9279|c0_g1, TR9497|c0_g1, TR9556|c0_g1, TR9876|c2_g2
Biosynthesis of ansamycins	Metabolism; Metabolism of terpenoids and polyketides	1	ko01051	TR12830|c0_g1
Biosynthesis of siderophore group nonribosomal peptides	Metabolism; Metabolism of terpenoids and polyketides	1	ko01053	TR2953|c0_g1
Biosynthesis of vancomycin group antibiotics	Metabolism; Metabolism of terpenoids and polyketides	3	ko01055	TR12962|c0_g1, TR21066|c0_g2, TR3674|c0_g1
Carbon metabolism	Metabolism; Overview	213	ko01200	TR10088|c0_g1, TR10089|c0_g1, TR10315|c0_g1, TR10365|c0_g1, TR10409|c0_g1, TR10457|c0_g1, TR10484|c0_g2, TR10518|c0_g1, TR10580|c0_g2, TR10580|c0_g3, TR10619|c0_g3, TR10644|c0_g1, TR10668|c0_g1, TR10668|c1_g1, TR10717|c1_g1, TR10732|c0_g1, TR10736|c0_g1, TR10746|c0_g3, TR10782|c0_g1, TR10911|c1_g1, TR10930|c0_g1, TR11384|c0_g1, TR11417|c0_g1, TR11466|c1_g1, TR11525|c1_g1, TR11582|c2_g1, TR11714|c…
2-Oxocarboxylic acid metabolism	Metabolism; Overview	46	ko01210	TR1007|c0_g1, TR10358|c0_g1, TR10576|c0_g1, TR10973|c0_g1, TR11501|c0_g1, TR11554|c0_g1, TR1189|c0_g1, TR11968|c0_g1, TR12214|c0_g1, TR12228|c0_g1, TR12289|c1_g1, TR12289|c1_g2, TR12332|c0_g1, TR1236|c0_g1, TR12567|c0_g1, TR12579|c2_g1, TR12579|c2_g2, TR13705|c0_g1, TR13998|c0_g1, TR1446|c0_g1, TR15738|c0_g2, TR18548|c1_g1, TR18960|c2_g1, TR18960|c4_g1, TR19233|c2_g1, TR19692|c1_g1, TR20121|c0_g1…
Fatty acid metabolism	Metabolism; Overview	61	ko01212	TR10088|c0_g1, TR10118|c0_g1, TR10141|c1_g1, TR10190|c0_g1, TR10404|c1_g1, TR10506|c0_g1, TR10619|c0_g3, TR11903|c0_g1, TR11939|c1_g2, TR1200|c0_g1, TR12252|c1_g1, TR12365|c0_g1, TR12528|c0_g1, TR12981|c0_g1, TR1343|c0_g1, TR14099|c0_g2, TR14145|c3_g1, TR14331|c0_g1, TR14546|c0_g1, TR14546|c0_g2, TR14546|c0_g3, TR14851|c4_g1, TR15060|c0_g1, TR1543|c0_g1, TR17286|c0_g1, TR1807|c0_g1, TR1887|c0_g1,…
Degradation of aromatic compounds	Metabolism; Overview	15	ko01220	TR1006|c0_g1, TR12427|c13_g1, TR12427|c21_g1, TR12427|c5_g1, TR12427|c7_g1, TR12427|c9_g1, TR12899|c0_g1, TR13104|c0_g1, TR13369|c0_g1, TR13495|c0_g1, TR18995|c2_g1, TR19032|c0_g1, TR19209|c0_g1, TR6783|c0_g1, TR8942|c0_g1
Biosynthesis of amino acids	Metabolism; Overview	196	ko01230	TR10010|c0_g1, TR10177|c0_g1, TR10307|c0_g1, TR10358|c0_g1, TR10363|c0_g1, TR10457|c0_g1, TR10484|c0_g2, TR10576|c0_g1, TR10580|c0_g2, TR10580|c0_g3, TR10644|c0_g1, TR10662|c0_g1, TR10668|c1_g1, TR10717|c1_g1, TR10732|c0_g1, TR10746|c0_g3, TR10812|c0_g6, TR10911|c1_g1, TR10973|c0_g1, TR11501|c0_g1, TR11525|c1_g1, TR11554|c0_g1, TR11639|c0_g1, TR11675|c2_g1, TR11680|c0_g1, TR11714|c1_g1, TR1184|c0…
beta-Lactam resistance	Human Diseases; Drug resistance	11	ko01501	TR14154|c0_g1, TR14470|c0_g1, TR14470|c3_g1, TR18098|c0_g1, TR18591|c0_g1, TR18667|c4_g1, TR18697|c3_g1, TR3148|c16_g1, TR3152|c1_g1, TR3188|c2_g1, TR3911|c1_g1
Vancomycin resistance	Human Diseases; Drug resistance	8	ko01502	TR18334|c1_g1, TR18334|c2_g1, TR19007|c0_g1, TR21066|c32_g1, TR21066|c37_g1, TR2185|c0_g2, TR3572|c0_g1, TR951|c0_g1
Cationic antimicrobial peptide (CAMP) resistance	Human Diseases; Drug resistance	5	ko01503	TR13858|c0_g1, TR18667|c4_g1, TR18697|c11_g1, TR3152|c1_g1, TR3751|c0_g1
ABC transporters	Environmental Information Processing; Membrane transport	24	ko02010	TR10427|c1_g1, TR10750|c7_g1, TR11301|c3_g1, TR11449|c0_g2, TR11705|c2_g1, TR12427|c0_g1, TR13691|c0_g1, TR13800|c3_g1, TR13800|c9_g1, TR14561|c14_g1, TR17960|c0_g1, TR18126|c1_g1, TR19079|c13_g1, TR19079|c16_g1, TR19079|c1_g1, TR19079|c9_g1, TR19356|c1_g1, TR2856|c0_g1, TR3148|c16_g1, TR3486|c5_g1, TR460|c2_g1, TR6880|c0_g1, TR7729|c0_g1, TR8180|c5_g1
Two-component system	Environmental Information Processing; Signal transduction	65	ko02020	TR10088|c0_g1, TR12261|c0_g1, TR12365|c0_g1, TR12427|c11_g1, TR13694|c3_g1, TR13694|c50_g1, TR14158|c4_g1, TR14555|c7_g1, TR14570|c0_g1, TR15060|c0_g1, TR16227|c0_g1, TR16469|c0_g1, TR16941|c0_g1, TR17984|c3_g1, TR18209|c0_g1, TR18614|c0_g1, TR18627|c4_g1, TR18627|c7_g1, TR18963|c3_g1, TR18976|c1_g1, TR19007|c0_g1, TR19007|c1_g1, TR19076|c17_g1, TR19079|c1_g1, TR19079|c3_g1, TR19209|c12_g1, TR192…
Bacterial chemotaxis	Cellular Processes; Cell motility	11	ko02030	TR16227|c0_g1, TR18614|c0_g1, TR19272|c5_g1, TR3506|c29_g1, TR3506|c3_g1, TR3506|c4_g1, TR3506|c7_g1, TR7541|c0_g1, TR8276|c1_g1, TR8562|c15_g1, TR8567|c4_g1
Flagellar assembly	Cellular Processes; Cell motility	23	ko02040	TR18614|c0_g1, TR18945|c5_g1, TR19076|c17_g1, TR19076|c8_g1, TR19272|c5_g1, TR2366|c7_g1, TR2366|c8_g1, TR7541|c0_g1, TR7541|c2_g1, TR8102|c3_g1, TR8276|c1_g1, TR8562|c10_g1, TR8562|c15_g1, TR8562|c9_g1, TR8567|c22_g1, TR8567|c4_g1, TR8567|c50_g1, TR8567|c54_g1, TR8567|c8_g1, TR8795|c16_g1, TR8795|c19_g1, TR8795|c45_g1, TR8795|c49_g1
Phosphotransferase system (PTS)	Environmental Information Processing; Membrane transport	4	ko02060	TR14354|c4_g1, TR18940|c2_g1, TR19276|c0_g1, TR9665|c32_g1
Ribosome biogenesis in eukaryotes	Genetic Information Processing; Translation	80	ko03008	TR10277|c0_g1, TR10319|c0_g1, TR10319|c0_g2, TR10319|c0_g3, TR10490|c0_g1, TR10731|c0_g1, TR10918|c1_g1, TR10987|c0_g1, TR11416|c1_g4, TR11470|c0_g2, TR11488|c0_g1, TR11793|c0_g1, TR11866|c0_g1, TR11878|c0_g1, TR11943|c0_g1, TR1202|c0_g1, TR12242|c0_g1, TR1263|c0_g3, TR12674|c1_g1, TR12932|c0_g1, TR13029|c0_g1, TR13085|c1_g1, TR13085|c2_g2, TR1324|c0_g1, TR13290|c0_g1, TR13547|c0_g1, TR14162|c0_g…
Ribosome	Genetic Information Processing; Translation	322	ko03010	TR10063|c0_g1, TR1048|c0_g1, TR10493|c0_g1, TR10598|c0_g1, TR10607|c0_g1, TR10650|c0_g1, TR10711|c1_g1, TR10820|c1_g3, TR10827|c0_g1, TR1090|c0_g10, TR1090|c0_g13, TR1090|c0_g15, TR1090|c0_g19, TR1090|c0_g7, TR1146|c1_g1, TR11494|c3_g4, TR11494|c3_g5, TR11494|c4_g2, TR11524|c0_g2, TR11557|c0_g2, TR11664|c2_g2, TR11664|c2_g4, TR11918|c1_g1, TR12003|c0_g1, TR12726|c0_g1, TR12879|c0_g7, TR12895|c0_g…
RNA transport	Genetic Information Processing; Translation	130	ko03013	TR10029|c0_g1, TR10047|c0_g1, TR10051|c0_g1, TR10073|c1_g2, TR10087|c0_g1, TR10092|c0_g1, TR10376|c0_g1, TR10464|c0_g1, TR10502|c0_g1, TR10594|c0_g1, TR1060|c1_g1, TR10629|c0_g1, TR10699|c0_g2, TR10731|c0_g1, TR10737|c0_g1, TR10752|c2_g1, TR10821|c2_g1, TR11111|c0_g1, TR11509|c0_g1, TR11561|c0_g1, TR1170|c2_g2, TR11739|c2_g1, TR11749|c0_g1, TR11811|c1_g1, TR1183|c0_g3, TR11897|c1_g1, TR12051|c0_g…
mRNA surveillance pathway	Genetic Information Processing; Translation	85	ko03015	TR10029|c0_g1, TR10119|c0_g1, TR10502|c0_g1, TR10587|c0_g1, TR10594|c0_g1, TR1060|c1_g1, TR10752|c2_g1, TR11157|c0_g1, TR11245|c0_g4, TR11312|c1_g1, TR1143|c0_g1, TR1155|c0_g1, TR11574|c0_g1, TR11764|c1_g3, TR12005|c1_g1, TR12016|c0_g1, TR12051|c0_g1, TR12155|c0_g1, TR12164|c1_g1, TR12430|c0_g1, TR12484|c0_g1, TR12491|c0_g1, TR12549|c0_g1, TR12623|c0_g1, TR12679|c0_g1, TR12691|c0_g1, TR1294|c0_g1…
RNA degradation	Genetic Information Processing; Folding, sorting and degradation	91	ko03018	TR10068|c0_g1, TR10244|c0_g1, TR10375|c1_g1, TR10705|c0_g1, TR10705|c0_g2, TR10976|c1_g3, TR11428|c2_g1, TR11465|c0_g1, TR11714|c1_g1, TR11866|c0_g1, TR12029|c0_g1, TR12154|c0_g1, TR12282|c0_g1, TR12286|c0_g1, TR12507|c0_g1, TR12738|c0_g1, TR12759|c1_g1, TR12788|c0_g1, TR12991|c0_g1, TR12992|c0_g1, TR13290|c0_g1, TR13366|c0_g1, TR13375|c0_g1, TR13445|c0_g1, TR13751|c0_g1, TR14188|c4_g1, TR14299|c…
RNA polymerase	Genetic Information Processing; Transcription	43	ko03020	TR10183|c0_g1, TR1103|c0_g1, TR11325|c0_g2, TR11415|c0_g1, TR11775|c1_g1, TR11775|c1_g2, TR11855|c5_g1, TR12001|c1_g1, TR12070|c5_g1, TR12558|c0_g1, TR12558|c0_g2, TR12558|c0_g3, TR14304|c0_g1, TR14651|c1_g1, TR15172|c0_g1, TR16517|c0_g1, TR18636|c0_g1, TR19030|c0_g1, TR20182|c0_g1, TR20886|c1_g1, TR20891|c1_g1, TR21183|c0_g1, TR21347|c0_g1, TR21422|c0_g1, TR2312|c0_g1, TR263|c0_g7, TR2797|c0_g1,…
Basal transcription factors	Genetic Information Processing; Transcription	39	ko03022	TR10530|c0_g1, TR10876|c0_g1, TR10948|c0_g1, TR11721|c1_g1, TR12677|c0_g1, TR1292|c3_g1, TR1308|c0_g1, TR14276|c0_g1, TR14582|c1_g1, TR14675|c0_g1, TR14844|c0_g1, TR15886|c0_g1, TR16488|c0_g1, TR17526|c0_g1, TR17652|c0_g1, TR18329|c0_g1, TR19234|c0_g1, TR19234|c0_g2, TR19234|c0_g3, TR19502|c0_g1, TR21389|c0_g1, TR2419|c0_g9, TR263|c0_g4, TR263|c0_g5, TR2643|c0_g1, TR2779|c1_g1, TR3355|c0_g1, TR35…
DNA replication	Genetic Information Processing; Replication and repair	48	ko03030	TR10458|c0_g1, TR13265|c0_g1, TR13265|c0_g2, TR13265|c0_g3, TR13373|c0_g1, TR13393|c0_g1, TR13694|c7_g1, TR13760|c0_g1, TR14341|c0_g1, TR14354|c0_g1, TR14403|c0_g1, TR14526|c0_g1, TR14526|c1_g1, TR14650|c0_g1, TR14654|c0_g1, TR14654|c3_g1, TR14728|c0_g1, TR14882|c0_g1, TR14882|c0_g2, TR15059|c0_g1, TR17003|c0_g1, TR18082|c0_g1, TR18423|c1_g1, TR19001|c3_g1, TR19949|c0_g1, TR20135|c44_g1, TR20433|…
Spliceosome	Genetic Information Processing; Transcription	146	ko03040	TR10029|c0_g1, TR10082|c0_g1, TR10322|c1_g1, TR10444|c1_g1, TR10548|c0_g2, TR10558|c0_g1, TR1056|c0_g1, TR1060|c1_g1, TR10617|c0_g1, TR10656|c0_g1, TR10666|c1_g2, TR10703|c0_g1, TR10705|c0_g1, TR10705|c0_g2, TR10734|c1_g1, TR10752|c2_g1, TR1081|c0_g1, TR10858|c0_g1, TR10955|c0_g1, TR11307|c1_g1, TR11707|c0_g2, TR11748|c0_g4, TR11749|c0_g1, TR11772|c0_g1, TR11846|c0_g1, TR1185|c0_g1, TR11861|c0_g2…
Proteasome	Genetic Information Processing; Folding, sorting and degradation	53	ko03050	TR1105|c0_g1, TR11977|c0_g1, TR12021|c0_g1, TR12091|c0_g1, TR12153|c2_g2, TR12279|c1_g1, TR12351|c0_g1, TR13084|c0_g1, TR13251|c0_g1, TR13365|c1_g1, TR13365|c2_g2, TR13365|c2_g3, TR13418|c0_g1, TR13613|c0_g1, TR14001|c0_g1, TR14093|c0_g1, TR14093|c0_g2, TR14113|c0_g1, TR14116|c0_g1, TR1867|c0_g1, TR18789|c0_g1, TR1906|c0_g1, TR19366|c0_g1, TR19568|c0_g1, TR19595|c0_g1, TR1975|c0_g1, TR20199|c0_g1…
Protein export	Genetic Information Processing; Folding, sorting and degradation	54	ko03060	TR10160|c0_g1, TR10160|c0_g2, TR10333|c0_g1, TR11853|c0_g1, TR11867|c0_g1, TR12059|c0_g1, TR12336|c0_g1, TR12530|c0_g3, TR13638|c0_g1, TR13694|c6_g1, TR13969|c0_g1, TR14136|c0_g1, TR14209|c0_g1, TR14288|c0_g1, TR14538|c0_g1, TR14695|c3_g1, TR14695|c9_g1, TR14802|c0_g1, TR15063|c1_g1, TR15889|c0_g1, TR17194|c0_g1, TR1798|c0_g1, TR1798|c0_g2, TR1801|c0_g1, TR18097|c0_g2, TR19161|c0_g1, TR19823|c0_g…
Bacterial secretion system	Environmental Information Processing; Membrane transport	21	ko03070	TR10160|c0_g1, TR10160|c0_g2, TR11853|c0_g1, TR11867|c0_g1, TR12530|c0_g3, TR13694|c6_g1, TR14695|c3_g1, TR14695|c9_g1, TR15063|c1_g1, TR15889|c0_g1, TR1798|c0_g1, TR1798|c0_g2, TR1801|c0_g1, TR19003|c0_g1, TR20349|c0_g1, TR3561|c1_g1, TR8145|c7_g1, TR8211|c3_g1, TR8234|c0_g1, TR9251|c0_g1, TR9679|c0_g1
PPAR signaling pathway	Organismal Systems; Endocrine system	23	ko03320	TR10141|c1_g1, TR1090|c0_g5, TR11939|c1_g2, TR1200|c0_g1, TR12252|c1_g1, TR12528|c0_g1, TR14099|c0_g2, TR14145|c3_g1, TR1543|c0_g1, TR1887|c0_g1, TR19968|c0_g1, TR19975|c0_g1, TR20193|c0_g1, TR20770|c0_g1, TR20884|c0_g1, TR21284|c0_g1, TR21405|c0_g1, TR2366|c17_g1, TR361|c0_g2, TR674|c0_g1, TR717|c0_g1, TR8221|c0_g1, TR9279|c0_g1
Base excision repair	Genetic Information Processing; Replication and repair	46	ko03410	TR10458|c0_g1, TR1091|c0_g1, TR11710|c0_g1, TR12778|c0_g1, TR13694|c5_g1, TR13760|c0_g1, TR14062|c0_g1, TR14341|c0_g1, TR14526|c0_g1, TR14526|c1_g1, TR14562|c3_g1, TR14654|c0_g1, TR14654|c3_g1, TR14728|c0_g1, TR15059|c0_g1, TR15285|c0_g1, TR17003|c0_g1, TR17088|c0_g1, TR17321|c1_g1, TR17806|c1_g1, TR17806|c2_g1, TR1796|c0_g1, TR18880|c0_g1, TR19023|c3_g1, TR19112|c0_g1, TR19977|c0_g1, TR20231|c0_…
Nucleotide excision repair	Genetic Information Processing; Replication and repair	58	ko03420	TR10458|c0_g1, TR10876|c0_g1, TR10948|c0_g1, TR11721|c1_g1, TR12765|c0_g2, TR12893|c0_g1, TR13265|c0_g1, TR13265|c0_g2, TR13265|c0_g3, TR13334|c0_g1, TR13393|c0_g1, TR13760|c0_g1, TR13831|c0_g1, TR14526|c0_g1, TR14526|c1_g1, TR14650|c0_g1, TR14654|c0_g1, TR14654|c3_g1, TR14728|c0_g1, TR14882|c0_g1, TR14882|c0_g2, TR15059|c0_g1, TR16078|c0_g1, TR16488|c0_g1, TR17003|c0_g1, TR17526|c0_g1, TR17906|c…
Mismatch repair	Genetic Information Processing; Replication and repair	45	ko03430	TR10458|c0_g1, TR10980|c1_g1, TR10980|c1_g2, TR13265|c0_g1, TR13265|c0_g2, TR13265|c0_g3, TR13393|c0_g1, TR13760|c0_g1, TR13831|c0_g1, TR14354|c0_g1, TR14403|c0_g1, TR14526|c0_g1, TR14526|c1_g1, TR14650|c0_g1, TR14654|c0_g1, TR14654|c3_g1, TR14728|c0_g1, TR14882|c0_g1, TR14882|c0_g2, TR14937|c0_g1, TR15059|c0_g1, TR18880|c0_g1, TR19001|c3_g1, TR20135|c44_g1, TR20965|c0_g1, TR21141|c0_g1, TR2139|c…
Homologous recombination	Genetic Information Processing; Replication and repair	46	ko03440	TR11370|c0_g1, TR1317|c0_g1, TR13265|c0_g1, TR13265|c0_g2, TR13265|c0_g3, TR14301|c0_g1, TR14354|c0_g1, TR14403|c0_g1, TR14526|c0_g1, TR14526|c1_g1, TR14728|c0_g1, TR14882|c0_g1, TR14882|c0_g2, TR15418|c0_g2, TR1770|c0_g1, TR18880|c0_g1, TR18940|c3_g1, TR19001|c3_g1, TR19014|c0_g1, TR19671|c1_g1, TR19976|c1_g1, TR20135|c44_g1, TR20707|c0_g1, TR20965|c0_g1, TR21141|c0_g1, TR2139|c0_g1, TR21512|c0_…
Non-homologous end-joining	Genetic Information Processing; Replication and repair	11	ko03450	TR14341|c0_g1, TR1540|c0_g1, TR17590|c0_g1, TR1770|c0_g1, TR2317|c4_g1, TR2481|c0_g2, TR2541|c0_g1, TR3354|c9_g1, TR729|c0_g1, TR9217|c0_g1, TR9747|c0_g1
Fanconi anemia pathway	Genetic Information Processing; Replication and repair	31	ko03460	TR11644|c1_g1, TR12397|c3_g1, TR13078|c1_g1, TR13265|c0_g1, TR13265|c0_g2, TR13265|c0_g3, TR14882|c0_g1, TR14882|c0_g2, TR16078|c0_g1, TR17906|c0_g1, TR18461|c0_g1, TR18503|c0_g1, TR18726|c1_g2, TR18962|c1_g1, TR19014|c0_g1, TR19671|c1_g1, TR20707|c0_g1, TR20965|c0_g1, TR2139|c0_g1, TR2422|c0_g1, TR2833|c0_g2, TR2833|c1_g1, TR4199|c0_g1, TR4978|c0_g1, TR5142|c1_g1, TR6240|c0_g1, TR6285|c0_g1, TR6…
MAPK signaling pathway	Environmental Information Processing; Signal transduction	30	ko04010	TR10291|c0_g3, TR10617|c0_g1, TR11937|c0_g1, TR13354|c0_g1, TR13474|c0_g2, TR13634|c0_g1, TR13679|c0_g1, TR14125|c0_g1, TR15051|c0_g1, TR15051|c0_g2, TR1597|c0_g2, TR1851|c0_g1, TR2011|c1_g1, TR2011|c1_g2, TR20120|c0_g1, TR20932|c0_g1, TR21316|c0_g1, TR2179|c0_g1, TR21820|c0_g1, TR2221|c0_g1, TR2415|c0_g1, TR3248|c0_g1, TR3455|c1_g1, TR3717|c0_g1, TR7305|c0_g1, TR7759|c0_g1, TR8351|c1_g1, TR865|c…
MAPK signaling pathway - yeast	Environmental Information Processing; Signal transduction	5	ko04011	TR11123|c0_g1, TR12488|c0_g1, TR12920|c0_g1, TR21035|c0_g1, TR288|c0_g2
ErbB signaling pathway	Environmental Information Processing; Signal transduction	11	ko04012	TR10990|c0_g1, TR11513|c0_g1, TR1206|c0_g3, TR13963|c0_g1, TR20932|c0_g1, TR21316|c0_g1, TR2978|c0_g1, TR3455|c1_g1, TR52|c1_g1, TR865|c0_g1, TR9438|c0_g1
MAPK signaling pathway - fly	Environmental Information Processing; Signal transduction	5	ko04013	TR20932|c0_g1, TR21316|c0_g1, TR3455|c1_g1, TR865|c0_g1, TR9438|c0_g1
Ras signaling pathway	Environmental Information Processing; Signal transduction	29	ko04014	TR10090|c0_g1, TR10445|c0_g1, TR11490|c0_g1, TR11915|c0_g1, TR13474|c0_g2, TR13734|c0_g1, TR14125|c0_g1, TR18574|c0_g1, TR20932|c0_g1, TR21316|c0_g1, TR21719|c1_g1, TR21820|c0_g1, TR2337|c0_g1, TR3248|c0_g1, TR3311|c0_g1, TR3455|c1_g1, TR3717|c0_g1, TR406|c0_g1, TR7759|c0_g1, TR7778|c0_g1, TR7952|c0_g1, TR8351|c1_g1, TR865|c0_g1, TR86|c2_g1, TR920|c0_g1, TR9438|c0_g1, TR9715|c0_g1, TR9737|c0_g1, …
Rap1 signaling pathway	Environmental Information Processing; Signal transduction	20	ko04015	TR13474|c0_g2, TR13734|c0_g1, TR14125|c0_g1, TR15814|c0_g1, TR15814|c0_g2, TR17807|c0_g1, TR18574|c0_g1, TR20932|c0_g1, TR21316|c0_g1, TR21820|c0_g1, TR3099|c0_g1, TR3248|c0_g1, TR3455|c1_g1, TR3717|c0_g1, TR4249|c0_g1, TR7759|c0_g1, TR7952|c0_g1, TR865|c0_g1, TR920|c0_g1, TR9438|c0_g1
Calcium signaling pathway	Environmental Information Processing; Signal transduction	23	ko04020	TR10446|c0_g1, TR11876|c0_g6, TR12776|c0_g1, TR13634|c0_g1, TR13734|c0_g1, TR14106|c0_g1, TR1597|c0_g2, TR17052|c0_g1, TR1851|c0_g1, TR18574|c0_g1, TR19119|c0_g1, TR2011|c1_g1, TR2011|c1_g2, TR20120|c0_g1, TR2069|c1_g1, TR3445|c0_g1, TR7305|c0_g1, TR7952|c0_g1, TR8451|c0_g1, TR8895|c1_g1, TR9015|c0_g1, TR920|c0_g1, TR9422|c0_g1
cGMP-PKG signaling pathway	Environmental Information Processing; Signal transduction	28	ko04022	TR10446|c0_g1, TR11876|c0_g6, TR12016|c0_g1, TR12484|c0_g1, TR12491|c0_g1, TR13634|c0_g1, TR13734|c0_g1, TR14106|c0_g1, TR1597|c0_g2, TR1851|c0_g1, TR18574|c0_g1, TR2011|c1_g1, TR2011|c1_g2, TR20120|c0_g1, TR2069|c1_g1, TR20932|c0_g1, TR21316|c0_g1, TR2611|c0_g1, TR3445|c0_g1, TR3455|c1_g1, TR7305|c0_g1, TR7952|c0_g1, TR8434|c0_g1, TR865|c0_g1, TR8895|c1_g1, TR920|c0_g1, TR9422|c0_g1, TR9438|c0_g1
cAMP signaling pathway	Environmental Information Processing; Signal transduction	34	ko04024	TR10090|c0_g1, TR10250|c2_g1, TR10445|c0_g1, TR10446|c0_g1, TR11490|c0_g1, TR11915|c0_g1, TR12016|c0_g1, TR12484|c0_g1, TR12491|c0_g1, TR13474|c0_g2, TR13734|c0_g1, TR14099|c0_g2, TR14125|c0_g1, TR14789|c0_g1, TR18574|c0_g1, TR19705|c0_g1, TR19975|c0_g1, TR20884|c0_g1, TR20932|c0_g1, TR21284|c0_g1, TR21316|c0_g1, TR21405|c0_g1, TR21820|c0_g1, TR2611|c0_g1, TR3248|c0_g1, TR3455|c1_g1, TR3717|c0_g1…
Cytokine-cytokine receptor interaction	Environmental Information Processing; Signaling molecules and interaction	1	ko04060	TR8351|c1_g1
Chemokine signaling pathway	Organismal Systems; Immune system	16	ko04062	TR1206|c0_g3, TR13474|c0_g2, TR13963|c0_g1, TR14125|c0_g1, TR20932|c0_g1, TR21316|c0_g1, TR21719|c1_g1, TR21820|c0_g1, TR2978|c0_g1, TR3248|c0_g1, TR3311|c0_g1, TR3455|c1_g1, TR3717|c0_g1, TR7759|c0_g1, TR865|c0_g1, TR9438|c0_g1
NF-kappa B signaling pathway	Environmental Information Processing; Signal transduction	22	ko04064	TR11622|c0_g1, TR11898|c2_g1, TR15824|c0_g1, TR1647|c0_g1, TR17010|c0_g1, TR18307|c0_g1, TR18649|c1_g1, TR19534|c0_g1, TR19572|c1_g1, TR20599|c0_g1, TR21590|c0_g1, TR2877|c0_g1, TR2972|c0_g1, TR3876|c0_g1, TR4902|c0_g1, TR5783|c0_g1, TR7083|c0_g1, TR7083|c0_g2, TR7083|c0_g3, TR9098|c2_g1, TR9275|c0_g1, TR9641|c0_g1
HIF-1 signaling pathway	Environmental Information Processing; Signal transduction	36	ko04066	TR10250|c2_g1, TR10668|c1_g1, TR10737|c0_g1, TR10965|c0_g1, TR10990|c0_g1, TR11513|c0_g1, TR13144|c1_g1, TR13366|c0_g1, TR14789|c0_g1, TR1568|c0_g1, TR1723|c1_g1, TR18828|c0_g1, TR19196|c0_g1, TR19533|c0_g1, TR19707|c0_g1, TR20135|c14_g1, TR20254|c0_g1, TR20564|c0_g1, TR20932|c0_g1, TR21316|c0_g1, TR21415|c1_g1, TR21415|c1_g2, TR2368|c0_g1, TR2745|c0_g1, TR3019|c0_g1, TR3094|c0_g1, TR3455|c1_g1, …
FoxO signaling pathway	Environmental Information Processing; Signal transduction	39	ko04068	TR10250|c2_g1, TR10309|c0_g2, TR12162|c1_g1, TR12387|c0_g1, TR14476|c0_g1, TR14561|c2_g1, TR14580|c4_g1, TR14789|c0_g1, TR15372|c0_g1, TR17344|c0_g1, TR17671|c0_g1, TR18147|c0_g1, TR18147|c0_g2, TR20193|c0_g1, TR20391|c0_g1, TR20637|c0_g1, TR20640|c0_g1, TR20932|c0_g1, TR20946|c1_g1, TR21316|c0_g1, TR2800|c0_g1, TR3148|c0_g1, TR33|c0_g11, TR3455|c1_g1, TR4066|c0_g1, TR4217|c0_g1, TR559|c1_g1, TR6…
Phosphatidylinositol signaling system	Environmental Information Processing; Signal transduction	38	ko04070	TR10018|c0_g2, TR10060|c0_g1, TR10725|c0_g2, TR1088|c0_g1, TR1108|c3_g1, TR11976|c1_g1, TR12566|c0_g1, TR12776|c0_g1, TR13152|c0_g1, TR13734|c0_g1, TR14070|c1_g1, TR1550|c0_g1, TR16218|c0_g1, TR17052|c0_g1, TR17801|c0_g1, TR17892|c0_g1, TR18306|c0_g1, TR18574|c0_g1, TR18852|c0_g2, TR19119|c0_g1, TR19390|c0_g1, TR19495|c0_g1, TR19625|c0_g1, TR197|c1_g1, TR20569|c0_g2, TR2086|c3_g1, TR21363|c0_g3, …
Sphingolipid signaling pathway	Environmental Information Processing; Signal transduction	43	ko04071	TR10090|c0_g1, TR10445|c0_g1, TR10587|c0_g1, TR11490|c0_g1, TR11748|c0_g3, TR11915|c0_g1, TR12005|c1_g1, TR12155|c0_g1, TR12623|c0_g1, TR12691|c0_g1, TR13474|c0_g2, TR13701|c0_g1, TR14125|c0_g1, TR14392|c1_g1, TR1504|c0_g1, TR18623|c0_g2, TR19181|c0_g1, TR20193|c0_g1, TR20531|c0_g1, TR20932|c0_g1, TR21065|c0_g2, TR21316|c0_g1, TR21457|c0_g1, TR21820|c0_g1, TR2395|c1_g1, TR2430|c0_g1, TR2492|c0_g1…
Plant hormone signal transduction	Environmental Information Processing; Signal transduction	89	ko04075	TR1002|c0_g1, TR10583|c0_g3, TR10882|c1_g1, TR1104|c0_g3, TR11781|c0_g1, TR11855|c4_g1, TR1193|c0_g1, TR11941|c2_g1, TR11999|c0_g1, TR1221|c0_g1, TR12601|c0_g1, TR12772|c0_g1, TR12831|c0_g1, TR12955|c0_g1, TR13016|c0_g1, TR13031|c0_g1, TR13216|c0_g1, TR1347|c0_g1, TR13621|c1_g1, TR14250|c0_g1, TR14490|c0_g1, TR14837|c0_g1, TR14|c0_g2, TR15049|c0_g1, TR15500|c0_g1, TR16239|c0_g1, TR16812|c0_g1, TR…
Neuroactive ligand-receptor interaction	Environmental Information Processing; Signaling molecules and interaction	2	ko04080	TR11286|c0_g7, TR18285|c1_g1
Cell cycle	Cellular Processes; Cell growth and death	67	ko04110	TR10250|c2_g1, TR10458|c0_g1, TR10466|c0_g1, TR10533|c0_g1, TR10699|c1_g1, TR1125|c0_g1, TR11298|c0_g1, TR11322|c1_g2, TR11327|c1_g13, TR11421|c0_g1, TR11447|c2_g1, TR11721|c1_g1, TR1206|c0_g3, TR12162|c1_g1, TR12217|c0_g1, TR12247|c0_g1, TR13437|c0_g1, TR13963|c0_g1, TR14082|c0_g1, TR14436|c2_g1, TR14499|c0_g1, TR14568|c1_g1, TR14789|c0_g1, TR14827|c0_g1, TR149|c0_g1, TR15366|c0_g1, TR1539|c0_g1…
Cell cycle - yeast	Cellular Processes; Cell growth and death	53	ko04111	TR1125|c0_g1, TR11298|c0_g1, TR11322|c1_g2, TR11327|c1_g13, TR11421|c0_g1, TR11447|c2_g1, TR13701|c0_g1, TR14082|c0_g1, TR14499|c0_g1, TR14521|c1_g2, TR14568|c1_g1, TR14827|c0_g1, TR149|c0_g1, TR15312|c0_g1, TR15366|c0_g1, TR1539|c0_g1, TR15487|c0_g1, TR15487|c0_g2, TR15566|c0_g1, TR15857|c0_g1, TR1649|c0_g1, TR17040|c0_g1, TR17245|c0_g1, TR18623|c0_g2, TR19025|c1_g1, TR19181|c0_g1, TR19265|c0_g1…
Cell cycle - Caulobacter	Cellular Processes; Cell growth and death	22	ko04112	TR10031|c0_g1, TR10031|c0_g3, TR10969|c0_g1, TR11674|c1_g1, TR12219|c0_g1, TR12219|c0_g2, TR13482|c0_g1, TR13694|c3_g1, TR13694|c50_g1, TR16002|c0_g1, TR18094|c0_g1, TR21066|c14_g1, TR21066|c22_g1, TR3192|c0_g1, TR3572|c0_g1, TR4088|c0_g1, TR466|c0_g2, TR4701|c0_g1, TR521|c0_g1, TR812|c0_g1, TR8509|c4_g1, TR951|c0_g1
Meiosis - yeast	Cellular Processes; Cell growth and death	49	ko04113	TR11298|c0_g1, TR11322|c1_g2, TR11327|c1_g13, TR11447|c2_g1, TR12005|c1_g1, TR12016|c0_g1, TR12155|c0_g1, TR12484|c0_g1, TR12491|c0_g1, TR12691|c0_g1, TR13012|c0_g1, TR13238|c0_g1, TR13701|c0_g1, TR14082|c0_g1, TR14499|c0_g1, TR14568|c1_g1, TR14827|c0_g1, TR149|c0_g1, TR1504|c0_g1, TR15366|c0_g1, TR15487|c0_g1, TR15487|c0_g2, TR15566|c0_g1, TR15857|c0_g1, TR16095|c0_g1, TR17040|c0_g1, TR17245|c0_…
Oocyte meiosis	Cellular Processes; Cell growth and death	65	ko04114	TR1125|c0_g1, TR11322|c1_g2, TR12005|c1_g1, TR12016|c0_g1, TR12155|c0_g1, TR12162|c1_g1, TR12247|c0_g1, TR12484|c0_g1, TR12491|c0_g1, TR12691|c0_g1, TR13437|c0_g1, TR13634|c0_g1, TR13701|c0_g1, TR13734|c0_g1, TR14082|c0_g1, TR14499|c0_g1, TR14568|c1_g1, TR1504|c0_g1, TR15366|c0_g1, TR1539|c0_g1, TR15566|c0_g1, TR15857|c0_g1, TR1597|c0_g2, TR17040|c0_g1, TR1851|c0_g1, TR18574|c0_g1, TR19265|c0_g1,…
p53 signaling pathway	Cellular Processes; Cell growth and death	21	ko04115	TR10042|c1_g1, TR11796|c2_g1, TR12162|c1_g1, TR12588|c0_g1, TR13908|c0_g1, TR14434|c0_g1, TR16469|c0_g1, TR19165|c0_g1, TR20954|c1_g1, TR2800|c0_g1, TR4217|c0_g1, TR4658|c0_g1, TR5860|c0_g1, TR758|c0_g2, TR7752|c0_g2, TR7967|c0_g1, TR8173|c0_g1, TR8190|c0_g1, TR8393|c0_g1, TR8478|c0_g1, TR9098|c2_g1
Ubiquitin mediated proteolysis	Genetic Information Processing; Folding, sorting and degradation	95	ko04120	TR10042|c1_g1, TR10267|c0_g1, TR10350|c0_g1, TR10413|c0_g1, TR10534|c0_g1, TR11089|c0_g1, TR11089|c0_g2, TR1125|c0_g1, TR11322|c1_g2, TR11421|c0_g1, TR11796|c2_g1, TR11798|c0_g1, TR11860|c0_g1, TR12444|c0_g1, TR12588|c0_g1, TR12688|c2_g1, TR12751|c4_g1, TR1285|c0_g1, TR12893|c0_g1, TR13334|c0_g1, TR13749|c0_g1, TR14082|c0_g1, TR14140|c0_g1, TR14424|c0_g1, TR14499|c0_g1, TR14568|c1_g1, TR14739|c0_…
Sulfur relay system	Genetic Information Processing; Folding, sorting and degradation	16	ko04122	TR10276|c0_g1, TR10366|c0_g1, TR10480|c0_g1, TR10788|c0_g1, TR11679|c4_g1, TR14363|c0_g3, TR19935|c0_g1, TR20342|c0_g1, TR3528|c0_g1, TR3528|c0_g2, TR3528|c0_g3, TR3528|c0_g4, TR3724|c7_g1, TR5343|c0_g1, TR7163|c1_g1, TR9935|c0_g1
SNARE interactions in vesicular transport	Genetic Information Processing; Folding, sorting and degradation	30	ko04130	TR10233|c0_g1, TR12585|c0_g1, TR13742|c0_g1, TR15907|c0_g1, TR15907|c0_g2, TR18804|c0_g1, TR19028|c0_g1, TR19348|c0_g1, TR19382|c0_g1, TR19645|c0_g1, TR20010|c0_g2, TR20097|c0_g1, TR20440|c0_g1, TR21649|c2_g1, TR2392|c0_g1, TR2484|c0_g1, TR2484|c1_g1, TR2747|c0_g1, TR285|c3_g1, TR285|c3_g2, TR285|c3_g3, TR2893|c0_g1, TR2918|c0_g1, TR2960|c0_g1, TR2995|c0_g1, TR501|c0_g2, TR8772|c0_g1, TR8778|c0_g…
Regulation of autophagy	Cellular Processes; Transport and catabolism	20	ko04140	TR10018|c0_g2, TR10309|c0_g2, TR12478|c2_g13, TR12478|c2_g2, TR12478|c2_g4, TR12632|c0_g2, TR14161|c0_g1, TR14476|c0_g1, TR15372|c0_g1, TR15996|c0_g1, TR18147|c0_g1, TR18147|c0_g2, TR20551|c0_g1, TR20646|c0_g1, TR20946|c1_g1, TR4975|c0_g1, TR559|c1_g1, TR768|c0_g1, TR772|c2_g1, TR773|c0_g1
Protein processing in endoplasmic reticulum	Genetic Information Processing; Folding, sorting and degradation	146	ko04141	TR10059|c0_g1, TR10073|c1_g1, TR10151|c0_g1, TR10159|c0_g1, TR10221|c1_g1, TR10261|c0_g1, TR10295|c0_g1, TR10351|c0_g1, TR10402|c2_g1, TR10415|c0_g1, TR10544|c0_g1, TR1058|c0_g1, TR10596|c0_g1, TR10617|c0_g1, TR10680|c0_g1, TR10834|c0_g1, TR10904|c0_g1, TR10941|c0_g1, TR11089|c0_g1, TR11089|c0_g2, TR1121|c0_g1, TR1125|c0_g1, TR11409|c0_g1, TR11825|c0_g1, TR11937|c0_g1, TR11958|c0_g1, TR12129|c0_g…
Lysosome	Cellular Processes; Transport and catabolism	47	ko04142	TR10310|c0_g1, TR10431|c0_g2, TR10460|c0_g1, TR10560|c0_g1, TR10668|c3_g1, TR10720|c0_g2, TR10801|c1_g1, TR11158|c0_g1, TR11479|c4_g1, TR11758|c0_g3, TR11805|c0_g1, TR11911|c0_g1, TR12914|c0_g1, TR12934|c0_g1, TR13278|c0_g1, TR13404|c0_g1, TR13872|c0_g1, TR1392|c2_g1, TR14137|c4_g1, TR15212|c0_g1, TR15950|c0_g1, TR1685|c1_g1, TR17042|c0_g1, TR18109|c0_g1, TR18132|c0_g1, TR18427|c0_g1, TR18688|c0_…
Endocytosis	Cellular Processes; Transport and catabolism	97	ko04144	TR10060|c0_g1, TR10090|c0_g1, TR10115|c2_g1, TR10147|c0_g1, TR10147|c0_g2, TR10445|c0_g1, TR10617|c0_g1, TR10627|c0_g1, TR10688|c0_g1, TR10775|c0_g2, TR11115|c0_g1, TR1112|c0_g1, TR11490|c0_g1, TR11496|c0_g1, TR11633|c0_g1, TR11737|c0_g1, TR11911|c0_g1, TR11915|c0_g1, TR11937|c0_g1, TR12369|c0_g1, TR12436|c0_g1, TR12553|c0_g1, TR12959|c0_g1, TR13311|c0_g2, TR1331|c0_g1, TR13394|c0_g2, TR1341|c0_g…
Phagosome	Cellular Processes; Transport and catabolism	64	ko04145	TR10018|c0_g2, TR10048|c1_g1, TR10415|c0_g1, TR10667|c0_g1, TR11158|c0_g1, TR11783|c0_g1, TR12336|c0_g1, TR12914|c0_g1, TR13106|c0_g7, TR13111|c0_g1, TR13138|c0_g1, TR13152|c0_g1, TR13198|c0_g1, TR13278|c0_g1, TR1333|c0_g1, TR13474|c0_g2, TR13635|c0_g2, TR13672|c0_g1, TR13688|c0_g1, TR13753|c0_g1, TR14125|c0_g1, TR14367|c0_g1, TR14538|c0_g1, TR14592|c0_g1, TR14834|c0_g1, TR1685|c1_g1, TR17807|c0_…
Peroxisome	Cellular Processes; Transport and catabolism	68	ko04146	TR10757|c0_g1, TR11471|c0_g1, TR1200|c0_g1, TR12191|c0_g1, TR12228|c0_g1, TR12252|c1_g1, TR12387|c0_g1, TR12889|c1_g1, TR13030|c0_g1, TR13081|c0_g1, TR13220|c0_g1, TR13247|c0_g1, TR13258|c0_g1, TR14099|c0_g2, TR1439|c0_g1, TR14561|c2_g1, TR14580|c4_g1, TR14848|c0_g1, TR1543|c0_g1, TR15835|c0_g1, TR16954|c0_g1, TR17965|c0_g1, TR1846|c0_g1, TR18746|c0_g1, TR18746|c0_g2, TR18746|c0_g3, TR1887|c0_g1,…
mTOR signaling pathway	Environmental Information Processing; Signal transduction	20	ko04150	TR10737|c0_g1, TR10990|c0_g1, TR11513|c0_g1, TR12048|c0_g1, TR14161|c0_g1, TR1568|c0_g1, TR1723|c1_g1, TR20193|c0_g1, TR20254|c0_g1, TR20682|c0_g1, TR20932|c0_g1, TR20946|c1_g1, TR2745|c0_g1, TR2800|c0_g1, TR3455|c1_g1, TR52|c1_g1, TR758|c0_g2, TR865|c0_g1, TR9438|c0_g1, TR9909|c0_g1
PI3K-Akt signaling pathway	Environmental Information Processing; Signal transduction	60	ko04151	TR10221|c1_g1, TR10351|c0_g1, TR10587|c0_g1, TR10737|c0_g1, TR10941|c0_g1, TR10990|c0_g1, TR11513|c0_g1, TR11958|c0_g1, TR12005|c1_g1, TR12048|c0_g1, TR1206|c0_g3, TR12155|c0_g1, TR12162|c1_g1, TR12247|c0_g1, TR12623|c0_g1, TR12691|c0_g1, TR13092|c0_g1, TR13437|c0_g1, TR13474|c0_g2, TR13701|c0_g1, TR13963|c0_g1, TR14125|c0_g1, TR1504|c0_g1, TR1568|c0_g1, TR1723|c1_g1, TR18623|c0_g2, TR19181|c0_g1…
AMPK signaling pathway	Environmental Information Processing; Signal transduction	53	ko04152	TR10141|c1_g1, TR10265|c0_g1, TR10587|c0_g1, TR10631|c0_g1, TR10965|c0_g1, TR10990|c0_g1, TR11513|c0_g1, TR11714|c1_g1, TR11939|c1_g2, TR12005|c1_g1, TR12048|c0_g1, TR12155|c0_g1, TR12528|c0_g1, TR12623|c0_g1, TR12691|c0_g1, TR13276|c0_g1, TR1343|c0_g1, TR13701|c0_g1, TR14436|c2_g1, TR1504|c0_g1, TR1527|c0_g1, TR17671|c0_g1, TR17851|c0_g1, TR18623|c0_g2, TR18764|c0_g1, TR19181|c0_g1, TR19456|c0_g…
Apoptosis	Cellular Processes; Cell growth and death	22	ko04210	TR11622|c0_g1, TR11898|c2_g1, TR13634|c0_g1, TR15824|c0_g1, TR1597|c0_g2, TR16469|c0_g1, TR1647|c0_g1, TR1851|c0_g1, TR18649|c1_g1, TR19534|c0_g1, TR19572|c1_g1, TR2011|c1_g1, TR2011|c1_g2, TR20120|c0_g1, TR20599|c0_g1, TR2972|c0_g1, TR4902|c0_g1, TR5783|c0_g1, TR7305|c0_g1, TR8351|c1_g1, TR9098|c2_g1, TR9641|c0_g1
Cardiac muscle contraction	Organismal Systems; Circulatory system	32	ko04260	TR11430|c0_g1, TR15140|c0_g1, TR16941|c0_g1, TR18630|c0_g1, TR19258|c0_g1, TR19285|c0_g1, TR1957|c0_g1, TR19714|c0_g1, TR20107|c0_g1, TR2516|c0_g1, TR2620|c0_g1, TR2931|c0_g1, TR2992|c0_g1, TR2992|c0_g4, TR2992|c0_g5, TR2992|c0_g6, TR424|c3_g1, TR424|c3_g10, TR424|c3_g11, TR424|c3_g12, TR424|c3_g13, TR424|c3_g15, TR424|c3_g16, TR424|c3_g18, TR424|c3_g2, TR424|c3_g4, TR424|c3_g5, TR424|c3_g6, TR42…
Adrenergic signaling in cardiomyocytes	Organismal Systems; Circulatory system	29	ko04261	TR10446|c0_g1, TR10587|c0_g1, TR12005|c1_g1, TR12016|c0_g1, TR12155|c0_g1, TR12484|c0_g1, TR12491|c0_g1, TR12623|c0_g1, TR12691|c0_g1, TR13701|c0_g1, TR13734|c0_g1, TR1504|c0_g1, TR18574|c0_g1, TR18623|c0_g2, TR19181|c0_g1, TR20531|c0_g1, TR20932|c0_g1, TR2395|c1_g1, TR2492|c0_g1, TR2611|c0_g1, TR3455|c1_g1, TR7952|c0_g1, TR8434|c0_g1, TR865|c0_g1, TR8836|c0_g1, TR8873|c0_g1, TR920|c0_g1, TR9438|…
Vascular smooth muscle contraction	Organismal Systems; Circulatory system	15	ko04270	TR12016|c0_g1, TR12484|c0_g1, TR12491|c0_g1, TR13734|c0_g1, TR18574|c0_g1, TR20932|c0_g1, TR21316|c0_g1, TR2611|c0_g1, TR3455|c1_g1, TR7778|c0_g1, TR7952|c0_g1, TR8434|c0_g1, TR865|c0_g1, TR920|c0_g1, TR9438|c0_g1
Wnt signaling pathway	Environmental Information Processing; Signal transduction	41	ko04310	TR10009|c0_g1, TR10250|c2_g1, TR1125|c0_g1, TR1206|c0_g3, TR13461|c0_g1, TR13474|c0_g2, TR13634|c0_g1, TR13680|c0_g1, TR13963|c0_g1, TR14125|c0_g1, TR14789|c0_g1, TR1539|c0_g1, TR1597|c0_g2, TR18307|c0_g1, TR1851|c0_g1, TR19147|c0_g1, TR19533|c0_g1, TR2011|c1_g1, TR2011|c1_g2, TR20120|c0_g1, TR2085|c0_g1, TR20950|c2_g1, TR20954|c1_g1, TR2144|c0_g1, TR21456|c0_g1, TR21820|c0_g1, TR2591|c0_g1, TR29…
Dorso-ventral axis formation	Organismal Systems; Development	6	ko04320	TR20932|c0_g1, TR21316|c0_g1, TR27|c1_g2, TR3455|c1_g1, TR865|c0_g1, TR9438|c0_g1
Notch signaling pathway	Environmental Information Processing; Signal transduction	11	ko04330	TR10250|c2_g1, TR10466|c0_g1, TR10699|c1_g1, TR12217|c0_g1, TR13256|c0_g1, TR13461|c0_g1, TR1398|c0_g1, TR14789|c0_g1, TR19147|c0_g1, TR20201|c0_g1, TR6217|c0_g1
Hedgehog signaling pathway	Environmental Information Processing; Signal transduction	5	ko04340	TR1206|c0_g3, TR13963|c0_g1, TR17659|c0_g1, TR2978|c0_g1, TR6134|c0_g1
TGF-beta signaling pathway	Environmental Information Processing; Signal transduction	21	ko04350	TR10250|c2_g1, TR10533|c0_g1, TR10990|c0_g1, TR1125|c0_g1, TR11513|c0_g1, TR13701|c0_g1, TR14789|c0_g1, TR1539|c0_g1, TR18572|c0_g1, TR19533|c0_g1, TR20531|c0_g1, TR2085|c0_g1, TR20932|c0_g1, TR2591|c0_g1, TR3455|c1_g1, TR6533|c0_g1, TR6976|c0_g1, TR865|c0_g1, TR8836|c0_g1, TR8873|c0_g1, TR9438|c0_g1
Axon guidance	Organismal Systems; Development	24	ko04360	TR1206|c0_g3, TR13474|c0_g2, TR13634|c0_g1, TR13963|c0_g1, TR14125|c0_g1, TR1597|c0_g2, TR1851|c0_g1, TR2011|c1_g1, TR2011|c1_g2, TR20120|c0_g1, TR2021|c0_g1, TR20932|c0_g1, TR21820|c0_g1, TR2823|c0_g1, TR2978|c0_g1, TR3248|c0_g1, TR3455|c1_g1, TR3717|c0_g1, TR7305|c0_g1, TR7759|c0_g1, TR8575|c0_g1, TR865|c0_g1, TR9106|c0_g2, TR9438|c0_g1
VEGF signaling pathway	Environmental Information Processing; Signal transduction	19	ko04370	TR13474|c0_g2, TR13634|c0_g1, TR14125|c0_g1, TR1597|c0_g2, TR1851|c0_g1, TR2011|c1_g1, TR2011|c1_g2, TR20120|c0_g1, TR20932|c0_g1, TR21316|c0_g1, TR21820|c0_g1, TR3248|c0_g1, TR3455|c1_g1, TR3717|c0_g1, TR7305|c0_g1, TR7759|c0_g1, TR865|c0_g1, TR9015|c0_g1, TR9438|c0_g1
Osteoclast differentiation	Organismal Systems; Development	19	ko04380	TR13474|c0_g2, TR13634|c0_g1, TR13872|c0_g1, TR14125|c0_g1, TR1597|c0_g2, TR1851|c0_g1, TR2011|c1_g1, TR2011|c1_g2, TR20120|c0_g1, TR20932|c0_g1, TR21316|c0_g1, TR21820|c0_g1, TR3248|c0_g1, TR3455|c1_g1, TR3717|c0_g1, TR7305|c0_g1, TR7759|c0_g1, TR865|c0_g1, TR9438|c0_g1
Hippo signaling pathway	Environmental Information Processing; Signal transduction	24	ko04390	TR12016|c0_g1, TR1206|c0_g3, TR12247|c0_g1, TR12484|c0_g1, TR12491|c0_g1, TR13437|c0_g1, TR13701|c0_g1, TR13963|c0_g1, TR17807|c0_g1, TR18623|c0_g2, TR19181|c0_g1, TR20531|c0_g1, TR2492|c0_g1, TR2611|c0_g1, TR2900|c0_g1, TR2978|c0_g1, TR4104|c0_g1, TR4429|c0_g1, TR7387|c0_g1, TR8030|c1_g1, TR8434|c0_g1, TR8836|c0_g1, TR8873|c0_g1, TR903|c0_g1
Hippo signaling pathway - fly	Environmental Information Processing; Signal transduction	18	ko04391	TR12247|c0_g1, TR13437|c0_g1, TR13701|c0_g1, TR17807|c0_g1, TR18623|c0_g2, TR19181|c0_g1, TR20531|c0_g1, TR20820|c0_g1, TR2308|c0_g1, TR2492|c0_g1, TR2900|c0_g1, TR4104|c0_g1, TR4429|c0_g1, TR7387|c0_g1, TR8030|c1_g1, TR8836|c0_g1, TR8873|c0_g1, TR903|c0_g1
Focal adhesion	Cellular Processes; Cellular commiunity	26	ko04510	TR12016|c0_g1, TR1206|c0_g3, TR12484|c0_g1, TR12491|c0_g1, TR13474|c0_g2, TR13963|c0_g1, TR14125|c0_g1, TR17807|c0_g1, TR20193|c0_g1, TR20932|c0_g1, TR21316|c0_g1, TR21820|c0_g1, TR2611|c0_g1, TR2800|c0_g1, TR2972|c0_g1, TR2978|c0_g1, TR3248|c0_g1, TR3455|c1_g1, TR3717|c0_g1, TR5783|c0_g1, TR758|c0_g2, TR7759|c0_g1, TR8434|c0_g1, TR865|c0_g1, TR9438|c0_g1, TR9641|c0_g1
Adherens junction	Cellular Processes; Cellular commiunity	19	ko04520	TR10250|c2_g1, TR13474|c0_g2, TR14125|c0_g1, TR14789|c0_g1, TR17807|c0_g1, TR18307|c0_g1, TR20932|c0_g1, TR21820|c0_g1, TR3248|c0_g1, TR3455|c1_g1, TR3717|c0_g1, TR3876|c0_g1, TR7083|c0_g1, TR7083|c0_g2, TR7083|c0_g3, TR7759|c0_g1, TR865|c0_g1, TR9275|c0_g1, TR9438|c0_g1
Tight junction	Cellular Processes; Cellular commiunity	21	ko04530	TR10291|c0_g3, TR12478|c1_g1, TR12679|c0_g1, TR13701|c0_g1, TR1586|c1_g1, TR17807|c0_g1, TR18307|c0_g1, TR18623|c0_g2, TR19181|c0_g1, TR20531|c0_g1, TR20985|c0_g1, TR2492|c0_g1, TR2800|c0_g1, TR3876|c0_g1, TR7083|c0_g1, TR7083|c0_g2, TR7083|c0_g3, TR758|c0_g2, TR8836|c0_g1, TR8873|c0_g1, TR9275|c0_g1
Gap junction	Cellular Processes; Cellular commiunity	14	ko04540	TR13138|c0_g1, TR13198|c0_g1, TR13635|c0_g2, TR13753|c0_g1, TR14367|c0_g1, TR14834|c0_g1, TR18606|c0_g1, TR20932|c0_g1, TR21316|c0_g1, TR3219|c0_g1, TR3455|c1_g1, TR865|c0_g1, TR8709|c0_g1, TR9438|c0_g1
Signaling pathways regulating pluripotency of stem cells	Cellular Processes; Cellular commiunity	10	ko04550	TR1206|c0_g3, TR13040|c1_g1, TR13963|c0_g1, TR17695|c0_g1, TR20932|c0_g1, TR21316|c0_g1, TR2978|c0_g1, TR3455|c1_g1, TR865|c0_g1, TR9438|c0_g1
Platelet activation	Organismal Systems; Immune system	11	ko04611	TR12016|c0_g1, TR12484|c0_g1, TR12491|c0_g1, TR17807|c0_g1, TR20932|c0_g1, TR21027|c0_g1, TR2611|c0_g1, TR3455|c1_g1, TR8434|c0_g1, TR865|c0_g1, TR9438|c0_g1
Antigen processing and presentation	Organismal Systems; Immune system	26	ko04612	TR10150|c0_g1, TR10351|c0_g1, TR10415|c0_g1, TR10617|c0_g1, TR10922|c1_g1, TR10992|c0_g1, TR11937|c0_g1, TR12471|c0_g1, TR12934|c0_g1, TR13111|c0_g1, TR17259|c0_g1, TR17259|c0_g2, TR18984|c0_g1, TR19594|c0_g1, TR19868|c0_g1, TR2018|c0_g1, TR21550|c0_g1, TR2179|c0_g1, TR2221|c0_g1, TR3716|c0_g1, TR5403|c0_g1, TR7429|c0_g1, TR802|c0_g1, TR8939|c0_g1, TR9084|c0_g1, TR9523|c0_g1
Renin-angiotensin system	Organismal Systems; Endocrine system	3	ko04614	TR12520|c0_g1, TR18615|c0_g1, TR21387|c0_g1
Toll-like receptor signaling pathway	Organismal Systems; Immune system	21	ko04620	TR11622|c0_g1, TR11898|c2_g1, TR13474|c0_g2, TR14125|c0_g1, TR15824|c0_g1, TR1647|c0_g1, TR17010|c0_g1, TR18649|c1_g1, TR19534|c0_g1, TR19572|c1_g1, TR20599|c0_g1, TR20932|c0_g1, TR21316|c0_g1, TR21820|c0_g1, TR3248|c0_g1, TR3455|c1_g1, TR3717|c0_g1, TR4902|c0_g1, TR7759|c0_g1, TR865|c0_g1, TR9438|c0_g1
NOD-like receptor signaling pathway	Organismal Systems; Immune system	14	ko04621	TR10221|c1_g1, TR10351|c0_g1, TR10941|c0_g1, TR11958|c0_g1, TR13092|c0_g1, TR20471|c0_g1, TR20932|c0_g1, TR21550|c0_g1, TR2972|c0_g1, TR3455|c1_g1, TR3716|c0_g1, TR865|c0_g1, TR9438|c0_g1, TR9641|c0_g1
RIG-I-like receptor signaling pathway	Organismal Systems; Immune system	8	ko04622	TR13426|c0_g1, TR13497|c0_g1, TR14910|c0_g1, TR18564|c0_g1, TR20559|c0_g1, TR20646|c0_g1, TR3166|c0_g1, TR559|c1_g1
Cytosolic DNA-sensing pathway	Organismal Systems; Immune system	25	ko04623	TR10183|c0_g1, TR1103|c0_g1, TR11415|c0_g1, TR11775|c1_g1, TR11775|c1_g2, TR11855|c5_g1, TR12070|c5_g1, TR12558|c0_g1, TR12558|c0_g2, TR12558|c0_g3, TR14304|c0_g1, TR19030|c0_g1, TR20886|c1_g1, TR20891|c1_g1, TR2312|c0_g1, TR263|c0_g7, TR2797|c0_g1, TR3026|c0_g1, TR3864|c0_g1, TR4077|c0_g1, TR436|c0_g1, TR4860|c0_g1, TR5795|c0_g1, TR672|c4_g1, TR8261|c0_g1
Plant-pathogen interaction	Organismal Systems; Environmental adaptation	69	ko04626	TR10134|c0_g1, TR10221|c1_g1, TR10341|c0_g1, TR10351|c0_g1, TR10355|c1_g1, TR10447|c0_g1, TR10859|c0_g1, TR108|c0_g1, TR10941|c0_g1, TR1094|c1_g1, TR10957|c0_g1, TR11495|c2_g1, TR11642|c1_g1, TR11958|c0_g1, TR12082|c0_g1, TR12409|c1_g1, TR12413|c0_g1, TR12499|c0_g1, TR1281|c0_g1, TR12864|c0_g1, TR12923|c0_g1, TR13092|c0_g1, TR13294|c0_g1, TR13620|c0_g1, TR13734|c0_g1, TR14040|c2_g1, TR14046|c0_g1…
Jak-STAT signaling pathway	Environmental Information Processing; Signal transduction	4	ko04630	TR10250|c2_g1, TR14789|c0_g1, TR20348|c0_g1, TR20895|c2_g2
Natural killer cell mediated cytotoxicity	Organismal Systems; Immune system	19	ko04650	TR13474|c0_g2, TR13634|c0_g1, TR14125|c0_g1, TR1597|c0_g2, TR1851|c0_g1, TR2011|c1_g1, TR2011|c1_g2, TR20120|c0_g1, TR20932|c0_g1, TR21316|c0_g1, TR21820|c0_g1, TR3248|c0_g1, TR3455|c1_g1, TR3717|c0_g1, TR7305|c0_g1, TR7759|c0_g1, TR8351|c1_g1, TR865|c0_g1, TR9438|c0_g1
T cell receptor signaling pathway	Organismal Systems; Immune system	16	ko04660	TR1206|c0_g3, TR13634|c0_g1, TR13963|c0_g1, TR1597|c0_g2, TR1851|c0_g1, TR2011|c1_g1, TR2011|c1_g2, TR20120|c0_g1, TR20193|c0_g1, TR20932|c0_g1, TR21316|c0_g1, TR2978|c0_g1, TR3455|c1_g1, TR7305|c0_g1, TR865|c0_g1, TR9438|c0_g1
B cell receptor signaling pathway	Organismal Systems; Immune system	21	ko04662	TR1206|c0_g3, TR13474|c0_g2, TR13634|c0_g1, TR13963|c0_g1, TR14125|c0_g1, TR1597|c0_g2, TR1851|c0_g1, TR2011|c1_g1, TR2011|c1_g2, TR20120|c0_g1, TR20932|c0_g1, TR21316|c0_g1, TR21820|c0_g1, TR2978|c0_g1, TR3248|c0_g1, TR3455|c1_g1, TR3717|c0_g1, TR7305|c0_g1, TR7759|c0_g1, TR865|c0_g1, TR9438|c0_g1
Fc epsilon RI signaling pathway	Organismal Systems; Immune system	12	ko04664	TR13474|c0_g2, TR14125|c0_g1, TR20193|c0_g1, TR20932|c0_g1, TR21316|c0_g1, TR21820|c0_g1, TR3248|c0_g1, TR3455|c1_g1, TR3717|c0_g1, TR7759|c0_g1, TR865|c0_g1, TR9438|c0_g1
Fc gamma R-mediated phagocytosis	Organismal Systems; Immune system	31	ko04666	TR10060|c0_g1, TR10090|c0_g1, TR10445|c0_g1, TR10990|c0_g1, TR11115|c0_g1, TR11490|c0_g1, TR11513|c0_g1, TR11915|c0_g1, TR13474|c0_g2, TR14125|c0_g1, TR19390|c0_g1, TR19602|c0_g1, TR2021|c0_g1, TR20569|c0_g2, TR20932|c0_g1, TR21316|c0_g1, TR21820|c0_g1, TR2742|c0_g2, TR2823|c0_g1, TR3248|c0_g1, TR3455|c1_g1, TR3717|c0_g1, TR7512|c0_g1, TR7759|c0_g1, TR8575|c0_g1, TR865|c0_g1, TR9015|c0_g1, TR9106…
TNF signaling pathway	Environmental Information Processing; Signal transduction	8	ko04668	TR20932|c0_g1, TR21316|c0_g1, TR2972|c0_g1, TR3455|c1_g1, TR865|c0_g1, TR9263|c0_g1, TR9438|c0_g1, TR9641|c0_g1
Leukocyte transendothelial migration	Organismal Systems; Immune system	7	ko04670	TR13474|c0_g2, TR14125|c0_g1, TR17807|c0_g1, TR21820|c0_g1, TR3248|c0_g1, TR3717|c0_g1, TR7759|c0_g1
Circadian rhythm	Organismal Systems; Environmental adaptation	13	ko04710	TR1125|c0_g1, TR1539|c0_g1, TR17671|c0_g1, TR19533|c0_g1, TR2085|c0_g1, TR20946|c1_g1, TR2591|c0_g1, TR33|c0_g11, TR3518|c1_g1, TR4066|c0_g1, TR6533|c0_g1, TR6976|c0_g1, TR8377|c0_g1
Circadian rhythm - fly	Organismal Systems; Environmental adaptation	3	ko04711	TR1206|c0_g3, TR13963|c0_g1, TR2978|c0_g1
Circadian rhythm - plant	Organismal Systems; Environmental adaptation	29	ko04712	TR10657|c0_g1, TR11489|c2_g1, TR11604|c1_g2, TR11916|c0_g1, TR11929|c0_g1, TR12789|c0_g1, TR14|c0_g2, TR18307|c0_g1, TR18393|c0_g1, TR18840|c0_g1, TR1911|c0_g1, TR19165|c0_g1, TR19406|c0_g1, TR19591|c0_g1, TR2002|c0_g1, TR20192|c0_g1, TR379|c0_g1, TR3876|c0_g1, TR5072|c0_g1, TR5860|c0_g1, TR7083|c0_g1, TR7083|c0_g2, TR7083|c0_g3, TR762|c0_g2, TR829|c1_g1, TR8459|c0_g1, TR9275|c0_g1, TR9672|c0_g1,…
Circadian entrainment	Organismal Systems; Environmental adaptation	10	ko04713	TR13734|c0_g1, TR18574|c0_g1, TR20932|c0_g1, TR21719|c1_g1, TR3311|c0_g1, TR3455|c1_g1, TR7952|c0_g1, TR865|c0_g1, TR920|c0_g1, TR9438|c0_g1
Long-term potentiation	Organismal Systems; Nervous system	23	ko04720	TR10250|c2_g1, TR12016|c0_g1, TR12484|c0_g1, TR12491|c0_g1, TR13634|c0_g1, TR13734|c0_g1, TR14789|c0_g1, TR1597|c0_g2, TR1851|c0_g1, TR18574|c0_g1, TR2011|c1_g1, TR2011|c1_g2, TR20120|c0_g1, TR20932|c0_g1, TR21316|c0_g1, TR2611|c0_g1, TR3455|c1_g1, TR7305|c0_g1, TR7952|c0_g1, TR8434|c0_g1, TR865|c0_g1, TR920|c0_g1, TR9438|c0_g1
Synaptic vesicle cycle	Organismal Systems; Nervous system	34	ko04721	TR10048|c1_g1, TR11158|c0_g1, TR11625|c0_g1, TR11783|c0_g1, TR11911|c0_g1, TR12914|c0_g1, TR13023|c0_g1, TR13106|c0_g7, TR13278|c0_g1, TR1333|c0_g1, TR13688|c0_g1, TR14549|c0_g1, TR14592|c0_g1, TR1685|c1_g1, TR18001|c0_g1, TR18427|c0_g1, TR21337|c0_g1, TR2918|c0_g1, TR2995|c0_g1, TR3093|c0_g1, TR3324|c0_g1, TR4153|c0_g1, TR492|c2_g1, TR5103|c2_g4, TR6163|c0_g1, TR6163|c0_g2, TR8011|c0_g1, TR8628|…
Neurotrophin signaling pathway	Organismal Systems; Nervous system	40	ko04722	TR11622|c0_g1, TR11898|c2_g1, TR1206|c0_g3, TR12247|c0_g1, TR13437|c0_g1, TR13461|c0_g1, TR13474|c0_g2, TR13734|c0_g1, TR13963|c0_g1, TR14125|c0_g1, TR15824|c0_g1, TR1608|c0_g1, TR1647|c0_g1, TR17163|c0_g1, TR18574|c0_g1, TR18649|c1_g1, TR19147|c0_g1, TR19534|c0_g1, TR19572|c1_g1, TR20193|c0_g1, TR20599|c0_g1, TR20932|c0_g1, TR21316|c0_g1, TR21820|c0_g1, TR2900|c0_g1, TR2978|c0_g1, TR3248|c0_g1, …
Retrograde endocannabinoid signaling	Organismal Systems; Nervous system	10	ko04723	TR14508|c3_g1, TR14549|c0_g1, TR20932|c0_g1, TR21719|c1_g1, TR3311|c0_g1, TR3455|c1_g1, TR8011|c0_g1, TR865|c0_g1, TR9001|c0_g1, TR9438|c0_g1
Glutamatergic synapse	Organismal Systems; Nervous system	25	ko04724	TR10090|c0_g1, TR10445|c0_g1, TR11286|c0_g7, TR11490|c0_g1, TR11915|c0_g1, TR13563|c0_g1, TR13634|c0_g1, TR1597|c0_g2, TR1851|c0_g1, TR18627|c4_g1, TR18627|c7_g1, TR19273|c0_g1, TR2011|c1_g1, TR2011|c1_g2, TR20120|c0_g1, TR20932|c0_g1, TR20952|c0_g1, TR21317|c0_g1, TR21719|c1_g1, TR3311|c0_g1, TR3455|c1_g1, TR7305|c0_g1, TR865|c0_g1, TR9438|c0_g1, TR9737|c0_g1
Cholinergic synapse	Organismal Systems; Nervous system	7	ko04725	TR20932|c0_g1, TR21316|c0_g1, TR21719|c1_g1, TR3311|c0_g1, TR3455|c1_g1, TR865|c0_g1, TR9438|c0_g1
Serotonergic synapse	Organismal Systems; Nervous system	10	ko04726	TR12037|c0_g1, TR20932|c0_g1, TR21316|c0_g1, TR21439|c1_g1, TR21719|c1_g1, TR3309|c1_g1, TR3311|c0_g1, TR3455|c1_g1, TR865|c0_g1, TR9438|c0_g1
GABAergic synapse	Organismal Systems; Nervous system	19	ko04727	TR10309|c0_g2, TR13023|c0_g1, TR13563|c0_g1, TR14476|c0_g1, TR14549|c0_g1, TR15372|c0_g1, TR18147|c0_g1, TR18147|c0_g2, TR18627|c4_g1, TR18627|c7_g1, TR19273|c0_g1, TR20952|c0_g1, TR21317|c0_g1, TR21658|c0_g1, TR21719|c1_g1, TR3311|c0_g1, TR371|c1_g1, TR8011|c0_g1, TR9001|c0_g1
Dopaminergic synapse	Organismal Systems; Nervous system	29	ko04728	TR10587|c0_g1, TR12005|c1_g1, TR12016|c0_g1, TR1206|c0_g3, TR12155|c0_g1, TR12484|c0_g1, TR12491|c0_g1, TR12623|c0_g1, TR12691|c0_g1, TR13701|c0_g1, TR13734|c0_g1, TR13963|c0_g1, TR1504|c0_g1, TR18574|c0_g1, TR18623|c0_g2, TR19181|c0_g1, TR20531|c0_g1, TR21719|c1_g1, TR2395|c1_g1, TR2492|c0_g1, TR2611|c0_g1, TR2978|c0_g1, TR3311|c0_g1, TR7952|c0_g1, TR8434|c0_g1, TR8836|c0_g1, TR8873|c0_g1, TR920…
Long-term depression	Organismal Systems; Nervous system	9	ko04730	TR13701|c0_g1, TR20531|c0_g1, TR20932|c0_g1, TR21316|c0_g1, TR3455|c1_g1, TR865|c0_g1, TR8836|c0_g1, TR8873|c0_g1, TR9438|c0_g1
Olfactory transduction	Organismal Systems; Sensory system	4	ko04740	TR13734|c0_g1, TR18574|c0_g1, TR7952|c0_g1, TR920|c0_g1
Taste transduction	Organismal Systems; Sensory system	2	ko04742	TR21719|c1_g1, TR3311|c0_g1
Phototransduction	Organismal Systems; Sensory system	6	ko04744	TR13734|c0_g1, TR18574|c0_g1, TR21719|c1_g1, TR3311|c0_g1, TR7952|c0_g1, TR920|c0_g1
Phototransduction - fly	Organismal Systems; Sensory system	5	ko04745	TR13734|c0_g1, TR17807|c0_g1, TR18574|c0_g1, TR7952|c0_g1, TR920|c0_g1
Inflammatory mediator regulation of TRP channels	Organismal Systems; Sensory system	11	ko04750	TR12016|c0_g1, TR12037|c0_g1, TR12484|c0_g1, TR12491|c0_g1, TR13734|c0_g1, TR18574|c0_g1, TR21439|c1_g1, TR2611|c0_g1, TR7952|c0_g1, TR8434|c0_g1, TR920|c0_g1
Regulation of actin cytoskeleton	Cellular Processes; Cell motility	39	ko04810	TR10060|c0_g1, TR10376|c0_g1, TR11115|c0_g1, TR12016|c0_g1, TR12484|c0_g1, TR12491|c0_g1, TR13152|c0_g1, TR13474|c0_g2, TR14125|c0_g1, TR15814|c0_g1, TR15814|c0_g2, TR17807|c0_g1, TR19390|c0_g1, TR19602|c0_g1, TR197|c1_g1, TR20133|c0_g1, TR2021|c0_g1, TR20569|c0_g2, TR20932|c0_g1, TR21316|c0_g1, TR21820|c0_g1, TR2611|c0_g1, TR2742|c0_g2, TR2823|c0_g1, TR3099|c0_g1, TR3248|c0_g1, TR3455|c1_g1, TR3…
Insulin signaling pathway	Organismal Systems; Endocrine system	47	ko04910	TR10737|c0_g1, TR10849|c0_g1, TR10964|c1_g1, TR10990|c0_g1, TR11513|c0_g1, TR12016|c0_g1, TR12048|c0_g1, TR1206|c0_g3, TR12484|c0_g1, TR12491|c0_g1, TR13144|c1_g1, TR1343|c0_g1, TR13734|c0_g1, TR13963|c0_g1, TR1568|c0_g1, TR1723|c1_g1, TR17671|c0_g1, TR18574|c0_g1, TR18764|c0_g1, TR19705|c0_g1, TR19913|c0_g1, TR20050|c0_g1, TR20193|c0_g1, TR20254|c0_g1, TR20484|c0_g1, TR20932|c0_g1, TR20946|c1_g1…
Insulin secretion	Organismal Systems; Endocrine system	1	ko04911	TR8772|c0_g1
GnRH signaling pathway	Organismal Systems; Endocrine system	14	ko04912	TR10090|c0_g1, TR10445|c0_g1, TR11490|c0_g1, TR11915|c0_g1, TR13734|c0_g1, TR18574|c0_g1, TR20932|c0_g1, TR21316|c0_g1, TR3455|c1_g1, TR7952|c0_g1, TR865|c0_g1, TR920|c0_g1, TR9438|c0_g1, TR9737|c0_g1
Ovarian steroidogenesis	Organismal Systems; Endocrine system	4	ko04913	TR12037|c0_g1, TR21439|c1_g1, TR8777|c0_g1, TR9509|c0_g1
Progesterone-mediated oocyte maturation	Organismal Systems; Endocrine system	31	ko04914	TR10351|c0_g1, TR11322|c1_g2, TR11421|c0_g1, TR12162|c1_g1, TR14082|c0_g1, TR14436|c2_g1, TR14499|c0_g1, TR14568|c1_g1, TR15366|c0_g1, TR15566|c0_g1, TR15857|c0_g1, TR19265|c0_g1, TR19265|c0_g2, TR19689|c0_g1, TR20932|c0_g1, TR21316|c0_g1, TR21550|c0_g1, TR2760|c0_g1, TR3207|c0_g1, TR3207|c0_g2, TR3455|c1_g1, TR3716|c0_g1, TR4012|c0_g1, TR4217|c0_g1, TR5923|c0_g1, TR7588|c1_g1, TR7588|c2_g1, TR81…
Estrogen signaling pathway	Organismal Systems; Endocrine system	22	ko04915	TR10221|c1_g1, TR10351|c0_g1, TR10617|c0_g1, TR10941|c0_g1, TR11937|c0_g1, TR11958|c0_g1, TR13092|c0_g1, TR13734|c0_g1, TR18574|c0_g1, TR20932|c0_g1, TR21169|c0_g1, TR21316|c0_g1, TR21550|c0_g1, TR2179|c0_g1, TR2221|c0_g1, TR3455|c1_g1, TR3716|c0_g1, TR7952|c0_g1, TR865|c0_g1, TR920|c0_g1, TR9438|c0_g1, TR9523|c0_g1
Melanogenesis	Organismal Systems; Endocrine system	14	ko04916	TR10250|c2_g1, TR1206|c0_g3, TR13734|c0_g1, TR13963|c0_g1, TR14789|c0_g1, TR18574|c0_g1, TR20932|c0_g1, TR21316|c0_g1, TR2978|c0_g1, TR3455|c1_g1, TR7952|c0_g1, TR865|c0_g1, TR920|c0_g1, TR9438|c0_g1
Prolactin signaling pathway	Organismal Systems; Endocrine system	11	ko04917	TR1206|c0_g3, TR13963|c0_g1, TR20932|c0_g1, TR21316|c0_g1, TR2291|c0_g1, TR2978|c0_g1, TR3455|c1_g1, TR865|c0_g1, TR8777|c0_g1, TR9438|c0_g1, TR9509|c0_g1
Thyroid hormone synthesis	Organismal Systems; Endocrine system	13	ko04918	TR10221|c1_g1, TR10941|c0_g1, TR11958|c0_g1, TR13092|c0_g1, TR13111|c0_g1, TR19600|c0_g1, TR2018|c0_g1, TR21331|c0_g1, TR6725|c0_g1, TR723|c0_g1, TR7794|c0_g1, TR8987|c0_g1, TR9716|c0_g1
Thyroid hormone signaling pathway	Organismal Systems; Endocrine system	32	ko04919	TR10104|c0_g1, TR10250|c2_g1, TR10466|c0_g1, TR10699|c1_g1, TR1206|c0_g3, TR12217|c0_g1, TR12318|c0_g1, TR1242|c2_g1, TR12776|c0_g1, TR13812|c0_g1, TR13963|c0_g1, TR14789|c0_g1, TR15052|c0_g1, TR17052|c0_g1, TR17807|c0_g1, TR18650|c0_g1, TR19119|c0_g1, TR20193|c0_g1, TR20201|c0_g1, TR20932|c0_g1, TR21316|c0_g1, TR21363|c1_g1, TR21363|c1_g2, TR21733|c0_g1, TR2978|c0_g1, TR3455|c1_g1, TR3769|c1_g1,…
Adipocytokine signaling pathway	Organismal Systems; Endocrine system	17	ko04920	TR1200|c0_g1, TR12252|c1_g1, TR13276|c0_g1, TR17671|c0_g1, TR1887|c0_g1, TR19968|c0_g1, TR20175|c2_g2, TR20770|c0_g1, TR20946|c1_g1, TR2322|c0_g1, TR2366|c17_g1, TR33|c0_g11, TR4066|c0_g1, TR52|c1_g1, TR717|c0_g1, TR8221|c0_g1, TR8377|c0_g1
Oxytocin signaling pathway	Organismal Systems; Endocrine system	30	ko04921	TR10631|c0_g1, TR12016|c0_g1, TR12484|c0_g1, TR12491|c0_g1, TR13634|c0_g1, TR13734|c0_g1, TR1597|c0_g2, TR17671|c0_g1, TR17807|c0_g1, TR18371|c0_g1, TR1851|c0_g1, TR18574|c0_g1, TR2011|c1_g1, TR2011|c1_g2, TR20120|c0_g1, TR20175|c2_g2, TR20932|c0_g1, TR20946|c1_g1, TR21316|c0_g1, TR2611|c0_g1, TR33|c0_g11, TR3455|c1_g1, TR4066|c0_g1, TR7305|c0_g1, TR7952|c0_g1, TR8377|c0_g1, TR8434|c0_g1, TR865|c…
Glucagon signaling pathway	Organismal Systems; Endocrine system	41	ko04922	TR10250|c2_g1, TR10732|c0_g1, TR12636|c0_g1, TR1343|c0_g1, TR13634|c0_g1, TR13734|c0_g1, TR14789|c0_g1, TR1597|c0_g2, TR17344|c0_g1, TR17671|c0_g1, TR1851|c0_g1, TR18574|c0_g1, TR18828|c0_g1, TR19707|c0_g1, TR2011|c1_g1, TR2011|c1_g2, TR20120|c0_g1, TR20135|c14_g1, TR20946|c1_g1, TR21198|c0_g1, TR21415|c1_g1, TR21415|c1_g2, TR2333|c0_g1, TR328|c0_g1, TR33|c0_g11, TR4066|c0_g1, TR488|c0_g1, TR6927…
Regulation of lipolysis in adipocytes	Organismal Systems; Endocrine system	1	ko04923	TR19705|c0_g1
Renin secretion	Organismal Systems; Endocrine system	13	ko04924	TR12934|c0_g1, TR13634|c0_g1, TR13734|c0_g1, TR1597|c0_g2, TR1851|c0_g1, TR18574|c0_g1, TR18615|c0_g1, TR2011|c1_g1, TR2011|c1_g2, TR20120|c0_g1, TR7305|c0_g1, TR7952|c0_g1, TR920|c0_g1
Type II diabetes mellitus	Human Diseases; Endocrine and metabolic diseases	17	ko04930	TR10732|c0_g1, TR12636|c0_g1, TR13144|c1_g1, TR20932|c0_g1, TR21198|c0_g1, TR2333|c0_g1, TR3019|c0_g1, TR3455|c1_g1, TR469|c1_g1, TR488|c0_g1, TR52|c1_g1, TR5810|c0_g1, TR865|c0_g1, TR8890|c0_g1, TR8901|c0_g1, TR9066|c0_g1, TR9438|c0_g1
Insulin resistance	Human Diseases; Endocrine and metabolic diseases	25	ko04931	TR10653|c0_g1, TR10990|c0_g1, TR11513|c0_g1, TR12016|c0_g1, TR1206|c0_g3, TR12484|c0_g1, TR12491|c0_g1, TR13963|c0_g1, TR17671|c0_g1, TR19740|c0_g1, TR20193|c0_g1, TR20308|c0_g1, TR20946|c1_g1, TR2160|c0_g1, TR2611|c0_g1, TR2800|c0_g1, TR2978|c0_g1, TR33|c0_g11, TR4066|c0_g1, TR52|c1_g1, TR758|c0_g2, TR8377|c0_g1, TR8434|c0_g1, TR8909|c0_g1, TR9759|c0_g1
Non-alcoholic fatty liver disease (NAFLD)	Human Diseases; Endocrine and metabolic diseases	84	ko04932	TR10151|c0_g1, TR10159|c0_g1, TR10748|c0_g1, TR10930|c0_g1, TR11430|c0_g1, TR11962|c0_g1, TR1206|c0_g3, TR13276|c0_g1, TR13342|c0_g1, TR13474|c0_g2, TR13963|c0_g1, TR14125|c0_g1, TR14147|c0_g1, TR14928|c0_g1, TR1502|c0_g1, TR15140|c0_g1, TR15156|c0_g1, TR1530|c0_g1, TR16243|c0_g1, TR16469|c0_g1, TR16941|c0_g1, TR17666|c0_g1, TR17671|c0_g1, TR18464|c0_g1, TR18630|c0_g1, TR18654|c0_g1, TR18654|c0_g…
Type I diabetes mellitus	Human Diseases; Endocrine and metabolic diseases	6	ko04940	TR12029|c0_g1, TR19413|c0_g1, TR371|c1_g1, TR706|c0_g1, TR8351|c1_g1, TR9984|c1_g1
Aldosterone-regulated sodium reabsorption	Organismal Systems; Excretory system	5	ko04960	TR20193|c0_g1, TR20932|c0_g1, TR3455|c1_g1, TR865|c0_g1, TR9438|c0_g1
Endocrine and other factor-regulated calcium reabsorption	Organismal Systems; Excretory system	13	ko04961	TR11911|c0_g1, TR1699|c0_g1, TR21460|c0_g1, TR2997|c0_g1, TR5103|c2_g4, TR6163|c0_g1, TR6163|c0_g2, TR6776|c0_g1, TR8570|c0_g1, TR8880|c0_g1, TR8960|c0_g1, TR9607|c0_g1, TR9|c4_g5
Vasopressin-regulated water reabsorption	Organismal Systems; Excretory system	17	ko04962	TR13023|c0_g1, TR14665|c0_g1, TR1608|c0_g1, TR1699|c0_g1, TR17163|c0_g1, TR19154|c0_g1, TR20180|c0_g1, TR21460|c0_g1, TR2337|c0_g1, TR2997|c0_g1, TR6704|c0_g1, TR6776|c0_g1, TR8570|c0_g1, TR8880|c0_g1, TR8925|c0_g1, TR8960|c0_g1, TR9781|c0_g1
Proximal tubule bicarbonate reclamation	Organismal Systems; Excretory system	2	ko04964	TR12661|c0_g1, TR2320|c0_g1
Collecting duct acid secretion	Organismal Systems; Excretory system	17	ko04966	TR10048|c1_g1, TR11158|c0_g1, TR11783|c0_g1, TR12914|c0_g1, TR13106|c0_g7, TR1333|c0_g1, TR13688|c0_g1, TR14592|c0_g1, TR1685|c1_g1, TR18001|c0_g1, TR21337|c0_g1, TR3324|c0_g1, TR4153|c0_g1, TR492|c2_g1, TR8628|c0_g1, TR8653|c0_g1, TR8653|c0_g2
Salivary secretion	Organismal Systems; Digestive system	5	ko04970	TR10446|c0_g1, TR13734|c0_g1, TR18574|c0_g1, TR7952|c0_g1, TR920|c0_g1
Gastric acid secretion	Organismal Systems; Digestive system	4	ko04971	TR13734|c0_g1, TR18574|c0_g1, TR7952|c0_g1, TR920|c0_g1
Pancreatic secretion	Organismal Systems; Digestive system	17	ko04972	TR10446|c0_g1, TR13474|c0_g2, TR14125|c0_g1, TR1527|c0_g1, TR1699|c0_g1, TR17851|c0_g1, TR21460|c0_g1, TR21820|c0_g1, TR2997|c0_g1, TR3248|c0_g1, TR3717|c0_g1, TR6776|c0_g1, TR7759|c0_g1, TR7778|c0_g1, TR8570|c0_g1, TR8880|c0_g1, TR8960|c0_g1
Carbohydrate digestion and absorption	Organismal Systems; Digestive system	7	ko04973	TR10924|c0_g1, TR13144|c1_g1, TR19136|c8_g1, TR3019|c0_g1, TR469|c1_g1, TR5810|c0_g1, TR9923|c0_g1
Protein digestion and absorption	Organismal Systems; Digestive system	3	ko04974	TR12520|c0_g1, TR13563|c0_g1, TR21177|c0_g1
Fat digestion and absorption	Organismal Systems; Digestive system	4	ko04975	TR1236|c0_g1, TR19772|c0_g1, TR19898|c0_g1, TR7778|c0_g1
Bile secretion	Organismal Systems; Digestive system	10	ko04976	TR10265|c0_g1, TR10750|c7_g1, TR11449|c0_g2, TR11705|c2_g1, TR12427|c20_g1, TR13691|c0_g1, TR20788|c0_g1, TR2856|c0_g1, TR460|c2_g1, TR7792|c0_g1
Vitamin digestion and absorption	Organismal Systems; Digestive system	1	ko04977	TR8832|c0_g1
Mineral absorption	Organismal Systems; Digestive system	13	ko04978	TR13105|c0_g1, TR13404|c0_g1, TR13808|c1_g1, TR14479|c0_g1, TR16399|c0_g1, TR16446|c0_g1, TR17743|c0_g1, TR17743|c0_g2, TR17743|c0_g3, TR2028|c0_g1, TR2785|c0_g1, TR8795|c57_g1, TR9202|c0_g1
Alzheimer's disease	Human Diseases; Neurodegenerative diseases	104	ko05010	TR10151|c0_g1, TR10159|c0_g1, TR10584|c0_g1, TR10668|c1_g1, TR10748|c0_g1, TR10823|c0_g2, TR10930|c0_g1, TR11430|c0_g1, TR11962|c0_g1, TR11971|c0_g1, TR1206|c0_g3, TR13256|c0_g1, TR13342|c0_g1, TR13461|c0_g1, TR13634|c0_g1, TR13734|c0_g1, TR13829|c0_g1, TR13831|c1_g1, TR13963|c0_g1, TR14147|c0_g1, TR14928|c0_g1, TR1502|c0_g1, TR15140|c0_g1, TR15156|c0_g1, TR1530|c0_g1, TR1579|c0_g1, TR15978|c0_g1…
Parkinson's disease	Human Diseases; Neurodegenerative diseases	91	ko05012	TR10748|c0_g1, TR1090|c0_g4, TR10930|c0_g1, TR11430|c0_g1, TR11494|c4_g1, TR11876|c0_g6, TR11962|c0_g1, TR11971|c0_g1, TR1285|c0_g1, TR13342|c0_g1, TR13749|c0_g1, TR13829|c0_g1, TR13831|c1_g1, TR14106|c0_g1, TR14147|c0_g1, TR14928|c0_g1, TR14969|c0_g1, TR1502|c0_g1, TR15140|c0_g1, TR15156|c0_g1, TR1530|c0_g1, TR1579|c0_g1, TR15978|c0_g1, TR16243|c0_g1, TR16469|c0_g1, TR16941|c0_g1, TR17666|c0_g1,…
Amyotrophic lateral sclerosis (ALS)	Human Diseases; Neurodegenerative diseases	24	ko05014	TR11363|c0_g1, TR12191|c0_g1, TR12387|c0_g1, TR13413|c0_g1, TR13474|c0_g2, TR13634|c0_g1, TR14125|c0_g1, TR14561|c2_g1, TR1597|c0_g2, TR16469|c0_g1, TR1851|c0_g1, TR20105|c0_g1, TR2011|c1_g1, TR2011|c1_g2, TR20120|c0_g1, TR21820|c0_g1, TR2335|c0_g1, TR2337|c0_g1, TR2622|c0_g1, TR3248|c0_g1, TR3717|c0_g1, TR7305|c0_g1, TR7474|c0_g1, TR7759|c0_g1
Huntington's disease	Human Diseases; Neurodegenerative diseases	123	ko05016	TR10250|c2_g1, TR10466|c0_g1, TR10699|c1_g1, TR10748|c0_g1, TR10930|c0_g1, TR11430|c0_g1, TR11775|c1_g1, TR11775|c1_g2, TR11876|c0_g6, TR11911|c0_g1, TR11962|c0_g1, TR11971|c0_g1, TR12001|c1_g1, TR12191|c0_g1, TR12217|c0_g1, TR12558|c0_g1, TR12558|c0_g2, TR12558|c0_g3, TR1308|c0_g1, TR13342|c0_g1, TR13829|c0_g1, TR13831|c1_g1, TR14106|c0_g1, TR14147|c0_g1, TR14304|c0_g1, TR14580|c4_g1, TR14789|c0…
Prion diseases	Human Diseases; Neurodegenerative diseases	12	ko05020	TR10084|c0_g1, TR12191|c0_g1, TR20105|c0_g1, TR20309|c0_g1, TR20932|c0_g1, TR21316|c0_g1, TR2622|c0_g1, TR3455|c1_g1, TR7474|c0_g1, TR7794|c0_g1, TR865|c0_g1, TR9438|c0_g1
Amphetamine addiction	Human Diseases; Substance dependence	17	ko05031	TR12016|c0_g1, TR12484|c0_g1, TR12491|c0_g1, TR13634|c0_g1, TR13734|c0_g1, TR1597|c0_g2, TR1851|c0_g1, TR18574|c0_g1, TR2011|c1_g1, TR2011|c1_g2, TR20120|c0_g1, TR2611|c0_g1, TR7305|c0_g1, TR7952|c0_g1, TR8434|c0_g1, TR8772|c0_g1, TR920|c0_g1
Morphine addiction	Human Diseases; Substance dependence	5	ko05032	TR14549|c0_g1, TR21719|c1_g1, TR3311|c0_g1, TR8011|c0_g1, TR9001|c0_g1
Nicotine addiction	Human Diseases; Substance dependence	3	ko05033	TR14549|c0_g1, TR8011|c0_g1, TR9001|c0_g1
Alcoholism	Human Diseases; Substance dependence	63	ko05034	TR10438|c0_g1, TR10466|c0_g1, TR10699|c1_g1, TR12016|c0_g1, TR12217|c0_g1, TR12417|c1_g1, TR12417|c1_g11, TR12417|c1_g8, TR12417|c1_g9, TR12484|c0_g1, TR12491|c0_g1, TR13193|c0_g1, TR13376|c0_g4, TR13376|c0_g5, TR13397|c0_g1, TR13734|c0_g1, TR13777|c0_g1, TR14007|c0_g1, TR14031|c0_g3, TR14031|c0_g4, TR14031|c0_g5, TR14031|c0_g8, TR14177|c0_g1, TR14422|c0_g1, TR14505|c0_g1, TR16087|c0_g1, TR18574|…
Bacterial invasion of epithelial cells	Human Diseases; Infectious diseases	15	ko05100	TR11115|c0_g1, TR11911|c0_g1, TR13474|c0_g2, TR14125|c0_g1, TR17807|c0_g1, TR19602|c0_g1, TR21820|c0_g1, TR2742|c0_g2, TR3248|c0_g1, TR3717|c0_g1, TR5103|c2_g4, TR5923|c0_g1, TR7512|c0_g1, TR7759|c0_g1, TR9333|c0_g1
Vibrio cholerae infection	Human Diseases; Infectious diseases	33	ko05110	TR10048|c1_g1, TR10115|c2_g1, TR11158|c0_g1, TR11783|c0_g1, TR12336|c0_g1, TR12588|c1_g1, TR12914|c0_g1, TR13106|c0_g7, TR13278|c0_g1, TR1333|c0_g1, TR13688|c0_g1, TR14538|c0_g1, TR14592|c0_g1, TR1685|c1_g1, TR17807|c0_g1, TR18001|c0_g1, TR18427|c0_g1, TR19823|c0_g1, TR21337|c0_g1, TR2212|c0_g1, TR2862|c0_g1, TR3324|c0_g1, TR4153|c0_g1, TR4340|c0_g1, TR492|c2_g1, TR5107|c5_g1, TR5107|c6_g1, TR685…
Vibrio cholerae pathogenic cycle	Human Diseases; Infectious diseases	1	ko05111	TR9665|c23_g1
Epithelial cell signaling in Helicobacter pylori infection	Human Diseases; Infectious diseases	29	ko05120	TR10048|c1_g1, TR11158|c0_g1, TR11783|c0_g1, TR12914|c0_g1, TR13106|c0_g7, TR13278|c0_g1, TR1333|c0_g1, TR13474|c0_g2, TR13688|c0_g1, TR14125|c0_g1, TR14592|c0_g1, TR1685|c1_g1, TR18001|c0_g1, TR18427|c0_g1, TR19003|c0_g1, TR19127|c15_g1, TR19127|c22_g1, TR19127|c38_g1, TR21337|c0_g1, TR21820|c0_g1, TR3248|c0_g1, TR3324|c0_g1, TR3717|c0_g1, TR4153|c0_g1, TR492|c2_g1, TR7759|c0_g1, TR8628|c0_g1, T…
Pathogenic Escherichia coli infection	Human Diseases; Infectious diseases	17	ko05130	TR11115|c0_g1, TR11800|c0_g1, TR13138|c0_g1, TR13198|c0_g1, TR13635|c0_g2, TR13753|c0_g1, TR14367|c0_g1, TR14834|c0_g1, TR17807|c0_g1, TR18606|c0_g1, TR19602|c0_g1, TR2742|c0_g2, TR3219|c0_g1, TR7512|c0_g1, TR8709|c0_g1, TR9333|c0_g1, TR9416|c1_g1
Shigellosis	Human Diseases; Infectious diseases	25	ko05131	TR11115|c0_g1, TR13474|c0_g2, TR14125|c0_g1, TR15814|c0_g1, TR15814|c0_g2, TR17807|c0_g1, TR18156|c0_g1, TR19602|c0_g1, TR20646|c0_g1, TR20932|c0_g1, TR21770|c5_g4, TR21820|c0_g1, TR2742|c0_g2, TR3099|c0_g1, TR3248|c0_g1, TR3455|c1_g1, TR3717|c0_g1, TR4249|c0_g1, TR5923|c0_g1, TR686|c0_g2, TR7512|c0_g1, TR7759|c0_g1, TR865|c0_g1, TR9333|c0_g1, TR9438|c0_g1
Salmonella infection	Human Diseases; Infectious diseases	27	ko05132	TR11115|c0_g1, TR13474|c0_g2, TR13672|c0_g1, TR14125|c0_g1, TR15814|c0_g1, TR15814|c0_g2, TR17010|c0_g1, TR17807|c0_g1, TR1889|c0_g1, TR19076|c17_g1, TR19602|c0_g1, TR20932|c0_g1, TR21820|c0_g1, TR2742|c0_g2, TR3099|c0_g1, TR3148|c3_g1, TR3148|c4_g1, TR3248|c0_g1, TR3455|c1_g1, TR3717|c0_g1, TR4249|c0_g1, TR7512|c0_g1, TR7759|c0_g1, TR865|c0_g1, TR9291|c0_g1, TR9333|c0_g1, TR9438|c0_g1
Pertussis	Human Diseases; Infectious diseases	21	ko05133	TR11622|c0_g1, TR11898|c2_g1, TR13734|c0_g1, TR15824|c0_g1, TR1647|c0_g1, TR18574|c0_g1, TR18649|c1_g1, TR19534|c0_g1, TR19572|c1_g1, TR2021|c0_g1, TR20599|c0_g1, TR20932|c0_g1, TR2823|c0_g1, TR3455|c1_g1, TR4902|c0_g1, TR7952|c0_g1, TR8575|c0_g1, TR865|c0_g1, TR9106|c0_g2, TR920|c0_g1, TR9438|c0_g1
Legionellosis	Human Diseases; Infectious diseases	29	ko05134	TR10115|c2_g1, TR10617|c0_g1, TR11739|c2_g1, TR11937|c0_g1, TR12029|c0_g1, TR1233|c0_g1, TR12651|c0_g1, TR12748|c0_g1, TR13970|c0_g1, TR15424|c0_g1, TR16469|c0_g1, TR17893|c0_g1, TR19076|c17_g1, TR19413|c0_g1, TR20253|c4_g1, TR21361|c1_g1, TR21428|c0_g1, TR21511|c0_g3, TR21661|c0_g1, TR2179|c0_g1, TR2212|c0_g1, TR2221|c0_g1, TR2459|c0_g1, TR2505|c0_g1, TR3242|c0_g1, TR501|c0_g2, TR706|c0_g1, TR95…
Leishmaniasis	Human Diseases; Infectious diseases	14	ko05140	TR11622|c0_g1, TR11898|c2_g1, TR15824|c0_g1, TR1647|c0_g1, TR18649|c1_g1, TR19534|c0_g1, TR19572|c1_g1, TR20599|c0_g1, TR20643|c0_g1, TR20932|c0_g1, TR3455|c1_g1, TR4902|c0_g1, TR865|c0_g1, TR9438|c0_g1
Chagas disease (American trypanosomiasis)	Human Diseases; Infectious diseases	26	ko05142	TR10415|c0_g1, TR11622|c0_g1, TR11898|c2_g1, TR11951|c0_g1, TR13701|c0_g1, TR15824|c0_g1, TR1647|c0_g1, TR18615|c0_g1, TR18623|c0_g2, TR18649|c1_g1, TR19181|c0_g1, TR19534|c0_g1, TR19572|c1_g1, TR19868|c0_g1, TR20531|c0_g1, TR20599|c0_g1, TR20932|c0_g1, TR2492|c0_g1, TR3455|c1_g1, TR4902|c0_g1, TR8351|c1_g1, TR865|c0_g1, TR8836|c0_g1, TR8873|c0_g1, TR8939|c0_g1, TR9438|c0_g1
African trypanosomiasis	Human Diseases; Infectious diseases	4	ko05143	TR11951|c0_g1, TR20643|c0_g1, TR3419|c9_g1, TR8351|c1_g1
Toxoplasmosis	Human Diseases; Infectious diseases	36	ko05145	TR10341|c0_g1, TR10617|c0_g1, TR10859|c0_g1, TR11622|c0_g1, TR11898|c2_g1, TR11937|c0_g1, TR12082|c0_g1, TR12413|c0_g1, TR12923|c0_g1, TR14040|c2_g1, TR15452|c0_g1, TR15824|c0_g1, TR16469|c0_g1, TR1647|c0_g1, TR1823|c0_g1, TR18649|c1_g1, TR19534|c0_g1, TR19572|c1_g1, TR20193|c0_g1, TR20599|c0_g1, TR20932|c0_g1, TR2179|c0_g1, TR2221|c0_g1, TR2736|c0_g1, TR2972|c0_g1, TR3092|c0_g1, TR3112|c0_g1, TR…
Amoebiasis	Human Diseases; Infectious diseases	7	ko05146	TR10865|c0_g1, TR13672|c0_g1, TR1836|c0_g1, TR1889|c0_g1, TR2337|c0_g1, TR9291|c0_g1, TR9781|c0_g1
Tuberculosis	Human Diseases; Infectious diseases	58	ko05152	TR10018|c0_g2, TR10150|c0_g1, TR10250|c2_g1, TR10922|c1_g1, TR11158|c0_g1, TR11622|c0_g1, TR11898|c2_g1, TR12029|c0_g1, TR12282|c0_g1, TR12471|c0_g1, TR12914|c0_g1, TR13278|c0_g1, TR13634|c0_g1, TR13672|c0_g1, TR13734|c0_g1, TR14789|c0_g1, TR15824|c0_g1, TR1597|c0_g2, TR16469|c0_g1, TR1647|c0_g1, TR1685|c1_g1, TR17010|c0_g1, TR17259|c0_g1, TR17259|c0_g2, TR18427|c0_g1, TR1851|c0_g1, TR18574|c0_g1…
Hepatitis C	Human Diseases; Infectious diseases	20	ko05160	TR10092|c0_g1, TR1206|c0_g3, TR13701|c0_g1, TR13963|c0_g1, TR18623|c0_g2, TR1865|c1_g1, TR19095|c0_g1, TR19181|c0_g1, TR20193|c0_g1, TR20348|c0_g1, TR20531|c0_g1, TR20895|c2_g2, TR20932|c0_g1, TR2492|c0_g1, TR2978|c0_g1, TR3455|c1_g1, TR865|c0_g1, TR8836|c0_g1, TR8873|c0_g1, TR9438|c0_g1
Hepatitis B	Human Diseases; Infectious diseases	22	ko05161	TR10250|c2_g1, TR10458|c0_g1, TR12162|c1_g1, TR12893|c0_g1, TR13426|c0_g1, TR14436|c2_g1, TR14789|c0_g1, TR14910|c0_g1, TR16469|c0_g1, TR18564|c0_g1, TR20932|c0_g1, TR21316|c0_g1, TR2800|c0_g1, TR3455|c1_g1, TR7055|c0_g1, TR758|c0_g2, TR8150|c0_g1, TR8190|c0_g1, TR8351|c1_g1, TR8478|c0_g1, TR865|c0_g1, TR9438|c0_g1
Measles	Human Diseases; Infectious diseases	35	ko05162	TR10042|c1_g1, TR10617|c0_g1, TR11622|c0_g1, TR11796|c2_g1, TR11898|c2_g1, TR11937|c0_g1, TR1206|c0_g3, TR12162|c1_g1, TR12588|c0_g1, TR13747|c0_g1, TR13963|c0_g1, TR15824|c0_g1, TR1647|c0_g1, TR18307|c0_g1, TR18649|c1_g1, TR1865|c1_g1, TR19095|c0_g1, TR19534|c0_g1, TR19572|c1_g1, TR20599|c0_g1, TR21221|c0_g1, TR2179|c0_g1, TR2221|c0_g1, TR2978|c0_g1, TR3175|c0_g1, TR3876|c0_g1, TR4902|c0_g1, TR7…
Influenza A	Human Diseases; Infectious diseases	39	ko05164	TR10250|c2_g1, TR10617|c0_g1, TR10752|c2_g1, TR11622|c0_g1, TR11898|c2_g1, TR11937|c0_g1, TR1206|c0_g3, TR12815|c0_g1, TR12964|c0_g1, TR13049|c0_g1, TR13704|c0_g1, TR13963|c0_g1, TR1415|c0_g1, TR14789|c0_g1, TR15824|c0_g1, TR16469|c0_g1, TR16752|c0_g1, TR1725|c0_g1, TR17807|c0_g1, TR1865|c1_g1, TR18862|c0_g1, TR19095|c0_g1, TR19534|c0_g1, TR20932|c0_g1, TR21316|c0_g1, TR21355|c0_g1, TR21631|c0_g1…
HTLV-I infection	Human Diseases; Infectious diseases	69	ko05166	TR10193|c0_g1, TR10193|c0_g2, TR10250|c2_g1, TR10415|c0_g1, TR10458|c0_g1, TR11322|c1_g2, TR11601|c0_g1, TR11752|c0_g1, TR11876|c0_g6, TR1206|c0_g3, TR12233|c0_g1, TR12964|c0_g1, TR13085|c1_g1, TR13085|c2_g2, TR13111|c0_g1, TR13634|c0_g1, TR13704|c0_g1, TR13963|c0_g1, TR14082|c0_g1, TR14106|c0_g1, TR14499|c0_g1, TR14526|c0_g1, TR14526|c1_g1, TR14568|c1_g1, TR14728|c0_g1, TR14789|c0_g1, TR14844|c0…
Herpes simplex infection	Human Diseases; Infectious diseases	53	ko05168	TR10029|c0_g1, TR10250|c2_g1, TR10322|c1_g1, TR10548|c0_g2, TR1060|c1_g1, TR10656|c0_g1, TR1125|c0_g1, TR12001|c1_g1, TR12012|c1_g1, TR12016|c0_g1, TR12162|c1_g1, TR12484|c0_g1, TR12491|c0_g1, TR1308|c0_g1, TR13183|c0_g1, TR14789|c0_g1, TR14844|c0_g1, TR1539|c0_g1, TR16469|c0_g1, TR1792|c1_g1, TR18307|c0_g1, TR1865|c1_g1, TR19095|c0_g1, TR19234|c0_g1, TR19234|c0_g2, TR19234|c0_g3, TR19502|c0_g1, …
Epstein-Barr virus infection	Human Diseases; Infectious diseases	108	ko05169	TR10183|c0_g1, TR10250|c2_g1, TR10466|c0_g1, TR10530|c0_g1, TR10617|c0_g1, TR10699|c1_g1, TR1103|c0_g1, TR1105|c0_g1, TR11415|c0_g1, TR11775|c1_g1, TR11775|c1_g2, TR11855|c5_g1, TR11937|c0_g1, TR12001|c1_g1, TR1206|c0_g3, TR12070|c5_g1, TR12091|c0_g1, TR12153|c2_g2, TR12162|c1_g1, TR12217|c0_g1, TR12247|c0_g1, TR12558|c0_g1, TR12558|c0_g2, TR12558|c0_g3, TR13084|c0_g1, TR13085|c1_g1, TR13085|c2_g…
Pathways in cancer	Human Diseases; Cancers	52	ko05200	TR10221|c1_g1, TR10250|c2_g1, TR10351|c0_g1, TR10466|c0_g1, TR10699|c1_g1, TR10941|c0_g1, TR11958|c0_g1, TR1206|c0_g3, TR12162|c1_g1, TR12217|c0_g1, TR13028|c0_g1, TR13092|c0_g1, TR13474|c0_g2, TR13963|c0_g1, TR14125|c0_g1, TR14789|c0_g1, TR14937|c0_g1, TR15312|c0_g1, TR16469|c0_g1, TR19533|c0_g1, TR20637|c0_g1, TR20932|c0_g1, TR21316|c0_g1, TR21550|c0_g1, TR21719|c1_g1, TR21820|c0_g1, TR2800|c0_…
Transcriptional misregulation in cancer	Human Diseases; Cancers	27	ko05202	TR10466|c0_g1, TR10685|c0_g1, TR10699|c1_g1, TR12217|c0_g1, TR1229|c0_g1, TR12968|c0_g1, TR13376|c0_g4, TR13376|c0_g5, TR14031|c0_g3, TR14031|c0_g4, TR14031|c0_g5, TR14031|c0_g8, TR16087|c0_g1, TR1820|c0_g1, TR18832|c0_g1, TR19266|c0_g1, TR19266|c0_g2, TR21363|c1_g1, TR21363|c1_g2, TR21733|c0_g1, TR5093|c1_g1, TR6996|c0_g1, TR6996|c0_g2, TR6996|c0_g3, TR8774|c0_g1, TR9098|c2_g1, TR9186|c1_g1
Viral carcinogenesis	Human Diseases; Cancers	84	ko05203	TR10193|c0_g1, TR10193|c0_g2, TR10218|c4_g2, TR10250|c2_g1, TR10466|c0_g1, TR10530|c0_g1, TR10533|c0_g1, TR10699|c1_g1, TR10732|c0_g1, TR12153|c2_g2, TR12162|c1_g1, TR12217|c0_g1, TR12233|c0_g1, TR12247|c0_g1, TR12417|c1_g1, TR12417|c1_g11, TR12417|c1_g8, TR12417|c1_g9, TR12636|c0_g1, TR12893|c0_g1, TR1292|c3_g1, TR13397|c0_g1, TR13426|c0_g1, TR13437|c0_g1, TR13474|c0_g2, TR1398|c0_g1, TR14125|c0…
Chemical carcinogenesis	Human Diseases; Cancers	44	ko05204	TR10005|c0_g1, TR10212|c0_g1, TR10423|c0_g1, TR10485|c0_g1, TR11207|c0_g7, TR11560|c0_g1, TR11874|c1_g1, TR12427|c13_g1, TR12427|c20_g1, TR12899|c0_g1, TR13643|c0_g1, TR13781|c0_g1, TR13946|c0_g1, TR14054|c0_g2, TR14896|c0_g1, TR158|c0_g1, TR1682|c0_g1, TR18347|c0_g1, TR18441|c0_g1, TR19032|c0_g1, TR19079|c12_g1, TR19575|c0_g1, TR1989|c0_g1, TR21249|c0_g1, TR21768|c4_g3, TR2401|c0_g1, TR2463|c1_g…
Proteoglycans in cancer	Human Diseases; Cancers	32	ko05205	TR10990|c0_g1, TR11513|c0_g1, TR12016|c0_g1, TR1229|c0_g1, TR12484|c0_g1, TR12491|c0_g1, TR1263|c0_g3, TR13474|c0_g2, TR14125|c0_g1, TR1723|c1_g1, TR17807|c0_g1, TR20193|c0_g1, TR20254|c0_g1, TR20932|c0_g1, TR21122|c0_g1, TR21316|c0_g1, TR21820|c0_g1, TR2611|c0_g1, TR3248|c0_g1, TR3346|c0_g1, TR3455|c1_g1, TR3717|c0_g1, TR5093|c1_g1, TR52|c1_g1, TR5403|c0_g1, TR7759|c0_g1, TR8351|c1_g1, TR8417|c7…
MicroRNAs in cancer	Human Diseases; Cancers	28	ko05206	TR10250|c2_g1, TR10357|c0_g1, TR10750|c7_g1, TR11449|c0_g2, TR11705|c2_g1, TR12048|c0_g1, TR12290|c1_g1, TR13691|c0_g1, TR14789|c0_g1, TR15831|c0_g1, TR15831|c0_g2, TR18130|c0_g1, TR18412|c0_g1, TR18412|c0_g2, TR20495|c0_g1, TR21316|c0_g1, TR21410|c0_g1, TR21590|c0_g1, TR2378|c0_g1, TR2800|c0_g1, TR2856|c0_g1, TR2877|c0_g1, TR460|c2_g1, TR52|c1_g1, TR7055|c0_g1, TR758|c0_g2, TR8150|c0_g1, TR9098|…
Colorectal cancer	Human Diseases; Cancers	19	ko05210	TR1206|c0_g3, TR13474|c0_g2, TR13963|c0_g1, TR14125|c0_g1, TR14937|c0_g1, TR16469|c0_g1, TR20932|c0_g1, TR21316|c0_g1, TR21820|c0_g1, TR2978|c0_g1, TR3248|c0_g1, TR3455|c1_g1, TR367|c0_g1, TR3717|c0_g1, TR3931|c0_g1, TR7759|c0_g1, TR865|c0_g1, TR8695|c0_g1, TR9438|c0_g1
Renal cell carcinoma	Human Diseases; Cancers	17	ko05211	TR10250|c2_g1, TR13028|c0_g1, TR13474|c0_g2, TR14125|c0_g1, TR14789|c0_g1, TR19533|c0_g1, TR20932|c0_g1, TR21316|c0_g1, TR21820|c0_g1, TR3248|c0_g1, TR3455|c1_g1, TR3717|c0_g1, TR6976|c0_g1, TR7759|c0_g1, TR8356|c0_g1, TR865|c0_g1, TR9438|c0_g1
Pancreatic cancer	Human Diseases; Cancers	13	ko05212	TR13474|c0_g2, TR14125|c0_g1, TR20932|c0_g1, TR21316|c0_g1, TR21820|c0_g1, TR3248|c0_g1, TR3455|c1_g1, TR3717|c0_g1, TR7055|c0_g1, TR7759|c0_g1, TR8150|c0_g1, TR865|c0_g1, TR9438|c0_g1
Endometrial cancer	Human Diseases; Cancers	12	ko05213	TR1206|c0_g3, TR13963|c0_g1, TR20193|c0_g1, TR20932|c0_g1, TR21316|c0_g1, TR2800|c0_g1, TR2978|c0_g1, TR3455|c1_g1, TR758|c0_g2, TR865|c0_g1, TR8695|c0_g1, TR9438|c0_g1
Glioma	Human Diseases; Cancers	14	ko05214	TR13734|c0_g1, TR18574|c0_g1, TR20932|c0_g1, TR21316|c0_g1, TR2800|c0_g1, TR3455|c1_g1, TR52|c1_g1, TR7055|c0_g1, TR758|c0_g2, TR7952|c0_g1, TR8150|c0_g1, TR865|c0_g1, TR920|c0_g1, TR9438|c0_g1
Prostate cancer	Human Diseases; Cancers	25	ko05215	TR10221|c1_g1, TR10250|c2_g1, TR10351|c0_g1, TR10941|c0_g1, TR11958|c0_g1, TR1206|c0_g3, TR12162|c1_g1, TR13092|c0_g1, TR13963|c0_g1, TR14789|c0_g1, TR20193|c0_g1, TR20932|c0_g1, TR21316|c0_g1, TR21550|c0_g1, TR2800|c0_g1, TR2978|c0_g1, TR3455|c1_g1, TR3716|c0_g1, TR52|c1_g1, TR7055|c0_g1, TR758|c0_g2, TR8150|c0_g1, TR8478|c0_g1, TR865|c0_g1, TR9438|c0_g1
Thyroid cancer	Human Diseases; Cancers	6	ko05216	TR20932|c0_g1, TR21316|c0_g1, TR288|c0_g2, TR3455|c1_g1, TR865|c0_g1, TR9438|c0_g1
Basal cell carcinoma	Human Diseases; Cancers	4	ko05217	TR1206|c0_g3, TR13963|c0_g1, TR2978|c0_g1, TR6134|c0_g1
Melanoma	Human Diseases; Cancers	9	ko05218	TR20932|c0_g1, TR21316|c0_g1, TR2800|c0_g1, TR3455|c1_g1, TR7055|c0_g1, TR758|c0_g2, TR8150|c0_g1, TR865|c0_g1, TR9438|c0_g1
Bladder cancer	Human Diseases; Cancers	7	ko05219	TR20932|c0_g1, TR21316|c0_g1, TR3455|c1_g1, TR7055|c0_g1, TR8150|c0_g1, TR865|c0_g1, TR9438|c0_g1
Chronic myeloid leukemia	Human Diseases; Cancers	10	ko05220	TR10466|c0_g1, TR10699|c1_g1, TR12217|c0_g1, TR20932|c0_g1, TR21316|c0_g1, TR3455|c1_g1, TR7055|c0_g1, TR8150|c0_g1, TR865|c0_g1, TR9438|c0_g1
Acute myeloid leukemia	Human Diseases; Cancers	8	ko05221	TR10990|c0_g1, TR11513|c0_g1, TR20932|c0_g1, TR21316|c0_g1, TR3455|c1_g1, TR52|c1_g1, TR865|c0_g1, TR9438|c0_g1
Small cell lung cancer	Human Diseases; Cancers	13	ko05222	TR12162|c1_g1, TR15312|c0_g1, TR16469|c0_g1, TR18171|c0_g1, TR20637|c0_g1, TR2800|c0_g1, TR2972|c0_g1, TR5783|c0_g1, TR7055|c0_g1, TR758|c0_g2, TR8150|c0_g1, TR8478|c0_g1, TR9641|c0_g1
Non-small cell lung cancer	Human Diseases; Cancers	9	ko05223	TR18171|c0_g1, TR20193|c0_g1, TR20932|c0_g1, TR21316|c0_g1, TR3455|c1_g1, TR7055|c0_g1, TR8150|c0_g1, TR865|c0_g1, TR9438|c0_g1
Central carbon metabolism in cancer	Human Diseases; Cancers	37	ko05230	TR10089|c0_g1, TR10732|c0_g1, TR10736|c0_g1, TR11714|c1_g1, TR12636|c0_g1, TR13144|c1_g1, TR17914|c0_g1, TR18828|c0_g1, TR19456|c0_g1, TR19707|c0_g1, TR19894|c0_g1, TR20135|c14_g1, TR20808|c0_g1, TR20932|c0_g1, TR21134|c1_g1, TR21198|c0_g1, TR21316|c0_g1, TR21415|c1_g1, TR21415|c1_g2, TR2333|c0_g1, TR2800|c0_g1, TR3019|c0_g1, TR3455|c1_g1, TR469|c1_g1, TR488|c0_g1, TR52|c1_g1, TR5810|c0_g1, TR652…
Choline metabolism in cancer	Human Diseases; Cancers	32	ko05231	TR10060|c0_g1, TR10090|c0_g1, TR10445|c0_g1, TR10990|c0_g1, TR11490|c0_g1, TR11513|c0_g1, TR11915|c0_g1, TR13474|c0_g2, TR13659|c0_g1, TR14070|c1_g1, TR1407|c0_g1, TR1407|c0_g2, TR14125|c0_g1, TR19390|c0_g1, TR19921|c0_g1, TR20193|c0_g1, TR20569|c0_g2, TR2086|c3_g1, TR20932|c0_g1, TR21316|c0_g1, TR21820|c0_g1, TR3159|c1_g2, TR3248|c0_g1, TR3455|c1_g1, TR3642|c0_g1, TR3717|c0_g1, TR52|c1_g1, TR775…
Autoimmune thyroid disease	Human Diseases; Immune diseases	1	ko05320	TR8351|c1_g1
Systemic lupus erythematosus	Human Diseases; Immune diseases	44	ko05322	TR10438|c0_g1, TR12314|c0_g1, TR12417|c1_g1, TR12417|c1_g11, TR12417|c1_g8, TR12417|c1_g9, TR13376|c0_g4, TR13376|c0_g5, TR13777|c0_g1, TR14007|c0_g1, TR14031|c0_g3, TR14031|c0_g4, TR14031|c0_g5, TR14031|c0_g8, TR14177|c0_g1, TR14422|c0_g1, TR14505|c0_g1, TR16087|c0_g1, TR19266|c0_g1, TR19266|c0_g2, TR19641|c0_g2, TR19641|c0_g3, TR19641|c0_g4, TR19641|c0_g5, TR19795|c0_g1, TR20031|c0_g1, TR20031|…
Rheumatoid arthritis	Human Diseases; Immune diseases	21	ko05323	TR10048|c1_g1, TR11158|c0_g1, TR11783|c0_g1, TR12914|c0_g1, TR13106|c0_g7, TR13278|c0_g1, TR1333|c0_g1, TR13688|c0_g1, TR13872|c0_g1, TR14592|c0_g1, TR1685|c1_g1, TR18001|c0_g1, TR18427|c0_g1, TR21337|c0_g1, TR3324|c0_g1, TR4153|c0_g1, TR492|c2_g1, TR5403|c0_g1, TR8628|c0_g1, TR8653|c0_g1, TR8653|c0_g2
Allograft rejection	Human Diseases; Immune diseases	1	ko05330	TR8351|c1_g1
Graft-versus-host disease	Human Diseases; Immune diseases	1	ko05332	TR8351|c1_g1
Primary immunodeficiency	Human Diseases; Immune diseases	4	ko05340	TR13269|c0_g1, TR17806|c1_g1, TR17806|c2_g1, TR8021|c2_g1
Hypertrophic cardiomyopathy (HCM)	Human Diseases; Cardiovascular diseases	7	ko05410	TR17671|c0_g1, TR17807|c0_g1, TR18615|c0_g1, TR20946|c1_g1, TR33|c0_g11, TR4066|c0_g1, TR8377|c0_g1
Arrhythmogenic right ventricular cardiomyopathy (ARVC)	Human Diseases; Cardiovascular diseases	1	ko05412	TR17807|c0_g1
Dilated cardiomyopathy	Human Diseases; Cardiovascular diseases	1	ko05414	TR17807|c0_g1
Viral myocarditis	Human Diseases; Cardiovascular diseases	11	ko05416	TR11561|c0_g1, TR13474|c0_g2, TR14125|c0_g1, TR1618|c0_g1, TR16469|c0_g1, TR17807|c0_g1, TR20626|c0_g1, TR21820|c0_g1, TR3248|c0_g1, TR3717|c0_g1, TR7759|c0_g1
