# Supplementary material for: Understanding the molecular mechanisms underlying the effects of light intensity on flavonoid production by RNA-seq analysis in Epimedium pseudowushanense B.L.Guo
Source: PLoS One. 2017 Aug 7;12(8):e0182348. doi: 10.1371/journal.pone.0182348 (PMC5546586; doi:10.1371/journal.pone.0182348)
Supplement: S6 Table — (XLSX) [file pone.0182348.s006.xlsx]

## Sheet: table S6-fpkm_distribution
Table S6 Distribution of gene abundance across three treatment groups.
Treatment Groups	Genes	Min.	1st Qu.	Median	Mean	3rd Qu.	Max.	Sd.	Sum.
Low light	39380	0.02	3.92	10.97	82.78	29.52	277685	2266.59	3259826
Middle light	38696	0.02	5.46	11.89	40.69	28.73	36685.8	334.9	1574538
High light	38103	0.01	3.51	9.25	38.14	23.69	34560.9	358.47	1453118
