# Supplementary material for: Understanding the molecular mechanisms underlying the effects of light intensity on flavonoid production by RNA-seq analysis in Epimedium pseudowushanense B.L.Guo
Source: PLoS One. 2017 Aug 7;12(8):e0182348. doi: 10.1371/journal.pone.0182348 (PMC5546586; doi:10.1371/journal.pone.0182348)
Supplement: S7 Table — (XLSX) [file pone.0182348.s007.xlsx]

## Sheet: tableS7
Table S7. List of Differentially expressed genes between groups L vs H, L vs M, and M vs H.
L vs H	Unique sequece ID	Length(bp)	RPKM_L	RPKM_ H	log2FoldChange	P-value	FDR
	TR10015|c1_g2	236	6186.63	1867.34	-1.72817	0.0153	0.20847
	TR10018|c0_g1	305	13.7001	1	-3.77611	0.00985	0.162763
	TR10048|c0_g5	625	4.09137	1	-2.03258	0.004	0.0968814
	TR10048|c2_g1	979	31.9145	8.70889	-1.87365	0.0182	0.229324
	TR10050|c0_g1	261	29.7129	1	-4.89302	0.00585	0.120556
	TR10058|c1_g2	229	41.6818	1	-5.38135	0.0071	0.13374
	TR10102|c1_g1	258	59.1841	1	-5.88714	0.0055	0.116472
	TR10110|c0_g1	700	88.0017	27.4585	-1.68028	0.04105	0.36333
	TR10154|c0_g1	241	79.2642	1	-6.3086	0.0022	0.0660044
	TR10172|c2_g8	244	63.174	1	-5.98126	0.01335	0.192832
	TR10197|c0_g1	664	198.751	67.2684	-1.56296	0.02025	0.245802
	TR10206|c0_g1	815	92.4696	12.9172	-2.83969	0.0024	0.0702274
	TR10272|c1_g1	1192	8.75357	1.69989	-2.36443	0.01875	0.234161
	TR10272|c3_g1	1198	8.4051	2.19122	-1.93953	0.02655	0.283976
	TR10300|c0_g3	310	15.833	1	-3.98486	0.01135	0.174631
	TR10318|c0_g1	1358	142.058	50.4437	-1.49373	0.02355	0.268576
	TR10321|c3_g15	229	92.8714	1	-6.53716	0.00405	0.0973241
	TR10326|c0_g1	298	43.3022	1	-5.43637	0.00015	0.0111848
	TR10326|c1_g1	957	95.0094	3.21797	-4.88385	0.0005	0.0255554
	TR10327|c0_g1	2042	62.5155	4.03783	-3.95256	0.0003	0.0177611
	TR10334|c0_g1	1520	180.653	25.4506	-2.82745	5e-05	0.00480281
	TR10345|c0_g1	561	119.093	10.3019	-3.53111	5e-05	0.00480281
	TR10356|c0_g1	1665	50.4764	20.419	-1.3057	0.04195	0.367925
	TR10378|c0_g1	298	28.6908	1	-4.84252	0.009	0.153508
	TR10390|c0_g1	1717	26.8059	3.86136	-2.79537	0.00195	0.0619045
	TR10395|c0_g1	533	84.5451	10.6978	-2.98241	0.0069	0.133121
	TR10418|c0_g1	851	83.26	15.9527	-2.38382	0.0111	0.171849
	TR1046|c0_g1	424	20.1211	1	-4.33064	5e-05	0.00480281
	TR10487|c1_g4	275	23.4418	1	-4.55101	0.03465	0.32824
	TR10522|c0_g1	1297	65.2175	11.5845	-2.49306	0.0059	0.121299
	TR10532|c0_g2	1334	20.4378	4.87289	-2.06839	0.0185	0.232011
	TR10539|c0_g1	1465	20.5747	2.32869	-3.14328	0.0043	0.0999918
	TR10539|c2_g1	316	10.4247	1	-3.38193	0.014	0.198888
	TR10540|c0_g11	249	348.623	23.5786	-3.88612	0.0406	0.360848
	TR10540|c0_g5	225	513.417	45.9151	-3.48309	0.0382	0.348758
	TR10540|c0_g7	235	156.411	1	-7.2892	0.00015	0.0111848
	TR10540|c0_g9	227	143.832	1	-7.16824	0.0064	0.126661
	TR10547|c0_g3	303	15.8401	1	-3.98551	0.01	0.16358
	TR10547|c0_g4	1609	87.4259	11.4887	-2.92785	0.00075	0.0334635
	TR10551|c0_g5	300	14.2302	1	-3.83088	0.01005	0.16358
	TR10581|c0_g2	285	34.1089	1	-5.09208	0.0142	0.200582
	TR10592|c1_g1	341	34.5129	1	-5.10906	0.0017	0.0567848
	TR10592|c3_g1	1044	17.9822	3.87442	-2.21452	0.01555	0.21083
	TR10597|c1_g1	2216	68.269	21.837	-1.64446	0.0129	0.188261
	TR10597|c1_g2	254	25.0203	1	-4.64503	0.0158	0.211988
	TR10605|c0_g2	1334	16.2323	3.65685	-2.15019	0.01385	0.197808
	TR10619|c0_g1	313	16.2058	1	-4.01844	0.02945	0.302197
	TR10625|c0_g3	291	206.326	1	-7.68878	5e-05	0.00480281
	TR10625|c0_g5	291	22.4169	1	-4.48651	0.02945	0.302197
	TR10651|c0_g2	315	36.434	1	-5.18721	0.0036	0.0912837
	TR10697|c0_g6	316	8.81896	1	-3.14061	0.02155	0.253871
	TR10722|c5_g2	374	10.7086	1	-3.42069	0.00365	0.0914622
	TR10726|c1_g4	889	7.69917	1.70476	-2.17513	0.0414	0.365065
	TR10726|c2_g2	249	25.4545	1	-4.66985	0.0222	0.258003
	TR10726|c2_g3	228	28.9126	1	-4.85363	0.02635	0.282503
	TR1072|c5_g2	368	861.512	11.7487	-6.1963	0.00255	0.0736457
	TR1072|c5_g4	239	333.272	1	-8.38056	5e-05	0.00480281
	TR1072|c5_g5	1513	424.267	67.4452	-2.65318	0.00825	0.145079
	TR1072|c5_g7	509	577.873	138.962	-2.05606	0.00595	0.122038
	TR1072|c5_g8	239	144.985	1	-7.17976	0.00365	0.0914622
	TR1072|c6_g1	225	2210	1	-11.1098	5e-05	0.00480281
	TR10746|c0_g2	425	266.538	4.88283	-5.77048	0.0457	0.385547
	TR1074|c0_g1	680	15.0824	3.24406	-2.21699	0.0391	0.354462
	TR10751|c1_g4	255	285.562	1	-8.15766	5e-05	0.00480281
	TR10758|c0_g6	475	15.9421	1	-3.99477	0.0004	0.0218923
	TR10771|c0_g1	268	33.5625	1	-5.06878	0.00215	0.0652171
	TR10771|c1_g4	475	2.58218	1	-1.36859	0.02785	0.293102
	TR10779|c0_g1	1412	83.1721	3.03215	-4.77769	5e-05	0.00480281
	TR10792|c0_g3	314	163.58	28.3325	-2.52947	0.04945	0.403479
	TR10799|c0_g6	253	21.6835	1	-4.43853	0.01335	0.192832
	TR10799|c0_g7	562	15.899	3.66273	-2.11794	0.0293	0.302084
	TR10804|c0_g2	227	33.161	1	-5.05142	0.02155	0.253871
	TR10812|c0_g1	286	26.4428	1	-4.7248	0.0049	0.108158
	TR10812|c0_g3	338	132.209	19.9012	-2.73189	0.01885	0.235072
	TR10814|c1_g1	236	57.5574	1	-5.84693	0.00315	0.0836767
	TR10814|c1_g3	314	37.4185	1	-5.22568	0.0019	0.0607983
	TR10814|c2_g6	234	418.953	88.8539	-2.23728	0.0469	0.39096
	TR10817|c1_g1	1575	61.3117	18.097	-1.76041	0.0119	0.179285
	TR10820|c0_g1	274	16.8729	1	-4.07664	0.0251	0.275994
	TR10822|c4_g1	403	32.6896	3.80891	-3.10138	0.0439	0.378222
	TR10823|c0_g1	225	28.5034	1	-4.83306	0.04005	0.358064
	TR10832|c1_g1	364	11.5658	1	-3.53179	0.00405	0.0973241
	TR1083|c0_g2	437	6.85387	1	-2.77692	0.0034	0.0881625
	TR1083|c0_g4	437	25.1842	1	-4.65445	5e-05	0.00480281
	TR10852|c0_g7	618	4.55235	1	-2.18661	0.00185	0.0598037
	TR10853|c1_g1	1714	7.77902	2.32779	-1.74063	0.03325	0.322914
	TR10861|c0_g4	1210	102.51	26.6751	-1.9422	0.0044	0.101795
	TR10867|c5_g4	398	11.9206	1	-3.57538	0.0064	0.126661
	TR10868|c4_g4	231	134.559	1	-7.0721	0.004	0.0968814
	TR10896|c3_g2	882	9.26022	1.6371	-2.4999	0.04495	0.383475
	TR10906|c1_g1	237	25.9239	1	-4.69621	0.02155	0.253871
	TR10906|c1_g3	1666	37.6385	1	-5.23414	5e-05	0.00480281
	TR1090|c0_g10	286	28.9091	1	-4.85345	0.01975	0.241616
	TR1090|c0_g13	289	1218.44	302.448	-2.01028	0.0064	0.126661
	TR10910|c3_g1	263	402.564	29.243	-3.78305	0.0135	0.194594
	TR10910|c3_g12	241	406.665	87.0092	-2.2246	0.03925	0.355112
	TR10910|c3_g16	279	216.933	34.6124	-2.64789	0.04135	0.364717
	TR10910|c3_g7	246	227.595	25.1945	-3.17529	0.04	0.358064
	TR10928|c0_g1	227	16.0131	1	-4.00118	0.04005	0.358064
	TR10936|c0_g1	323	54.2303	1	-5.76103	0.0002	0.0137531
	TR10936|c1_g1	773	31.2237	1	-4.96457	5e-05	0.00480281
	TR10936|c1_g2	518	8.15905	1	-3.0284	0.0004	0.0218923
	TR10937|c0_g3	349	19.6135	1	-4.29378	0.0064	0.126661
	TR10937|c0_g4	403	7.88873	1	-2.97979	0.0049	0.108158
	TR10943|c4_g2	225	33.6671	1	-5.07327	0.02155	0.253871
	TR10966|c3_g3	503	31.8103	1	-4.99142	5e-05	0.00480281
	TR10966|c8_g1	287	124.519	1	-6.96022	0.0005	0.0255554
	TR10970|c3_g1	654	4.68722	1	-2.22873	0.0006	0.02887
	TR10970|c4_g1	315	16.7978	1	-4.0702	0.0049	0.108158
	TR109|c0_g1	440	8.84969	1	-3.14563	0.00395	0.0961391
	TR11000|c0_g3	306	21.2736	1	-4.41099	0.01975	0.241616
	TR1100|c0_g2	233	32.1735	1	-5.0078	0.01005	0.16358
	TR1100|c0_g3	281	17.8349	1	-4.15663	0.0049	0.108158
	TR11010|c0_g1	287	18.1377	1	-4.18092	0.0164	0.216174
	TR11013|c0_g1	254	28.0006	1	-4.80739	0.00715	0.13374
	TR11019|c0_g1	378	16.5121	1	-4.04545	0.00045	0.0238046
	TR11027|c0_g1	225	30.1627	1	-4.91469	0.01005	0.16358
	TR11059|c0_g1	265	9.91403	1	-3.30947	0.03345	0.322914
	TR11071|c0_g1	380	9.22896	1	-3.20617	0.0049	0.108158
	TR11076|c0_g1	243	19.819	1	-4.30881	0.02635	0.282503
	TR11109|c0_g1	247	20.7692	1	-4.37637	0.03345	0.322914
	TR11116|c0_g1	463	14.4083	1	-3.84883	0.00015	0.0111848
	TR1112|c0_g2	1798	13.7948	4.80497	-1.52153	0.03005	0.306365
	TR11146|c1_g6	826	68.5244	17.7709	-1.9471	0.0299	0.305283
	TR11149|c1_g2	862	40.232	8.2196	-2.2912	0.04655	0.389505
	TR11149|c1_g3	2707	29.6212	6.69752	-2.14493	0.03	0.306035
	TR11151|c6_g10	308	155.668	29.3474	-2.40717	0.02815	0.294891
	TR11151|c6_g15	249	483.923	125.915	-1.94233	0.0494	0.403355
	TR11151|c6_g4	271	206.51	21.7545	-3.24683	0.03	0.306035
	TR11151|c6_g7	396	156.914	32.8829	-2.25456	0.0122	0.181395
	TR11151|c6_g8	656	730.836	99.4042	-2.87817	0.00645	0.127457
	TR11152|c3_g8	312	33.3868	1	-5.06121	0.00085	0.0364146
	TR1115|c1_g1	893	42.1741	3.95968	-3.4129	0.00285	0.0793656
	TR11174|c0_g1	317	11.9674	1	-3.58104	0.01105	0.171849
	TR11184|c1_g12	288	221.24	53.3077	-2.0532	0.04685	0.39073
	TR11184|c2_g18	299	172.929	28.049	-2.62416	0.03315	0.322914
	TR11185|c8_g2	331	363.13	40.4848	-3.16503	0.01295	0.188779
	TR11185|c8_g3	336	591.767	114.022	-2.37572	0.01225	0.181672
	TR11185|c9_g16	339	292.406	81.362	-1.84555	0.02725	0.288739
	TR11185|c9_g24	274	957.06	207.572	-2.205	0.01915	0.237761
	TR11185|c9_g3	265	534.261	140.286	-1.92917	0.03095	0.309195
	TR11185|c9_g33	272	342.838	54.0771	-2.66444	0.0198	0.242001
	TR11185|c9_g37	264	22.0754	1	-4.46437	0.0118	0.178578
	TR11186|c3_g10	236	24.4553	1	-4.61208	0.02635	0.282503
	TR11186|c4_g13	224	31.7476	1	-4.98858	0.0208	0.249947
	TR11186|c4_g7	288	22.3454	1	-4.48191	0.0049	0.108158
	TR11187|c1_g1	1283	16.264	2.72207	-2.57891	0.00525	0.113271
	TR11191|c2_g4	592	58.3581	16.175	-1.85117	0.0449	0.383355
	TR11191|c3_g4	635	67.5745	5.34245	-3.66091	0.0018	0.0592149
	TR11192|c14_g3	352	190.515	31.9752	-2.57488	0.01065	0.168279
	TR11192|c15_g10	318	61.2866	1	-5.9375	5e-05	0.00480281
	TR11192|c15_g13	306	75.3019	1	-6.23461	5e-05	0.00480281
	TR11192|c15_g14	278	433.847	13.2937	-5.02837	0.04865	0.399482
	TR11192|c15_g20	364	94.737	1	-6.56586	5e-05	0.00480281
	TR11192|c15_g21	233	604.784	106.415	-2.50672	0.0249	0.275994
	TR11192|c15_g26	372	173.585	31.4527	-2.46439	0.01335	0.192832
	TR11193|c4_g1	5330	78.4642	12.67	-2.63062	0.0107	0.168279
	TR11196|c1_g12	1110	36.1627	9.62303	-1.90994	0.0202	0.24528
	TR11196|c1_g13	286	44.9501	1	-5.49025	0.00215	0.0652171
	TR11196|c1_g17	230	54.5315	1	-5.76902	0.03465	0.32824
	TR11196|c1_g4	232	36.3762	1	-5.18492	0.01215	0.180884
	TR1119|c0_g4	246	19.454	1	-4.28199	0.0251	0.275994
	TR11201|c0_g1	258	47.5955	1	-5.57275	0.00465	0.104949
	TR11202|c0_g3	235	24.4731	1	-4.61312	0.0208	0.249947
	TR11202|c0_g8	272	12.0911	1	-3.59587	0.0251	0.275994
	TR11204|c7_g14	520	150.725	39.5595	-1.92982	0.03415	0.326768
	TR11204|c7_g2	572	429.404	85.9725	-2.32039	0.00515	0.111784
	TR11204|c7_g6	976	80.578	27.4239	-1.55495	0.0392	0.354906
	TR11204|c7_g7	283	357.361	74.9708	-2.25298	0.02975	0.304109
	TR11204|c7_g9	274	287.926	18.8615	-3.93218	0.02485	0.275994
	TR11205|c5_g2	482	117.128	5.56867	-4.39461	0.00725	0.135053
	TR11205|c6_g2	385	6.48539	1	-2.69719	0.0158	0.211988
	TR11205|c6_g3	8995	12.7109	2.04867	-2.63331	0.002	0.0625214
	TR11205|c6_g5	226	26.5716	1	-4.73181	0.03345	0.322914
	TR11205|c6_g7	2518	12.257	1.69256	-2.85633	0.00215	0.0652171
	TR11206|c1_g1	268	45.945	1	-5.52184	0.003	0.0813917
	TR11206|c1_g6	302	47.7238	1	-5.57664	0.00365	0.0914622
	TR11209|c12_g14	354	37.7671	1	-5.23906	0.0006	0.02887
	TR11209|c12_g6	354	23.7606	1	-4.5705	0.00365	0.0914622
	TR11209|c21_g6	255	28.3408	1	-4.82481	0.01035	0.166284
	TR11209|c21_g8	224	66.9138	1	-6.06423	0.00915	0.155052
	TR11209|c22_g7	252	28.0188	1	-4.80832	0.01265	0.185704
	TR11209|c24_g1	1190	65.5109	17.7655	-1.88266	0.04035	0.359883
	TR11209|c24_g6	292	341.365	66.1764	-2.36693	0.02035	0.246585
	TR11223|c2_g6	831	58.2273	16.5313	-1.8165	0.0231	0.265184
	TR11224|c2_g19	246	12.0902	1	-3.59577	0.04005	0.358064
	TR11226|c5_g12	698	27.1175	7.31604	-1.89009	0.03725	0.343269
	TR11227|c1_g1	1467	14.27	2.1965	-2.69971	0.0284	0.296557
	TR11227|c1_g10	225	36.1118	1	-5.1744	0.0208	0.249947
	TR11230|c1_g1	2073	12.9729	3.90088	-1.73363	0.04035	0.359883
	TR11231|c1_g2	2504	177.338	15.8831	-3.48094	0.01445	0.203315
	TR11235|c0_g1	224	49.9149	1	-5.6414	0.0118	0.178578
	TR11235|c0_g5	245	23.5104	1	-4.55523	0.0208	0.249947
	TR11235|c1_g13	271	11.9781	1	-3.58233	0.0184	0.231034
	TR11235|c1_g7	250	66.1842	1	-6.04841	0.00705	0.13374
	TR11238|c0_g2	242	68.8904	1	-6.10623	0.00195	0.0619045
	TR11240|c0_g2	935	13.7163	2.69432	-2.3479	0.01855	0.232498
	TR11243|c0_g3	313	15.0523	1	-3.91191	0.00705	0.13374
	TR11243|c0_g7	904	6.37363	1.46892	-2.11736	0.04595	0.386531
	TR11248|c0_g1	254	87.7951	1	-6.45607	0.0029	0.0802013
	TR11248|c0_g3	238	193.203	1	-7.59397	0.00185	0.0598037
	TR11248|c0_g5	349	34.5043	1	-5.1087	0.0013	0.0485369
	TR11248|c0_g6	230	174.977	1	-7.45102	0.00365	0.0914622
	TR11249|c0_g6	283	38.8066	1	-5.27823	0.00155	0.0542043
	TR11249|c0_g8	313	105.546	1	-6.72173	5e-05	0.00480281
	TR11251|c1_g7	327	8.98004	1	-3.16672	0.01215	0.180884
	TR11252|c0_g3	238	24.7208	1	-4.62765	0.0251	0.275994
	TR11252|c0_g7	357	13.9368	1	-3.80083	0.0026	0.0741252
	TR11253|c7_g1	225	88.144	1	-6.46179	0.00085	0.0364146
	TR11253|c7_g4	226	42.2807	1	-5.40193	0.01035	0.166284
	TR11253|c8_g14	689	132.929	24.1522	-2.46043	0.0466	0.389704
	TR11253|c8_g5	258	376.545	31.6694	-3.57166	0.03725	0.343269
	TR11253|c8_g8	235	256.609	34.7816	-2.88318	0.0445	0.381376
	TR11254|c1_g13	267	18.2011	1	-4.18595	0.01525	0.207979
	TR11254|c1_g9	242	26.2555	1	-4.71455	0.02155	0.253871
	TR11254|c2_g5	307	15.2303	1	-3.92887	0.02085	0.250059
	TR11254|c2_g6	425	55.2521	4.45468	-3.63264	0.02855	0.297023
	TR11254|c2_g7	240	38.7367	1	-5.27563	0.0181	0.228505
	TR11255|c0_g12	246	145.256	1	-7.18245	0.00205	0.0632131
	TR11255|c0_g5	249	49.9683	1	-5.64294	0.01045	0.166971
	TR11256|c0_g11	255	13.1	1	-3.71149	0.04005	0.358064
	TR11256|c0_g12	249	93.2387	1	-6.54286	0.0005	0.0255554
	TR11256|c0_g14	276	24.7586	1	-4.62986	0.00405	0.0973241
	TR11256|c0_g15	297	28.364	1	-4.82599	0.0017	0.0567848
	TR11256|c0_g22	616	39.2652	4.86987	-3.0113	0.00835	0.145782
	TR11256|c0_g24	581	20.4634	3.47093	-2.55965	0.0229	0.263787
	TR11256|c0_g25	503	67.141	8.69636	-2.94871	0.04	0.358064
	TR11256|c0_g28	284	22.2356	1	-4.4748	0.00715	0.13374
	TR11256|c0_g5	452	25.3652	4.48512	-2.49963	0.0494	0.403355
	TR11256|c0_g8	331	7.26393	1	-2.86075	0.02635	0.282503
	TR11256|c0_g9	291	12.3759	1	-3.62946	0.0251	0.275994
	TR11257|c0_g11	234	52.4674	1	-5.71335	0.02085	0.250059
	TR11257|c0_g5	234	40.1784	1	-5.32835	0.0309	0.308814
	TR11257|c1_g4	303	11.9594	1	-3.58007	0.01215	0.180884
	TR11257|c4_g1	252	15.4966	1	-3.95388	0.02635	0.282503
	TR11259|c0_g3	229	55.7002	1	-5.79961	0.03465	0.32824
	TR11260|c1_g2	564	39.1161	6.46969	-2.59599	0.0206	0.24869
	TR11260|c1_g6	563	35.668	6.11091	-2.54517	0.01855	0.232498
	TR11265|c1_g4	1231	167.921	22.1843	-2.92017	0.005	0.10983
	TR11267|c0_g2	659	18.7137	4.32255	-2.11414	0.0406	0.360848
	TR11267|c0_g3	1215	45.4286	3.70191	-3.61726	0.00135	0.0497801
	TR11268|c3_g14	235	540.356	79.1449	-2.77134	0.02995	0.305674
	TR11268|c3_g18	232	38.3509	1	-5.26119	0.00715	0.13374
	TR11268|c3_g19	224	113.547	1	-6.82715	0.00705	0.13374
	TR11268|c3_g28	277	207.837	25.3759	-3.03392	0.03455	0.32824
	TR11268|c3_g29	374	137.603	31.5398	-2.12527	0.03615	0.337003
	TR11268|c3_g30	263	56.5093	1	-5.82042	0.00085	0.0364146
	TR11268|c3_g31	271	321.67	57.2776	-2.48954	0.0417	0.366657
	TR11268|c3_g32	260	221.476	1	-7.79101	5e-05	0.00480281
	TR11268|c3_g34	284	329.762	62.1542	-2.4075	0.0184	0.231034
	TR11268|c3_g36	239	827.99	39.8475	-4.37705	0.00815	0.144589
	TR11268|c3_g38	321	177.443	12.9233	-3.77931	0.029	0.300059
	TR11268|c3_g4	244	957.999	96.0286	-3.31849	0.00635	0.126661
	TR11268|c3_g40	296	206.038	27.0091	-2.93139	0.03715	0.34265
	TR11268|c3_g5	240	807.768	96.6433	-3.0632	0.0078	0.140676
	TR11269|c4_g1	308	183.235	30.8021	-2.57259	0.02425	0.272984
	TR11269|c4_g11	1820	233.61	62.4642	-1.903	0.014	0.198888
	TR11269|c4_g19	243	665.581	109.805	-2.59967	0.02595	0.281513
	TR11274|c1_g1	256	19.2848	1	-4.26939	0.01215	0.180884
	TR11274|c1_g10	258	22.5856	1	-4.49733	0.01795	0.227797
	TR11274|c1_g16	240	33.2897	1	-5.057	0.01195	0.179546
	TR11275|c4_g11	248	820.588	225.786	-1.8617	0.0384	0.34988
	TR11275|c4_g9	234	929.21	127.258	-2.86825	0.01115	0.172418
	TR11278|c0_g1	3552	102.192	22.5826	-2.178	0.0206	0.24869
	TR1127|c1_g1	665	27.6195	2.63402	-3.39035	0.0219	0.256028
	TR1127|c5_g1	586	32.9694	3.67815	-3.16408	0.0149	0.206335
	TR1127|c5_g2	1031	36.0915	4.50109	-3.00331	0.0035	0.0900171
	TR11280|c0_g1	3805	76.4428	14.5308	-2.39527	0.0186	0.232845
	TR11281|c1_g1	3933	21.5187	4.86753	-2.14433	0.01525	0.207979
	TR11283|c6_g1	279	11.8938	1	-3.57214	0.0251	0.275994
	TR11283|c6_g5	224	61.9385	1	-5.95276	0.0052	0.112471
	TR11283|c6_g6	490	97.3286	13.0284	-2.9012	0.0292	0.301321
	TR11284|c3_g1	311	32.3297	1	-5.01479	0.0064	0.126661
	TR11284|c3_g2	311	32.4216	1	-5.01888	0.00215	0.0652171
	TR11284|c4_g2	413	21.3044	1	-4.41308	5e-05	0.00480281
	TR11285|c1_g3	571	203.098	46.0318	-2.14147	0.0036	0.0912837
	TR11286|c0_g2	1337	448.831	65.4976	-2.77666	0.0229	0.263787
	TR11286|c0_g4	331	104.774	15.8042	-2.7289	0.048	0.396391
	TR11287|c6_g9	228	39.3073	1	-5.29673	0.0181	0.228505
	TR11290|c1_g5	1413	43.2629	16.8949	-1.35654	0.0357	0.334722
	TR11293|c0_g22	253	64.6622	1	-6.01485	0.0055	0.116472
	TR11294|c0_g7	279	58.5919	1	-5.87263	0.00455	0.10343
	TR11295|c1_g14	303	171.947	17.8536	-3.26768	0.04335	0.3755
	TR11296|c0_g1	236	74.8073	1	-6.22511	0.0022	0.0660044
	TR11297|c1_g3	559	217.847	17.9012	-3.60519	0.0074	0.137137
	TR11297|c1_g6	523	18.7843	4.03551	-2.2187	0.03665	0.339872
	TR11299|c4_g11	917	32.8964	10.2973	-1.67567	0.03685	0.341059
	TR11299|c4_g2	422	84.8582	18.5687	-2.19218	0.04155	0.366079
	TR11299|c4_g3	718	25.7849	6.10772	-2.07782	0.0242	0.272984
	TR11300|c12_g11	235	385.904	75.4559	-2.35454	0.04445	0.381229
	TR11300|c12_g13	299	130.809	14.4586	-3.17746	0.03135	0.312025
	TR11300|c12_g15	269	210.084	24.4347	-3.10396	0.0412	0.363948
	TR11300|c12_g2	362	136.459	14.3746	-3.24687	0.02945	0.302197
	TR11300|c12_g4	300	165.41	36.6156	-2.17552	0.0486	0.399229
	TR11300|c12_g7	1511	34.3135	5.97474	-2.52183	0.0016	0.0547955
	TR11302|c2_g1	3604	31.3396	9.06951	-1.78889	0.03695	0.341682
	TR11308|c5_g10	226	455.382	58.3468	-2.96435	0.0324	0.319097
	TR11308|c5_g11	272	251.609	35.2791	-2.8343	0.0319	0.315513
	TR11308|c5_g12	271	669.781	160.365	-2.06233	0.02055	0.248345
	TR11308|c5_g14	229	1473.04	236.804	-2.63703	0.0062	0.125027
	TR11308|c5_g6	765	197.404	72.7947	-1.43925	0.0365	0.338993
	TR11308|c5_g7	363	554.608	90.1371	-2.62128	0.0041	0.0982089
	TR11308|c5_g8	240	697.806	170.059	-2.03679	0.0411	0.363619
	TR11308|c6_g15	279	195.644	44.1275	-2.14848	0.04845	0.398499
	TR11308|c6_g19	409	230.052	63.4904	-1.85735	0.02855	0.297023
	TR11308|c6_g2	341	134.027	30.1899	-2.15039	0.03305	0.322761
	TR11308|c6_g21	513	138.489	48.3182	-1.51913	0.0408	0.361916
	TR11308|c6_g25	330	120.064	19.758	-2.60329	0.02215	0.258003
	TR11308|c6_g3	231	29.8085	1	-4.89765	0.02635	0.282503
	TR11308|c6_g6	837	109.08	22.6634	-2.26695	0.0115	0.176185
	TR11308|c6_g9	462	229.516	36.2697	-2.66176	0.03685	0.341059
	TR11310|c1_g3	297	55.439	1	-5.79283	0.00205	0.0632131
	TR11310|c1_g6	578	54.8059	8.3491	-2.71464	0.0113	0.174376
	TR11310|c1_g9	617	163.927	12.8923	-3.66847	0.0005	0.0255554
	TR11311|c0_g1	385	6.85438	1	-2.77703	0.01265	0.185704
	TR11313|c2_g1	235	34.975	1	-5.12825	0.01035	0.166284
	TR11313|c2_g5	231	27.1999	1	-4.76553	0.0244	0.273046
	TR11313|c3_g1	448	8.8229	1	-3.14125	0.00405	0.0973241
	TR11313|c3_g17	241	83.8449	1	-6.38965	0.00085	0.0364146
	TR11313|c3_g20	293	11.6986	1	-3.54826	0.02155	0.253871
	TR11313|c3_g3	294	20.2353	1	-4.3388	0.0058	0.119905
	TR11313|c3_g7	293	39.7433	1	-5.31264	0.0009	0.0380102
	TR11314|c1_g3	232	69.4511	1	-6.11793	0.0026	0.0741252
	TR11315|c2_g2	477	45.3022	7.86968	-2.5252	0.02005	0.244227
	TR11315|c3_g16	231	45.9436	1	-5.52179	0.00715	0.13374
	TR11316|c1_g7	537	340.001	74.6926	-2.1865	0.01925	0.23852
	TR11317|c0_g5	276	16.6728	1	-4.05942	0.014	0.198888
	TR11317|c1_g11	244	48.4241	1	-5.59765	0.008	0.143194
	TR11317|c1_g5	263	49.843	1	-5.63932	0.00165	0.0557574
	TR11317|c1_g8	260	57.4426	1	-5.84405	0.0055	0.116472
	TR11318|c2_g12	455	75.644	17.2248	-2.13474	0.0214	0.253871
	TR11318|c2_g17	545	100.822	20.8257	-2.27537	0.00715	0.13374
	TR11321|c3_g5	270	282.882	27.1619	-3.38054	0.0266	0.284452
	TR11324|c0_g11	256	12.5352	1	-3.64791	0.02635	0.282503
	TR11324|c0_g5	275	23.2171	1	-4.53712	0.0075	0.137525
	TR11324|c0_g8	234	32.1001	1	-5.00451	0.014	0.198888
	TR11329|c0_g1	306	15.3926	1	-3.94417	0.01105	0.171849
	TR11342|c0_g1	350	16.6476	1	-4.05724	0.0017	0.0567848
	TR11343|c0_g1	339	16.3074	1	-4.02745	0.00175	0.0581014
	TR11365|c0_g1	601	33.0734	4.34926	-2.92683	0.0124	0.183402
	TR11382|c0_g1	655	43.5009	9.77528	-2.15384	0.04285	0.373027
	TR11387|c0_g1	257	23.6961	1	-4.56658	0.01035	0.166284
	TR11412|c0_g6	279	55.7874	1	-5.80187	0.0036	0.0912837
	TR11414|c0_g1	1473	25.8072	8.46606	-1.60801	0.02615	0.282503
	TR11420|c0_g1	1616	31.2878	11.9161	-1.39269	0.04815	0.397221
	TR11424|c4_g4	249	43.0339	1	-5.4274	0.01135	0.174631
	TR11426|c0_g1	853	20.0282	1.69681	-3.56114	0.0258	0.280937
	TR11426|c1_g7	242	26.9378	1	-4.75156	0.01525	0.207979
	TR11426|c1_g8	264	9.1476	1	-3.19339	0.04005	0.358064
	TR11429|c0_g2	348	207.169	27.5259	-2.91195	0.01395	0.198828
	TR11429|c2_g1	2069	176.811	22.5762	-2.96933	0.00075	0.0334635
	TR11431|c4_g2	331	11.9224	1	-3.5756	0.02085	0.250059
	TR11433|c1_g5	230	22.3718	1	-4.48361	0.01675	0.219511
	TR11433|c1_g6	249	67.708	1	-6.08125	0.00705	0.13374
	TR11433|c1_g8	250	13.8313	1	-3.78986	0.02735	0.289446
	TR11434|c0_g1	325	28.209	1	-4.81808	0.002	0.0625214
	TR11434|c0_g2	1040	251.748	16.3603	-3.94371	5e-05	0.00480281
	TR11438|c0_g1	1352	29.0472	5.20432	-2.48062	0.00235	0.0689772
	TR11439|c1_g1	2530	42.3534	16.9002	-1.32544	0.0438	0.377641
	TR11440|c0_g4	398	16.2889	1	-4.02582	0.00205	0.0632131
	TR11444|c0_g1	1222	25.2487	4.8953	-2.36674	0.00825	0.145079
	TR11445|c1_g9	282	169.678	13.2677	-3.67681	0.024	0.272131
	TR11451|c0_g2	326	119.226	14.5467	-3.03494	0.0304	0.307287
	TR11451|c0_g4	236	36.0974	1	-5.17382	0.01	0.16358
	TR11452|c0_g1	501	96.1577	18.501	-2.3778	0.0159	0.212347
	TR11452|c0_g5	236	143.114	1	-7.16102	0.00065	0.0304199
	TR11452|c1_g7	633	25.733	3.96946	-2.6966	0.0209	0.250514
	TR11462|c1_g4	232	126.029	1	-6.97761	0.00035	0.0198537
	TR11464|c3_g6	653	32.5895	4.27367	-2.93086	0.0197	0.241616
	TR11464|c3_g9	238	49.2464	1	-5.62195	0.00455	0.10343
	TR1146|c0_g2	436	48.3037	1	-5.59406	5e-05	0.00480281
	TR11476|c0_g2	275	18.1749	1	-4.18388	0.01285	0.187794
	TR11476|c0_g6	282	16.7349	1	-4.06479	0.01265	0.185704
	TR11479|c2_g3	452	23.2249	1	-4.5376	5e-05	0.00480281
	TR11482|c0_g20	276	24.4785	1	-4.61344	0.00705	0.13374
	TR11482|c0_g22	277	22.0065	1	-4.45986	0.0075	0.137525
	TR11494|c11_g1	229	15.949	1	-3.99539	0.04005	0.358064
	TR11497|c0_g1	224	114.11	1	-6.83428	0.00225	0.0668508
	TR11497|c1_g1	410	6.17431	1	-2.62628	0.008	0.143194
	TR11497|c1_g14	336	84.5698	17.5919	-2.26523	0.0372	0.343021
	TR11499|c1_g2	1535	164.224	7.33277	-4.48516	5e-05	0.00480281
	TR11505|c5_g3	406	45.5161	5.70436	-2.99624	0.03375	0.324608
	TR11518|c0_g1	1541	6.11197	1.85288	-1.72187	0.0437	0.377153
	TR11519|c2_g15	224	31.3231	1	-4.96916	0.01525	0.207979
	TR11519|c2_g4	224	20.4927	1	-4.35704	0.03345	0.322914
	TR11527|c2_g1	917	6.8268	1	-2.77121	5e-05	0.00480281
	TR11528|c0_g4	233	41.3779	1	-5.37079	0.0118	0.178578
	TR11528|c0_g5	438	13.0772	2.48453	-2.39601	0.04065	0.361152
	TR11528|c0_g8	275	44.0986	1	-5.46266	0.00075	0.0334635
	TR11529|c1_g1	1947	66.9048	23.05	-1.53734	0.0207	0.249464
	TR11532|c0_g15	225	14.9235	1	-3.89951	0.04975	0.404566
	TR11532|c0_g2	303	9.18815	1	-3.19977	0.0251	0.275994
	TR11532|c0_g9	229	29.4662	1	-4.88099	0.0244	0.273046
	TR11537|c1_g2	244	26.4328	1	-4.72426	0.02155	0.253871
	TR11538|c0_g10	355	8.23406	1	-3.0416	0.00985	0.162763
	TR11538|c0_g2	244	22.4101	1	-4.48608	0.0208	0.249947
	TR11538|c0_g9	241	60.9803	1	-5.93027	0.00485	0.108158
	TR11539|c0_g1	1755	69.6667	22.3187	-1.64222	0.0145	0.203744
	TR11555|c1_g3	763	9.82285	2.17389	-2.17586	0.04495	0.383475
	TR11556|c0_g3	1363	100.931	16.5296	-2.61025	0.014	0.198888
	TR11558|c0_g1	260	13.3738	1	-3.74134	0.04005	0.358064
	TR11558|c0_g4	369	9.02459	1	-3.17386	0.0056	0.118135
	TR11559|c0_g1	243	53.3088	1	-5.7363	0.00665	0.130347
	TR11559|c5_g4	251	80.5962	1	-6.33264	0.0007	0.0319851
	TR11565|c0_g6	257	23.7001	1	-4.56682	0.01005	0.16358
	TR11566|c2_g1	240	17.8279	1	-4.15606	0.03345	0.322914
	TR1156|c3_g2	1864	45.5026	15.1026	-1.59115	0.03065	0.307493
	TR1156|c3_g4	1023	39.819	14.2106	-1.48649	0.039	0.353771
	TR11570|c6_g1	1055	100.202	35.6911	-1.48927	0.0348	0.329243
	TR11570|c7_g2	736	68.8135	9.04101	-2.92814	0.0083	0.145079
	TR11570|c7_g3	1650	11.3381	3.79663	-1.57839	0.03275	0.320998
	TR11572|c2_g1	292	121.559	1	-6.92551	5e-05	0.00480281
	TR11572|c2_g2	249	99.9958	1	-6.6438	0.0013	0.0485369
	TR11578|c1_g1	277	167.677	26.3815	-2.66809	0.04485	0.383211
	TR1157|c0_g4	286	61.4697	1	-5.9418	0.00365	0.0914622
	TR1157|c0_g8	285	101.925	1	-6.67136	0.0003	0.0177611
	TR11595|c0_g1	446	112.661	17.4733	-2.68876	0.00615	0.124211
	TR11595|c0_g2	283	28.379	1	-4.82675	0.0013	0.0485369
	TR11595|c1_g3	318	535.341	85.7921	-2.64154	0.0118	0.178578
	TR11595|c2_g2	313	231.364	21.6494	-3.41777	0.01365	0.195621
	TR11595|c2_g3	247	49.967	1	-5.6429	0.01695	0.220939
	TR11595|c2_g4	250	119.846	1	-6.90504	5e-05	0.00480281
	TR11595|c2_g5	353	109.516	14.1676	-2.95047	0.0271	0.287676
	TR11600|c3_g2	234	40.3779	1	-5.33549	0.0309	0.308814
	TR11600|c4_g1	243	41.0797	1	-5.36035	0.0063	0.126214
	TR11609|c1_g1	1106	51.8894	7.04333	-2.88111	0.00435	0.100997
	TR1160|c0_g4	320	15.2555	1	-3.93126	0.00365	0.0914622
	TR11611|c0_g1	1050	104.265	36.659	-1.50802	0.029	0.300059
	TR11611|c0_g2	1280	133.491	33.4632	-1.9961	0.00635	0.126661
	TR11615|c0_g2	1215	92.1557	29.3662	-1.64992	0.02445	0.273488
	TR11621|c4_g4	1906	90.5411	25.0657	-1.85286	0.0327	0.320749
	TR11635|c0_g3	270	21.024	1	-4.39397	0.01145	0.175548
	TR11635|c0_g5	250	13.1483	1	-3.7168	0.04005	0.358064
	TR11636|c1_g1	258	22.686	1	-4.50373	0.007	0.13374
	TR11641|c3_g6	429	6.02004	1	-2.58977	0.00715	0.13374
	TR11642|c1_g2	877	24.7511	3.70034	-2.74176	0.0171	0.221648
	TR11648|c2_g6	263	58.2396	1	-5.86393	0.00025	0.0156257
	TR11650|c5_g4	281	56.6598	1	-5.82425	0.00455	0.10343
	TR11652|c0_g1	1768	64.7177	13.2553	-2.28759	0.0098	0.162581
	TR11668|c0_g6	266	30.4145	1	-4.92669	0.00945	0.158565
	TR11671|c0_g1	399	14.9157	1	-3.89876	0.0004	0.0218923
	TR11672|c2_g1	1151	8.72703	1	-3.12549	5e-05	0.00480281
	TR11673|c0_g1	4538	231.051	48.8882	-2.24065	0.0327	0.320749
	TR11681|c0_g2	226	164.866	1	-7.36515	0.0038	0.0941355
	TR11683|c1_g1	254	28.4679	1	-4.83126	0.0118	0.178578
	TR11688|c0_g1	774	1592.89	395.496	-2.00991	0.0105	0.166971
	TR11688|c0_g10	256	363.947	1	-8.50758	5e-05	0.00480281
	TR11688|c0_g11	406	298.037	55.6167	-2.4219	0.0043	0.0999918
	TR11688|c0_g14	224	1209.96	142.645	-3.08446	0.013	0.189244
	TR11688|c0_g17	235	490.344	1	-8.93765	5e-05	0.00480281
	TR11688|c0_g3	256	655.517	136.322	-2.26561	0.0281	0.294604
	TR11688|c0_g4	253	1090.76	195.915	-2.47703	0.0071	0.13374
	TR11688|c0_g5	233	552.946	101.081	-2.45163	0.03135	0.312025
	TR11688|c0_g7	235	141.966	1	-7.1494	0.00025	0.0156257
	TR11689|c1_g11	338	2087.93	246.719	-3.08113	0.00115	0.0449642
	TR11689|c1_g12	239	16552.5	2814.13	-2.55629	0.01565	0.211911
	TR11689|c1_g14	233	72639.3	7014.52	-3.37233	0.01525	0.207979
	TR11689|c1_g17	245	37599.7	6087.93	-2.6267	0.02595	0.281513
	TR11689|c1_g22	245	7535.03	1640.73	-2.19928	0.01915	0.237761
	TR11689|c1_g23	291	33275.6	1252.02	-4.73214	0.0039	0.0957938
	TR11689|c1_g24	338	6322.92	363.29	-4.1214	0.00085	0.0364146
	TR11689|c1_g26	245	46936.7	1545.77	-4.92432	0.0013	0.0485369
	TR11689|c1_g27	233	95421	8663.17	-3.46134	0.02505	0.275994
	TR11689|c1_g30	247	49778.7	5545.01	-3.16627	0.0184	0.231034
	TR11689|c1_g33	234	2161.48	493.248	-2.13163	0.03145	0.312692
	TR11689|c1_g5	242	106135	6202.5	-4.09691	0.02075	0.249922
	TR11689|c1_g6	226	70755.6	6258.39	-3.49898	0.00985	0.162763
	TR11689|c1_g7	251	1589.55	184.527	-3.10671	0.00625	0.125768
	TR11689|c1_g9	228	6425.26	966.315	-2.73319	0.00455	0.10343
	TR11693|c0_g2	290	29.5262	1	-4.88392	0.00165	0.0557574
	TR11693|c1_g2	441	5.84083	1	-2.54617	0.01215	0.180884
	TR1171|c0_g1	322	13.8944	1	-3.79643	0.0032	0.0844672
	TR11720|c2_g3	263	23.2408	1	-4.53859	0.01145	0.175548
	TR11720|c2_g4	263	32.6988	1	-5.03117	0.01135	0.174631
	TR11720|c2_g5	247	20.2485	1	-4.33974	0.0108	0.169392
	TR11738|c1_g1	377	189.346	7.04828	-4.74761	0.03225	0.31804
	TR11738|c1_g10	532	600.707	162.643	-1.88495	0.02335	0.266879
	TR11738|c1_g11	383	1194.3	363.87	-1.71467	0.0258	0.280937
	TR11738|c1_g2	426	170.358	37.4526	-2.18543	0.0177	0.227307
	TR11738|c1_g3	270	1451.47	240.86	-2.59125	0.00325	0.0855273
	TR11738|c1_g4	288	4320.6	1523.47	-1.50387	0.04555	0.384717
	TR11743|c1_g1	687	12.8727	2.19762	-2.5503	0.0291	0.300616
	TR11743|c2_g1	2921	15.9714	2.15686	-2.88849	0.0184	0.231034
	TR11745|c0_g1	296	10.6224	1	-3.40904	0.0158	0.211988
	TR11745|c0_g2	296	83.9719	1	-6.39183	0.0006	0.02887
	TR11745|c1_g7	237	49.51	1	-5.62965	0.0056	0.118135
	TR11745|c1_g8	230	22.285	1	-4.478	0.02635	0.282503
	TR11746|c1_g1	651	23.4558	5.01133	-2.22668	0.03405	0.32608
	TR11746|c3_g1	247	38.7157	1	-5.27485	0.03465	0.32824
	TR1175|c0_g1	407	24.1017	1	-4.59106	5e-05	0.00480281
	TR1175|c1_g1	504	4.85371	1	-2.27909	0.00405	0.0973241
	TR1175|c2_g1	1329	9.21171	1.55326	-2.56817	0.03505	0.330858
	TR1175|c4_g9	393	11.8969	1	-3.57251	0.00395	0.0961391
	TR11763|c0_g5	604	71.0095	4.14824	-4.09744	0.0035	0.0900171
	TR11763|c0_g6	457	20.2899	4.56464	-2.15219	0.04655	0.389505
	TR11771|c0_g1	692	32.3858	5.33874	-2.60079	0.0421	0.368744
	TR11775|c13_g1	300	9.22295	1	-3.20523	0.02155	0.253871
	TR11775|c3_g1	4865	56.2771	16.8589	-1.73904	0.0257	0.28061
	TR11777|c4_g1	243	14.1213	1	-3.8198	0.03345	0.322914
	TR11784|c6_g2	241	22.9558	1	-4.52079	0.0171	0.221648
	TR11784|c6_g3	241	16.0116	1	-4.00105	0.02635	0.282503
	TR11787|c5_g1	371	11.4763	1	-3.52059	0.0015	0.0529707
	TR11791|c1_g7	224	62.0422	1	-5.95518	0.03465	0.32824
	TR11796|c2_g1	3280	41.6024	11.1481	-1.89987	0.0046	0.104317
	TR11796|c2_g2	3896	11.7784	4.32532	-1.44526	0.03105	0.309838
	TR1179|c2_g2	228	98.8257	1	-6.62681	0.0142	0.200582
	TR1179|c4_g1	653	20.3708	4.62381	-2.13935	0.04945	0.403479
	TR11806|c0_g1	966	3.31334	1	-1.72829	0.0001	0.00827256
	TR11806|c1_g1	227	49.1059	1	-5.61782	0.0118	0.178578
	TR1180|c0_g6	339	160.12	7.72042	-4.37433	0.0388	0.352355
	TR11810|c0_g2	319	14.8612	1	-3.89348	0.0006	0.02887
	TR11812|c0_g1	1550	9.39108	1.97116	-2.25224	0.0121	0.180884
	TR11812|c1_g1	1193	8.5249	1.45696	-2.54873	0.02685	0.285866
	TR11812|c2_g2	1632	91.0398	7.74084	-3.55594	0.0005	0.0255554
	TR11812|c2_g4	379	18.6322	1	-4.21973	0.00145	0.0522125
	TR11820|c0_g4	264	25.3828	1	-4.66578	0.01	0.16358
	TR1182|c1_g1	233	66.5916	1	-6.05727	0.00215	0.0652171
	TR1182|c2_g2	364	40.9262	8.03788	-2.34814	0.03685	0.341059
	TR11838|c0_g1	1199	23.722	7.66945	-1.62903	0.04355	0.376295
	TR11840|c1_g1	746	23.0374	5.66186	-2.02463	0.04095	0.362692
	TR11843|c1_g1	256	61.8597	1	-5.95093	0.0016	0.0547955
	TR11843|c2_g1	428	115.761	16.8987	-2.77617	0.04595	0.386531
	TR11843|c2_g3	661	27.2315	5.3198	-2.35583	0.02815	0.294891
	TR11857|c3_g1	375	67.145	1	-6.06921	5e-05	0.00480281
	TR11857|c3_g6	290	66.3095	1	-6.05114	0.00205	0.0632131
	TR11876|c0_g3	335	24.1302	1	-4.59277	0.00015	0.0111848
	TR11876|c0_g5	407	34.6715	1	-5.11568	5e-05	0.00480281
	TR11876|c0_g7	310	56.0719	1	-5.80921	5e-05	0.00480281
	TR11879|c0_g2	1589	79.5406	24.1079	-1.72219	0.00865	0.149049
	TR11887|c0_g1	545	151.715	11.4191	-3.73184	0.00225	0.0668508
	TR11889|c0_g4	1278	24.8386	7.15395	-1.79577	0.0442	0.379803
	TR11899|c1_g1	255	50.88	1	-5.66903	0.01335	0.192832
	TR11907|c0_g5	1203	61.2347	11.1174	-2.46153	0.014	0.198888
	TR11910|c0_g1	430	7.60503	1	-2.92695	0.0107	0.168279
	TR11913|c1_g1	1899	179.442	10.9683	-4.0321	0.00105	0.0422417
	TR11913|c2_g1	1197	36.6355	4.47662	-3.03276	0.001	0.0406853
	TR11917|c0_g1	1689	12.5877	2.21965	-2.50361	0.00905	0.154209
	TR11929|c0_g1	2499	42.5262	9.4992	-2.16247	0.00125	0.0474513
	TR11934|c0_g6	473	41.2079	1	-5.36485	5e-05	0.00480281
	TR11934|c0_g8	471	13.8809	1	-3.79503	0.0006	0.02887
	TR11935|c1_g3	239	765.226	1	-9.57974	5e-05	0.00480281
	TR11935|c1_g4	274	252.214	1	-7.9785	5e-05	0.00480281
	TR11935|c3_g2	1298	47.2072	1	-5.56094	5e-05	0.00480281
	TR11935|c3_g4	345	11.0221	1	-3.46233	0.0029	0.0802013
	TR11955|c0_g1	438	11.64	1	-3.54102	0.0021	0.0642798
	TR11980|c0_g1	292	17.0897	1	-4.09506	0.0071	0.13374
	TR11980|c1_g2	424	15.292	1	-3.93471	0.0001	0.00827256
	TR11987|c2_g4	1453	5.6712	1.64071	-1.78933	0.03175	0.314685
	TR11987|c4_g2	1974	8.59067	2.34968	-1.87031	0.03045	0.307287
	TR11995|c0_g2	226	188.019	1	-7.55473	0.00015	0.0111848
	TR11995|c0_g4	239	50.9229	1	-5.67024	0.01135	0.174631
	TR11995|c0_g7	324	30.626	1	-4.93669	0.00025	0.0156257
	TR11995|c0_g9	427	101.541	11.2994	-3.16774	0.0107	0.168279
	TR1199|c0_g1	2628	35.1026	11.6604	-1.58996	0.02595	0.281513
	TR12007|c5_g1	387	22.2402	1	-4.4751	0.00025	0.0156257
	TR12009|c1_g1	2019	23.2842	5.46167	-2.09194	0.02435	0.272984
	TR12012|c0_g2	579	35.7059	10.2055	-1.80682	0.03795	0.347388
	TR12024|c2_g3	245	79.4793	1	-6.31251	0.0107	0.168279
	TR12037|c0_g1	1755	95.6154	24.9403	-1.93876	0.0027	0.0761232
	TR1204|c1_g1	309	37.109	1	-5.2137	0.0038	0.0941355
	TR1204|c5_g2	974	39.3577	7.03669	-2.48368	0.00405	0.0973241
	TR12055|c1_g1	593	20.1297	4.78356	-2.07317	0.0123	0.182284
	TR12060|c2_g1	1173	42.3598	6.32008	-2.74468	0.00085	0.0364146
	TR12061|c0_g1	366	129.782	31.2142	-2.05582	0.0438	0.377642
	TR12061|c1_g1	1087	76.9489	13.974	-2.46116	0.0081	0.143971
	TR12065|c0_g1	348	8.28152	1	-3.0499	0.0158	0.211988
	TR12065|c0_g6	348	21.7314	1	-4.44171	0.00455	0.10343
	TR12066|c2_g13	241	96.6896	1	-6.59529	0.0081	0.143971
	TR12066|c2_g3	235	91.1386	1	-6.50999	0.00195	0.0619045
	TR12069|c2_g1	235	40.0884	1	-5.32511	0.01195	0.179546
	TR12070|c5_g8	235	28.339	1	-4.82472	0.01525	0.207979
	TR12077|c3_g1	1238	13.1194	2.62375	-2.322	0.01135	0.174631
	TR12088|c0_g1	2156	110.577	24.9316	-2.149	0.0047	0.105963
	TR12118|c0_g1	1831	53.5122	16.9834	-1.65574	0.0333	0.322914
	TR12123|c1_g3	850	31.38	1	-4.97177	5e-05	0.00480281
	TR12136|c0_g5	286	20.5525	1	-4.36124	0.0077	0.1395
	TR12139|c5_g12	408	67.9975	17.6569	-1.94525	0.03945	0.356242
	TR12139|c5_g13	374	41.84	5.60194	-2.90088	0.0387	0.351722
	TR12139|c5_g19	268	945.081	124.791	-2.92092	0.0035	0.0900171
	TR12139|c5_g2	554	338.078	78.0475	-2.11493	0.0025	0.0724424
	TR12184|c0_g4	242	71.0951	1	-6.15168	0.0007	0.0319851
	TR12191|c0_g2	253	1580.58	221.021	-2.8382	0.0045	0.103421
	TR12198|c0_g1	231	102.803	1	-6.68374	0.001	0.0406853
	TR12199|c3_g1	276	55.6619	1	-5.79862	0.00025	0.0156257
	TR1219|c0_g3	233	41.3385	1	-5.36941	0.01145	0.175548
	TR1219|c0_g6	228	37.2072	1	-5.21751	0.0222	0.258003
	TR12201|c0_g1	2147	37.7607	14.4719	-1.38363	0.0493	0.402759
	TR12252|c0_g2	445	7.61756	1	-2.92933	0.0081	0.143971
	TR12270|c0_g1	371	13.6703	1	-3.77297	0.00135	0.0497801
	TR12275|c0_g1	298	124.612	13.7179	-3.18331	0.0345	0.32824
	TR12275|c0_g2	936	68.6539	8.03044	-3.09579	0.00125	0.0474513
	TR1228|c0_g1	247	17.0375	1	-4.09064	0.02635	0.282503
	TR12340|c5_g1	825	6.43657	1	-2.68629	5e-05	0.00480281
	TR1234|c1_g2	251	19.0881	1	-4.2546	0.0251	0.275994
	TR12378|c0_g1	432	151.513	26.7363	-2.50257	0.009	0.153508
	TR12378|c0_g2	717	94.2283	7.36781	-3.67685	0.0021	0.0642798
	TR12378|c0_g4	392	298.32	12.278	-4.60271	0.0024	0.0702274
	TR12378|c0_g5	283	39.6313	1	-5.30857	0.001	0.0406853
	TR12385|c3_g1	442	42.8548	7.09422	-2.59474	0.04435	0.380653
	TR12395|c0_g4	317	7.52921	1	-2.9125	0.02635	0.282503
	TR12397|c0_g1	366	56.9162	8.51035	-2.74155	0.03715	0.34265
	TR12406|c10_g1	302	169.925	1	-7.40875	5e-05	0.00480281
	TR12406|c2_g1	331	1074.32	1	-10.0692	5e-05	0.00480281
	TR12406|c3_g3	338	86.708	1	-6.43809	5e-05	0.00480281
	TR12406|c5_g1	1098	94.5186	1	-6.56253	5e-05	0.00480281
	TR12406|c6_g3	272	36.4842	1	-5.1892	0.01975	0.241616
	TR12406|c9_g1	575	33.0814	1	-5.04795	5e-05	0.00480281
	TR12411|c0_g3	255	46.9296	1	-5.55243	0.0043	0.0999918
	TR12426|c0_g1	262	18.0097	1	-4.1707	0.01525	0.207979
	TR1242|c0_g1	964	28.3328	9.05974	-1.64493	0.03365	0.324065
	TR12437|c1_g12	489	3.8601	1	-1.94864	0.00715	0.13374
	TR1243|c0_g11	261	109.26	1	-6.77162	0.00205	0.0632131
	TR1243|c0_g3	506	402.05	36.4441	-3.46362	0.00085	0.0364146
	TR1243|c0_g7	244	24.0326	1	-4.58692	0.0244	0.273046
	TR12447|c3_g2	326	28.7448	1	-4.84523	0.00455	0.10343
	TR12453|c0_g4	390	21.4833	1	-4.42514	0.00115	0.0449642
	TR12466|c1_g1	836	22.5857	5.43479	-2.05511	0.03595	0.335678
	TR12473|c0_g5	292	8.5516	1	-3.09619	0.0251	0.275994
	TR12513|c0_g2	1838	20.374	4.12046	-2.30585	0.0038	0.0941355
	TR12527|c1_g1	281	629.747	19.3853	-5.02174	0.0384	0.34988
	TR12527|c1_g2	227	458.064	1	-8.83941	0.0002	0.0137531
	TR12532|c1_g1	513	11.095	1	-3.47184	0.00025	0.0156257
	TR12532|c1_g2	504	40.6783	1	-5.34619	5e-05	0.00480281
	TR12532|c1_g4	504	22.5971	1	-4.49807	0.0001	0.00827256
	TR12532|c1_g5	504	7.78887	1	-2.96141	0.00155	0.0542043
	TR12535|c1_g1	722	21.2162	3.92384	-2.43483	0.03985	0.358064
	TR12537|c2_g4	284	18.3889	1	-4.20076	0.0118	0.178578
	TR12537|c3_g1	786	11.1874	2.00037	-2.48354	0.04535	0.383774
	TR12547|c0_g1	1395	37.4816	3.09514	-3.59811	0.01315	0.190868
	TR12612|c0_g1	1164	12.7171	3.0279	-2.07038	0.0327	0.320749
	TR12613|c0_g1	334	8.74336	1	-3.12819	0.0158	0.211988
	TR12638|c1_g1	416	52.4721	3.48724	-3.91139	0.01315	0.190868
	TR12658|c0_g1	1033	11.3655	2.8582	-1.99148	0.0252	0.276598
	TR12663|c0_g1	940	51.034	17.7222	-1.5259	0.03275	0.320998
	TR12666|c1_g1	442	156.65	9.13059	-4.10069	0.0045	0.103421
	TR1267|c5_g3	229	23.281	1	-4.54108	0.03345	0.322914
	TR12683|c1_g1	830	262.556	31.593	-3.05495	0.00105	0.0422417
	TR12684|c0_g2	465	1058.24	139.697	-2.92129	0.0009	0.0380102
	TR12684|c0_g3	465	129.757	31.0441	-2.06342	0.01965	0.241616
	TR12684|c0_g9	844	2041.73	340.156	-2.58552	0.01495	0.206918
	TR12694|c0_g1	2687	11.112	4.59528	-1.27389	0.0455	0.384668
	TR12710|c0_g1	699	7.80355	1	-2.96413	5e-05	0.00480281
	TR12712|c0_g7	288	20.196	1	-4.336	0.0223	0.258906
	TR12724|c0_g1	279	31.6385	1	-4.98361	0.0108	0.169392
	TR12734|c0_g2	523	110.409	25.586	-2.10943	0.0118	0.178578
	TR12746|c0_g1	1618	562.573	150.749	-1.89989	0.03145	0.312692
	TR12765|c0_g1	270	26.8685	1	-4.74784	0.02085	0.250059
	TR12791|c1_g1	872	23.7881	4.96651	-2.25994	0.038	0.347632
	TR12796|c0_g2	234	74.7357	1	-6.22373	0.01975	0.241616
	TR12827|c0_g1	241	26.3274	1	-4.71849	0.02155	0.253871
	TR12827|c3_g1	774	13.1007	1	-3.71157	5e-05	0.00480281
	TR1282|c1_g1	271	1519.14	1	-10.569	5e-05	0.00480281
	TR1282|c1_g4	327	36371.6	2096.19	-4.11697	0.0008	0.0349617
	TR12831|c0_g1	3154	25.652	9.88228	-1.37616	0.04835	0.398084
	TR12879|c0_g3	237	53.7618	1	-5.74851	0.0052	0.112471
	TR12902|c1_g1	486	3.61637	1	-1.85454	0.0071	0.13374
	TR12902|c1_g3	224	36.655	1	-5.19594	0.00715	0.13374
	TR12908|c0_g1	270	25.546	1	-4.67503	0.0075	0.137525
	TR1292|c4_g1	273	40.7609	1	-5.34911	0.0026	0.0741252
	TR12935|c0_g18	850	3.17849	1	-1.66834	0.0017	0.0567848
	TR12935|c1_g1	1029	109.07	4.56772	-4.57764	0.0002	0.0137531
	TR12937|c0_g3	287	8.09008	1	-3.01615	0.03345	0.322914
	TR1293|c0_g1	1096	121.949	25.2368	-2.27268	0.0021	0.0642798
	TR12945|c0_g3	1277	15.3395	3.98736	-1.94375	0.0374	0.344317
	TR12970|c0_g1	618	241.582	58.6284	-2.04284	0.01575	0.211988
	TR1299|c0_g1	1247	7.35525	1.77155	-2.05377	0.02755	0.290884
	TR13013|c1_g1	870	17.2737	4.25854	-2.02015	0.03075	0.308141
	TR13032|c0_g1	1573	41.616	8.38593	-2.3111	0.00725	0.135053
	TR13034|c0_g1	310	20.0814	1	-4.32779	0.01975	0.241616
	TR13041|c0_g1	1418	112.14	44.2224	-1.34245	0.0371	0.342431
	TR13055|c0_g1	982	55.3242	14.1956	-1.96247	0.00655	0.129091
	TR1305|c0_g2	246	14.2579	1	-3.83369	0.04005	0.358064
	TR1306|c0_g3	347	53.1111	1	-5.73094	5e-05	0.00480281
	TR1306|c0_g4	347	20.42	1	-4.35191	0.0015	0.0529707
	TR1307|c0_g1	1330	9.11328	2.27139	-2.00439	0.02045	0.247595
	TR13089|c0_g1	1139	152.693	45.364	-1.75101	0.0139	0.198332
	TR13131|c0_g1	1824	68.3557	21.363	-1.67795	0.0099	0.163408
	TR13133|c0_g1	305	139.39	24.8993	-2.48495	0.04445	0.381229
	TR13144|c0_g1	336	11.8179	1	-3.5629	0.01135	0.174631
	TR13154|c0_g3	297	39.582	1	-5.30677	0.00055	0.0274125
	TR13157|c0_g1	731	3.93109	1	-1.97493	0.00115	0.0449642
	TR13159|c0_g1	1320	92.3814	24.0921	-1.93904	0.0098	0.162581
	TR13168|c0_g2	659	7.02238	1	-2.81196	5e-05	0.00480281
	TR13168|c1_g1	368	81.2121	1	-6.34362	5e-05	0.00480281
	TR13192|c0_g2	226	190.799	1	-7.57591	0.00365	0.0914622
	TR13229|c0_g1	439	6.38546	1	-2.67479	0.0142	0.200582
	TR13234|c0_g1	439	62.5273	4.05863	-3.94542	0.02675	0.285413
	TR13238|c0_g1	3365	93.1275	28.0793	-1.7297	0.02745	0.29021
	TR13243|c1_g1	1214	7.72541	1.64923	-2.22782	0.0172	0.222474
	TR13254|c0_g3	621	20.9235	2.0539	-3.34869	0.0168	0.219642
	TR1326|c0_g1	880	87.9313	11.3498	-2.95371	0.0006	0.02887
	TR13291|c0_g1	253	13.7123	1	-3.7774	0.04005	0.358064
	TR13293|c0_g1	1150	13.0907	2.93179	-2.15869	0.02425	0.272984
	TR13298|c0_g2	360	14.0431	1	-3.81179	0.0107	0.168279
	TR13304|c0_g1	623	244.722	33.2104	-2.88144	0.0004	0.0218923
	TR13339|c0_g1	1475	49.7793	10.8515	-2.19766	0.0103	0.166284
	TR13344|c0_g2	362	311.943	1	-8.28514	5e-05	0.00480281
	TR13356|c0_g1	457	178.777	9.83103	-4.18467	0.0027	0.0761232
	TR13376|c0_g3	276	15.9155	1	-3.99236	0.01525	0.207979
	TR13402|c1_g1	706	38.3791	9.67191	-1.98845	0.03005	0.306365
	TR13410|c1_g1	263	32.7821	1	-5.03484	0.01135	0.174631
	TR13432|c0_g1	1567	11.2239	2.51236	-2.15946	0.01395	0.198828
	TR13450|c0_g2	1255	79.3169	12.6516	-2.64831	0.00225	0.0668508
	TR13490|c0_g3	417	6.30702	1	-2.65696	0.01215	0.180884
	TR13494|c0_g1	3677	10.4667	2.70469	-1.95227	0.0051	0.111511
	TR13495|c0_g1	1579	64.6975	8.65335	-2.90238	0.0037	0.092338
	TR13511|c0_g1	263	10.497	1	-3.39191	0.04005	0.358064
	TR13511|c0_g4	298	11.0769	1	-3.46948	0.0158	0.211988
	TR13522|c0_g1	291	780.345	250.542	-1.63906	0.0328	0.321247
	TR13537|c0_g1	546	12.7656	1	-3.67419	5e-05	0.00480281
	TR13537|c1_g1	438	5.77516	1	-2.52986	0.00715	0.13374
	TR1353|c3_g10	295	18.0661	1	-4.17521	0.02085	0.250059
	TR1353|c3_g14	284	66.4469	1	-6.05413	0.0004	0.0218923
	TR13552|c0_g2	262	20.6503	1	-4.36809	0.0075	0.137525
	TR13554|c0_g1	243	446.336	22.916	-4.2837	0.03915	0.354761
	TR13562|c0_g1	239	58.3508	1	-5.86668	0.01695	0.220939
	TR13569|c0_g1	770	61.1945	22.2536	-1.45936	0.04645	0.389168
	TR13571|c0_g4	238	77.7489	1	-6.28075	0.00145	0.0522125
	TR13585|c0_g1	716	726.873	213.506	-1.76743	0.0412	0.363948
	TR13603|c2_g1	289	19.7804	1	-4.306	0.02085	0.250059
	TR13612|c0_g1	511	8.93911	1	-3.16013	0.0006	0.02887
	TR13640|c0_g1	614	74.9348	21.5693	-1.79666	0.0195	0.240475
	TR13642|c0_g1	351	14.0586	1	-3.81338	0.0023	0.0678341
	TR13651|c0_g1	1195	886.013	49.9682	-4.14825	0.00435	0.100997
	TR13658|c0_g1	716	20.0763	1.87479	-3.4207	0.0487	0.399704
	TR13661|c0_g1	342	7.96189	1	-2.99311	0.014	0.198888
	TR13686|c0_g1	232	192.555	1	-7.58913	5e-05	0.00480281
	TR13686|c0_g4	232	222.643	1	-7.79859	5e-05	0.00480281
	TR13706|c1_g4	803	82.0834	1	-6.35902	5e-05	0.00480281
	TR13708|c1_g2	260	308.39	57.1876	-2.43098	0.04015	0.358713
	TR13710|c0_g2	269	43.1221	1	-5.43036	0.0017	0.0567848
	TR13710|c0_g4	254	42.1567	1	-5.39769	0.02945	0.302197
	TR13720|c0_g1	284	59.2845	1	-5.88958	0.00035	0.0198537
	TR13737|c0_g3	244	39.9211	1	-5.31908	0.01005	0.16358
	TR13772|c0_g2	1137	28.8404	1	-4.85002	5e-05	0.00480281
	TR13776|c0_g1	690	4.89051	1	-2.28998	0.0016	0.0547955
	TR13781|c0_g1	942	49.5878	4.13321	-3.58465	0.00205	0.0632131
	TR13809|c0_g1	347	10.7494	1	-3.42618	0.00675	0.131753
	TR13822|c0_g2	824	28.9983	8.02285	-1.85378	0.0268	0.285508
	TR13828|c0_g1	291	32.0133	1	-5.0006	0.00175	0.0581014
	TR13834|c0_g1	230	27.209	1	-4.76601	0.0251	0.275994
	TR13839|c1_g1	1180	8.9938	1.93608	-2.21579	0.01205	0.180814
	TR13853|c0_g1	1344	31.1018	5.83006	-2.41542	0.00395	0.0961391
	TR1385|c0_g1	577	4.53511	1	-2.18114	0.0064	0.126661
	TR13863|c0_g1	1352	14.1956	4.30383	-1.72175	0.0257	0.28061
	TR13877|c0_g1	581	71.001	16.4536	-2.10944	0.0167	0.219104
	TR13882|c0_g5	321	108.722	15.8454	-2.77851	0.0307	0.307936
	TR13888|c0_g1	727	90.3781	19.5927	-2.20566	0.0127	0.186176
	TR13902|c0_g1	487	188.187	59.2375	-1.66758	0.0415	0.365669
	TR1390|c0_g1	1769	68.6439	27.455	-1.32206	0.0385	0.350515
	TR13911|c0_g1	744	63.621	11.3835	-2.48256	0.0048	0.107313
	TR13919|c0_g2	1268	7.77918	1.79021	-2.11949	0.0245	0.273813
	TR13924|c0_g2	224	38.9031	1	-5.28181	0.0222	0.258003
	TR13934|c0_g2	314	20.3952	1	-4.35016	0.00165	0.0557574
	TR13934|c0_g4	303	30.8957	1	-4.94933	0.00025	0.0156257
	TR1393|c0_g1	226	176.199	1	-7.46106	0.0036	0.0912837
	TR1393|c0_g2	240	108.078	1	-6.75593	0.00185	0.0598037
	TR1393|c1_g2	689	33.2676	2.79264	-3.57442	0.00175	0.0581014
	TR13944|c0_g1	949	177.668	38.9574	-2.18921	0.02515	0.27634
	TR13951|c0_g2	326	12.3105	1	-3.62182	0.0071	0.13374
	TR13956|c0_g3	286	11.0556	1	-3.46671	0.0208	0.249947
	TR13958|c0_g1	1200	34.0548	8.14319	-2.06419	0.005	0.10983
	TR1396|c0_g1	1086	50.7082	20.2056	-1.32746	0.0499	0.40528
	TR13972|c0_g1	281	46.5398	1	-5.54039	0.0081	0.143971
	TR13972|c1_g1	545	4.25626	1	-2.08959	0.0107	0.168279
	TR13972|c2_g1	341	15.422	1	-3.94692	0.0142	0.200582
	TR13|c1_g4	1396	20.1357	3.76703	-2.41826	0.0169	0.220701
	TR13|c1_g5	421	59.0482	7.96822	-2.88956	0.01885	0.235072
	TR14031|c0_g5	447	96.6324	1	-6.59444	5e-05	0.00480281
	TR14031|c0_g7	359	24.9515	1	-4.64105	5e-05	0.00480281
	TR14041|c0_g2	327	11.1828	1	-3.48321	0.0071	0.13374
	TR14041|c1_g1	232	36.7254	1	-5.19871	0.00715	0.13374
	TR1407|c0_g1	1252	2.99034	1	-1.58031	0.00025	0.0156257
	TR1407|c1_g1	1681	106.273	2.61621	-5.34415	5e-05	0.00480281
	TR14087|c0_g1	531	16.4552	1	-4.04047	5e-05	0.00480281
	TR14090|c0_g1	583	40.8975	7.82529	-2.3858	0.0148	0.20577
	TR14139|c0_g1	239	350.334	71.3302	-2.29615	0.0432	0.374729
	TR14153|c0_g1	253	29.288	1	-4.87224	0.00985	0.162763
	TR14163|c0_g1	875	27.9966	5.39887	-2.37452	0.03865	0.35136
	TR14178|c0_g1	276	133.327	1	-7.05883	0.00025	0.0156257
	TR14178|c0_g2	252	154.958	1	-7.27573	0.0013	0.0485369
	TR1417|c0_g2	236	20.0172	1	-4.32317	0.02635	0.282503
	TR1418|c0_g4	228	82.2402	1	-6.36177	0.00515	0.111784
	TR14229|c0_g2	270	11.1005	1	-3.47255	0.02635	0.282503
	TR14229|c0_g5	270	21.182	1	-4.40477	0.0071	0.13374
	TR14232|c0_g1	409	17.0568	1	-4.09228	0.00115	0.0449642
	TR14234|c0_g1	1565	16.6679	3.47783	-2.26081	0.0258	0.280937
	TR14237|c0_g1	413	369.174	48.0961	-2.94031	0.00255	0.0736457
	TR14247|c0_g1	822	107.692	15.0315	-2.84085	0.00465	0.104949
	TR14278|c0_g2	270	43.8951	1	-5.45599	0.0142	0.200582
	TR14301|c0_g1	3353	7.11492	2.34619	-1.60053	0.01785	0.227797
	TR14309|c0_g1	237	47.1696	1	-5.55979	0.03465	0.32824
	TR14310|c0_g2	245	20.0607	1	-4.3263	0.02155	0.253871
	TR14315|c0_g2	227	143.832	1	-7.16824	0.0064	0.126661
	TR1433|c0_g1	1790	12.084	3.48892	-1.79225	0.02115	0.252698
	TR1435|c0_g1	1152	34.9923	11.4159	-1.61599	0.0466	0.389704
	TR1435|c3_g1	248	141.722	1	-7.14692	0.00015	0.0111848
	TR14377|c0_g1	229	1126.97	178.116	-2.66156	0.01215	0.180884
	TR14377|c0_g2	229	563.998	1	-9.13955	5e-05	0.00480281
	TR14377|c0_g3	229	315.526	1	-8.30162	0.00025	0.0156257
	TR14377|c0_g5	229	958.253	1	-9.90426	5e-05	0.00480281
	TR14377|c0_g6	229	1860.81	1	-10.8617	5e-05	0.00480281
	TR14385|c0_g1	250	50.8755	1	-5.6689	0.0015	0.0529707
	TR14385|c2_g1	972	10.3529	1	-3.37196	5e-05	0.00480281
	TR14399|c0_g1	252	16.1226	1	-4.01101	0.04005	0.358064
	TR14415|c0_g1	435	10.4255	1	-3.38204	0.00115	0.0449642
	TR14428|c0_g1	533	19.1114	1	-4.25636	0.0001	0.00827256
	TR14428|c0_g2	537	13.3914	1	-3.74323	5e-05	0.00480281
	TR14432|c0_g2	248	13.5629	1	-3.76159	0.04005	0.358064
	TR14432|c0_g5	249	73.5275	1	-6.20021	0.0107	0.168279
	TR14449|c0_g2	254	31.833	1	-4.99245	0.0064	0.126661
	TR14469|c0_g2	399	13.9812	1	-3.80542	0.0036	0.0912837
	TR14488|c1_g1	286	182.409	1	-7.51103	5e-05	0.00480281
	TR14491|c0_g1	445	9.17214	1	-3.19726	0.0004	0.0218923
	TR14497|c0_g1	242	924.869	203.689	-2.18288	0.0314	0.312344
	TR14497|c0_g2	388	752.853	44.76	-4.07209	0.0002	0.0137531
	TR14500|c6_g1	253	34.5615	1	-5.11109	0.03465	0.32824
	TR14506|c0_g1	430	674.84	149.279	-2.17653	0.0033	0.0865592
	TR14540|c0_g1	342	582.404	114.843	-2.34236	0.00575	0.119582
	TR14545|c0_g1	392	137.642	20.6879	-2.73406	0.0107	0.168279
	TR1456|c0_g2	271	19.8492	1	-4.31101	0.01525	0.207979
	TR14607|c1_g1	251	93.6468	1	-6.54916	0.00045	0.0238046
	TR14639|c0_g2	331	4688.41	24.1205	-7.6027	0.0007	0.0319851
	TR14642|c0_g1	750	17.4774	1.89076	-3.20845	0.0322	0.317667
	TR14643|c1_g1	1233	11.4745	3.51924	-1.7051	0.0334	0.322914
	TR14668|c0_g3	580	11.71	1	-3.54967	5e-05	0.00480281
	TR14722|c0_g1	1021	2.96481	1	-1.56794	0.00135	0.0497801
	TR14756|c0_g3	301	15.7259	1	-3.97507	0.00715	0.13374
	TR14756|c0_g4	401	24.6428	1	-4.62309	5e-05	0.00480281
	TR14757|c0_g1	269	27.5862	1	-4.78587	0.00705	0.13374
	TR14762|c0_g1	740	11.4048	2.2666	-2.33104	0.04675	0.39027
	TR14766|c1_g1	272	20.0092	1	-4.32259	0.01005	0.16358
	TR14794|c0_g1	1355	19.3081	5.87806	-1.71579	0.02355	0.268576
	TR14860|c0_g1	283	41.1235	1	-5.36189	0.0015	0.0529707
	TR14870|c0_g2	313	21.9084	1	-4.45341	0.00085	0.0364146
	TR14886|c0_g2	234	60.9394	1	-5.9293	0.0051	0.111511
	TR1488|c0_g2	264	15.328	1	-3.9381	0.02155	0.253871
	TR14938|c0_g3	618	7.2571	1	-2.85939	5e-05	0.00480281
	TR14955|c0_g1	242	415.218	29.4605	-3.81702	0.0273	0.289152
	TR14986|c0_g2	586	20.2705	3.11473	-2.7022	0.04975	0.404566
	TR149|c0_g1	1474	10.6813	1.48893	-2.84273	0.0236	0.26897
	TR15037|c0_g1	299	21.1711	1	-4.40402	0.0043	0.0999918
	TR15054|c0_g2	264	13.2366	1	-3.72646	0.03345	0.322914
	TR1506|c8_g1	501	10.2686	2.31945	-2.14639	0.03125	0.311357
	TR1507|c1_g2	2045	396.239	89.9402	-2.13933	0.01485	0.206053
	TR1507|c2_g2	13804	4.94912	2.43925	-1.02073	0.0419	0.367672
	TR15090|c0_g1	262	70.2606	1	-6.13464	0.00045	0.0238046
	TR15091|c0_g1	485	8.6544	1	-3.11343	0.00095	0.0394354
	TR15113|c0_g2	623	7.53192	1	-2.91302	0.00015	0.0111848
	TR15159|c0_g2	472	263.148	56.69	-2.21471	0.01145	0.175548
	TR1516|c1_g2	268	220.209	30.3697	-2.85817	0.02175	0.25506
	TR1516|c2_g6	432	86.5835	12.3061	-2.81472	0.0218	0.25506
	TR15173|c0_g1	320	91.6255	1	-6.51768	5e-05	0.00480281
	TR15180|c0_g1	291	7799.73	1199.55	-2.70093	0.00555	0.117341
	TR15182|c0_g1	262	25.2534	1	-4.65841	0.0181	0.228505
	TR15185|c0_g1	274	466.147	26.4397	-4.14001	0.01215	0.180884
	TR15185|c0_g3	274	4875.97	21.7273	-7.81004	0.0179	0.227797
	TR15209|c0_g2	502	586.391	89.1427	-2.71767	0.00015	0.0111848
	TR15241|c0_g1	227	17.9707	1	-4.16757	0.03345	0.322914
	TR15241|c0_g2	228	35.2137	1	-5.13806	0.0222	0.258003
	TR15253|c1_g3	441	78.3874	15.7531	-2.31499	0.04785	0.395748
	TR15272|c0_g1	250	3922.85	427.054	-3.19941	0.0005	0.0255554
	TR1527|c0_g2	419	5.63873	1	-2.49537	0.01	0.16358
	TR15306|c0_g1	249	18.8178	1	-4.23403	0.0208	0.249947
	TR15306|c0_g2	241	23.2744	1	-4.54067	0.0171	0.221648
	TR15315|c0_g1	1027	7.97856	1.85543	-2.10437	0.0345	0.32824
	TR15315|c1_g1	245	26.1615	1	-4.70937	0.0158	0.211988
	TR1531|c0_g3	231	24.0205	1	-4.58619	0.0251	0.275994
	TR1533|c0_g2	428	61.8013	1	-5.94957	5e-05	0.00480281
	TR15355|c0_g2	266	264.399	1	-8.04657	5e-05	0.00480281
	TR15383|c0_g2	226	22.8986	1	-4.51719	0.04975	0.404566
	TR15391|c0_g1	250	49.6866	1	-5.63478	0.0019	0.0607983
	TR15399|c0_g1	296	487.943	10.315	-5.56389	0.04685	0.39073
	TR153|c0_g1	271	247.811	1	-7.9531	5e-05	0.00480281
	TR15469|c0_g1	738	82.6163	25.5268	-1.69441	0.0292	0.301321
	TR1546|c0_g1	2062	46.3621	12.9551	-1.83943	0.01085	0.169997
	TR15482|c0_g1	1068	10.4317	2.50893	-2.05583	0.03785	0.346838
	TR15511|c0_g1	319	61.0802	1	-5.93263	0.0003	0.0177611
	TR15525|c0_g1	260	14.9677	1	-3.90378	0.0251	0.275994
	TR15544|c0_g1	445	5.71352	1	-2.51438	0.00455	0.10343
	TR15549|c0_g1	282	26.7108	1	-4.73935	0.00365	0.0914622
	TR15567|c0_g1	276	160.792	30.5879	-2.39416	0.0498	0.404783
	TR15580|c0_g1	318	39.3796	1	-5.29938	0.0001	0.00827256
	TR15586|c0_g1	238	45.2429	1	-5.49962	0.00715	0.13374
	TR15587|c0_g1	502	4.72138	1	-2.23921	0.01005	0.16358
	TR15591|c0_g2	544	6.42432	1	-2.68354	0.0005	0.0255554
	TR15618|c0_g1	450	11.0943	1	-3.47175	0.00035	0.0198537
	TR15627|c0_g1	228	112.801	1	-6.81764	0.0107	0.168279
	TR15651|c0_g1	237	19.1786	1	-4.26143	0.0158	0.211988
	TR15653|c0_g1	310	57.4508	1	-5.84426	0.0005	0.0255554
	TR15690|c0_g1	290	39.8621	1	-5.31695	0.00045	0.0238046
	TR15703|c1_g1	312	17.1719	1	-4.10198	0.00665	0.130347
	TR15721|c0_g1	1338	6.07237	1.47293	-2.04357	0.0377	0.34601
	TR15734|c0_g1	242	60.3809	1	-5.91602	0.0045	0.103421
	TR15783|c0_g1	424	7.13861	1	-2.83564	0.0019	0.0607983
	TR15826|c0_g2	341	7.33985	1	-2.87575	0.02155	0.253871
	TR15829|c0_g1	359	16.5398	1	-4.04787	0.00155	0.0542043
	TR15866|c0_g1	408	26.7112	1	-4.73937	5e-05	0.00480281
	TR15894|c0_g1	532	21.1327	1	-4.40141	5e-05	0.00480281
	TR1589|c0_g1	1351	74.8212	29.1922	-1.35786	0.03765	0.345642
	TR15921|c0_g1	247	19.7456	1	-4.30346	0.0251	0.275994
	TR15923|c0_g1	229	37.524	1	-5.22974	0.014	0.198888
	TR15924|c0_g1	228	68.0966	1	-6.08951	0.00365	0.0914622
	TR15951|c0_g1	304	17.0921	1	-4.09526	0.0075	0.137525
	TR15952|c0_g1	350	27.4469	1	-4.77857	5e-05	0.00480281
	TR15966|c0_g1	333	7.32927	1	-2.87367	0.0158	0.211988
	TR15968|c0_g1	224	59.7038	1	-5.89975	0.0075	0.137525
	TR1596|c0_g3	509	383.022	15.7125	-4.60744	0.0014	0.0509218
	TR16001|c0_g1	255	34.8476	1	-5.12299	0.02085	0.250059
	TR16006|c0_g1	242	83.2031	1	-6.37857	0.00315	0.0836767
	TR16026|c0_g1	310	13.3861	1	-3.74266	0.0087	0.149688
	TR16028|c0_g1	273	9.01987	1	-3.17311	0.02635	0.282503
	TR16031|c0_g1	272	18.5233	1	-4.21127	0.01195	0.179546
	TR16050|c0_g1	289	30.1189	1	-4.9126	0.00095	0.0394354
	TR16058|c0_g1	290	30.856	1	-4.94748	0.00165	0.0557574
	TR16058|c1_g1	405	29.8215	1	-4.89828	5e-05	0.00480281
	TR1605|c2_g1	411	12.2318	1	-3.61256	0.0006	0.02887
	TR16069|c0_g1	640	6.3151	1	-2.65881	5e-05	0.00480281
	TR16070|c0_g1	993	157.567	26.4465	-2.57482	0.0016	0.0547955
	TR16071|c0_g2	342	8.49045	1	-3.08584	0.0118	0.178578
	TR16113|c0_g1	239	42.6442	1	-5.41428	0.00915	0.155052
	TR16124|c0_g1	337	18.258	1	-4.19046	0.0015	0.0529707
	TR16130|c0_g1	226	42.0394	1	-5.39367	0.01525	0.207979
	TR16153|c0_g1	283	13.6794	1	-3.77393	0.01525	0.207979
	TR16157|c0_g1	275	16.5128	1	-4.04551	0.0181	0.228505
	TR16159|c0_g1	361	17.4294	1	-4.12345	0.00045	0.0238046
	TR16160|c0_g1	403	23.9254	1	-4.58047	0.00055	0.0274125
	TR16161|c0_g1	437	57.8725	6.87473	-3.0735	0.0263	0.282503
	TR16187|c0_g1	375	19.0597	1	-4.25245	0.00015	0.0111848
	TR16208|c0_g1	343	18.3261	1	-4.19583	0.00575	0.119582
	TR16212|c0_g1	291	16.1676	1	-4.01503	0.01525	0.207979
	TR16247|c0_g1	304	28.2899	1	-4.82222	0.0016	0.0547955
	TR16249|c0_g1	291	15.0791	1	-3.91448	0.01005	0.16358
	TR16258|c0_g1	606	1007.33	64.2459	-3.97079	0.0022	0.0660044
	TR1627|c2_g2	250	25.7179	1	-4.6847	0.01035	0.166284
	TR16282|c0_g1	249	336.44	1	-8.39421	5e-05	0.00480281
	TR16283|c0_g1	273	24.0744	1	-4.58943	0.0049	0.108158
	TR16286|c0_g1	268	92.1751	1	-6.52631	0.0003	0.0177611
	TR16293|c0_g1	250	33.0901	1	-5.04833	0.0164	0.216174
	TR1630|c0_g4	233	375.331	37.9015	-3.30784	0.0495	0.403666
	TR16315|c0_g1	297	32.549	1	-5.02454	0.0017	0.0567848
	TR16320|c0_g1	251	12.6154	1	-3.65711	0.0251	0.275994
	TR16327|c0_g1	351	58.3684	1	-5.86712	5e-05	0.00480281
	TR16329|c0_g1	245	32.3077	1	-5.01381	0.01525	0.207979
	TR1632|c0_g1	1379	109.281	34.7839	-1.65155	0.01245	0.183802
	TR16331|c0_g1	285	19.9793	1	-4.32043	0.00405	0.0973241
	TR16366|c0_g1	295	35.7583	1	-5.16021	0.0015	0.0529707
	TR16392|c0_g1	297	160.428	1	-7.32578	5e-05	0.00480281
	TR1640|c1_g3	249	26.8263	1	-4.74558	0.0158	0.211988
	TR16422|c0_g1	317	19.9814	1	-4.32059	0.0026	0.0741252
	TR16431|c0_g1	405	303.503	21.8671	-3.79488	0.00055	0.0274125
	TR16431|c0_g2	405	116.151	17.3921	-2.7395	0.0115	0.176185
	TR16436|c0_g1	806	8.68061	1.6951	-2.35643	0.04165	0.366434
	TR16437|c0_g1	272	25.2458	1	-4.65797	0.0049	0.108158
	TR1643|c0_g1	320	56.1391	1	-5.81093	5e-05	0.00480281
	TR16449|c0_g1	303	26.1822	1	-4.71051	0.00225	0.0668508
	TR16453|c0_g1	282	27.6627	1	-4.78987	0.00395	0.0961391
	TR16467|c0_g1	295	17.5126	1	-4.13032	0.01105	0.171849
	TR16470|c0_g1	328	20.7925	1	-4.37799	0.0013	0.0485369
	TR16481|c0_g1	254	25.0999	1	-4.64961	0.0071	0.13374
	TR16493|c0_g1	605	1784.13	498.286	-1.84017	0.02965	0.303533
	TR164|c0_g1	498	37.3775	1	-5.2241	5e-05	0.00480281
	TR16501|c0_g1	388	18.4643	1	-4.20667	0.0002	0.0137531
	TR16502|c0_g1	231	302.266	1	-8.23967	0.00025	0.0156257
	TR16513|c0_g1	1126	88.5329	14.6628	-2.59405	0.0008	0.0349617
	TR16518|c0_g1	240	207.173	1	-7.69469	0.00095	0.0394354
	TR16519|c0_g1	355	5.14481	1	-2.36312	0.0251	0.275994
	TR16545|c0_g1	226	16.8872	1	-4.07786	0.04975	0.404566
	TR16546|c0_g1	227	68.4028	1	-6.09598	0.00315	0.0836767
	TR16571|c0_g1	241	24.0791	1	-4.58971	0.02155	0.253871
	TR16574|c0_g1	325	30.6899	1	-4.93969	0.0002	0.0137531
	TR16583|c0_g1	441	51.3509	10.1929	-2.33283	0.03855	0.350817
	TR1658|c1_g1	1390	42.9532	3.23552	-3.7307	0.00035	0.0198537
	TR16600|c0_g1	349	22.2809	1	-4.47774	0.0005	0.0255554
	TR16601|c0_g1	276	491.713	1	-8.94167	5e-05	0.00480281
	TR16606|c0_g1	263	10.5815	1	-3.40347	0.03345	0.322914
	TR16656|c0_g1	267	59.1382	1	-5.88602	0.0005	0.0255554
	TR16658|c0_g1	258	25.7022	1	-4.68382	0.0071	0.13374
	TR16670|c0_g1	487	8.7732	1	-3.1331	0.00035	0.0198537
	TR16674|c0_g1	229	48.2656	1	-5.59292	0.01145	0.175548
	TR1670|c2_g1	1830	4.70471	1.78073	-1.40163	0.0423	0.369689
	TR1670|c8_g1	235	27.5839	1	-4.78575	0.0171	0.221648
	TR16727|c0_g1	231	34.9881	1	-5.12879	0.0181	0.228505
	TR16749|c0_g1	240	48.3106	1	-5.59427	0.0058	0.119905
	TR16760|c0_g1	330	10.4928	1	-3.39132	0.01	0.16358
	TR16770|c0_g1	690	7.42595	1	-2.89258	5e-05	0.00480281
	TR16800|c0_g1	379	8.88717	1	-3.15172	0.0058	0.119905
	TR16802|c0_g1	345	16.3572	1	-4.03185	0.0021	0.0642798
	TR16818|c0_g1	340	51.0943	1	-5.67509	0.00025	0.0156257
	TR16818|c0_g2	296	20.7552	1	-4.3754	0.02945	0.302197
	TR16839|c0_g1	262	40.8469	1	-5.35215	0.00315	0.0836767
	TR1683|c0_g1	334	86.8781	1	-6.44092	5e-05	0.00480281
	TR16843|c0_g1	252	30.031	1	-4.90838	0.01525	0.207979
	TR16846|c0_g1	272	38.0147	1	-5.24849	0.00265	0.0750177
	TR16859|c0_g1	253	45.9456	1	-5.52185	0.00305	0.0820652
	TR16874|c0_g1	263	34.2255	1	-5.097	0.008	0.143194
	TR16882|c0_g1	438	7.60565	1	-2.92707	0.00085	0.0364146
	TR16888|c0_g1	308	21.5926	1	-4.43247	0.003	0.0813917
	TR16909|c0_g1	296	246.043	51.698	-2.25073	0.0274	0.289769
	TR16916|c0_g1	284	27.3257	1	-4.77219	0.0019	0.0607983
	TR16916|c1_g1	393	30.482	1	-4.92989	5e-05	0.00480281
	TR16958|c0_g1	344	15.9928	1	-3.99935	0.0013	0.0485369
	TR16967|c0_g1	415	6.26631	1	-2.64762	0.00495	0.109054
	TR16967|c0_g2	251	53.3202	1	-5.73661	0.01975	0.241616
	TR16974|c0_g1	246	65.6585	1	-6.03691	0.00185	0.0598037
	TR17008|c0_g1	237	303.23	26.0245	-3.54247	0.0458	0.385922
	TR17015|c0_g1	243	107.382	1	-6.74661	0.0036	0.0912837
	TR17017|c0_g1	238	362.794	1	-8.50301	0.0002	0.0137531
	TR17018|c0_g1	386	8.45623	1	-3.08001	0.0075	0.137525
	TR17029|c0_g1	1236	146.503	28.5364	-2.36005	0.00105	0.0422417
	TR17039|c0_g1	233	48.1561	1	-5.58965	0.0071	0.13374
	TR17041|c0_g1	1558	505.754	5.32534	-6.56942	0.0001	0.00827256
	TR17053|c0_g1	315	14.197	1	-3.82751	0.00915	0.155052
	TR17056|c0_g1	593	40.3494	3.52251	-3.51787	0.01335	0.192832
	TR17060|c0_g1	245	56.5735	1	-5.82205	0.0026	0.0741252
	TR17062|c0_g2	224	33.375	1	-5.0607	0.0158	0.211988
	TR17071|c0_g1	476	9.68606	1	-3.27591	0.0006	0.02887
	TR17071|c1_g1	281	26.0792	1	-4.70483	0.0049	0.108158
	TR17091|c0_g1	268	51.8106	1	-5.69518	0.0107	0.168279
	TR17092|c0_g1	228	45.8089	1	-5.51756	0.00985	0.162763
	TR17102|c1_g1	307	36.5213	1	-5.19067	0.00045	0.0238046
	TR17148|c0_g1	300	19.5417	1	-4.28848	0.02945	0.302197
	TR17148|c0_g2	300	371.834	1	-8.53851	5e-05	0.00480281
	TR17159|c0_g1	607	27.6815	2.80524	-3.30273	0.02165	0.254848
	TR17172|c0_g2	253	34.5615	1	-5.11109	0.03465	0.32824
	TR17178|c0_g1	268	53.1019	1	-5.73069	0.0071	0.13374
	TR17182|c0_g1	317	41.1495	1	-5.3628	0.00205	0.0632131
	TR17191|c0_g1	908	4.0094	1	-2.00339	0.0001	0.00827256
	TR171|c0_g1	396	42.304	6.79293	-2.63869	0.03485	0.329537
	TR17212|c0_g1	405	22.6056	1	-4.49861	0.0003	0.0177611
	TR17222|c0_g1	355	9.6864	1	-3.27596	0.0026	0.0741252
	TR17224|c0_g1	683	7.63083	1	-2.93184	0.00015	0.0111848
	TR17225|c0_g1	246	116.405	1	-6.86301	0.0036	0.0912837
	TR17228|c0_g1	718	26.2528	5.05114	-2.37779	0.03105	0.309838
	TR17236|c0_g1	264	29.1194	1	-4.86391	0.0077	0.1395
	TR17241|c1_g1	224	92.5633	1	-6.53237	0.01975	0.241616
	TR17253|c0_g1	309	26.8275	1	-4.74564	0.0107	0.168279
	TR17273|c0_g2	266	12.7713	1	-3.67483	0.02635	0.282503
	TR1730|c0_g1	551	48.1527	14.0326	-1.77883	0.04535	0.383774
	TR17312|c0_g1	313	10.2491	1	-3.35743	0.01265	0.185704
	TR17328|c0_g1	306	51.6841	1	-5.69165	0.00205	0.0632131
	TR17346|c0_g1	237	39.7808	1	-5.314	0.0118	0.178578
	TR17353|c0_g2	241	234.908	1	-7.87595	0.00055	0.0274125
	TR17354|c0_g1	320	10.2881	1	-3.3629	0.01195	0.179546
	TR17355|c0_g1	328	14.3167	1	-3.83963	0.0051	0.111511
	TR17376|c0_g1	347	17.4435	1	-4.12462	0.0021	0.0642798
	TR17381|c0_g1	449	9.56746	1	-3.25814	0.0036	0.0912837
	TR17456|c0_g2	339	6.02661	1	-2.59135	0.02635	0.282503
	TR17462|c0_g1	383	9.59933	1	-3.26293	0.0022	0.0660044
	TR17487|c0_g1	273	32.8139	1	-5.03624	0.0034	0.0881625
	TR17489|c0_g1	283	22.2217	1	-4.4739	0.0049	0.108158
	TR1748|c1_g1	963	15.93	5.22747	-1.60756	0.0483	0.39783
	TR17490|c0_g1	231	24.7513	1	-4.62943	0.02635	0.282503
	TR17496|c0_g1	232	29.4376	1	-4.87959	0.02635	0.282503
	TR17502|c0_g1	295	9.26184	1	-3.2113	0.02635	0.282503
	TR17509|c0_g1	257	1162.22	1	-10.1827	5e-05	0.00480281
	TR17511|c0_g1	329	9.6449	1	-3.26977	0.01005	0.16358
	TR17519|c0_g1	266	13.9575	1	-3.80297	0.0251	0.275994
	TR17549|c0_g1	239	67.4544	1	-6.07584	0.01975	0.241616
	TR17558|c0_g1	1428	10.5454	1.49988	-2.81369	0.0206	0.24869
	TR17563|c0_g1	966	62.3829	20.5347	-1.60309	0.0177	0.227307
	TR17568|c0_g1	243	90.3159	1	-6.49691	0.00255	0.0736457
	TR17576|c0_g1	542	17.6625	1	-4.14262	5e-05	0.00480281
	TR17595|c0_g2	251	74.2326	1	-6.21398	0.00575	0.119582
	TR17622|c0_g2	295	9.79812	1	-3.2925	0.02155	0.253871
	TR17647|c0_g1	397	8.93153	1	-3.15891	0.00465	0.104949
	TR17661|c1_g1	338	15.4472	1	-3.94927	0.0026	0.0741252
	TR17680|c0_g1	720	15.0146	1	-3.90829	5e-05	0.00480281
	TR17682|c0_g1	286	25.4505	1	-4.66962	0.0049	0.108158
	TR17684|c0_g1	268	166.134	1	-7.3762	0.0003	0.0177611
	TR17692|c0_g1	344	15.4008	1	-3.94493	0.00395	0.0961391
	TR17692|c1_g1	247	29.3921	1	-4.87736	0.01005	0.16358
	TR17696|c0_g1	286	34.8669	1	-5.12379	0.003	0.0813917
	TR17703|c0_g1	354	264.989	14.0467	-4.23763	0.0051	0.111511
	TR1773|c2_g1	373	178.043	19.9189	-3.16002	0.0105	0.166971
	TR1773|c2_g5	1361	4.84404	1	-2.27621	5e-05	0.00480281
	TR17767|c0_g1	635	5.61733	1	-2.48988	0.00025	0.0156257
	TR17777|c0_g1	279	12.9508	1	-3.69497	0.02155	0.253871
	TR17777|c1_g1	393	5.14505	1	-2.36319	0.01265	0.185704
	TR17782|c0_g1	456	248.177	56.7716	-2.12813	0.029	0.300059
	TR17785|c0_g2	237	29.0365	1	-4.8598	0.014	0.198888
	TR17800|c0_g2	230	54.5315	1	-5.76902	0.03465	0.32824
	TR17881|c0_g1	305	13.979	1	-3.80519	0.01035	0.166284
	TR17882|c0_g1	344	15.0053	1	-3.9074	0.00365	0.0914622
	TR17882|c1_g1	329	11.3097	1	-3.49949	0.01	0.16358
	TR17884|c0_g1	683	11.252	1	-3.49211	5e-05	0.00480281
	TR17887|c0_g1	302	46.2253	1	-5.53061	0.00035	0.0198537
	TR17888|c0_g2	300	7.32139	1	-2.87212	0.03345	0.322914
	TR17888|c1_g1	256	58.2966	1	-5.86534	0.0002	0.0137531
	TR17905|c0_g1	234	70.8989	1	-6.14769	0.0026	0.0741252
	TR17922|c0_g2	591	7.01388	1	-2.81021	0.0013	0.0485369
	TR1792|c3_g1	266	28.019	1	-4.80833	0.0056	0.118135
	TR17941|c0_g1	224	98.5828	1	-6.62326	0.00135	0.0497801
	TR17950|c0_g1	308	25.9909	1	-4.69993	0.0016	0.0547955
	TR17953|c0_g1	980	26.5196	6.13787	-2.11125	0.0136	0.195549
	TR17990|c0_g1	349	8.82591	1	-3.14175	0.01105	0.171849
	TR17990|c0_g2	457	13.1064	1	-3.7122	0.0001	0.00827256
	TR17997|c0_g1	228	70.4441	1	-6.13841	0.00165	0.0557574
	TR17|c1_g11	248	587.028	106.865	-2.45764	0.0192	0.238099
	TR17|c1_g18	299	167.603	32.5637	-2.36371	0.0337	0.324396
	TR17|c1_g19	817	79.3798	26.1526	-1.60182	0.0382	0.348758
	TR17|c1_g7	254	406.559	88.0012	-2.20787	0.0423	0.369689
	TR17|c1_g9	364	102.601	25.2518	-2.02259	0.04675	0.39027
	TR18009|c0_g1	279	37.0715	1	-5.21224	0.00105	0.0422417
	TR18052|c0_g2	232	22.2089	1	-4.47307	0.0251	0.275994
	TR18053|c0_g1	599	909.266	127.769	-2.83116	0.00375	0.0934071
	TR1805|c1_g2	1059	7.62029	1.65571	-2.2024	0.01515	0.207979
	TR18070|c1_g1	417	8.38006	1	-3.06696	0.0022	0.0660044
	TR18072|c0_g1	266	116.372	1	-6.8626	5e-05	0.00480281
	TR18096|c0_g1	517	7.49189	1	-2.90533	0.00025	0.0156257
	TR18096|c1_g1	339	26.3024	1	-4.71712	0.0001	0.00827256
	TR18104|c0_g2	244	15.0085	1	-3.90771	0.04005	0.358064
	TR18108|c0_g1	320	33.2509	1	-5.05532	0.00045	0.0238046
	TR18108|c1_g1	451	12.1432	1	-3.60208	0.00015	0.0111848
	TR18185|c1_g1	275	15.4293	1	-3.9476	0.0158	0.211988
	TR18192|c0_g1	311	15.7318	1	-3.97561	0.0049	0.108158
	TR18192|c0_g2	345	6.06422	1	-2.60032	0.0251	0.275994
	TR18202|c0_g2	542	9.30559	1	-3.2181	5e-05	0.00480281
	TR18219|c0_g1	506	36.1059	5.28241	-2.77297	0.02065	0.248977
	TR18220|c0_g1	1096	123.893	41.706	-1.57077	0.01545	0.209802
	TR18225|c0_g1	342	15.4831	1	-3.95262	0.00405	0.0973241
	TR18230|c0_g2	250	39.9228	1	-5.31914	0.0147	0.204816
	TR18253|c0_g1	233	27.3659	1	-4.77431	0.0251	0.275994
	TR18260|c0_g1	468	295.844	97.3746	-1.60322	0.0476	0.394462
	TR1827|c0_g1	382	1066.89	66.2176	-4.01005	0.0001	0.00827256
	TR1827|c0_g2	517	1862.49	39.951	-5.54286	0.0002	0.0137531
	TR18330|c0_g1	433	12.2372	1	-3.6132	0.00035	0.0198537
	TR18338|c1_g1	675	11.0638	1	-3.46778	0.0001	0.00827256
	TR18380|c0_g2	272	24.6561	1	-4.62387	0.03465	0.32824
	TR18386|c1_g1	242	251.048	1	-7.97182	0.00025	0.0156257
	TR18426|c1_g1	367	12.2718	1	-3.61727	0.00395	0.0961391
	TR18432|c0_g2	284	24.2902	1	-4.6023	0.008	0.143194
	TR18435|c0_g2	242	73.9305	1	-6.2081	0.0142	0.200582
	TR18468|c0_g1	240	57.7761	1	-5.8524	0.0034	0.0881625
	TR18520|c0_g1	1119	5.33683	1	-2.41598	5e-05	0.00480281
	TR18548|c0_g1	433	4.51088	1	-2.17341	0.00705	0.13374
	TR18583|c1_g1	258	55.2981	1	-5.78916	0.00405	0.0973241
	TR18632|c0_g1	395	417.946	121.538	-1.78191	0.0192	0.238099
	TR18632|c0_g2	231	612.695	1	-9.25903	5e-05	0.00480281
	TR18654|c0_g3	506	5.675	1	-2.50462	0.0013	0.0485369
	TR18679|c0_g1	522	44.0471	10.7984	-2.02823	0.03325	0.322914
	TR18696|c0_g1	341	18.3095	1	-4.19452	0.0013	0.0485369
	TR18722|c0_g2	259	16.8215	1	-4.07223	0.0244	0.273046
	TR1873|c6_g1	288	253.515	1	-7.98593	5e-05	0.00480281
	TR1873|c6_g2	299	483.514	1	-8.91741	5e-05	0.00480281
	TR18749|c0_g3	357	8.62286	1	-3.10817	0.00915	0.155052
	TR18754|c0_g2	415	8.57363	1	-3.09991	0.0022	0.0660044
	TR18760|c0_g1	271	120.906	1	-6.91774	5e-05	0.00480281
	TR18774|c0_g1	305	93.6904	14.1649	-2.72558	0.0487	0.399704
	TR18802|c4_g1	244	24.8669	1	-4.63615	0.0208	0.249947
	TR18809|c0_g1	295	23.6112	1	-4.5614	0.00465	0.104949
	TR18811|c1_g1	383	19.8551	1	-4.31144	0.0006	0.02887
	TR18815|c0_g1	501	45.1916	4.59629	-3.29751	0.0203	0.246208
	TR18815|c0_g4	501	13.4671	1	-3.75137	0.00035	0.0198537
	TR18819|c0_g1	272	13.4095	1	-3.74518	0.02155	0.253871
	TR18819|c0_g2	248	18.8321	1	-4.23512	0.04005	0.358064
	TR18819|c2_g1	292	28.337	1	-4.82462	0.00215	0.0652171
	TR18819|c3_g1	289	16.5454	1	-4.04836	0.01	0.16358
	TR18834|c0_g2	228	78.4654	1	-6.29398	0.0023	0.0678341
	TR18836|c0_g1	767	87.2006	18.9703	-2.2006	0.02285	0.263502
	TR18836|c0_g2	767	178.295	59.8513	-1.57481	0.01905	0.236886
	TR18845|c0_g1	346	12.4711	1	-3.64052	0.00715	0.13374
	TR18863|c0_g1	593	14.3158	3.28137	-2.12524	0.0493	0.402759
	TR18863|c1_g1	544	16.5984	2.34087	-2.82593	0.0473	0.392944
	TR18883|c0_g2	435	6.55486	1	-2.71256	0.0142	0.200582
	TR18925|c0_g1	555	21.2264	3.942	-2.42886	0.0445	0.381376
	TR1893|c1_g1	245	43.634	1	-5.44738	0.0147	0.204816
	TR18955|c0_g1	290	15.1003	1	-3.91651	0.0118	0.178578
	TR18996|c0_g1	304	22.587	1	-4.49742	0.0021	0.0642798
	TR19013|c1_g1	250	329.964	1	-8.36616	5e-05	0.00480281
	TR19022|c0_g1	504	9.23236	1	-3.2067	0.0014	0.0509218
	TR19029|c0_g1	255	41.3622	1	-5.37024	0.0019	0.0607983
	TR1904|c1_g2	345	24.0907	1	-4.5904	0.00035	0.0198537
	TR19061|c2_g2	256	34.2708	1	-5.09891	0.02085	0.250059
	TR19093|c4_g1	273	16.5947	1	-4.05265	0.0171	0.221648
	TR19106|c0_g1	519	72.5605	6.11294	-3.56925	0.00935	0.157775
	TR1912|c1_g1	252	223.384	1	-7.80338	0.0003	0.0177611
	TR1914|c0_g1	239	494.989	1	-8.95125	5e-05	0.00480281
	TR1914|c1_g5	335	46.7018	1	-5.54541	5e-05	0.00480281
	TR19164|c0_g1	273	10.5924	1	-3.40496	0.02635	0.282503
	TR19164|c0_g2	302	19.7039	1	-4.30041	0.01695	0.220939
	TR19169|c8_g1	249	37.2638	1	-5.2197	0.03465	0.32824
	TR1916|c0_g1	306	193.853	15.6828	-3.62771	0.01655	0.217848
	TR1916|c1_g1	994	71.7014	21.8077	-1.71716	0.016	0.212621
	TR19170|c0_g1	350	186.402	33.6566	-2.46946	0.01215	0.180884
	TR19191|c0_g1	253	47.6344	1	-5.57393	0.0108	0.169392
	TR19210|c0_g2	551	102.078	24.6514	-2.04993	0.00965	0.160782
	TR19210|c1_g1	304	492.324	158.797	-1.63242	0.041	0.36298
	TR19220|c0_g1	245	35.1865	1	-5.13695	0.01265	0.185704
	TR19251|c0_g1	385	24.7993	1	-4.63223	0.0001	0.00827256
	TR19257|c0_g2	716	17.3528	2.2766	-2.93022	0.0301	0.306455
	TR19267|c0_g1	328	20.5249	1	-4.3593	0.0011	0.0438307
	TR1928|c0_g3	589	47.6474	12.098	-1.97763	0.04685	0.39073
	TR19301|c0_g1	478	15.0728	1	-3.91388	0.00025	0.0156257
	TR19316|c0_g1	1083	81.1237	24.1781	-1.74642	0.01215	0.180884
	TR19319|c0_g1	233	37.1371	1	-5.21479	0.01145	0.175548
	TR19330|c0_g1	593	85.7779	4.08791	-4.39117	0.01785	0.227797
	TR19344|c0_g1	969	30.5987	9.57276	-1.67646	0.04305	0.374237
	TR19350|c0_g1	605	185.089	16.4399	-3.49295	0.00015	0.0111848
	TR19350|c0_g2	270	618.115	20.5528	-4.91047	0.01445	0.203315
	TR19355|c0_g1	1598	8.50205	2.34643	-1.85734	0.0492	0.402383
	TR1935|c0_g1	1850	116.115	38.2729	-1.60116	0.03485	0.329537
	TR1938|c0_g1	752	50.0447	15.3047	-1.70924	0.033	0.322449
	TR1941|c0_g3	242	24.2709	1	-4.60116	0.01005	0.16358
	TR19427|c0_g1	1383	8.45287	2.66265	-1.66658	0.0472	0.392551
	TR19450|c0_g1	990	80.4145	15.9272	-2.33596	0.0101	0.164087
	TR19462|c0_g6	1092	8.70239	1	-3.12141	0.0171	0.221648
	TR19472|c0_g1	273	82.3483	1	-6.36367	0.00205	0.0632131
	TR19472|c2_g1	648	27.7155	1	-4.79262	5e-05	0.00480281
	TR19472|c4_g1	289	67.3907	1	-6.07448	0.00205	0.0632131
	TR19487|c0_g1	875	444.466	89.2746	-2.31575	0.0011	0.0438307
	TR19518|c0_g2	273	194.724	24.7971	-2.97319	0.0315	0.313011
	TR19554|c0_g2	264	53.8151	1	-5.74994	0.0055	0.116472
	TR19578|c0_g1	1458	38.9372	12.1519	-1.67997	0.0241	0.272883
	TR19603|c5_g1	687	6.13626	1	-2.61736	0.00015	0.0111848
	TR19603|c6_g1	744	4.37475	1	-2.1292	0.00075	0.0334635
	TR1961|c0_g1	235	35.1412	1	-5.13509	0.014	0.198888
	TR19630|c0_g2	247	119.708	1	-6.90338	0.00075	0.0334635
	TR19631|c0_g1	636	48.6817	2.86002	-4.08928	0.02905	0.300457
	TR19674|c0_g1	785	159.719	27.7598	-2.52447	0.00385	0.0950581
	TR19683|c0_g2	251	29.6426	1	-4.8896	0.0309	0.308814
	TR19685|c0_g2	761	4.99995	1	-2.32191	0.00025	0.0156257
	TR19685|c1_g1	311	12.1097	1	-3.59809	0.0049	0.108158
	TR19691|c0_g1	1167	30.0688	11.1119	-1.43616	0.03735	0.344008
	TR19715|c3_g1	360	93.4475	9.00808	-3.37486	0.04355	0.376295
	TR19727|c0_g1	233	488.115	35.1719	-3.79473	0.03765	0.345642
	TR19727|c0_g4	243	436.287	31.1253	-3.80912	0.0255	0.279069
	TR19729|c0_g1	862	12.1201	2.30448	-2.39489	0.02585	0.281364
	TR19741|c0_g1	332	255.957	52.0494	-2.29795	0.0409	0.362341
	TR19741|c0_g5	332	24.9966	1	-4.64366	0.00115	0.0449642
	TR1976|c0_g1	2229	32.5348	11.3993	-1.51304	0.02355	0.268576
	TR19779|c0_g3	235	49.1348	1	-5.61867	0.03465	0.32824
	TR19783|c0_g1	316	32.2598	1	-5.01167	0.00015	0.0111848
	TR19794|c0_g3	721	10.8664	1	-3.4418	5e-05	0.00480281
	TR19800|c1_g1	689	6.53183	1	-2.70749	0.00025	0.0156257
	TR19807|c0_g1	1305	8.62318	2.03886	-2.08046	0.02135	0.253871
	TR19822|c0_g2	306	21.2736	1	-4.41099	0.01975	0.241616
	TR19823|c0_g3	306	21.2736	1	-4.41099	0.01975	0.241616
	TR19825|c1_g1	1113	3.59606	1	-1.84642	0.0002	0.0137531
	TR19835|c2_g1	1296	8.98209	2.91533	-1.62339	0.04225	0.369593
	TR19845|c0_g1	681	39.1885	11.5037	-1.76833	0.03605	0.336371
	TR19849|c0_g1	1181	11.6422	1.50218	-2.95423	0.037	0.341811
	TR19849|c1_g1	242	106.706	1	-6.7375	0.004	0.0968814
	TR1986|c0_g1	1688	7.24557	2.43505	-1.57315	0.0473	0.392944
	TR1986|c0_g2	807	4.10926	1	-2.03888	0.0002	0.0137531
	TR19872|c0_g1	248	22.0729	1	-4.4642	0.0171	0.221648
	TR19872|c0_g5	248	26.1514	1	-4.70882	0.0181	0.228505
	TR19901|c0_g1	1439	15.6003	4.56143	-1.77402	0.02355	0.268576
	TR19916|c0_g1	3624	20.6675	8.79024	-1.23339	0.0453	0.383475
	TR19933|c3_g1	296	18.2793	1	-4.19214	0.0071	0.13374
	TR19942|c0_g1	1023	331.464	43.0001	-2.94644	0.00105	0.0422417
	TR19949|c0_g1	1532	13.4575	1.63457	-3.04142	0.00425	0.0996958
	TR1996|c1_g1	418	36.7703	7.42462	-2.30815	0.04785	0.395748
	TR19976|c0_g3	860	8.2468	1	-3.04383	5e-05	0.00480281
	TR19985|c0_g1	345	15.8789	1	-3.98904	0.00395	0.0961391
	TR19994|c0_g1	302	147.24	25.8224	-2.51147	0.03715	0.34265
	TR199|c0_g1	335	16.2972	1	-4.02655	0.0026	0.0741252
	TR199|c2_g1	415	19.7296	1	-4.30229	0.00015	0.0111848
	TR1|c0_g1	967	55.5147	1	-5.7948	5e-05	0.00480281
	TR1|c1_g5	342	6.78013	1	-2.76131	0.0251	0.275994
	TR20025|c0_g1	353	6.73734	1	-2.75218	0.02155	0.253871
	TR20049|c0_g1	470	77.7613	16.8207	-2.20881	0.02315	0.265524
	TR20051|c0_g1	845	38.654	6.21631	-2.63649	0.01885	0.235072
	TR20062|c0_g1	1078	32.3487	9.86554	-1.71324	0.0309	0.308814
	TR20062|c1_g6	276	12.8602	1	-3.68484	0.0251	0.275994
	TR20066|c0_g1	593	109.694	20.3605	-2.42964	0.00525	0.113271
	TR20070|c0_g1	1164	50.6498	3.74024	-3.75935	0.0016	0.0547955
	TR20103|c0_g1	1047	50.2815	9.47491	-2.40784	0.01105	0.171849
	TR20115|c1_g2	285	65.2517	1	-6.02794	0.00025	0.0156257
	TR20116|c0_g2	308	23.0596	1	-4.5273	0.00075	0.0334635
	TR20123|c0_g1	2134	37.2231	8.82624	-2.07633	0.00375	0.0934071
	TR20142|c0_g1	907	411.646	46.2828	-3.15286	0.00315	0.0836767
	TR20167|c0_g1	1195	28.4075	8.05638	-1.81807	0.0455	0.384668
	TR20176|c0_g2	252	210.937	1	-7.72067	0.0002	0.0137531
	TR20179|c0_g1	300	336.731	44.7976	-2.9101	0.0178	0.227797
	TR20179|c0_g5	292	230.766	38.0342	-2.60106	0.0359	0.335632
	TR20179|c0_g7	294	269.288	32.0919	-3.06887	0.0063	0.126214
	TR20187|c1_g5	247	26.8188	1	-4.74517	0.0158	0.211988
	TR20195|c0_g1	1696	45.8431	16.105	-1.5092	0.0473	0.392944
	TR20213|c0_g3	233	264.588	1	-8.0476	0.0006	0.02887
	TR20222|c0_g1	334	9.05977	1	-3.17947	0.01045	0.166971
	TR20223|c1_g1	601	74.9197	1.54823	-5.59665	0.00205	0.0632131
	TR20226|c1_g1	330	12.7392	1	-3.6712	0.00585	0.120556
	TR20247|c0_g1	237	70.1317	1	-6.13199	0.0012	0.0458872
	TR20247|c2_g1	303	36.7791	1	-5.20081	0.0007	0.0319851
	TR20323|c1_g4	309	22.5845	1	-4.49726	0.0026	0.0741252
	TR20323|c1_g7	298	34.3694	1	-5.10305	0.0008	0.0349617
	TR20335|c0_g1	1080	44.0942	9.78766	-2.17155	0.0058	0.119905
	TR20340|c0_g1	372	9.30247	1	-3.21761	0.00585	0.120556
	TR20340|c0_g2	372	10.351	1	-3.3717	0.0075	0.137525
	TR20340|c1_g1	513	56.557	9.29091	-2.60581	0.02225	0.258498
	TR20341|c0_g1	654	298.375	25.3348	-3.55793	5e-05	0.00480281
	TR20364|c0_g2	444	23.0715	1	-4.52804	0.0001	0.00827256
	TR20392|c0_g1	742	21.3505	4.8438	-2.14006	0.03	0.306035
	TR203|c4_g11	248	68.8072	1	-6.10449	0.0004	0.0218923
	TR203|c4_g12	371	65.3688	5.89025	-3.4722	0.0323	0.318412
	TR20411|c0_g1	1522	31.6561	6.38482	-2.30977	0.0065	0.128348
	TR20412|c0_g1	329	123.67	16.2157	-2.93103	0.0199	0.242853
	TR20429|c0_g1	1528	7.66378	2.27626	-1.75139	0.0316	0.313586
	TR20452|c0_g1	1408	58.5109	11.448	-2.35361	0.01095	0.171255
	TR2048|c3_g1	1380	11.7947	2.80339	-2.07289	0.02105	0.251907
	TR20492|c0_g1	728	31.4957	1	-4.97708	5e-05	0.00480281
	TR20498|c0_g1	545	8.76657	1	-3.13201	0.00145	0.0522125
	TR20518|c0_g1	595	235.389	6.69968	-5.13481	0.0004	0.0218923
	TR20518|c0_g2	331	1306.06	65.8975	-4.30885	5e-05	0.00480281
	TR20518|c0_g3	372	173.207	30.3695	-2.5118	0.01625	0.214957
	TR20522|c0_g1	1910	21.1083	3.62171	-2.54307	0.00225	0.0668508
	TR20534|c2_g2	290	23.7265	1	-4.56843	0.00665	0.130347
	TR20542|c0_g1	561	39.5527	9.22901	-2.09953	0.04885	0.4004
	TR20564|c0_g2	430	14.8021	1	-3.88773	0.00025	0.0156257
	TR20567|c1_g1	230	48.4522	1	-5.59849	0.00985	0.162763
	TR20567|c3_g1	265	29.7694	1	-4.89576	0.00365	0.0914622
	TR2056|c0_g8	327	11.2694	1	-3.49434	0.01215	0.180884
	TR20574|c0_g1	603	17.4839	3.50952	-2.31668	0.0344	0.32824
	TR20574|c1_g1	1646	159.23	40.1626	-1.98719	0.0052	0.112471
	TR2058|c0_g1	650	57.1691	17.6951	-1.69189	0.0395	0.356508
	TR20595|c0_g1	1326	39.2731	5.88461	-2.73852	0.01245	0.183802
	TR20597|c0_g1	230	50.2141	1	-5.65002	0.0164	0.216174
	TR20605|c0_g3	287	13.3848	1	-3.74252	0.02155	0.253871
	TR20605|c0_g7	262	16.9715	1	-4.08504	0.01	0.16358
	TR20611|c0_g1	281	17.8558	1	-4.15832	0.0071	0.13374
	TR20632|c0_g1	1257	114.189	32.4048	-1.81714	0.01835	0.230768
	TR20656|c0_g1	872	52.9745	19.3137	-1.45567	0.0388	0.352355
	TR20657|c0_g2	242	65.2108	1	-6.02704	0.0013	0.0485369
	TR20662|c0_g3	1721	22.8726	1	-4.51555	5e-05	0.00480281
	TR20685|c0_g3	253	42.9519	1	-5.42465	0.02945	0.302197
	TR2069|c2_g2	540	121.837	7.87553	-3.95143	0.00125	0.0474513
	TR20704|c0_g1	1335	65.7238	27.0235	-1.2822	0.04345	0.375898
	TR20708|c0_g1	1280	33.7239	3.42199	-3.30086	0.0041	0.0982089
	TR20710|c0_g1	924	3.8273	1	-1.93633	0.00015	0.0111848
	TR20710|c1_g3	299	18.3798	1	-4.20005	0.01135	0.174631
	TR20710|c1_g5	463	4.9074	1	-2.29496	0.00715	0.13374
	TR20718|c0_g1	1724	40.1886	8.65539	-2.21512	0.0023	0.0678341
	TR20735|c0_g1	3146	22.2695	5.07653	-2.13315	0.00835	0.145782
	TR20759|c0_g1	2203	436.364	75.2281	-2.53619	0.02485	0.275994
	TR20765|c0_g1	692	54.6213	10.1838	-2.42319	0.01315	0.190868
	TR20785|c0_g1	336	11.0784	1	-3.46968	0.01215	0.180884
	TR20785|c1_g1	347	19.5361	1	-4.28807	0.00155	0.0542043
	TR20785|c3_g1	313	16.3312	1	-4.02956	0.01005	0.16358
	TR20788|c0_g1	1252	85.2033	15.4138	-2.46669	0.002	0.0625214
	TR2078|c0_g1	1300	30.2525	7.48595	-2.0148	0.0097	0.161384
	TR20792|c0_g1	2009	156.938	43.996	-1.83475	0.04375	0.377429
	TR20795|c1_g4	835	35.486	5.87217	-2.59528	0.0115	0.176185
	TR20799|c0_g2	250	17.634	1	-4.14029	0.0244	0.273046
	TR207|c3_g12	264	57.7024	1	-5.85056	0.00035	0.0198537
	TR20807|c0_g1	665	113.062	12.0797	-3.22646	0.0252	0.276598
	TR20827|c0_g1	1463	3.84186	1	-1.9418	5e-05	0.00480281
	TR20866|c0_g1	1293	66.9198	2.03991	-5.03586	0.0015	0.0529707
	TR2089|c0_g1	1035	95.3544	36.1283	-1.40017	0.0298	0.30453
	TR208|c5_g1	431	11.7874	1	-3.55917	0.0013	0.0485369
	TR20901|c0_g2	255	15.703	1	-3.97297	0.0244	0.273046
	TR20940|c0_g3	261	17.7703	1	-4.1514	0.01215	0.180884
	TR20957|c0_g1	1809	18.9867	6.75476	-1.49101	0.03255	0.319909
	TR20970|c0_g1	1215	59.1747	3.82516	-3.95139	0.00035	0.0198537
	TR20998|c0_g2	1267	3.24406	1	-1.6978	0.00025	0.0156257
	TR21010|c0_g3	380	5.34079	1	-2.41705	0.02155	0.253871
	TR21011|c1_g3	447	6.3074	1	-2.65705	0.009	0.153508
	TR21011|c2_g10	341	6.46207	1	-2.692	0.01395	0.198828
	TR21016|c0_g3	482	13.1306	1	-3.71486	0.0006	0.02887
	TR21017|c0_g6	755	3.20172	1	-1.67885	0.0026	0.0741252
	TR21021|c0_g1	969	15.9017	2.77844	-2.51683	0.0122	0.181395
	TR21064|c0_g1	982	72.2526	6.35289	-3.50756	0.00145	0.0522125
	TR21080|c1_g1	1301	11.532	3.12622	-1.88315	0.0343	0.327662
	TR21091|c0_g1	425	74.4325	1	-6.21786	5e-05	0.00480281
	TR21091|c0_g4	425	19.3163	1	-4.27175	0.0001	0.00827256
	TR21091|c0_g7	425	91.5308	7.11284	-3.68576	0.0274	0.289769
	TR21102|c1_g2	269	36.6644	1	-5.19631	0.0043	0.0999918
	TR21106|c4_g1	959	54.2985	11.2349	-2.27293	0.02945	0.302197
	TR21106|c4_g2	296	84.5488	1	-6.40171	0.0002	0.0137531
	TR21117|c0_g7	234	64.2322	1	-6.00522	0.00665	0.130347
	TR21128|c0_g1	356	19.8019	1	-4.30757	0.00455	0.10343
	TR21135|c0_g1	2569	101.958	32.8737	-1.63297	0.02365	0.269451
	TR21219|c2_g1	2512	27.0323	5.49959	-2.29729	0.00555	0.117341
	TR21249|c0_g1	1721	22.2041	4.33082	-2.35811	0.00665	0.130347
	TR21255|c5_g1	845	34.2407	2.99912	-3.5131	0.00395	0.0961391
	TR21255|c5_g2	1201	65.7979	3.5349	-4.2183	0.0006	0.02887
	TR21261|c2_g2	392	5.05239	1	-2.33697	0.01525	0.207979
	TR21269|c0_g1	415	102.395	1	-6.678	5e-05	0.00480281
	TR21269|c0_g2	415	18.2792	1	-4.19213	5e-05	0.00480281
	TR2126|c0_g1	1229	41.5634	10.9422	-1.92542	0.01065	0.168279
	TR21277|c0_g1	1108	131.173	48.9443	-1.42226	0.03925	0.355112
	TR21281|c0_g1	291	8.22595	1	-3.04018	0.03345	0.322914
	TR21285|c0_g1	275	68.3254	1	-6.09435	0.0036	0.0912837
	TR21286|c0_g1	1681	13.6798	4.99738	-1.4528	0.0425	0.370909
	TR21306|c0_g2	1139	52.4602	18.7195	-1.48668	0.04495	0.383475
	TR21310|c0_g2	322	13.0455	1	-3.70548	0.01215	0.180884
	TR21339|c0_g2	260	48.5132	1	-5.60031	0.0079	0.142062
	TR21354|c1_g1	481	9.70588	1	-3.27886	0.00115	0.0449642
	TR2137|c0_g1	344	104.665	18.5434	-2.4968	0.0488	0.40021
	TR2138|c0_g3	300	23.25	1	-4.53916	0.01975	0.241616
	TR21390|c0_g1	398	19.8699	1	-4.31251	5e-05	0.00480281
	TR21390|c1_g10	232	119.537	1	-6.90131	0.0014	0.0509218
	TR21390|c1_g3	264	65.8305	1	-6.04068	0.00035	0.0198537
	TR21390|c1_g4	244	19.4369	1	-4.28073	0.03345	0.322914
	TR21390|c1_g5	243	33.6072	1	-5.0707	0.0069	0.133121
	TR21390|c1_g6	370	61.0185	1	-5.93117	5e-05	0.00480281
	TR21390|c1_g9	249	20.8722	1	-4.38351	0.0244	0.273046
	TR21391|c0_g1	1425	12.8904	3.22777	-1.99769	0.0356	0.334145
	TR21391|c0_g2	300	23.25	1	-4.53916	0.01975	0.241616
	TR21412|c0_g1	501	24.1004	3.47138	-2.79548	0.04935	0.403041
	TR21416|c0_g1	1005	67.8941	6.51992	-3.38036	0.0023	0.0678341
	TR21417|c0_g1	2111	21.3881	5.24709	-2.02722	0.00515	0.111784
	TR21446|c1_g1	776	5.33949	1	-2.4167	5e-05	0.00480281
	TR21446|c2_g12	1559	6.23535	1	-2.64047	5e-05	0.00480281
	TR21450|c0_g5	633	105.674	23.2565	-2.18391	0.01305	0.189786
	TR21450|c0_g6	373	21.5559	1	-4.43001	0.0002	0.0137531
	TR21450|c0_g7	348	12.9979	1	-3.70021	0.00715	0.13374
	TR21451|c0_g4	322	7.28912	1	-2.86574	0.0251	0.275994
	TR21463|c11_g4	232	30.95	1	-4.95187	0.02155	0.253871
	TR21463|c15_g2	272	280.924	17.3276	-4.01904	0.03555	0.334066
	TR21465|c1_g4	251	12.9536	1	-3.69528	0.0277	0.292231
	TR21469|c1_g6	227	274.953	1	-8.10304	0.00095	0.0394354
	TR21469|c1_g7	1183	159.076	37.6792	-2.07788	0.01885	0.235072
	TR21469|c5_g1	243	56.7362	1	-5.8262	0.01045	0.166971
	TR21480|c1_g4	227	115.266	1	-6.84882	0.0107	0.168279
	TR21495|c0_g2	362	25.7303	1	-4.6854	5e-05	0.00480281
	TR21495|c0_g4	1287	176.697	51.6943	-1.7732	0.0125	0.184306
	TR21503|c2_g2	253	73.6419	1	-6.20245	0.0013	0.0485369
	TR21503|c3_g1	602	9.95911	1	-3.31602	0.00015	0.0111848
	TR21503|c4_g1	554	12.7729	1	-3.67501	5e-05	0.00480281
	TR21510|c0_g1	1926	11.5193	3.06767	-1.90884	0.0235	0.268211
	TR21521|c2_g2	344	21.5496	1	-4.42959	5e-05	0.00480281
	TR21527|c0_g1	2192	45.5732	10.905	-2.06319	0.0238	0.270304
	TR21536|c2_g6	482	3.48105	1	-1.79952	0.0075	0.137525
	TR21539|c4_g1	274	35.9901	1	-5.16953	0.0013	0.0485369
	TR21559|c0_g1	745	46.9709	6.89622	-2.76789	0.0313	0.311676
	TR21564|c2_g7	314	7.70906	1	-2.94655	0.0158	0.211988
	TR21568|c0_g1	1170	15.8835	4.13843	-1.94037	0.02855	0.297023
	TR21569|c0_g10	252	23.4053	1	-4.54876	0.0222	0.258003
	TR21573|c0_g3	340	237.307	15.3156	-3.95368	0.0086	0.148703
	TR21573|c0_g4	261	44.3039	1	-5.46936	0.01975	0.241616
	TR21593|c1_g1	1607	65.6221	20.1248	-1.70521	0.02945	0.302197
	TR21597|c0_g5	292	104.437	1	-6.70649	5e-05	0.00480281
	TR21597|c0_g7	599	9.11262	1	-3.18787	0.0001	0.00827256
	TR21598|c0_g1	1934	35.9939	9.64281	-1.90023	0.00925	0.156442
	TR21602|c3_g1	576	13.7335	2.84635	-2.27051	0.04475	0.38267
	TR21602|c5_g1	655	19.0191	3.59236	-2.40445	0.03295	0.322141
	TR21602|c6_g1	2342	44.0487	4.72043	-3.22211	5e-05	0.00480281
	TR21605|c0_g1	2491	45.8283	16.2072	-1.4996	0.0238	0.270304
	TR21609|c1_g2	402	13.7717	1	-3.78363	0.00045	0.0238046
	TR21629|c1_g2	979	151.647	26.1615	-2.5352	0.01135	0.174631
	TR21633|c1_g11	257	23.3313	1	-4.54419	0.0126	0.185413
	TR21638|c0_g1	1870	37.4044	6.73388	-2.4737	0.02635	0.282503
	TR21668|c1_g1	1467	27.8463	3.73902	-2.89675	0.0021	0.0642798
	TR21668|c1_g2	272	54.2263	1	-5.76092	0.0081	0.143971
	TR21669|c2_g1	862	17.5543	5.12811	-1.77533	0.05	0.405619
	TR21676|c2_g1	2297	4.85844	1.79923	-1.43311	0.0356	0.334145
	TR21681|c1_g1	279	39.1812	1	-5.29209	0.0013	0.0485369
	TR21693|c2_g14	245	20.9389	1	-4.38811	0.02155	0.253871
	TR21694|c1_g3	591	28.252	4.33294	-2.70493	0.03405	0.32608
	TR21694|c2_g12	317	89.381	15.2433	-2.55179	0.033	0.322449
	TR21694|c2_g27	282	108.984	15.9736	-2.77035	0.0471	0.392
	TR216|c0_g1	3072	92.8481	30.4964	-1.60623	0.02205	0.257206
	TR21700|c1_g2	1017	18.2392	4.36245	-2.06383	0.02515	0.27634
	TR21706|c3_g2	1348	61.5579	8.69824	-2.82315	0.00145	0.0522125
	TR21707|c6_g1	263	22.6134	1	-4.49911	0.0118	0.178578
	TR21707|c6_g2	452	15.5504	1	-3.95888	5e-05	0.00480281
	TR21708|c0_g1	1485	42.3467	9.91417	-2.09469	0.0067	0.131155
	TR21708|c0_g3	508	117.656	9.70378	-3.59988	0.00155	0.0542043
	TR21722|c0_g1	1956	74.0325	25.1011	-1.56041	0.03835	0.349607
	TR21726|c0_g1	226	2519.33	446.796	-2.49535	0.00455	0.10343
	TR21726|c3_g2	238	1806.07	274.128	-2.71993	0.005	0.10983
	TR21726|c3_g4	245	17.8462	1	-4.15755	0.0251	0.275994
	TR21731|c6_g5	279	21.8589	1	-4.45015	0.00405	0.0973241
	TR21732|c2_g2	1581	54.9562	17.0559	-1.68801	0.023	0.264618
	TR21743|c2_g6	296	17.2354	1	-4.1073	0.00715	0.13374
	TR21744|c1_g3	659	10.5428	1.97331	-2.41757	0.02955	0.302836
	TR21744|c3_g1	258	184.172	1	-7.52491	0.00025	0.0156257
	TR21749|c0_g5	430	450.164	41.103	-3.45314	0.0221	0.257645
	TR21749|c0_g8	783	271.593	46.2344	-2.55441	0.00265	0.0750177
	TR21750|c3_g2	292	36.031	1	-5.17117	0.00305	0.0820652
	TR21752|c3_g1	2035	38.2229	8.3677	-2.19153	0.00535	0.114622
	TR21768|c2_g1	710	13.6273	2.54215	-2.42238	0.03045	0.307287
	TR21768|c4_g3	795	49.3952	12.0616	-2.03395	0.0119	0.179285
	TR21769|c2_g2	1930	61.5962	8.05446	-2.93498	0.0005	0.0255554
	TR21770|c5_g1	251	19.0542	1	-4.25204	0.02155	0.253871
	TR21770|c5_g5	253	64.4059	1	-6.00912	0.0006	0.02887
	TR21780|c1_g6	243	39.3365	1	-5.2978	0.0071	0.13374
	TR21780|c2_g14	276	16.9258	1	-4.08115	0.01	0.16358
	TR21783|c2_g12	313	17.5186	1	-4.13082	0.01045	0.166971
	TR21783|c2_g2	275	14.0667	1	-3.81421	0.0171	0.221648
	TR21784|c1_g1	1097	67.7016	18.3962	-1.87978	0.04	0.358064
	TR21789|c2_g5	241	96.6896	1	-6.59529	0.0081	0.143971
	TR21789|c3_g4	715	54.416	1.8179	-4.90368	0.0104	0.166882
	TR21789|c3_g7	244	23.2496	1	-4.53913	0.00715	0.13374
	TR21791|c0_g2	419	9.37527	1	-3.22886	0.0024	0.0702274
	TR2179|c0_g1	2189	145.014	46.6769	-1.63541	0.01915	0.237761
	TR21801|c0_g1	242	38.3207	1	-5.26005	0.0063	0.126214
	TR21812|c0_g1	233	53.0535	1	-5.72938	0.0063	0.126214
	TR21836|c0_g1	428	5.47205	1	-2.45208	0.0056	0.118135
	TR21837|c0_g1	265	78.5625	1	-6.29577	0.0002	0.0137531
	TR21860|c0_g1	396	15.7061	1	-3.97325	0.00115	0.0449642
	TR219|c0_g1	1752	8.80374	2.6341	-1.74081	0.02715	0.28806
	TR220|c4_g10	225	50.6274	1	-5.66185	0.00985	0.162763
	TR220|c4_g5	329	239.533	45.3249	-2.40185	0.0445	0.381376
	TR2222|c0_g1	1029	14.0794	3.3045	-2.09108	0.0222	0.258003
	TR2241|c1_g1	1129	144.616	38.9468	-1.89265	0.01595	0.212621
	TR2245|c0_g2	786	225.445	55.6062	-2.01946	0.004	0.0968814
	TR226|c1_g5	492	28.9113	5.26869	-2.45612	0.0283	0.295957
	TR2271|c1_g1	1031	79.1364	23.689	-1.74012	0.0267	0.285112
	TR2277|c0_g2	254	24.0146	1	-4.58584	0.01035	0.166284
	TR2278|c0_g1	1767	172.427	42.1672	-2.03179	0.00455	0.10343
	TR2278|c1_g1	625	23.8261	6.23945	-1.93305	0.0451	0.383475
	TR2292|c0_g3	263	46.8492	1	-5.54995	0.0064	0.126661
	TR229|c1_g4	289	15.3909	1	-3.94401	0.01195	0.179546
	TR230|c3_g12	252	252.21	28.3408	-3.15367	0.0336	0.323703
	TR2320|c0_g1	1778	49.1973	10.7105	-2.19956	0.00165	0.0557574
	TR2328|c0_g1	251	60.9513	1	-5.92959	0.00405	0.0973241
	TR2353|c1_g1	281	25.135	1	-4.65163	0.01135	0.174631
	TR2376|c0_g1	517	31.7226	1	-4.98744	5e-05	0.00480281
	TR2384|c2_g1	246	86.0158	1	-6.42653	0.0007	0.0319851
	TR23|c1_g1	1845	15.6959	2.84758	-2.46258	0.0055	0.116472
	TR2423|c0_g1	673	15.6944	3.47187	-2.17647	0.03695	0.341682
	TR2438|c0_g1	228	59.4564	1	-5.89376	0.00705	0.13374
	TR2438|c0_g2	352	80.695	1	-6.33441	5e-05	0.00480281
	TR244|c2_g1	889	32.98	4.4479	-2.8904	0.02475	0.275868
	TR244|c2_g3	1782	289.789	36.6051	-2.98489	0.00055	0.0274125
	TR2463|c1_g1	1246	5.29033	1.46244	-1.85498	0.0372	0.343021
	TR2464|c0_g1	1580	11.5609	3.58646	-1.68862	0.0296	0.30314
	TR2473|c0_g1	375	18.9499	1	-4.24412	5e-05	0.00480281
	TR2479|c0_g2	360	14.0431	1	-3.81179	0.0107	0.168279
	TR2482|c0_g1	1289	59.8522	21.6058	-1.46999	0.0239	0.271263
	TR24|c3_g5	388	119.489	26.9692	-2.14749	0.02805	0.294227
	TR2519|c0_g1	483	11.1093	1	-3.4737	0.00025	0.0156257
	TR251|c0_g11	240	27.1679	1	-4.76383	0.01	0.16358
	TR255|c0_g1	594	8.37429	1	-3.06597	0.00025	0.0156257
	TR2573|c0_g1	776	47.4482	7.51884	-2.65777	0.00985	0.162763
	TR25|c3_g10	731	3.41438	1	-1.77162	0.0037	0.092338
	TR25|c3_g27	266	68.3169	1	-6.09417	0.00025	0.0156257
	TR262|c0_g1	1181	201.907	28.068	-2.84669	0.00425	0.0996958
	TR264|c0_g2	432	424.745	135.646	-1.64675	0.0155	0.210371
	TR264|c0_g5	445	276.936	61.3406	-2.17464	0.0038	0.0941355
	TR2662|c0_g1	1309	28.7835	9.76981	-1.55884	0.04675	0.39027
	TR2675|c0_g1	902	246.014	88.942	-1.4678	0.0238	0.270304
	TR2680|c0_g1	580	3.24998	1	-1.70043	0.01005	0.16358
	TR2680|c0_g3	580	14.6025	1	-3.86814	5e-05	0.00480281
	TR268|c0_g2	239	31.2374	1	-4.9652	0.01005	0.16358
	TR26|c1_g1	3079	158.571	2.68933	-5.88174	5e-05	0.00480281
	TR26|c1_g2	241	16.4359	1	-4.03878	0.0251	0.275994
	TR2700|c0_g2	514	8.85364	1	-3.14627	0.00055	0.0274125
	TR2705|c1_g1	341	26.8808	1	-4.7485	0.00025	0.0156257
	TR2707|c0_g1	312	1368.02	198.769	-2.78292	0.00545	0.116382
	TR2708|c0_g1	325	324.304	5.1796	-5.96836	0.0306	0.307287
	TR2708|c0_g3	264	1298.59	1	-10.3427	5e-05	0.00480281
	TR2708|c0_g4	278	488.575	16.2521	-4.90988	0.0087	0.149688
	TR2708|c0_g5	278	240.683	1	-7.91099	5e-05	0.00480281
	TR2731|c0_g1	868	61.507	17.9829	-1.77412	0.01465	0.204393
	TR2749|c0_g1	1552	26.3633	2.65537	-3.31155	0.00425	0.0996958
	TR2749|c0_g2	390	9.76826	1	-3.2881	0.0071	0.13374
	TR2781|c0_g1	2073	25.1365	9.15907	-1.45651	0.0263	0.282503
	TR279|c1_g2	411	61.7159	8.28164	-2.89765	0.02195	0.256527
	TR27|c1_g3	284	19.2824	1	-4.26921	0.0164	0.216174
	TR2810|c1_g1	328	36.688	1	-5.19724	0.00015	0.0111848
	TR2852|c0_g1	265	16.3733	1	-4.03327	0.01525	0.207979
	TR2866|c0_g1	675	13.7807	1	-3.78458	5e-05	0.00480281
	TR286|c0_g1	626	4.35071	1	-2.12125	0.00085	0.0364146
	TR28|c4_g2	3224	41.2169	12.5429	-1.71637	0.01015	0.16472
	TR2913|c0_g3	325	27.6738	1	-4.79045	0.00145	0.0522125
	TR2937|c0_g1	1569	150.613	11.1499	-3.75574	5e-05	0.00480281
	TR293|c0_g2	671	29.204	6.33643	-2.20442	0.03025	0.307287
	TR2958|c0_g1	329	10.3606	1	-3.37303	0.01525	0.207979
	TR2958|c1_g1	622	9.31527	1	-3.2196	5e-05	0.00480281
	TR2974|c0_g2	547	5.63534	1	-2.4945	0.00395	0.0961391
	TR2992|c0_g2	361	13.892	1	-3.79618	0.0107	0.168279
	TR2999|c0_g1	241	132.497	1	-7.04982	0.00165	0.0557574
	TR3036|c0_g2	573	30.116	1	-4.91246	5e-05	0.00480281
	TR3038|c0_g1	1600	18.0558	2.87404	-2.65131	0.03055	0.307287
	TR3053|c0_g1	990	66.6948	15.6172	-2.09444	0.02115	0.252698
	TR3054|c0_g1	1319	36.8807	5.16605	-2.83573	0.0011	0.0438307
	TR3069|c0_g2	358	13.2073	1	-3.72326	0.0016	0.0547955
	TR30|c0_g3	278	22.1599	1	-4.46988	0.0087	0.149688
	TR3110|c0_g1	473	161.332	44.6067	-1.8547	0.03035	0.307287
	TR3114|c0_g1	1402	23.1713	1	-4.53427	5e-05	0.00480281
	TR3114|c1_g2	424	46.0858	1	-5.52625	5e-05	0.00480281
	TR3118|c0_g2	236	57.8093	1	-5.85323	0.008	0.143194
	TR3142|c0_g1	331	12.4244	1	-3.6351	0.01005	0.16358
	TR3165|c0_g1	1199	8.43513	1	-3.07641	5e-05	0.00480281
	TR3189|c0_g1	484	26.9821	1	-4.75393	5e-05	0.00480281
	TR3189|c1_g1	638	20.4406	1	-4.35337	5e-05	0.00480281
	TR3189|c2_g1	272	66.0543	1	-6.04558	0.00455	0.10343
	TR31|c0_g10	226	53.6607	1	-5.74579	0.01105	0.171849
	TR31|c0_g2	411	11.6556	1	-3.54295	0.00025	0.0156257
	TR3208|c0_g1	1627	7.72299	1.61401	-2.25851	0.03135	0.312025
	TR3210|c1_g1	226	23.8657	1	-4.57687	0.04005	0.358064
	TR3234|c0_g1	244	29.8106	1	-4.89775	0.01195	0.179546
	TR3240|c0_g1	281	26.1181	1	-4.70698	0.0075	0.137525
	TR3240|c0_g3	283	18.2478	1	-4.18965	0.0181	0.228505
	TR3251|c0_g1	238	28.7214	1	-4.84405	0.0208	0.249947
	TR3281|c0_g1	1168	12.4831	3.05807	-2.02928	0.0425	0.370909
	TR329|c0_g4	280	10.0009	1	-3.32207	0.03345	0.322914
	TR3300|c1_g1	279	23.2924	1	-4.54179	0.0058	0.119905
	TR330|c0_g2	239	34.7108	1	-5.11731	0.0181	0.228505
	TR3318|c0_g1	225	74.0288	1	-6.21001	0.0017	0.0567848
	TR331|c0_g2	998	208.067	42.3191	-2.29767	0.00205	0.0632131
	TR3335|c0_g1	250	74.0091	1	-6.20963	0.0071	0.13374
	TR3335|c0_g2	250	72.1274	1	-6.17248	0.0107	0.168279
	TR333|c6_g3	292	20.2342	1	-4.33872	0.0045	0.103421
	TR333|c6_g4	232	17.5129	1	-4.13035	0.04005	0.358064
	TR3368|c0_g1	224	29.4829	1	-4.88181	0.0208	0.249947
	TR3368|c0_g7	224	34.847	1	-5.12296	0.01	0.16358
	TR3369|c0_g1	571	28.7198	2.75353	-3.38269	0.03645	0.33874
	TR336|c1_g1	360	5.90266	1	-2.56137	0.02155	0.253871
	TR336|c1_g2	1255	17.1248	3.58108	-2.25762	0.03285	0.321495
	TR336|c1_g4	552	73.2126	15.4653	-2.24306	0.03825	0.34897
	TR3372|c0_g1	590	10.853	1	-3.44002	5e-05	0.00480281
	TR337|c1_g2	399	6.87223	1	-2.78078	0.0158	0.211988
	TR337|c1_g3	399	6.35544	1	-2.66799	0.02155	0.253871
	TR3381|c0_g1	239	178.212	1	-7.47745	0.00135	0.0497801
	TR3390|c0_g1	245	15.8952	1	-3.99052	0.03345	0.322914
	TR3399|c0_g1	227	107.452	1	-6.74755	0.0055	0.116472
	TR33|c0_g7	2210	115.572	19.5589	-2.56289	0.00185	0.0598037
	TR3409|c0_g1	238	68.8364	1	-6.1051	0.01975	0.241616
	TR3411|c0_g1	225	96.8049	1	-6.59701	0.0079	0.142062
	TR3413|c0_g1	1269	449.926	22.5771	-4.31676	0.00225	0.0668508
	TR3414|c0_g1	841	789.266	40.4936	-4.28475	0.00055	0.0274125
	TR3418|c0_g3	299	152.199	1	-7.24982	5e-05	0.00480281
	TR342|c1_g1	258	21.5385	1	-4.42885	0.01525	0.207979
	TR342|c2_g10	242	545.611	68.7737	-2.98794	0.0199	0.242853
	TR342|c2_g12	281	234.651	48.0376	-2.28828	0.03655	0.339306
	TR342|c2_g13	282	202.142	29.2695	-2.7879	0.04835	0.398084
	TR342|c2_g14	251	694.095	135.105	-2.36105	0.01875	0.234161
	TR342|c2_g15	341	279.378	34.8103	-3.00463	0.0154	0.209259
	TR342|c2_g16	240	23.2515	1	-4.53925	0.03345	0.322914
	TR342|c2_g18	379	724.672	57.03	-3.66754	0.0044	0.101795
	TR342|c2_g21	315	14.2143	1	-3.82927	0.01215	0.180884
	TR342|c2_g6	260	37.6917	1	-5.23617	0.00305	0.0820652
	TR3441|c0_g1	275	24.1107	1	-4.5916	0.0077	0.1395
	TR3448|c0_g1	3113	29.3971	11.6801	-1.33162	0.04055	0.36068
	TR3480|c0_g1	721	4.02387	1	-2.00858	0.0026	0.0741252
	TR3483|c0_g1	342	22.6005	1	-4.49828	0.00045	0.0238046
	TR34|c0_g1	923	109.361	40.3374	-1.43891	0.03255	0.319909
	TR350|c2_g1	242	53.0932	1	-5.73046	0.02945	0.302197
	TR352|c0_g3	292	23.5521	1	-4.55778	0.00315	0.0836767
	TR3530|c0_g1	1096	8.52165	1.50906	-2.49748	0.0341	0.326469
	TR3534|c0_g1	542	818.832	156.606	-2.38643	0.0058	0.119905
	TR353|c2_g4	1030	78.6285	9.05892	-3.11764	0.0004	0.0218923
	TR3565|c0_g1	551	21.6301	1	-4.43497	5e-05	0.00480281
	TR3586|c0_g1	230	65.5481	1	-6.03448	0.0019	0.0607983
	TR3588|c0_g1	241	60.2759	1	-5.91351	0.0021	0.0642798
	TR3598|c0_g1	446	8.01822	1	-3.00328	0.00165	0.0557574
	TR35|c1_g2	1654	13.8841	2.87774	-2.27043	0.02015	0.244958
	TR3602|c0_g1	286	14.6221	1	-3.87008	0.01525	0.207979
	TR3610|c0_g1	242	23.5162	1	-4.55558	0.02635	0.282503
	TR3612|c0_g1	225	116.462	1	-6.86372	0.0006	0.02887
	TR3617|c0_g1	412	55.6907	1	-5.79936	5e-05	0.00480281
	TR3630|c0_g2	250	585.104	131.319	-2.15562	0.04725	0.39281
	TR3631|c1_g1	578	4.16848	1	-2.05952	0.0081	0.143971
	TR3631|c1_g3	578	4.52054	1	-2.1765	0.0064	0.126661
	TR3634|c0_g3	397	23.7057	1	-4.56716	0.00045	0.0238046
	TR3643|c0_g1	231	22.5858	1	-4.49734	0.03345	0.322914
	TR3667|c0_g1	977	77.9741	3.92568	-4.31198	0.00035	0.0198537
	TR3688|c0_g1	320	45.3055	1	-5.50161	0.0002	0.0137531
	TR368|c0_g4	244	36.5261	1	-5.19086	0.01215	0.180884
	TR368|c1_g3	234	28.9058	1	-4.85329	0.02155	0.253871
	TR3697|c0_g1	2355	22.0687	3.67399	-2.58658	0.0004	0.0218923
	TR3700|c0_g1	352	773.934	128.415	-2.5914	0.0027	0.0761232
	TR3700|c0_g2	352	16028.9	32.858	-8.93022	5e-05	0.00480281
	TR3700|c0_g3	352	1715.4	219.926	-2.96345	0.00265	0.0750177
	TR3713|c0_g1	234	20.3714	1	-4.34847	0.04005	0.358064
	TR3743|c0_g2	255	647.093	1	-9.33783	5e-05	0.00480281
	TR3747|c0_g2	473	5.8637	1	-2.55181	0.00405	0.0973241
	TR3754|c0_g1	245	337.343	1	-8.39807	5e-05	0.00480281
	TR3756|c1_g1	228	23.8751	1	-4.57743	0.0251	0.275994
	TR3758|c0_g1	226	769.675	74.6667	-3.36571	0.01795	0.227797
	TR3766|c0_g1	233	301.87	44.3777	-2.76602	0.0456	0.385015
	TR378|c1_g1	547	224.084	32.1303	-2.80203	0.0004	0.0218923
	TR380|c0_g4	292	11.3551	1	-3.50527	0.02635	0.282503
	TR3825|c0_g1	462	19.6058	3.41214	-2.52253	0.04085	0.362113
	TR3828|c0_g3	416	5.91001	1	-2.56316	0.0087	0.149688
	TR383|c0_g3	1918	22.4902	6.40705	-1.81156	0.0461	0.387324
	TR3880|c0_g1	408	270.312	24.6138	-3.45709	0.00065	0.0304199
	TR3881|c0_g3	725	4.71683	1	-2.23782	0.00085	0.0364146
	TR3898|c0_g1	374	7.34772	1	-2.8773	0.01525	0.207979
	TR3909|c0_g1	229	56.0296	1	-5.80812	0.0058	0.119905
	TR3921|c0_g2	276	262.517	58.4105	-2.16811	0.0409	0.362341
	TR3924|c0_g1	407	47.0553	5.0311	-3.22541	0.0282	0.295266
	TR3925|c3_g1	268	102.621	1	-6.68118	0.00135	0.0497801
	TR392|c0_g1	268	122.921	1	-6.94159	0.00095	0.0394354
	TR3961|c0_g3	326	2591.69	297.214	-3.12432	0.002	0.0625214
	TR399|c1_g1	284	29.9494	1	-4.90446	0.0043	0.0999918
	TR399|c2_g3	753	33.6116	7.7411	-2.11835	0.0246	0.274518
	TR4022|c0_g1	555	325.119	19.37	-4.06907	5e-05	0.00480281
	TR402|c3_g1	604	20.1944	3.7007	-2.44809	0.02495	0.275994
	TR402|c3_g8	543	34.1159	2.77351	-3.62066	0.0035	0.0900171
	TR4034|c0_g3	225	29.9773	1	-4.9058	0.02155	0.253871
	TR4044|c0_g1	254	19.9056	1	-4.3151	0.0171	0.221648
	TR405|c0_g1	368	14.456	1	-3.8536	0.0006	0.02887
	TR4069|c0_g1	331	28.8849	1	-4.85224	0.00025	0.0156257
	TR4069|c1_g1	240	36.4918	1	-5.1895	0.0058	0.119905
	TR4082|c0_g1	234	57.9509	1	-5.85676	0.0075	0.137525
	TR4125|c0_g1	1646	12.075	3.24943	-1.89376	0.02535	0.277689
	TR41|c2_g1	800	12.5753	2.50244	-2.32919	0.03215	0.317293
	TR41|c3_g1	581	98.5725	5.30907	-4.21465	0.00235	0.0689772
	TR41|c3_g4	399	106.926	14.5977	-2.8728	0.0218	0.25506
	TR4203|c0_g1	583	455.626	34.4508	-3.72524	0.0007	0.0319851
	TR4205|c0_g1	823	7.93811	1	-2.9888	5e-05	0.00480281
	TR4226|c0_g1	235	123.04	1	-6.94298	0.00045	0.0238046
	TR4238|c0_g1	330	17.7035	1	-4.14596	0.0142	0.200582
	TR4242|c0_g1	245	316.891	65.74	-2.26914	0.0477	0.394883
	TR4267|c0_g1	297	30.4108	1	-4.92651	0.0016	0.0547955
	TR4275|c0_g1	449	24.441	1	-4.61123	5e-05	0.00480281
	TR4283|c0_g1	940	10.438	2.52703	-2.04632	0.0346	0.32824
	TR4287|c0_g1	308	24.5498	1	-4.61764	0.00225	0.0668508
	TR4288|c1_g1	1217	8.65474	2.83325	-1.61103	0.0489	0.400652
	TR42|c6_g1	294	13.2444	1	-3.72731	0.01	0.16358
	TR4321|c0_g1	368	18.5056	1	-4.20989	0.0015	0.0529707
	TR435|c0_g1	1512	57.5267	14.7971	-1.95892	0.0062	0.125027
	TR4363|c0_g1	529	20.4046	1	-4.35082	5e-05	0.00480281
	TR4409|c0_g1	244	544.928	79.5434	-2.77625	0.0194	0.239752
	TR4409|c0_g2	359	4389.3	573.568	-2.93595	0.01495	0.206918
	TR4426|c0_g1	403	12.4989	1	-3.64373	0.0016	0.0547955
	TR4439|c0_g1	433	15.4854	1	-3.95284	0.00025	0.0156257
	TR4475|c0_g1	248	20.5679	1	-4.36232	0.0251	0.275994
	TR450|c2_g4	246	24.1326	1	-4.59291	0.0251	0.275994
	TR450|c2_g6	246	26.852	1	-4.74696	0.02155	0.253871
	TR4518|c1_g1	307	10.7802	1	-3.43032	0.0158	0.211988
	TR4529|c1_g1	338	8.75087	1	-3.12943	0.01145	0.175548
	TR452|c0_g3	1556	28.1321	5.61478	-2.32492	0.0012	0.0458872
	TR4531|c0_g1	245	26.3225	1	-4.71822	0.02155	0.253871
	TR4531|c1_g1	250	18.0886	1	-4.17701	0.0251	0.275994
	TR4578|c0_g2	393	4.6341	1	-2.21229	0.02155	0.253871
	TR4587|c1_g1	325	10.5681	1	-3.40164	0.01035	0.166284
	TR45|c5_g8	248	31.2691	1	-4.96667	0.0118	0.178578
	TR4612|c0_g1	319	38.6348	1	-5.27183	0.0021	0.0642798
	TR4661|c0_g1	384	16.0831	1	-4.00747	0.00035	0.0198537
	TR4670|c0_g1	344	8.34306	1	-3.06058	0.01	0.16358
	TR4670|c1_g1	250	29.7717	1	-4.89587	0.0071	0.13374
	TR4673|c0_g1	253	64.175	1	-6.00394	0.0016	0.0547955
	TR4678|c0_g1	430	11.703	1	-3.54881	0.0006	0.02887
	TR467|c5_g2	248	23.1259	1	-4.53144	0.01525	0.207979
	TR467|c5_g4	270	34.3652	1	-5.10288	0.0043	0.0999918
	TR4685|c0_g1	261	23.201	1	-4.53612	0.01035	0.166284
	TR4707|c0_g1	691	49.2871	7.46475	-2.72304	0.0068	0.131753
	TR4717|c0_g1	374	196.015	1	-7.61482	5e-05	0.00480281
	TR4723|c0_g1	243	23.9688	1	-4.58309	0.01525	0.207979
	TR4757|c0_g2	264	19.9507	1	-4.31837	0.01525	0.207979
	TR475|c0_g1	4339	87.3492	28.6432	-1.6086	0.03245	0.319408
	TR4781|c0_g1	250	141.75	1	-7.1472	0.0005	0.0255554
	TR4782|c0_g2	332	9.09083	1	-3.18441	0.02155	0.253871
	TR4806|c1_g1	253	24.9601	1	-4.64155	0.01215	0.180884
	TR4813|c0_g1	374	8.04992	1	-3.00897	0.0071	0.13374
	TR482|c0_g7	286	39.2951	1	-5.29628	0.0015	0.0529707
	TR4837|c1_g1	332	8.15498	1	-3.02768	0.014	0.198888
	TR4844|c0_g1	295	16.2024	1	-4.01814	0.01035	0.166284
	TR4855|c0_g1	322	415.024	51.1883	-3.01931	0.00815	0.144589
	TR4866|c0_g1	270	10.2276	1	-3.35439	0.03345	0.322914
	TR4871|c0_g1	232	44.1779	1	-5.46525	0.00985	0.162763
	TR4873|c0_g1	227	37.2885	1	-5.22066	0.0222	0.258003
	TR4883|c0_g2	283	20.1439	1	-4.33227	0.00985	0.162763
	TR490|c0_g2	288	23.4719	1	-4.55286	0.0049	0.108158
	TR4911|c0_g1	667	7.23544	1	-2.85508	0.00015	0.0111848
	TR4918|c0_g2	758	60.1644	16.8535	-1.83586	0.03975	0.357867
	TR4923|c0_g1	475	11.657	1	-3.54312	0.00025	0.0156257
	TR4938|c0_g1	718	10.4907	1	-3.39103	5e-05	0.00480281
	TR4954|c0_g2	249	51.176	1	-5.6774	0.00515	0.111784
	TR4960|c0_g2	267	61.4548	1	-5.94145	0.00055	0.0274125
	TR4977|c1_g1	255	11.9772	1	-3.58222	0.02635	0.282503
	TR49|c1_g8	2480	4.59491	1.27533	-1.84916	0.01895	0.235896
	TR5031|c0_g1	275	12.0452	1	-3.59039	0.02635	0.282503
	TR5048|c2_g1	301	56.91	1	-5.83061	0.00025	0.0156257
	TR5049|c0_g2	1815	172.634	45.0725	-1.9374	0.0239	0.271263
	TR5053|c1_g5	781	25.9584	6.11959	-2.08469	0.0213	0.25359
	TR505|c0_g1	1139	164.266	37.2257	-2.14166	0.017	0.221121
	TR5060|c0_g2	703	67.451	15.6366	-2.10891	0.034	0.325871
	TR5064|c0_g1	270	231.305	38.613	-2.58264	0.04215	0.369089
	TR5064|c0_g12	260	506.888	56.7652	-3.15859	0.031	0.309516
	TR5064|c0_g13	289	118.355	18.763	-2.65716	0.04735	0.393171
	TR5064|c0_g16	251	36.3146	1	-5.18248	0.0075	0.137525
	TR5064|c0_g17	510	354.698	53.4257	-2.73099	0.01115	0.172418
	TR5064|c0_g18	297	732.843	90.9204	-3.01083	0.00295	0.081111
	TR5064|c0_g19	350	346.908	45.4542	-2.93207	0.0038	0.0941355
	TR5064|c0_g20	650	548.487	117.854	-2.21846	0.02765	0.291822
	TR5064|c0_g4	268	10.3079	1	-3.36567	0.03345	0.322914
	TR5064|c0_g5	225	1031.56	69.0999	-3.9	0.019	0.236349
	TR5064|c0_g7	228	28.6661	1	-4.84127	0.0251	0.275994
	TR5067|c2_g1	2750	48.1444	13.5993	-1.82384	0.0157	0.211988
	TR506|c1_g10	1688	54.7176	21.8211	-1.32628	0.04445	0.381229
	TR5075|c0_g1	974	6.31995	1.80258	-1.80985	0.04085	0.362113
	TR5075|c0_g3	290	14.9653	1	-3.90355	0.0118	0.178578
	TR5077|c0_g2	850	26.3747	1.3305	-4.30911	0.02635	0.282503
	TR5077|c0_g3	232	23.5167	1	-4.55561	0.0251	0.275994
	TR5078|c0_g2	270	25.5115	1	-4.67308	0.03465	0.32824
	TR5083|c2_g14	241	28.8492	1	-4.85046	0.02155	0.253871
	TR5083|c2_g2	290	401.175	55.7413	-2.84741	0.01475	0.205321
	TR5083|c2_g7	492	73.9823	9.3024	-2.99151	0.0081	0.143971
	TR5088|c0_g1	1203	18.4506	4.03296	-2.19376	0.0161	0.213786
	TR5088|c1_g1	2222	17.1922	4.77814	-1.84723	0.01175	0.178578
	TR5096|c0_g2	2412	37.1258	4.82375	-2.9442	0.00395	0.0961391
	TR509|c3_g1	260	29.9971	1	-4.90675	0.01105	0.171849
	TR509|c4_g2	2213	28.9778	5.05124	-2.52024	0.0041	0.0982089
	TR5106|c2_g3	259	11.4504	1	-3.51733	0.04005	0.358064
	TR5110|c0_g3	240	32.5389	1	-5.02409	0.01	0.16358
	TR5110|c0_g6	512	36.2689	4.89299	-2.88994	0.01895	0.235896
	TR5110|c0_g7	271	23.8508	1	-4.57597	0.0071	0.13374
	TR5110|c0_g9	514	902.368	70.97	-3.66843	0.0379	0.347052
	TR5114|c0_g1	1251	148.835	22.5169	-2.72463	0.00385	0.0950581
	TR5114|c0_g2	1481	254.735	18.0117	-3.82199	0.0002	0.0137531
	TR5120|c0_g9	336	24.6543	1	-4.62377	0.0003	0.0177611
	TR5125|c0_g8	902	312.73	41.2775	-2.92149	0.01095	0.171255
	TR5125|c0_g9	238	19.8676	1	-4.31235	0.03345	0.322914
	TR5133|c1_g5	239	37.9087	1	-5.24446	0.00985	0.162763
	TR5134|c1_g1	263	24.8447	1	-4.63487	0.00715	0.13374
	TR5138|c0_g5	246	13.2569	1	-3.72867	0.04005	0.358064
	TR5149|c0_g1	404	14.184	1	-3.82619	0.00025	0.0156257
	TR515|c1_g2	482	4.29371	1	-2.10222	0.01215	0.180884
	TR5160|c0_g1	237	266.475	1	-8.05786	0.00025	0.0156257
	TR5161|c0_g1	235	36.0264	1	-5.17098	0.01	0.16358
	TR516|c1_g1	1295	59.9869	6.62151	-3.17942	0.0016	0.0547955
	TR5177|c0_g1	271	29.0994	1	-4.86292	0.0075	0.137525
	TR5183|c0_g1	276	9.12768	1	-3.19025	0.03345	0.322914
	TR518|c0_g1	1561	224.233	32.0463	-2.80677	0.01145	0.175548
	TR519|c0_g1	284	21.6855	1	-4.43866	0.00715	0.13374
	TR519|c0_g5	1273	61.6852	12.1282	-2.34656	0.00535	0.114622
	TR519|c1_g2	2054	90.4175	20.0556	-2.1726	0.0127	0.186176
	TR51|c0_g3	1103	127.182	12.3361	-3.36594	0.0338	0.324879
	TR5204|c0_g1	235	28.846	1	-4.8503	0.0171	0.221648
	TR520|c0_g1	1824	36.5102	13.1307	-1.47536	0.0274	0.289769
	TR5212|c0_g1	417	67.2239	1	-6.0709	5e-05	0.00480281
	TR5217|c0_g1	587	26.4578	1	-4.72562	5e-05	0.00480281
	TR5230|c0_g1	397	18.3298	1	-4.19612	0.0001	0.00827256
	TR5231|c0_g1	300	31.6768	1	-4.98535	0.0071	0.13374
	TR5238|c0_g1	262	42.1751	1	-5.39832	0.0043	0.0999918
	TR5249|c0_g1	288	18.7832	1	-4.23137	0.00985	0.162763
	TR5252|c0_g1	272	24.9451	1	-4.64068	0.0049	0.108158
	TR5260|c0_g1	224	25.5501	1	-4.67526	0.02635	0.282503
	TR5277|c0_g1	246	63.9262	1	-5.99834	0.00215	0.0652171
	TR5308|c0_g1	599	10.8489	1	-3.43948	0.00015	0.0111848
	TR530|c0_g4	225	21.3552	1	-4.41652	0.04005	0.358064
	TR530|c0_g9	321	14.2344	1	-3.83131	0.0043	0.0999918
	TR532|c1_g2	449	8.13955	1	-3.02495	0.0064	0.126661
	TR5340|c0_g1	545	7.15344	1	-2.83864	0.00025	0.0156257
	TR5356|c0_g1	250	34.0856	1	-5.09109	0.0049	0.108158
	TR535|c3_g2	336	53.8058	1	-5.74969	0.00025	0.0156257
	TR535|c3_g3	1136	11.6528	1	-3.5426	5e-05	0.00480281
	TR5373|c0_g1	239	48.2795	1	-5.59334	0.00405	0.0973241
	TR5375|c0_g1	226	27.2641	1	-4.76893	0.0251	0.275994
	TR5387|c0_g1	225	69.0509	1	-6.10959	0.01005	0.16358
	TR53|c1_g15	302	19.0622	1	-4.25264	0.00585	0.120556
	TR53|c1_g7	901	38.6984	8.32821	-2.2162	0.0101	0.164087
	TR5416|c0_g1	263	14.7472	1	-3.88237	0.0251	0.275994
	TR5432|c0_g1	228	53.3656	1	-5.73784	0.00625	0.125768
	TR543|c1_g1	739	8.75089	1	-3.12943	0.0001	0.00827256
	TR543|c4_g2	440	10.6452	1	-3.41213	0.0005	0.0255554
	TR543|c6_g3	1233	53.5573	4.61889	-3.53547	0.01545	0.209802
	TR5444|c0_g1	417	15.7028	1	-3.97295	0.0001	0.00827256
	TR5445|c0_g1	298	34.3675	1	-5.10297	0.0014	0.0509218
	TR544|c0_g1	1051	4.25816	1	-2.09023	0.00015	0.0111848
	TR5459|c0_g1	250	50.8311	1	-5.66764	0.0026	0.0741252
	TR5475|c0_g1	293	16.6709	1	-4.05926	0.01105	0.171849
	TR5479|c0_g1	1052	5.88817	1.63448	-1.84898	0.0357	0.334722
	TR5480|c0_g1	241	29.0546	1	-4.86069	0.01525	0.207979
	TR5492|c0_g1	438	54.4947	1	-5.76804	5e-05	0.00480281
	TR5506|c0_g1	275	53.0406	1	-5.72903	0.00015	0.0111848
	TR5517|c0_g1	388	16.2638	1	-4.02359	0.00045	0.0238046
	TR5529|c0_g1	337	42.3281	1	-5.40354	0.00015	0.0111848
	TR5531|c0_g1	298	19.0879	1	-4.25459	0.00395	0.0961391
	TR5560|c0_g1	237	22.6368	1	-4.5006	0.0158	0.211988
	TR557|c0_g1	335	12.3676	1	-3.62849	0.00405	0.0973241
	TR55|c6_g1	231	103.228	1	-6.68969	0.0004	0.0218923
	TR55|c6_g14	368	306.218	66.8681	-2.19517	0.0129	0.188261
	TR55|c6_g17	316	163.629	37.6419	-2.12002	0.04075	0.361534
	TR55|c6_g21	345	22.4288	1	-4.48728	0.0003	0.0177611
	TR55|c6_g28	309	104.293	21.9935	-2.24549	0.04825	0.397669
	TR55|c6_g3	309	198.418	19.8581	-3.32074	0.00975	0.16206
	TR5600|c0_g1	383	4050.66	546.985	-2.88858	0.03525	0.332265
	TR5607|c0_g1	373	14.3455	1	-3.84253	0.00145	0.0522125
	TR5620|c0_g1	316	10.0584	1	-3.33032	0.01	0.16358
	TR5626|c0_g1	271	53.5794	1	-5.74361	0.00025	0.0156257
	TR5627|c0_g1	576	161.451	9.1431	-4.14227	0.0061	0.123945
	TR5633|c0_g1	272	45.3143	1	-5.50189	0.00055	0.0274125
	TR5637|c0_g1	243	31.0333	1	-4.95575	0.0118	0.178578
	TR5666|c0_g1	237	21.3416	1	-4.4156	0.0251	0.275994
	TR5670|c0_g1	297	42.3783	1	-5.40525	0.00025	0.0156257
	TR5680|c0_g1	224	38.6043	1	-5.27069	0.01005	0.16358
	TR5681|c0_g1	325	11.445	1	-3.51665	0.00715	0.13374
	TR56|c3_g1	240	36.3111	1	-5.18234	0.00985	0.162763
	TR56|c3_g2	349	43.5552	1	-5.44477	0.0001	0.00827256
	TR5702|c0_g1	251	35.3644	1	-5.14423	0.0075	0.137525
	TR570|c2_g5	298	33.6616	1	-5.07303	0.0011	0.0438307
	TR5719|c0_g1	368	12.2489	1	-3.61458	0.00175	0.0581014
	TR5740|c0_g1	911	21.3365	6.2289	-1.77627	0.0447	0.38243
	TR5748|c0_g1	247	76.4313	1	-6.25609	0.0107	0.168279
	TR5756|c0_g1	310	7.83601	1	-2.97012	0.0251	0.275994
	TR5757|c0_g1	1009	13.4548	1.5184	-3.1475	0.04045	0.360344
	TR5759|c0_g1	257	18.0958	1	-4.17758	0.02155	0.253871
	TR5763|c0_g1	224	17.4104	1	-4.12188	0.04975	0.404566
	TR5768|c0_g1	225	17.48	1	-4.12763	0.04005	0.358064
	TR5781|c0_g1	612	6.19265	1	-2.63056	0.0006	0.02887
	TR578|c0_g1	1607	35.8518	10.0807	-1.83045	0.03235	0.318755
	TR5794|c0_g1	349	23.5583	1	-4.55816	0.0015	0.0529707
	TR5799|c0_g1	540	8.28628	1	-3.05072	0.0002	0.0137531
	TR579|c0_g5	234	56.199	1	-5.81247	0.0058	0.119905
	TR579|c0_g7	267	58.1548	1	-5.86183	0.00075	0.0334635
	TR57|c0_g1	290	374.827	71.5561	-2.38908	0.01595	0.212621
	TR57|c3_g5	2357	177.962	37.9617	-2.22895	0.0032	0.0844672
	TR5813|c0_g1	309	14.512	1	-3.85917	0.01005	0.16358
	TR5816|c0_g1	488	4.07114	1	-2.02543	0.0049	0.108158
	TR581|c1_g1	1944	16.4326	5.57624	-1.5592	0.0246	0.274518
	TR582|c0_g1	677	58.1987	4.0789	-3.83473	0.0037	0.092338
	TR582|c0_g3	269	20.8347	1	-4.38092	0.01005	0.16358
	TR5834|c0_g1	372	8.42226	1	-3.07421	0.01	0.16358
	TR5839|c0_g1	244	88.6275	1	-6.46968	0.00095	0.0394354
	TR585|c2_g3	355	21.6562	1	-4.43671	0.00015	0.0111848
	TR585|c2_g8	271	81.5751	1	-6.35006	0.0006	0.02887
	TR5890|c0_g1	262	45.4635	1	-5.50664	0.00265	0.0750177
	TR5903|c0_g1	310	56.2719	1	-5.81434	5e-05	0.00480281
	TR5904|c0_g1	243	97.6976	1	-6.61025	0.00315	0.0836767
	TR5921|c0_g1	261	17.1512	1	-4.10024	0.0251	0.275994
	TR5927|c0_g1	299	12.6488	1	-3.66093	0.01525	0.207979
	TR5933|c0_g1	233	41.3188	1	-5.36873	0.01145	0.175548
	TR5935|c0_g1	229	116.36	1	-6.86245	0.0048	0.107313
	TR5941|c0_g1	298	15.3286	1	-3.93815	0.0071	0.13374
	TR5966|c0_g1	268	60.5912	1	-5.92104	0.00045	0.0238046
	TR5978|c0_g1	320	8.00516	1	-3.00093	0.02155	0.253871
	TR5981|c0_g1	250	28.7399	1	-4.84498	0.0075	0.137525
	TR598|c0_g1	245	38.0574	1	-5.25011	0.0049	0.108158
	TR5|c1_g3	226	88.5996	1	-6.46923	0.01975	0.241616
	TR6038|c0_g1	244	31.2684	1	-4.96663	0.01215	0.180884
	TR6059|c0_g1	262	171.042	1	-7.41821	0.00025	0.0156257
	TR6070|c0_g1	225	49.1577	1	-5.61935	0.0309	0.308814
	TR6095|c0_g1	234	51.438	1	-5.68476	0.0063	0.126214
	TR6103|c0_g3	340	97.014	1	-6.60012	5e-05	0.00480281
	TR613|c0_g1	264	32.1981	1	-5.0089	0.00985	0.162763
	TR6176|c0_g1	314	625.811	33.1796	-4.23736	0.00115	0.0449642
	TR6176|c0_g2	314	582.445	7.24637	-6.32872	0.04025	0.359237
	TR6177|c0_g1	266	9.86699	1	-3.30261	0.02635	0.282503
	TR6218|c0_g1	305	12.035	1	-3.58916	0.0158	0.211988
	TR6221|c0_g1	554	8.80997	1	-3.13914	0.00065	0.0304199
	TR6223|c0_g1	301	139.725	1	-7.12645	5e-05	0.00480281
	TR6244|c0_g1	928	13.5523	1.80324	-2.90987	0.02025	0.245802
	TR6270|c0_g1	377	9.89	1	-3.30597	0.01005	0.16358
	TR6279|c0_g1	280	108.652	1	-6.76357	0.0003	0.0177611
	TR6287|c0_g1	303	11.317	1	-3.50042	0.014	0.198888
	TR6299|c0_g1	752	10.0178	2.05518	-2.28523	0.04025	0.359237
	TR6309|c0_g1	400	8.90768	1	-3.15505	0.0019	0.0607983
	TR6325|c0_g2	273	8.84304	1	-3.14454	0.02635	0.282503
	TR6334|c1_g1	309	20.1239	1	-4.33084	0.0049	0.108158
	TR6342|c0_g1	228	130.124	1	-7.02374	0.00075	0.0334635
	TR6346|c0_g1	1195	440.372	146.975	-1.58315	0.03545	0.333547
	TR6353|c0_g1	608	17.4179	1	-4.1225	5e-05	0.00480281
	TR6383|c0_g1	387	11.0037	1	-3.45992	0.0017	0.0567848
	TR63|c0_g1	831	104.529	20.9969	-2.31566	0.01635	0.216033
	TR63|c0_g12	1796	97.6594	31.1806	-1.64711	0.01905	0.236886
	TR63|c0_g14	548	96.0672	3.08014	-4.96298	0.03275	0.320998
	TR63|c0_g2	438	70.9202	14.3949	-2.30064	0.03895	0.353379
	TR6413|c0_g1	338	7.89208	1	-2.98041	0.01265	0.185704
	TR6421|c1_g1	408	13.1667	1	-3.71882	0.0016	0.0547955
	TR6426|c0_g1	1160	3.69226	1	-1.8845	5e-05	0.00480281
	TR6439|c0_g1	685	6.08539	1	-2.60535	0.00085	0.0364146
	TR6454|c0_g1	264	57.8709	1	-5.85477	0.00035	0.0198537
	TR6470|c1_g1	238	27.1352	1	-4.76209	0.01215	0.180884
	TR6479|c0_g1	242	18.6308	1	-4.21962	0.02155	0.253871
	TR6491|c0_g1	285	32.237	1	-5.01065	0.0019	0.0607983
	TR649|c0_g1	227	215.249	1	-7.74986	0.00205	0.0632131
	TR6512|c0_g1	822	7.4169	1	-2.89082	5e-05	0.00480281
	TR6512|c1_g1	229	48.8783	1	-5.61112	0.00715	0.13374
	TR6523|c0_g2	439	8.69351	1	-3.11994	0.0064	0.126661
	TR6523|c0_g3	439	8.69351	1	-3.11994	0.0064	0.126661
	TR6543|c0_g1	302	27.8675	1	-4.80051	0.0021	0.0642798
	TR6564|c0_g1	379	150.082	9.2713	-4.01684	0.016	0.212621
	TR6570|c0_g1	229	74.5598	1	-6.22033	0.0043	0.0999918
	TR6572|c0_g1	419	30.8933	1	-4.94922	5e-05	0.00480281
	TR6573|c0_g1	235	34.3913	1	-5.10397	0.0181	0.228505
	TR6584|c0_g1	249	49.1045	1	-5.61778	0.0051	0.111511
	TR6592|c0_g1	284	55.4666	1	-5.79355	5e-05	0.00480281
	TR6614|c0_g1	254	32.1054	1	-5.00474	0.0071	0.13374
	TR6614|c1_g1	225	25.0947	1	-4.64931	0.03345	0.322914
	TR6633|c0_g1	321	15.8701	1	-3.98824	0.00665	0.130347
	TR6641|c0_g1	877	11.8387	1.61056	-2.87788	0.0417	0.366657
	TR6646|c0_g1	305	28.4169	1	-4.82868	0.0005	0.0255554
	TR6676|c0_g1	227	43.252	1	-5.43469	0.01525	0.207979
	TR667|c0_g1	401	15.8964	1	-3.99063	0.0001	0.00827256
	TR6694|c0_g2	224	148.446	1	-7.21379	0.00185	0.0598037
	TR670|c2_g10	564	37.7426	9.31353	-2.01879	0.05	0.405619
	TR6726|c0_g1	1346	105.924	21.7537	-2.2837	0.00095	0.0394354
	TR6729|c0_g1	832	82.4813	13.1359	-2.65055	0.0013	0.0485369
	TR672|c2_g1	483	31.5658	5.61517	-2.49096	0.03465	0.32824
	TR6731|c0_g1	2391	2.66676	1	-1.41509	5e-05	0.00480281
	TR6750|c1_g1	243	90.9589	1	-6.50714	0.00095	0.0394354
	TR6775|c0_g2	238	27.5834	1	-4.78573	0.0251	0.275994
	TR677|c0_g1	779	75.8922	22.1689	-1.77541	0.01795	0.227797
	TR678|c1_g6	385	29.544	1	-4.88479	0.00025	0.0156257
	TR6792|c0_g1	226	40.1194	1	-5.32623	0.0222	0.258003
	TR6793|c1_g1	273	52.41	1	-5.71177	0.0006	0.02887
	TR67|c4_g3	628	43.7006	5.16203	-3.08164	0.0162	0.214486
	TR682|c0_g2	438	4.22536	1	-2.07907	0.00715	0.13374
	TR682|c3_g1	286	87.4965	1	-6.45115	0.0003	0.0177611
	TR6836|c0_g1	324	9.70249	1	-3.27836	0.0251	0.275994
	TR6839|c0_g1	1161	9.05947	1.70147	-2.41265	0.02455	0.274195
	TR6840|c0_g1	245	221.814	1	-7.79321	0.0001	0.00827256
	TR6843|c0_g1	255	73.6855	1	-6.20331	0.0081	0.143971
	TR6844|c0_g1	263	6802.88	28.8442	-7.88172	0.0063	0.126214
	TR6844|c0_g2	262	403.761	57.3721	-2.81508	0.01755	0.225825
	TR6844|c0_g3	262	6096.62	809.799	-2.91237	0.00445	0.102543
	TR6856|c0_g1	534	2122.21	292.55	-2.85881	0.00335	0.0876504
	TR6865|c1_g1	235	18.8415	1	-4.23584	0.02635	0.282503
	TR6875|c0_g1	428	43.4514	1	-5.44133	5e-05	0.00480281
	TR6889|c0_g1	232	67.8629	1	-6.08455	0.0043	0.0999918
[truncated: 10,863 more rows]
