# Supplementary material for: Understanding the molecular mechanisms underlying the effects of light intensity on flavonoid production by RNA-seq analysis in Epimedium pseudowushanense B.L.Guo
Source: PLoS One. 2017 Aug 7;12(8):e0182348. doi: 10.1371/journal.pone.0182348 (PMC5546586; doi:10.1371/journal.pone.0182348)
Supplement: S8 Table — (XLSX) [file pone.0182348.s008.xlsx]

## Sheet: table S8
Table S8 Enrichment analysis of DEGs based on GO terms for DEGs between groups L vs H, L vs M and M vs H.
L vs H	GO_accession	Description	Term_type	P-Value	FDR	No of DEGs Associated with the Term	No of All Genes	Gene_names
	GO:0005618	cell wall	cellular_component	2.17165679366692e-24	2.51043525347896e-20	144	3591	TR10334|c0_g1,TR10495|c2_g2,TR10522|c0_g1,TR10597|c1_g1,TR10625|c0_g3,TR10625|c0_g5,TR10625|c0_g6,TR10693|c0_g1,TR10753|c1_g1,TR10753|c2_g1,TR10849|c0_g1,TR10874|c0_g1,TR10934|c0_g1,TR10934|c1_g1,TR10934|c2_g2,TR10934|c2_g4,TR10934|c2_g5,TR1115|c1_g1,TR11197|c0_g1,TR11234|c2_g4,TR11259|c0_g3,TR11259|c0_g4,TR11259|c0_g5,TR11285|c1_g3,TR11366|c0_g1,TR11524|c0_g3,TR11539|c0_g1,TR11615|c0_g2,TR11718|…
	GO:0048046	apoplast	cellular_component	3.47010114081591e-23	2.0057184593916e-19	122	3591	TR10327|c0_g1,TR10334|c0_g1,TR10477|c5_g1,TR10477|c5_g2,TR10605|c0_g2,TR10625|c0_g3,TR10625|c0_g5,TR10625|c0_g6,TR10693|c0_g1,TR10746|c0_g2,TR10753|c1_g1,TR10753|c2_g1,TR10874|c0_g1,TR10934|c0_g1,TR10934|c1_g1,TR10934|c2_g2,TR10934|c2_g4,TR10934|c2_g5,TR10941|c0_g1,TR1115|c1_g1,TR11259|c0_g3,TR11259|c0_g4,TR11259|c0_g5,TR11285|c1_g3,TR11366|c0_g1,TR1146|c0_g1,TR1146|c0_g2,TR1146|c0_g3,TR11539|c0_…
	GO:0005576	extracellular region	cellular_component	4.0457297875588e-19	1.55895454480599e-15	135	3591	TR10295|c0_g1,TR10334|c0_g1,TR10495|c2_g2,TR10522|c0_g1,TR10564|c0_g1,TR10597|c1_g1,TR10605|c0_g2,TR10849|c0_g1,TR10874|c0_g1,TR1093|c0_g1,TR1115|c1_g1,TR11197|c0_g1,TR11234|c2_g4,TR11310|c1_g3,TR11310|c1_g6,TR11310|c1_g9,TR11414|c0_g1,TR11537|c1_g3,TR11718|c0_g2,TR11887|c0_g1,TR11889|c0_g4,TR11901|c0_g1,TR12086|c0_g1,TR12318|c0_g1,TR12323|c3_g2,TR1242|c0_g1,TR12665|c0_g1,TR12728|c0_g1,TR12791|c1…
	GO:0009505	plant-type cell wall	cellular_component	1.82407483204715e-18	5.27157626461625e-15	78	3591	TR10495|c2_g2,TR10522|c0_g1,TR10753|c2_g1,TR10874|c0_g1,TR10934|c0_g1,TR10934|c1_g1,TR10934|c2_g2,TR10934|c2_g4,TR10934|c2_g5,TR1093|c0_g1,TR1115|c1_g1,TR11197|c0_g1,TR11285|c1_g3,TR11310|c1_g3,TR11366|c0_g1,TR11539|c0_g1,TR11718|c0_g2,TR11736|c0_g1,TR11758|c0_g5,TR11901|c0_g1,TR12599|c0_g1,TR12665|c0_g1,TR12791|c1_g1,TR12881|c0_g1,TR13032|c0_g1,TR13111|c0_g1,TR13280|c0_g1,TR13433|c0_g1,TR13506|c…
	GO:0009765	photosynthesis, light harvesting	biological_process	8.81436779488164e-17	2.03788183417663e-13	28	3591	TR1282|c1_g1,TR1282|c1_g4,TR13554|c0_g1,TR13651|c0_g1,TR13686|c0_g1,TR13686|c0_g4,TR14497|c0_g1,TR14497|c0_g2,TR14955|c0_g1,TR15185|c0_g1,TR15185|c0_g3,TR15399|c0_g1,TR17703|c0_g1,TR1827|c0_g1,TR1827|c0_g2,TR19350|c0_g1,TR19350|c0_g2,TR2126|c0_g1,TR6176|c0_g1,TR6176|c0_g2,TR6342|c0_g1,TR6564|c0_g1,TR6694|c0_g2,TR8367|c0_g1,TR8367|c0_g2,TR8721|c0_g1,TR9301|c0_g1,TR9301|c1_g1
	GO:0009522	photosystem I	cellular_component	5.26999721136429e-16	1.01535279605619e-12	31	3591	TR1282|c1_g1,TR1282|c1_g4,TR13554|c0_g1,TR13651|c0_g1,TR13686|c0_g1,TR13686|c0_g4,TR14497|c0_g1,TR14497|c0_g2,TR14668|c0_g3,TR14955|c0_g1,TR15185|c0_g1,TR15185|c0_g3,TR15399|c0_g1,TR17703|c0_g1,TR1827|c0_g1,TR1827|c0_g2,TR18836|c0_g1,TR18836|c0_g2,TR19350|c0_g1,TR19350|c0_g2,TR2126|c0_g1,TR6176|c0_g1,TR6176|c0_g2,TR6342|c0_g1,TR6564|c0_g1,TR6694|c0_g2,TR8367|c0_g1,TR8367|c0_g2,TR8721|c0_g1,TR9301…
	GO:0009523	photosystem II	cellular_component	4.92259367940908e-15	8.12931184770984e-12	30	3591	TR1282|c1_g1,TR1282|c1_g4,TR13554|c0_g1,TR13651|c0_g1,TR13686|c0_g1,TR13686|c0_g4,TR14497|c0_g1,TR14497|c0_g2,TR14955|c0_g1,TR15185|c0_g1,TR15185|c0_g3,TR15399|c0_g1,TR17703|c0_g1,TR18053|c0_g1,TR1827|c0_g1,TR1827|c0_g2,TR19350|c0_g1,TR19350|c0_g2,TR2126|c0_g1,TR6176|c0_g1,TR6176|c0_g2,TR6342|c0_g1,TR6564|c0_g1,TR6694|c0_g2,TR8367|c0_g1,TR8367|c0_g2,TR8721|c0_g1,TR9301|c0_g1,TR9301|c1_g1,TR9629|c…
	GO:0016168	chlorophyll binding	molecular_function	2.87651060270163e-14	4.15655782090386e-11	28	3591	TR1282|c1_g1,TR1282|c1_g4,TR13554|c0_g1,TR13651|c0_g1,TR13686|c0_g1,TR13686|c0_g4,TR14497|c0_g1,TR14497|c0_g2,TR14955|c0_g1,TR15185|c0_g1,TR15185|c0_g3,TR15399|c0_g1,TR17703|c0_g1,TR1827|c0_g1,TR1827|c0_g2,TR19350|c0_g1,TR19350|c0_g2,TR2126|c0_g1,TR6176|c0_g1,TR6176|c0_g2,TR6342|c0_g1,TR6564|c0_g1,TR6694|c0_g2,TR8367|c0_g1,TR8367|c0_g2,TR8721|c0_g1,TR9301|c0_g1,TR9301|c1_g1
	GO:0009507	chloroplast	cellular_component	1.98311452817681e-12	2.54720043841376e-09	284	3591	TR10070|c0_g1,TR10129|c0_g1,TR10295|c0_g1,TR10315|c0_g1,TR10318|c0_g1,TR10334|c0_g1,TR10335|c0_g1,TR10418|c0_g1,TR10448|c0_g1,TR10457|c0_g1,TR10693|c0_g1,TR1072|c5_g2,TR10887|c0_g3,TR10931|c2_g2,TR10941|c0_g1,TR11147|c0_g20,TR11255|c0_g5,TR11259|c0_g3,TR11259|c0_g5,TR11286|c0_g2,TR11286|c0_g4,TR11429|c0_g2,TR11429|c2_g1,TR1146|c0_g1,TR1146|c0_g2,TR1146|c0_g3,TR11524|c0_g3,TR11568|c0_g1,TR11673|c0…
	GO:0005773	vacuole	cellular_component	3.38850372288362e-10	3.91711030365347e-07	111	3591	TR10853|c1_g1,TR1090|c0_g10,TR1090|c0_g13,TR10941|c0_g1,TR11234|c2_g4,TR11310|c1_g3,TR11399|c0_g1,TR11414|c0_g1,TR11524|c0_g3,TR11537|c1_g3,TR11539|c0_g1,TR11615|c0_g2,TR11739|c0_g2,TR11739|c1_g1,TR11876|c0_g3,TR11876|c0_g4,TR11876|c0_g5,TR11876|c0_g6,TR11876|c0_g7,TR11876|c0_g8,TR11889|c0_g4,TR11958|c0_g1,TR12157|c0_g1,TR1228|c0_g1,TR12318|c0_g1,TR1242|c0_g1,TR12519|c0_g1,TR12979|c0_g2,TR13021|c…
	GO:0009409	response to cold	biological_process	3.86626274004698e-10	4.06309066135846e-07	75	3591	TR10693|c0_g1,TR10753|c2_g1,TR10931|c2_g2,TR10941|c0_g1,TR11255|c0_g5,TR1146|c0_g1,TR1146|c0_g2,TR1146|c0_g3,TR11511|c0_g1,TR11876|c0_g3,TR11876|c0_g4,TR11876|c0_g5,TR11876|c0_g6,TR11876|c0_g7,TR11876|c0_g8,TR11879|c0_g2,TR11929|c0_g1,TR11958|c0_g1,TR12088|c0_g1,TR12583|c0_g1,TR12800|c0_g1,TR13807|c0_g1,TR13944|c0_g1,TR13994|c0_g1,TR14090|c0_g1,TR14220|c0_g1,TR1453|c0_g1,TR14586|c0_g1,TR1514|c0_g…
	GO:0009535	chloroplast thylakoid membrane	cellular_component	2.47452334382639e-09	2.38379082121942e-06	68	3591	TR10693|c0_g1,TR11255|c0_g5,TR11286|c0_g4,TR11568|c0_g1,TR12684|c0_g2,TR12684|c0_g3,TR12684|c0_g9,TR1282|c1_g1,TR1282|c1_g4,TR13360|c0_g1,TR13554|c0_g1,TR13651|c0_g1,TR13686|c0_g1,TR13686|c0_g4,TR13731|c1_g1,TR14039|c0_g1,TR14497|c0_g1,TR14497|c0_g2,TR14955|c0_g1,TR1507|c2_g2,TR15185|c0_g1,TR15185|c0_g3,TR15261|c0_g1,TR15290|c0_g3,TR15399|c0_g1,TR1632|c0_g1,TR1672|c0_g1,TR17041|c0_g1,TR17563|c0_g…
	GO:0018298	protein-chromophore linkage	biological_process	1.61614715840719e-08	1.37989961584143e-05	28	3591	TR1282|c1_g1,TR1282|c1_g4,TR13554|c0_g1,TR13651|c0_g1,TR13686|c0_g1,TR13686|c0_g4,TR14497|c0_g1,TR14497|c0_g2,TR14955|c0_g1,TR15185|c0_g1,TR15185|c0_g3,TR15399|c0_g1,TR17703|c0_g1,TR1827|c0_g1,TR1827|c0_g2,TR19350|c0_g1,TR19350|c0_g2,TR2126|c0_g1,TR6176|c0_g1,TR6176|c0_g2,TR6342|c0_g1,TR6564|c0_g1,TR6694|c0_g2,TR8367|c0_g1,TR8367|c0_g2,TR8721|c0_g1,TR9301|c0_g1,TR9301|c1_g1
	GO:0005774	vacuolar membrane	cellular_component	1.67115870430623e-08	1.37989961584143e-05	98	3591	TR10026|c0_g1,TR10295|c0_g1,TR10496|c0_g1,TR10820|c0_g1,TR10941|c0_g1,TR11259|c0_g3,TR11259|c0_g4,TR11259|c0_g5,TR11285|c1_g3,TR11524|c0_g3,TR11615|c0_g2,TR11739|c1_g1,TR11876|c0_g3,TR11876|c0_g4,TR11876|c0_g5,TR11876|c0_g6,TR11876|c0_g7,TR11876|c0_g8,TR11958|c0_g1,TR12157|c0_g1,TR12417|c1_g7,TR12519|c0_g1,TR12628|c1_g1,TR12879|c0_g2,TR13106|c0_g7,TR13111|c0_g1,TR13144|c1_g1,TR13315|c0_g1,TR13506…
	GO:0046658	anchored component of plasma membrane	cellular_component	7.50074823911909e-08	5.78057664294778e-05	25	3591	TR11297|c0_g1,TR13348|c0_g1,TR13427|c0_g1,TR13433|c0_g1,TR13506|c0_g1,TR13506|c0_g2,TR14013|c0_g1,TR14103|c0_g1,TR17743|c0_g2,TR20139|c0_g1,TR20701|c0_g1,TR21091|c0_g1,TR21091|c0_g4,TR21091|c0_g7,TR2131|c0_g1,TR2250|c0_g1,TR246|c0_g1,TR265|c1_g1,TR3307|c1_g1,TR3478|c0_g1,TR3525|c0_g1,TR4939|c0_g1,TR6868|c0_g1,TR7743|c0_g1,TR9856|c0_g1
	GO:0009809	lignin biosynthetic process	biological_process	8.5633922953566e-08	6.18705093339515e-05	29	3591	TR10205|c0_g1,TR10327|c0_g1,TR10477|c5_g1,TR10477|c5_g2,TR10522|c0_g1,TR10547|c0_g4,TR12598|c0_g1,TR13159|c0_g1,TR13164|c0_g1,TR15704|c1_g1,TR21668|c1_g1,TR21708|c0_g1,TR21708|c0_g3,TR21711|c1_g1,TR2482|c0_g1,TR3324|c0_g1,TR378|c0_g1,TR4884|c0_g1,TR5064|c0_g12,TR5064|c0_g14,TR5064|c0_g16,TR5064|c0_g19,TR5064|c0_g20,TR5064|c0_g4,TR5064|c0_g5,TR5064|c0_g7,TR518|c0_g1,TR8535|c0_g1,TR8620|c0_g2
	GO:0009506	plasmodesma	cellular_component	9.9673314543e-08	6.777785388924e-05	204	3591	TR10142|c0_g2,TR10142|c1_g1,TR10378|c0_g1,TR10448|c0_g1,TR10495|c2_g2,TR10567|c0_g1,TR10625|c0_g3,TR10625|c0_g5,TR10625|c0_g6,TR10643|c0_g1,TR10750|c4_g1,TR10905|c0_g2,TR10934|c0_g1,TR10934|c1_g1,TR10934|c2_g2,TR10934|c2_g4,TR10934|c2_g5,TR1093|c0_g1,TR10941|c0_g1,TR1095|c0_g1,TR11147|c0_g20,TR1115|c1_g1,TR11197|c0_g1,TR11204|c7_g14,TR11218|c0_g1,TR11223|c2_g6,TR11232|c6_g3,TR11234|c2_g4,TR11251|…
	GO:0009741	response to brassinosteroid	biological_process	3.60989141407093e-07	0.000231835248592556	23	3591	TR10753|c2_g1,TR10934|c0_g1,TR10934|c1_g1,TR10934|c2_g2,TR10934|c2_g4,TR10934|c2_g5,TR12378|c0_g1,TR12378|c0_g4,TR12378|c0_g5,TR17387|c0_g1,TR18052|c0_g2,TR18052|c0_g4,TR18776|c0_g1,TR19572|c0_g1,TR1976|c0_g1,TR20418|c0_g1,TR21184|c0_g1,TR2327|c0_g1,TR830|c0_g1,TR8320|c0_g1,TR8712|c0_g1,TR9335|c0_g2,TR9702|c0_g1
	GO:0020037	heme binding	molecular_function	4.0963043316999e-07	0.000249227779339215	58	3591	TR1007|c0_g1,TR10390|c0_g1,TR10522|c0_g1,TR10925|c0_g1,TR11499|c1_g2,TR12037|c0_g1,TR12470|c0_g1,TR12470|c0_g2,TR12470|c0_g3,TR13164|c0_g1,TR13713|c0_g1,TR15391|c0_g1,TR15395|c0_g1,TR1559|c0_g1,TR16151|c0_g1,TR1632|c0_g1,TR16469|c0_g1,TR17513|c0_g1,TR17626|c1_g1,TR17777|c0_g1,TR17777|c1_g1,TR17854|c0_g1,TR18230|c0_g2,TR18621|c0_g1,TR19049|c0_g1,TR19389|c0_g1,TR1976|c0_g1,TR20107|c0_g1,TR20827|c0_…
	GO:0031225	anchored component of membrane	cellular_component	4.93691467091772e-07	0.000285353667979044	26	3591	TR11297|c0_g1,TR13348|c0_g1,TR13427|c0_g1,TR13433|c0_g1,TR13506|c0_g1,TR13506|c0_g2,TR14013|c0_g1,TR14103|c0_g1,TR14591|c0_g2,TR15192|c0_g1,TR20139|c0_g1,TR20701|c0_g1,TR21091|c0_g1,TR21091|c0_g4,TR21091|c0_g7,TR2250|c0_g1,TR246|c0_g1,TR265|c1_g1,TR3307|c1_g1,TR3478|c0_g1,TR3525|c0_g1,TR4939|c0_g1,TR6868|c0_g1,TR7743|c0_g1,TR9048|c0_g1,TR9856|c0_g1
	GO:0006952	defense response	biological_process	1.48163124722834e-06	0.000815602724664745	118	3591	TR1007|c0_g1,TR10182|c0_g1,TR10905|c0_g2,TR11050|c0_g1,TR11192|c15_g10,TR11192|c15_g13,TR11192|c15_g14,TR11204|c7_g2,TR11204|c7_g6,TR11204|c7_g9,TR11252|c0_g4,TR11252|c0_g7,TR11252|c0_g9,TR11265|c1_g4,TR11278|c0_g1,TR11321|c3_g5,TR11429|c0_g2,TR1157|c0_g4,TR1157|c0_g8,TR11615|c0_g2,TR11657|c0_g12,TR1175|c4_g9,TR11876|c0_g3,TR11876|c0_g4,TR11876|c0_g5,TR11876|c0_g6,TR11876|c0_g7,TR11876|c0_g8,TR11…
	GO:0009527	plastid outer membrane	cellular_component	2.47468715024677e-06	0.00130033561167512	9	3591	TR11876|c0_g3,TR11876|c0_g4,TR11876|c0_g5,TR11876|c0_g6,TR11876|c0_g7,TR11876|c0_g8,TR14090|c0_g1,TR4054|c0_g1,TR4054|c0_g2
	GO:0009651	response to salt stress	biological_process	6.31082080262675e-06	0.00317187341210284	80	3591	TR10418|c0_g1,TR10437|c0_g1,TR10751|c1_g2,TR10812|c0_g1,TR1082|c0_g1,TR10931|c2_g2,TR10941|c0_g1,TR11255|c0_g5,TR1146|c0_g1,TR1146|c0_g2,TR1146|c0_g3,TR11879|c0_g2,TR11887|c0_g1,TR11929|c0_g1,TR11958|c0_g1,TR12088|c0_g1,TR12519|c0_g1,TR12583|c0_g1,TR12701|c0_g1,TR12800|c0_g1,TR13138|c0_g1,TR13652|c0_g1,TR13808|c0_g1,TR13863|c0_g1,TR13876|c0_g1,TR14220|c0_g1,TR14469|c0_g2,TR14928|c0_g1,TR15395|c0_…
	GO:0004553	hydrolase activity, hydrolyzing O-glycosyl compounds	molecular_function	7.31568199060767e-06	0.00352372015880936	36	3591	TR10547|c0_g3,TR10547|c0_g4,TR10753|c1_g1,TR10753|c2_g1,TR11185|c9_g24,TR11281|c1_g1,TR11505|c5_g3,TR11615|c0_g2,TR11711|c0_g1,TR11736|c0_g1,TR13298|c0_g2,TR13433|c0_g1,TR13675|c0_g1,TR14139|c0_g1,TR17029|c0_g1,TR18874|c0_g1,TR19322|c0_g1,TR20605|c0_g3,TR20605|c0_g7,TR20792|c0_g1,TR21064|c0_g1,TR21546|c1_g1,TR2250|c0_g1,TR4685|c0_g1,TR4707|c0_g1,TR519|c1_g2,TR5627|c0_g1,TR7525|c0_g1,TR8142|c1_g1,…
	GO:0004601	peroxidase activity	molecular_function	8.25425179933461e-06	0.00368959428611814	25	3591	TR10522|c0_g1,TR12499|c0_g1,TR13164|c0_g1,TR15395|c0_g1,TR1559|c0_g1,TR1632|c0_g1,TR18621|c0_g1,TR19519|c0_g1,TR21399|c0_g2,TR21399|c0_g5,TR4062|c0_g1,TR5064|c0_g12,TR5064|c0_g14,TR5064|c0_g16,TR5064|c0_g17,TR5064|c0_g18,TR5064|c0_g19,TR5064|c0_g1,TR5064|c0_g20,TR5064|c0_g4,TR5064|c0_g5,TR5064|c0_g7,TR7324|c0_g1,TR9125|c0_g1,TR9864|c0_g1
	GO:0031640	killing of cells of other organism	biological_process	8.45139938349954e-06	0.00368959428611814	12	3591	TR11887|c0_g1,TR13468|c0_g1,TR15180|c0_g1,TR18260|c0_g1,TR19871|c0_g1,TR19959|c0_g1,TR5060|c0_g2,TR6424|c0_g1,TR6982|c0_g1,TR7002|c0_g2,TR7002|c0_g3,TR9387|c0_g1
	GO:0009607	response to biotic stimulus	biological_process	8.61756450909946e-06	0.00368959428611814	13	3591	TR11615|c0_g2,TR1228|c0_g1,TR1451|c0_g1,TR17714|c0_g1,TR19022|c0_g1,TR1938|c0_g1,TR20518|c0_g1,TR20518|c0_g2,TR20518|c0_g3,TR2731|c0_g1,TR3111|c0_g1,TR6424|c0_g1,TR9387|c0_g1
	GO:0006073	cellular glucan metabolic process	biological_process	1.00606665935982e-05	0.00389695575217196	9	3591	TR10753|c1_g1,TR10753|c2_g1,TR18874|c0_g1,TR19322|c0_g1,TR21064|c0_g1,TR4707|c0_g1,TR5627|c0_g1,TR9335|c0_g2,TR9777|c0_g1
	GO:0016762	xyloglucan:xyloglucosyl transferase activity	molecular_function	1.00606665935982e-05	0.00389695575217196	9	3591	TR10753|c1_g1,TR10753|c2_g1,TR18874|c0_g1,TR19322|c0_g1,TR21064|c0_g1,TR4707|c0_g1,TR5627|c0_g1,TR9335|c0_g2,TR9777|c0_g1
	GO:0042542	response to hydrogen peroxide	biological_process	1.01132069693044e-05	0.00389695575217196	31	3591	TR10295|c0_g1,TR10941|c0_g1,TR11259|c0_g3,TR11259|c0_g4,TR11259|c0_g5,TR12885|c1_g2,TR13049|c0_g1,TR13131|c0_g1,TR13596|c0_g1,TR15077|c1_g1,TR1514|c0_g1,TR17800|c0_g2,TR1809|c1_g1,TR19243|c4_g1,TR20411|c0_g1,TR20574|c1_g1,TR21322|c0_g1,TR21399|c0_g2,TR21399|c0_g5,TR2179|c0_g1,TR2482|c0_g1,TR2865|c0_g1,TR3086|c0_g1,TR426|c0_g2,TR431|c0_g1,TR4785|c0_g1,TR4884|c0_g1,TR496|c0_g1,TR63|c0_g12,TR9274|c0…
	GO:0009611	response to wounding	biological_process	1.10781379863184e-05	0.0041310733910271	57	3591	TR1007|c0_g1,TR10437|c0_g1,TR10625|c0_g3,TR10625|c0_g5,TR10625|c0_g6,TR10751|c1_g2,TR11255|c0_g5,TR11286|c0_g2,TR11286|c0_g4,TR11429|c0_g2,TR12499|c0_g1,TR12583|c0_g1,TR12800|c0_g1,TR12861|c0_g1,TR13863|c0_g1,TR14090|c0_g1,TR14469|c0_g2,TR1453|c0_g1,TR15315|c0_g1,TR15315|c1_g1,TR15704|c1_g1,TR15991|c0_g1,TR16487|c0_g1,TR1938|c0_g1,TR19813|c0_g2,TR20411|c0_g1,TR21158|c0_g2,TR21495|c0_g2,TR21495|c0…
	GO:0050832	defense response to fungus	biological_process	1.51704551234349e-05	0.00537720766442944	52	3591	TR10693|c0_g1,TR10931|c2_g2,TR10934|c0_g1,TR10934|c1_g1,TR10934|c2_g2,TR10934|c2_g4,TR10934|c2_g5,TR11278|c0_g1,TR11286|c0_g2,TR11293|c0_g22,TR11479|c2_g3,TR11887|c0_g1,TR12499|c0_g1,TR13468|c0_g1,TR14220|c0_g1,TR1453|c0_g1,TR15180|c0_g1,TR1672|c0_g1,TR18260|c0_g1,TR19631|c0_g1,TR19695|c0_g1,TR19871|c0_g1,TR19959|c0_g1,TR21091|c0_g1,TR21091|c0_g4,TR21091|c0_g7,TR21277|c0_g1,TR2179|c0_g1,TR264|c0_…
	GO:0015706	nitrate transport	biological_process	1.60424236787288e-05	0.00537720766442944	16	3591	TR10108|c0_g1,TR14591|c0_g2,TR1572|c0_g1,TR1672|c0_g1,TR19389|c0_g1,TR20522|c0_g1,TR21160|c0_g1,TR21416|c0_g1,TR21703|c3_g2,TR2240|c0_g1,TR2485|c0_g1,TR3414|c0_g1,TR5114|c0_g1,TR5114|c0_g2,TR5882|c0_g1,TR7855|c1_g2
	GO:0010322	regulation of isopentenyl diphosphate biosynthetic process, methylerythritol 4-phosphate pathway	biological_process	1.65460870576732e-05	0.00537720766442944	4	3591	TR1326|c0_g1,TR19316|c0_g1,TR19674|c0_g1,TR6729|c0_g1
	GO:1902395	regulation of 1-deoxy-D-xylulose-5-phosphate synthase activity	biological_process	1.65460870576732e-05	0.00537720766442944	4	3591	TR1326|c0_g1,TR19316|c0_g1,TR19674|c0_g1,TR6729|c0_g1
	GO:0071555	cell wall organization	biological_process	1.67456294047976e-05	0.00537720766442944	55	3591	TR10203|c0_g1,TR10753|c1_g1,TR10753|c2_g1,TR10852|c0_g5,TR10852|c0_g7,TR11197|c0_g1,TR11265|c1_g4,TR11511|c0_g1,TR11539|c0_g1,TR11736|c0_g1,TR12009|c1_g1,TR12136|c0_g5,TR12665|c0_g1,TR1273|c0_g1,TR13433|c0_g1,TR14028|c0_g1,TR1433|c0_g1,TR14794|c0_g1,TR15829|c0_g1,TR17383|c0_g1,TR17854|c0_g1,TR18647|c1_g1,TR18853|c0_g1,TR18874|c0_g1,TR19049|c0_g1,TR19257|c0_g2,TR19322|c0_g1,TR20178|c0_g1,TR21064|c…
	GO:0009414	response to water deprivation	biological_process	2.0792336436013e-05	0.00649620024865702	51	3591	TR1007|c0_g1,TR10327|c0_g1,TR10477|c5_g1,TR10477|c5_g2,TR1064|c0_g1,TR10753|c1_g1,TR10941|c0_g1,TR11879|c0_g2,TR11958|c0_g1,TR12519|c0_g1,TR12583|c0_g1,TR12598|c0_g1,TR12728|c0_g1,TR13652|c0_g1,TR13713|c0_g1,TR13863|c0_g1,TR14220|c0_g1,TR15315|c0_g1,TR15315|c1_g1,TR16350|c0_g1,TR16831|c0_g1,TR1722|c1_g1,TR1722|c2_g1,TR1722|c2_g3,TR1722|c2_g5,TR17800|c0_g2,TR18874|c0_g1,TR1935|c0_g1,TR1938|c0_g1,T…
	GO:0009644	response to high light intensity	biological_process	2.60808070905895e-05	0.00793405605176881	29	3591	TR10295|c0_g1,TR10693|c0_g1,TR10941|c0_g1,TR11259|c0_g3,TR11259|c0_g4,TR11259|c0_g5,TR12583|c0_g1,TR13049|c0_g1,TR13131|c0_g1,TR13596|c0_g1,TR14586|c0_g1,TR14955|c0_g1,TR15077|c1_g1,TR17800|c0_g2,TR1809|c1_g1,TR21322|c0_g1,TR21399|c0_g2,TR21399|c0_g5,TR2179|c0_g1,TR2865|c0_g1,TR3086|c0_g1,TR431|c0_g1,TR4785|c0_g1,TR63|c0_g12,TR6694|c0_g2,TR8419|c1_g1,TR8721|c0_g1,TR9274|c0_g1,TR9274|c0_g2
	GO:0005975	carbohydrate metabolic process	biological_process	3.15323799257252e-05	0.00930876918732966	63	3591	TR10547|c0_g3,TR10547|c0_g4,TR10853|c1_g1,TR11185|c9_g24,TR11281|c1_g1,TR11285|c1_g3,TR11297|c0_g1,TR11324|c0_g5,TR11324|c0_g8,TR11366|c0_g1,TR11505|c5_g3,TR11539|c0_g1,TR1157|c0_g4,TR1157|c0_g8,TR11615|c0_g2,TR11711|c0_g1,TR11736|c0_g1,TR11758|c0_g5,TR12885|c1_g2,TR13298|c0_g2,TR13433|c0_g1,TR13675|c0_g1,TR14028|c0_g1,TR14139|c0_g1,TR14794|c0_g1,TR15829|c0_g1,TR17029|c0_g1,TR1722|c1_g1,TR1722|c2…
	GO:0009753	response to jasmonic acid	biological_process	3.27969918270912e-05	0.00930876918732966	38	3591	TR10182|c0_g1,TR10437|c0_g1,TR10693|c0_g1,TR10751|c1_g2,TR11255|c0_g5,TR11286|c0_g4,TR11929|c0_g1,TR12088|c0_g1,TR13468|c0_g1,TR13863|c0_g1,TR14090|c0_g1,TR14469|c0_g2,TR15180|c0_g1,TR15315|c0_g1,TR15315|c1_g1,TR16487|c0_g1,TR1938|c0_g1,TR19695|c0_g1,TR1976|c0_g1,TR20411|c0_g1,TR20866|c0_g1,TR21158|c0_g2,TR21495|c0_g4,TR21787|c2_g15,TR3438|c0_g2,TR4054|c0_g1,TR4054|c0_g2,TR426|c0_g2,TR496|c0_g1,T…
	GO:0009536	plastid	cellular_component	3.30155308547159e-05	0.00930876918732966	47	3591	TR10457|c0_g1,TR10496|c0_g1,TR10931|c2_g2,TR11286|c0_g2,TR11876|c0_g3,TR11876|c0_g4,TR11876|c0_g5,TR11876|c0_g6,TR11876|c0_g7,TR11876|c0_g8,TR12270|c0_g1,TR13113|c0_g1,TR13144|c1_g1,TR13215|c0_g1,TR1326|c0_g1,TR13965|c0_g1,TR14090|c0_g1,TR1453|c0_g1,TR1632|c0_g1,TR1672|c0_g1,TR17228|c0_g1,TR1722|c1_g1,TR1722|c2_g1,TR1722|c2_g3,TR1722|c2_g5,TR1780|c0_g1,TR19653|c0_g1,TR19674|c0_g1,TR20453|c0_g1,TR…
	GO:0006979	response to oxidative stress	biological_process	3.39693767042182e-05	0.00934966654049436	52	3591	TR10522|c0_g1,TR10894|c0_g2,TR10905|c0_g2,TR12157|c0_g1,TR12158|c1_g1,TR12583|c0_g1,TR12800|c0_g1,TR12800|c1_g1,TR13113|c0_g1,TR13164|c0_g1,TR14586|c0_g1,TR15395|c0_g1,TR1559|c0_g1,TR16070|c0_g1,TR1632|c0_g1,TR17800|c0_g2,TR1861|c0_g1,TR18621|c0_g1,TR19243|c4_g1,TR19487|c0_g1,TR21091|c0_g1,TR21091|c0_g4,TR21091|c0_g7,TR21399|c0_g2,TR21399|c0_g5,TR21676|c2_g1,TR2311|c0_g1,TR2426|c1_g3,TR2482|c0_g1…
	GO:1903959	regulation of anion transmembrane transport	biological_process	4.37589881454018e-05	0.0117640442549034	7	3591	TR10108|c0_g1,TR11876|c0_g3,TR11876|c0_g4,TR11876|c0_g5,TR11876|c0_g6,TR11876|c0_g7,TR11876|c0_g8
	GO:0035251	UDP-glucosyltransferase activity	molecular_function	5.44149663684991e-05	0.014296295709542	22	3591	TR10339|c0_g1,TR10573|c0_g1,TR11050|c0_g1,TR11579|c0_g2,TR11932|c2_g1,TR13475|c0_g1,TR15727|c0_g1,TR17558|c0_g1,TR19849|c1_g1,TR20718|c0_g1,TR21768|c4_g3,TR21781|c0_g2,TR21781|c0_g3,TR2232|c0_g1,TR2463|c1_g1,TR24|c3_g5,TR24|c3_g6,TR7146|c0_g1,TR8098|c0_g1,TR8878|c0_g1,TR9691|c0_g1,TR9740|c0_g1
	GO:0015979	photosynthesis	biological_process	6.11062617585953e-05	0.0156975196873192	26	3591	TR10496|c0_g1,TR11673|c0_g1,TR11955|c0_g1,TR12583|c0_g1,TR12684|c0_g2,TR12684|c0_g3,TR12684|c0_g9,TR1282|c1_g4,TR13041|c0_g1,TR13360|c0_g1,TR13731|c1_g1,TR14668|c0_g3,TR14955|c0_g1,TR15261|c0_g1,TR17041|c0_g1,TR17563|c0_g1,TR18053|c0_g1,TR18715|c0_g3,TR19691|c0_g1,TR21080|c1_g1,TR21255|c5_g2,TR21277|c0_g1,TR3586|c0_g1,TR8367|c0_g1,TR9202|c0_g1,TR9629|c2_g1
	GO:0008308	voltage-gated anion channel activity	molecular_function	6.75357259806788e-05	0.016958217666538	7	3591	TR10108|c0_g1,TR11876|c0_g3,TR11876|c0_g4,TR11876|c0_g5,TR11876|c0_g6,TR11876|c0_g7,TR11876|c0_g8
	GO:0004650	polygalacturonase activity	molecular_function	6.89477707895576e-05	0.016958217666538	9	3591	TR14028|c0_g1,TR14794|c0_g1,TR15829|c0_g1,TR265|c0_g1,TR265|c1_g1,TR3461|c0_g1,TR3461|c1_g1,TR4174|c0_g1,TR9367|c1_g1
	GO:0009941	chloroplast envelope	cellular_component	7.35706652794429e-05	0.017419790224571	69	3591	TR10315|c0_g1,TR10496|c0_g1,TR10625|c0_g3,TR10625|c0_g5,TR10625|c0_g6,TR10693|c0_g1,TR10931|c2_g2,TR11255|c0_g5,TR11259|c0_g3,TR11286|c0_g4,TR11568|c0_g1,TR11876|c0_g3,TR11876|c0_g4,TR11876|c0_g5,TR11876|c0_g6,TR11876|c0_g7,TR11876|c0_g8,TR12270|c0_g1,TR12479|c0_g1,TR12519|c0_g1,TR13055|c0_g1,TR13215|c0_g1,TR13315|c0_g1,TR13731|c1_g1,TR14090|c0_g1,TR14791|c0_g1,TR15261|c0_g1,TR15290|c0_g3,TR1632|…
	GO:0042744	hydrogen peroxide catabolic process	biological_process	7.38382111595136e-05	0.017419790224571	22	3591	TR10522|c0_g1,TR13164|c0_g1,TR15395|c0_g1,TR1559|c0_g1,TR1632|c0_g1,TR18621|c0_g1,TR21399|c0_g2,TR21399|c0_g5,TR4062|c0_g1,TR5064|c0_g12,TR5064|c0_g14,TR5064|c0_g16,TR5064|c0_g17,TR5064|c0_g18,TR5064|c0_g19,TR5064|c0_g1,TR5064|c0_g20,TR5064|c0_g4,TR5064|c0_g5,TR5064|c0_g7,TR7027|c0_g2,TR9125|c0_g1
	GO:0009408	response to heat	biological_process	7.59920500151703e-05	0.0175693619635074	45	3591	TR10295|c0_g1,TR10596|c0_g1,TR10753|c2_g1,TR10941|c0_g1,TR11259|c0_g3,TR11259|c0_g4,TR11259|c0_g5,TR11879|c0_g2,TR12153|c1_g1,TR12499|c0_g1,TR13049|c0_g1,TR1326|c0_g1,TR13596|c0_g1,TR13792|c0_g2,TR13876|c0_g1,TR14488|c0_g1,TR1514|c0_g1,TR17800|c0_g2,TR19316|c0_g1,TR19413|c0_g1,TR19519|c0_g1,TR19674|c0_g1,TR20335|c0_g1,TR21322|c0_g1,TR21399|c0_g2,TR21399|c0_g5,TR2179|c0_g1,TR264|c0_g2,TR264|c0_g5,…
	GO:0046274	lignin catabolic process	biological_process	0.00013332759381178	0.0300129922488368	9	3591	TR10327|c0_g1,TR10477|c5_g1,TR10477|c5_g2,TR12598|c0_g1,TR1825|c0_g1,TR2311|c0_g1,TR255|c0_g1,TR378|c0_g1,TR8535|c0_g1
	GO:0009579	thylakoid	cellular_component	0.000136026572283781	0.0300129922488368	35	3591	TR10141|c1_g1,TR10693|c0_g1,TR10931|c2_g2,TR12417|c1_g7,TR12684|c0_g2,TR12684|c0_g3,TR12684|c0_g9,TR13360|c0_g1,TR14955|c0_g1,TR15091|c0_g1,TR15185|c0_g1,TR15185|c0_g3,TR1632|c0_g1,TR1672|c0_g1,TR17563|c0_g1,TR18715|c0_g3,TR18836|c0_g1,TR18836|c0_g2,TR19519|c0_g1,TR20289|c3_g1,TR20915|c0_g1,TR21018|c0_g1,TR21255|c5_g2,TR2126|c0_g1,TR21277|c0_g1,TR21495|c0_g4,TR3586|c0_g1,TR3667|c0_g1,TR6572|c0_g1…
	GO:0009570	chloroplast stroma	cellular_component	0.00013775794089046	0.0300129922488368	86	3591	TR10315|c0_g1,TR10318|c0_g1,TR10457|c0_g1,TR10625|c0_g3,TR10625|c0_g5,TR10625|c0_g6,TR10693|c0_g1,TR10746|c0_g2,TR10887|c0_g3,TR10931|c2_g2,TR11255|c0_g5,TR11286|c0_g4,TR11429|c0_g2,TR11429|c2_g1,TR11673|c0_g1,TR11711|c0_g1,TR12513|c0_g2,TR12603|c0_g1,TR12684|c0_g2,TR12684|c0_g3,TR12684|c0_g9,TR12771|c0_g1,TR13089|c0_g1,TR1326|c0_g1,TR13280|c0_g1,TR13360|c0_g1,TR13491|c0_g1,TR13675|c0_g1,TR14052|…
	GO:0016747	transferase activity, transferring acyl groups other than amino-acyl groups	molecular_function	0.000140199098740241	0.0300129922488368	18	3591	TR10205|c0_g1,TR11916|c0_g1,TR13994|c0_g1,TR1407|c1_g1,TR15093|c0_g1,TR15093|c1_g1,TR16071|c0_g2,TR21668|c1_g1,TR244|c2_g1,TR244|c2_g3,TR35|c1_g2,TR5049|c0_g2,TR5119|c0_g6,TR5119|c0_g7,TR721|c0_g1,TR7832|c0_g1,TR7943|c0_g1,TR9268|c0_g1
	GO:0004497	monooxygenase activity	molecular_function	0.000178668359180184	0.0375528405840533	37	3591	TR1007|c0_g1,TR10390|c0_g1,TR10925|c0_g1,TR11499|c1_g2,TR12037|c0_g1,TR12470|c0_g1,TR12470|c0_g2,TR12470|c0_g3,TR13713|c0_g1,TR15391|c0_g1,TR16151|c0_g1,TR17626|c1_g1,TR17777|c0_g1,TR17777|c1_g1,TR17854|c0_g1,TR18230|c0_g2,TR19049|c0_g1,TR19647|c0_g1,TR1976|c0_g1,TR20827|c0_g1,TR21170|c0_g1,TR2137|c0_g1,TR2137|c0_g3,TR21495|c0_g2,TR21495|c0_g4,TR21604|c0_g1,TR21708|c0_g1,TR21708|c0_g3,TR21711|c1_…
	GO:0046930	pore complex	cellular_component	0.000193797584677746	0.0394512121813023	10	3591	TR11876|c0_g3,TR11876|c0_g4,TR11876|c0_g5,TR11876|c0_g6,TR11876|c0_g7,TR11876|c0_g8,TR14090|c0_g1,TR4054|c0_g1,TR4054|c0_g2,TR6241|c0_g1
	GO:0009813	flavonoid biosynthetic process	biological_process	0.000194525873212303	0.0394512121813023	36	3591	TR10205|c0_g1,TR10339|c0_g1,TR10573|c0_g1,TR10751|c1_g2,TR11050|c0_g1,TR11290|c1_g5,TR11579|c0_g2,TR11916|c0_g1,TR11932|c2_g1,TR13441|c0_g1,TR13475|c0_g1,TR15093|c0_g1,TR15727|c0_g1,TR17558|c0_g1,TR19849|c1_g1,TR20147|c0_g1,TR20718|c0_g1,TR21451|c0_g4,TR21781|c0_g2,TR21781|c0_g3,TR2232|c0_g1,TR239|c6_g1,TR2463|c1_g1,TR24|c3_g5,TR24|c3_g6,TR7146|c0_g1,TR7286|c0_g1,TR7943|c0_g1,TR8098|c0_g1,TR8777|…
	GO:1901430	positive regulation of syringal lignin biosynthetic process	biological_process	0.000200751413050831	0.0396653430493369	8	3591	TR13164|c0_g1,TR5064|c0_g12,TR5064|c0_g14,TR5064|c0_g19,TR5064|c0_g20,TR5064|c0_g4,TR5064|c0_g5,TR5064|c0_g7
	GO:0010224	response to UV-B	biological_process	0.000205421567586856	0.0396653430493369	28	3591	TR10378|c0_g1,TR10437|c0_g1,TR10751|c1_g2,TR1090|c0_g10,TR1090|c0_g13,TR11265|c1_g4,TR11293|c0_g22,TR11916|c0_g1,TR12979|c0_g2,TR1390|c0_g1,TR14469|c0_g2,TR18007|c0_g5,TR18007|c0_g6,TR1976|c0_g1,TR2048|c3_g1,TR21158|c0_g2,TR21451|c0_g4,TR21708|c0_g1,TR21708|c0_g3,TR21711|c1_g1,TR2311|c0_g1,TR329|c0_g4,TR3977|c0_g2,TR5096|c0_g2,TR6839|c0_g1,TR7943|c0_g1,TR9177|c1_g1,TR9229|c0_g1
	GO:0005509	calcium ion binding	molecular_function	0.000205875482955036	0.0396653430493369	38	3591	TR10124|c0_g1,TR10326|c1_g1,TR11879|c0_g2,TR12499|c0_g1,TR12684|c0_g2,TR12684|c0_g3,TR12684|c0_g9,TR13111|c0_g1,TR13235|c1_g1,TR13360|c0_g1,TR1514|c0_g1,TR16069|c0_g1,TR18956|c1_g1,TR19519|c0_g1,TR1986|c0_g1,TR20066|c0_g1,TR20582|c0_g1,TR20611|c0_g1,TR21629|c1_g2,TR2390|c0_g1,TR246|c0_g1,TR2993|c0_g1,TR3110|c0_g1,TR3256|c0_g1,TR3544|c0_g1,TR3586|c0_g1,TR5100|c2_g1,TR5748|c0_g1,TR6221|c0_g1,TR7027…
	GO:0009751	response to salicylic acid	biological_process	0.000221989588508157	0.0420688466090867	29	3591	TR10437|c0_g1,TR10751|c1_g2,TR11232|c6_g3,TR11278|c0_g1,TR11479|c2_g3,TR11929|c0_g1,TR12088|c0_g1,TR13781|c0_g1,TR13863|c0_g1,TR13946|c0_g1,TR14469|c0_g2,TR16427|c0_g1,TR1938|c0_g1,TR19695|c0_g1,TR20411|c0_g1,TR20866|c0_g1,TR21158|c0_g2,TR21697|c0_g8,TR3438|c0_g2,TR405|c0_g1,TR426|c0_g2,TR496|c0_g1,TR5100|c2_g1,TR5125|c0_g8,TR5312|c0_g1,TR5793|c0_g1,TR7024|c0_g1,TR9387|c0_g1,TR9424|c0_g1
	GO:0015288	porin activity	molecular_function	0.000253983255760735	0.0473555876870016	10	3591	TR11876|c0_g3,TR11876|c0_g4,TR11876|c0_g5,TR11876|c0_g6,TR11876|c0_g7,TR11876|c0_g8,TR14090|c0_g1,TR4054|c0_g1,TR4054|c0_g2,TR6241|c0_g1
	GO:0034426	etioplast membrane	cellular_component	0.000278926580138558	0.0511808137524083	4	3591	TR14090|c0_g1,TR4054|c0_g1,TR4054|c0_g2,TR6241|c0_g1
	GO:0016717	oxidoreductase activity, acting on paired donors, with oxidation of a pair of donors resulting in the reduction of molecular oxygen to two molecules of water	molecular_function	0.000293903176981325	0.0525979103125894	6	3591	TR10141|c1_g1,TR15091|c0_g1,TR6572|c0_g1,TR9279|c0_g1,TR9876|c1_g1,TR9876|c2_g1
	GO:0048657	anther wall tapetum cell differentiation	biological_process	0.00029735539820424	0.0525979103125894	9	3591	TR10378|c0_g1,TR11265|c1_g4,TR11293|c0_g22,TR1976|c0_g1,TR2048|c3_g1,TR329|c0_g4,TR5096|c0_g2,TR6839|c0_g1,TR9177|c1_g1
	GO:0045480	galactose oxidase activity	molecular_function	0.00030029948794385	0.0525979103125894	3	3591	TR17681|c0_g1,TR20745|c2_g2,TR20745|c3_g1
	GO:0022626	cytosolic ribosome	cellular_component	0.0003230376644231	0.0557360507571796	47	3591	TR10746|c0_g2,TR10820|c0_g1,TR1146|c0_g1,TR1146|c0_g2,TR1146|c0_g3,TR11524|c0_g3,TR12879|c0_g2,TR13479|c0_g1,TR13706|c1_g1,TR13706|c1_g4,TR13792|c0_g2,TR13807|c0_g1,TR14061|c0_g1,TR14586|c0_g1,TR16362|c0_g1,TR1914|c0_g1,TR1914|c0_g3,TR1914|c1_g2,TR1914|c1_g3,TR1914|c1_g4,TR1914|c1_g5,TR19413|c0_g1,TR20081|c0_g1,TR2179|c0_g1,TR2369|c0_g1,TR2473|c0_g1,TR2552|c1_g2,TR264|c0_g2,TR264|c0_g5,TR264|c0_g…
	GO:0016758	transferase activity, transferring hexosyl groups	molecular_function	0.000336960455424797	0.0572832774222155	27	3591	TR10339|c0_g1,TR10573|c0_g1,TR11050|c0_g1,TR11579|c0_g2,TR11932|c2_g1,TR12089|c0_g4,TR13475|c0_g1,TR15727|c0_g1,TR17558|c0_g1,TR19849|c0_g1,TR19849|c1_g1,TR20718|c0_g1,TR21249|c0_g1,TR21768|c4_g3,TR21781|c0_g2,TR21781|c0_g3,TR2232|c0_g1,TR2401|c0_g1,TR2463|c1_g1,TR24|c3_g5,TR24|c3_g6,TR7146|c0_g1,TR8098|c0_g1,TR8878|c0_g1,TR94|c0_g1,TR9691|c0_g1,TR9740|c0_g1
	GO:0031969	chloroplast membrane	cellular_component	0.000437022884039853	0.0724585530312367	28	3591	TR10141|c1_g1,TR10318|c0_g1,TR10496|c0_g1,TR11259|c0_g3,TR11259|c0_g5,TR11652|c0_g1,TR11673|c0_g1,TR12479|c0_g1,TR13041|c0_g1,TR13215|c0_g1,TR13731|c1_g1,TR1390|c0_g1,TR14643|c1_g1,TR15091|c0_g1,TR1672|c0_g1,TR1780|c0_g1,TR21170|c0_g1,TR21255|c5_g2,TR2240|c0_g1,TR264|c0_g2,TR264|c0_g5,TR264|c0_g7,TR2865|c0_g1,TR2937|c0_g1,TR6572|c0_g1,TR9279|c0_g1,TR9399|c0_g1,TR9541|c0_g1
	GO:0009625	response to insect	biological_process	0.000441380581289752	0.0724585530312367	8	3591	TR1007|c0_g1,TR13468|c0_g1,TR15180|c0_g1,TR3438|c0_g2,TR6982|c0_g1,TR7002|c0_g2,TR7002|c0_g3,TR9424|c0_g1
	GO:0005980	glycogen catabolic process	biological_process	0.000445030905295658	0.0724585530312367	6	3591	TR11711|c0_g1,TR1722|c1_g1,TR1722|c2_g1,TR1722|c2_g3,TR1722|c2_g5,TR8909|c0_g1
	GO:0080043	quercetin 3-O-glucosyltransferase activity	molecular_function	0.000461378938848982	0.0730621990834826	22	3591	TR10339|c0_g1,TR10573|c0_g1,TR11050|c0_g1,TR11579|c0_g2,TR11932|c2_g1,TR13475|c0_g1,TR15727|c0_g1,TR17558|c0_g1,TR19849|c1_g1,TR20718|c0_g1,TR21781|c0_g2,TR21781|c0_g3,TR2232|c0_g1,TR2463|c1_g1,TR24|c3_g5,TR24|c3_g6,TR7146|c0_g1,TR8098|c0_g1,TR8878|c0_g1,TR94|c0_g1,TR9691|c0_g1,TR9740|c0_g1
	GO:0080044	quercetin 7-O-glucosyltransferase activity	molecular_function	0.000461378938848982	0.0730621990834826	22	3591	TR10339|c0_g1,TR10573|c0_g1,TR11050|c0_g1,TR11579|c0_g2,TR11932|c2_g1,TR13475|c0_g1,TR15727|c0_g1,TR17558|c0_g1,TR19849|c1_g1,TR20718|c0_g1,TR21781|c0_g2,TR21781|c0_g3,TR2232|c0_g1,TR2463|c1_g1,TR24|c3_g5,TR24|c3_g6,TR7146|c0_g1,TR8098|c0_g1,TR8878|c0_g1,TR94|c0_g1,TR9691|c0_g1,TR9740|c0_g1
	GO:0016705	oxidoreductase activity, acting on paired donors, with incorporation or reduction of molecular oxygen	molecular_function	0.000477990205146112	0.0746698212363386	33	3591	TR1007|c0_g1,TR10390|c0_g1,TR10925|c0_g1,TR11499|c1_g2,TR12037|c0_g1,TR12470|c0_g1,TR12470|c0_g2,TR12470|c0_g3,TR13713|c0_g1,TR15391|c0_g1,TR16151|c0_g1,TR17626|c1_g1,TR17777|c0_g1,TR17777|c1_g1,TR17854|c0_g1,TR18230|c0_g2,TR19049|c0_g1,TR1976|c0_g1,TR20827|c0_g1,TR21170|c0_g1,TR2137|c0_g1,TR2137|c0_g3,TR21495|c0_g2,TR21495|c0_g4,TR21604|c0_g1,TR21708|c0_g1,TR21708|c0_g3,TR21711|c1_g1,TR239|c6_g1…
	GO:0008447	L-ascorbate oxidase activity	molecular_function	0.000487403902184369	0.0751251881233508	5	3591	TR10477|c5_g2,TR13506|c0_g2,TR14103|c0_g1,TR20701|c0_g1,TR3525|c0_g1
	GO:0033773	isoflavone 2'-hydroxylase activity	molecular_function	0.000525313721011762	0.0790772738114014	4	3591	TR10925|c0_g1,TR12470|c0_g2,TR12470|c0_g3,TR20827|c0_g1
	GO:0052696	flavonoid glucuronidation	biological_process	0.000526725785767985	0.0790772738114014	22	3591	TR10339|c0_g1,TR10573|c0_g1,TR11050|c0_g1,TR11579|c0_g2,TR11932|c2_g1,TR13475|c0_g1,TR15727|c0_g1,TR17558|c0_g1,TR19849|c1_g1,TR20718|c0_g1,TR21781|c0_g2,TR21781|c0_g3,TR2232|c0_g1,TR2463|c1_g1,TR24|c3_g5,TR24|c3_g6,TR7146|c0_g1,TR8098|c0_g1,TR8878|c0_g1,TR94|c0_g1,TR9691|c0_g1,TR9740|c0_g1
	GO:0009835	fruit ripening	biological_process	0.00057560201741253	0.0853071707857545	16	3591	TR10390|c0_g1,TR12037|c0_g1,TR14396|c1_g1,TR14396|c1_g3,TR14396|c1_g5,TR14794|c0_g1,TR17777|c1_g1,TR21021|c0_g1,TR21708|c0_g1,TR21711|c1_g1,TR265|c1_g1,TR2752|c0_g1,TR3461|c1_g1,TR8142|c0_g1,TR8142|c1_g1,TR9367|c1_g1
	GO:0010345	suberin biosynthetic process	biological_process	0.000610859840932725	0.0888771008290721	10	3591	TR15093|c0_g1,TR16151|c0_g1,TR17854|c0_g1,TR19049|c0_g1,TR3433|c0_g1,TR35|c1_g2,TR5119|c0_g6,TR5119|c0_g7,TR7832|c0_g1,TR9268|c0_g1
	GO:0019252	starch biosynthetic process	biological_process	0.000621400610342015	0.0888771008290721	24	3591	TR11255|c0_g5,TR11539|c0_g1,TR11711|c0_g1,TR12689|c0_g1,TR13432|c0_g1,TR13443|c0_g2,TR13675|c0_g1,TR13784|c0_g1,TR14014|c0_g1,TR14924|c0_g2,TR1632|c0_g1,TR1722|c2_g1,TR1722|c2_g3,TR1722|c2_g5,TR1815|c0_g1,TR18432|c0_g2,TR19455|c0_g1,TR21170|c0_g1,TR21277|c0_g1,TR21548|c0_g1,TR511|c0_g1,TR7304|c0_g1,TR7525|c0_g1,TR8909|c0_g1
	GO:0010597	green leaf volatile biosynthetic process	biological_process	0.000622754772245228	0.0888771008290721	4	3591	TR21495|c0_g2,TR21495|c0_g4,TR244|c2_g1,TR244|c2_g3
	GO:0005507	copper ion binding	molecular_function	0.000631687804727067	0.089052573446889	34	3591	TR10327|c0_g1,TR10477|c5_g1,TR10477|c5_g2,TR1146|c0_g1,TR1146|c0_g2,TR1146|c0_g3,TR12598|c0_g1,TR13506|c0_g1,TR13506|c0_g2,TR13792|c0_g2,TR14103|c0_g1,TR14232|c0_g1,TR17062|c0_g2,TR1825|c0_g1,TR19413|c0_g1,TR19455|c0_g1,TR19519|c0_g1,TR19653|c0_g1,TR20701|c0_g1,TR20816|c0_g1,TR21080|c1_g1,TR2320|c0_g1,TR2323|c1_g1,TR255|c0_g1,TR3094|c0_g1,TR3525|c0_g1,TR378|c0_g1,TR4243|c0_g1,TR6868|c0_g1,TR7743|…
	GO:0009932	cell tip growth	biological_process	0.000650996442294732	0.0906689020834591	14	3591	TR11265|c1_g4,TR13506|c0_g1,TR13506|c0_g2,TR14103|c0_g1,TR18647|c1_g1,TR20701|c0_g1,TR21531|c0_g6,TR246|c0_g1,TR2749|c0_g1,TR2749|c0_g2,TR3324|c0_g1,TR3525|c0_g1,TR6868|c0_g1,TR7743|c0_g1
	GO:0046686	response to cadmium ion	biological_process	0.000660563517819263	0.0909061222141748	63	3591	TR10931|c2_g2,TR10941|c0_g1,TR11259|c0_g3,TR11259|c0_g4,TR11259|c0_g5,TR1146|c0_g1,TR1146|c0_g2,TR1146|c0_g3,TR11736|c0_g1,TR11739|c1_g1,TR11929|c0_g1,TR11958|c0_g1,TR12088|c0_g1,TR12153|c1_g1,TR12979|c0_g2,TR13781|c0_g1,TR13792|c0_g2,TR13808|c0_g1,TR13863|c0_g1,TR14469|c0_g2,TR14928|c0_g1,TR16070|c0_g1,TR16251|c0_g1,TR16749|c0_g1,TR17062|c0_g2,TR19210|c1_g1,TR19413|c0_g1,TR19519|c0_g1,TR19653|c0…
	GO:0009768	photosynthesis, light harvesting in photosystem I	biological_process	0.000702667456413728	0.095562774072267	4	3591	TR18836|c0_g1,TR18836|c0_g2,TR2126|c0_g1,TR6694|c0_g2
	GO:0010025	wax biosynthetic process	biological_process	0.000716967200517174	0.096373730674169	11	3591	TR11278|c0_g1,TR13994|c0_g1,TR17854|c0_g1,TR19049|c0_g1,TR3433|c0_g1,TR5119|c0_g7,TR7542|c0_g1,TR7542|c0_g2,TR7542|c0_g4,TR7832|c0_g1,TR8477|c0_g1
	GO:0010333	terpene synthase activity	molecular_function	0.000730570583999954	0.0964475189008873	9	3591	TR10070|c0_g1,TR10070|c2_g2,TR11429|c0_g2,TR11429|c2_g1,TR21769|c2_g2,TR33|c0_g7,TR33|c1_g1,TR4230|c0_g1,TR5078|c1_g7
	GO:0004857	enzyme inhibitor activity	molecular_function	0.000734202566027516	0.0964475189008873	11	3591	TR12881|c0_g1,TR13590|c0_g1,TR1396|c0_g1,TR14232|c0_g1,TR14924|c0_g2,TR17437|c0_g1,TR21732|c2_g2,TR3369|c0_g1,TR3828|c0_g3,TR7899|c0_g1,TR9999|c0_g1
	GO:0008184	glycogen phosphorylase activity	molecular_function	0.000847110398910663	0.110029170914688	5	3591	TR1722|c1_g1,TR1722|c2_g1,TR1722|c2_g3,TR1722|c2_g5,TR8909|c0_g1
	GO:0098542	defense response to other organism	biological_process	0.000881516650806695	0.113225916481393	8	3591	TR10925|c0_g1,TR11499|c1_g2,TR12470|c0_g1,TR12470|c0_g2,TR12470|c0_g3,TR17777|c1_g1,TR20827|c0_g1,TR5183|c0_g1
	GO:0047957	4'-methoxyisoflavone 2'-hydroxylase activity	molecular_function	0.000944749091003801	0.119137526601582	4	3591	TR10925|c0_g1,TR12470|c0_g2,TR12470|c0_g3,TR20827|c0_g1
	GO:0006636	unsaturated fatty acid biosynthetic process	biological_process	0.00094815332589494	0.119137526601582	14	3591	TR10141|c1_g1,TR11255|c0_g5,TR13731|c1_g1,TR15091|c0_g1,TR17563|c0_g1,TR17833|c0_g1,TR21170|c0_g1,TR2937|c0_g1,TR3488|c0_g1,TR6572|c0_g1,TR9279|c0_g1,TR9399|c0_g1,TR9876|c1_g1,TR9876|c2_g1
	GO:0052716	hydroquinone:oxygen oxidoreductase activity	molecular_function	0.00102895290035035	0.127899951914516	8	3591	TR10327|c0_g1,TR10477|c5_g1,TR10477|c5_g2,TR12598|c0_g1,TR1825|c0_g1,TR255|c0_g1,TR378|c0_g1,TR8535|c0_g1
	GO:0015995	chlorophyll biosynthetic process	biological_process	0.00106123145025932	0.129210766310669	18	3591	TR11255|c0_g5,TR11673|c0_g1,TR13041|c0_g1,TR13731|c1_g1,TR15091|c0_g1,TR1632|c0_g1,TR1635|c0_g1,TR17041|c0_g1,TR17563|c0_g1,TR17833|c0_g1,TR20101|c0_g1,TR21135|c0_g1,TR21170|c0_g1,TR21277|c0_g1,TR3488|c0_g1,TR730|c0_g1,TR7695|c0_g1,TR9973|c0_g1
	GO:0034663	endoplasmic reticulum chaperone complex	cellular_component	0.00106185318334893	0.129210766310669	4	3591	TR10295|c0_g1,TR10941|c0_g1,TR13596|c0_g1,TR9122|c0_g1
	GO:0016020	membrane	cellular_component	0.00114143186733944	0.137447420692124	238	3591	TR1007|c0_g1,TR10142|c0_g2,TR10142|c1_g1,TR10203|c0_g1,TR10205|c0_g1,TR10295|c0_g1,TR10390|c0_g1,TR10457|c0_g1,TR10567|c0_g1,TR10648|c0_g2,TR10693|c0_g1,TR10750|c4_g1,TR10750|c7_g1,TR10874|c0_g1,TR10925|c0_g1,TR10934|c0_g1,TR10934|c1_g1,TR10934|c2_g2,TR10934|c2_g4,TR10934|c2_g5,TR10941|c0_g1,TR11248|c0_g1,TR11251|c1_g5,TR11259|c0_g5,TR11262|c4_g2,TR11293|c0_g22,TR11312|c0_g1,TR11438|c0_g1,TR1146|…
	GO:0008460	dTDP-glucose 4,6-dehydratase activity	molecular_function	0.00115700752509166	0.137886670000614	4	3591	TR13779|c0_g1,TR220|c2_g2,TR3306|c0_g1,TR3674|c0_g1
	GO:0042343	indole glucosinolate metabolic process	biological_process	0.00118102396127883	0.139312622371257	6	3591	TR10925|c0_g1,TR11499|c1_g2,TR12470|c0_g1,TR12470|c0_g2,TR12470|c0_g3,TR20827|c0_g1
	GO:0009416	response to light stimulus	biological_process	0.00124565209108455	0.144615735748151	23	3591	TR10335|c0_g1,TR10625|c0_g3,TR10625|c0_g5,TR10625|c0_g6,TR10693|c0_g1,TR11255|c0_g5,TR12935|c0_g18,TR13110|c0_g1,TR13731|c1_g1,TR13994|c0_g1,TR1672|c0_g1,TR17062|c0_g2,TR18681|c0_g1,TR18955|c0_g1,TR19487|c0_g1,TR21202|c0_g1,TR2937|c0_g1,TR2993|c0_g1,TR3488|c0_g1,TR3977|c0_g2,TR5119|c0_g6,TR5119|c0_g7,TR7832|c0_g1
	GO:0004185	serine-type carboxypeptidase activity	molecular_function	0.00125100117429196	0.144615735748151	11	3591	TR11107|c0_g1,TR11310|c1_g3,TR11310|c1_g6,TR11310|c1_g9,TR11414|c0_g1,TR11537|c1_g3,TR13032|c0_g1,TR1658|c1_g1,TR20957|c0_g1,TR3038|c0_g1,TR535|c3_g3
	GO:0009682	induced systemic resistance	biological_process	0.00129870752356921	0.148644148242178	8	3591	TR1007|c0_g1,TR11901|c0_g1,TR13575|c0_g1,TR19631|c0_g1,TR3438|c0_g2,TR4612|c0_g1,TR8322|c0_g1,TR8517|c0_g1
	GO:0009735	response to cytokinin	biological_process	0.00136693373446306	0.15491915657248	29	3591	TR10182|c0_g1,TR10750|c4_g1,TR1146|c0_g1,TR1146|c0_g2,TR1146|c0_g3,TR11524|c0_g3,TR11876|c0_g3,TR11876|c0_g4,TR11876|c0_g5,TR11876|c0_g6,TR11876|c0_g7,TR11876|c0_g8,TR13159|c0_g1,TR1632|c0_g1,TR17953|c0_g1,TR19487|c0_g1,TR19568|c0_g1,TR19653|c0_g1,TR21277|c0_g1,TR21399|c0_g2,TR21399|c0_g5,TR2369|c0_g1,TR3094|c0_g1,TR3396|c0_g1,TR6029|c0_g1,TR8265|c0_g1,TR8717|c0_g1,TR8741|c0_g1,TR9274|c0_g2
	GO:0016829	lyase activity	molecular_function	0.00144357398674999	0.162016653270193	18	3591	TR12532|c1_g1,TR12532|c1_g2,TR12532|c1_g4,TR12532|c1_g5,TR12532|c1_g6,TR12532|c1_g7,TR12532|c1_g8,TR13495|c0_g1,TR14028|c0_g1,TR17513|c0_g1,TR19754|c0_g1,TR21113|c0_g1,TR21495|c0_g2,TR21495|c0_g4,TR3461|c1_g1,TR4174|c0_g1,TR7032|c1_g1,TR9367|c1_g1
	GO:0016709	oxidoreductase activity, acting on paired donors, with incorporation or reduction of molecular oxygen, NAD(P)H as one donor, and incorporation of one atom of oxygen	molecular_function	0.00147514322077199	0.163967842616578	18	3591	TR1007|c0_g1,TR10390|c0_g1,TR10925|c0_g1,TR11499|c1_g2,TR12037|c0_g1,TR12470|c0_g1,TR12470|c0_g2,TR12470|c0_g3,TR17777|c1_g1,TR18230|c0_g2,TR20827|c0_g1,TR21080|c1_g1,TR21708|c0_g1,TR21708|c0_g3,TR21711|c1_g1,TR5183|c0_g1,TR6839|c0_g1,TR8777|c0_g1
	GO:0022625	cytosolic large ribosomal subunit	cellular_component	0.00159821304912928	0.175955646170805	26	3591	TR10820|c0_g1,TR1090|c0_g2,TR11524|c0_g3,TR13479|c0_g1,TR13706|c1_g1,TR13706|c1_g4,TR13807|c0_g1,TR14061|c0_g1,TR14427|c0_g1,TR14586|c0_g1,TR1914|c0_g1,TR1914|c0_g3,TR1914|c1_g2,TR1914|c1_g3,TR1914|c1_g4,TR1914|c1_g5,TR2369|c0_g1,TR2473|c0_g1,TR2552|c1_g2,TR2999|c0_g1,TR3396|c0_g1,TR6452|c0_g2,TR8387|c0_g1,TR8435|c0_g1,TR8911|c0_g1,TR9617|c0_g1
	GO:0051179	localization	biological_process	0.00167059214662275	0.180486403878122	4	3591	TR1407|c1_g1,TR15093|c0_g1,TR15093|c1_g1,TR21668|c1_g1
	GO:0090626	plant epidermis morphogenesis	biological_process	0.00167059214662275	0.180486403878122	4	3591	TR1407|c1_g1,TR15093|c0_g1,TR15093|c1_g1,TR21668|c1_g1
	GO:0009698	phenylpropanoid metabolic process	biological_process	0.00188333441909756	0.201586535970072	8	3591	TR10108|c0_g1,TR10327|c0_g1,TR10477|c5_g1,TR10477|c5_g2,TR10573|c0_g1,TR12598|c0_g1,TR21768|c4_g3,TR5049|c0_g2
	GO:0050403	trans-zeatin O-beta-D-glucosyltransferase activity	molecular_function	0.00196902472538061	0.205032333957171	5	3591	TR11579|c0_g2,TR17558|c0_g1,TR20718|c0_g1,TR21249|c0_g1,TR2463|c1_g1
	GO:0050502	cis-zeatin O-beta-D-glucosyltransferase activity	molecular_function	0.00196902472538061	0.205032333957171	5	3591	TR11579|c0_g2,TR17558|c0_g1,TR20718|c0_g1,TR21249|c0_g1,TR2463|c1_g1
	GO:0009501	amyloplast	cellular_component	0.00198112650112337	0.205032333957171	10	3591	TR13675|c0_g1,TR14014|c0_g1,TR14794|c0_g1,TR1722|c1_g1,TR1722|c2_g1,TR1722|c2_g3,TR1722|c2_g5,TR3461|c1_g1,TR7525|c0_g1,TR9367|c1_g1
	GO:0004645	phosphorylase activity	molecular_function	0.00198647243972346	0.205032333957171	5	3591	TR1722|c1_g1,TR1722|c2_g1,TR1722|c2_g3,TR1722|c2_g5,TR8909|c0_g1
	GO:0051555	flavonol biosynthetic process	biological_process	0.00205854323891038	0.210590795060212	9	3591	TR10573|c0_g1,TR11932|c2_g1,TR13475|c0_g1,TR15704|c1_g1,TR2232|c0_g1,TR24|c3_g6,TR3674|c0_g1,TR518|c0_g1,TR7146|c0_g1
	GO:0009395	phospholipid catabolic process	biological_process	0.00231583111660151	0.234833400946609	4	3591	TR11541|c0_g1,TR12318|c0_g1,TR1242|c0_g1,TR18650|c0_g1
	GO:0009707	chloroplast outer membrane	cellular_component	0.00237633973625739	0.238873803053352	9	3591	TR10129|c0_g1,TR13144|c1_g1,TR14090|c0_g1,TR17041|c0_g1,TR3220|c0_g1,TR4054|c0_g1,TR4054|c0_g2,TR520|c0_g1,TR6241|c0_g1
	GO:0051707	response to other organism	biological_process	0.00244796827722466	0.24395270073032	14	3591	TR10182|c0_g1,TR11050|c0_g1,TR11255|c0_g5,TR11286|c0_g4,TR12201|c0_g1,TR15727|c0_g1,TR2087|c0_g1,TR2232|c0_g1,TR24|c3_g5,TR24|c3_g6,TR4960|c0_g2,TR5340|c0_g1,TR7146|c0_g1,TR9424|c0_g1
	GO:0010268	brassinosteroid homeostasis	biological_process	0.00259743527813829	0.256635485600672	9	3591	TR10378|c0_g1,TR11265|c1_g4,TR11293|c0_g22,TR1976|c0_g1,TR2048|c3_g1,TR329|c0_g4,TR5096|c0_g2,TR6839|c0_g1,TR9177|c1_g1
	GO:0009734	auxin-activated signaling pathway	biological_process	0.00264351098509274	0.258974465997221	27	3591	TR10335|c0_g1,TR10750|c4_g1,TR10750|c7_g1,TR1082|c0_g1,TR11609|c1_g1,TR11929|c0_g1,TR12088|c0_g1,TR12275|c0_g1,TR12275|c0_g2,TR12563|c0_g1,TR12563|c0_g2,TR12563|c0_g4,TR12831|c0_g1,TR13781|c0_g1,TR13946|c0_g1,TR18647|c1_g1,TR20411|c0_g1,TR2906|c0_g1,TR2906|c0_g2,TR496|c0_g1,TR5125|c0_g8,TR5125|c0_g9,TR5312|c0_g1,TR6907|c0_g1,TR8394|c0_g1,TR9518|c0_g1,TR9864|c0_g1
	GO:0010600	regulation of auxin biosynthetic process	biological_process	0.00274375229789836	0.266535937510126	3	3591	TR11929|c0_g1,TR12088|c0_g1,TR532|c1_g2
	GO:0044550	secondary metabolite biosynthetic process	biological_process	0.00286201099338329	0.275707059029257	14	3591	TR10390|c0_g1,TR10925|c0_g1,TR11499|c1_g2,TR12037|c0_g1,TR12470|c0_g1,TR12470|c0_g2,TR12470|c0_g3,TR17777|c1_g1,TR18230|c0_g2,TR20827|c0_g1,TR21787|c2_g15,TR239|c6_g1,TR5183|c0_g1,TR8777|c0_g1
	GO:0009821	alkaloid biosynthetic process	biological_process	0.00313994300840364	0.29998133204253	5	3591	TR13927|c0_g1,TR244|c2_g1,TR244|c2_g3,TR35|c1_g2,TR9374|c0_g1
	GO:0052631	sphingolipid delta-8 desaturase activity	molecular_function	0.00316671096714286	0.300058842460422	2	3591	TR10435|c0_g1,TR10435|c0_g2
	GO:0004364	glutathione transferase activity	molecular_function	0.00321158621745541	0.301836883526703	11	3591	TR10418|c0_g1,TR12275|c0_g1,TR12275|c0_g2,TR13781|c0_g1,TR13946|c0_g1,TR5125|c0_g8,TR5125|c0_g9,TR5312|c0_g1,TR739|c0_g2,TR8741|c0_g1,TR9864|c0_g1
	GO:0052642	lysophosphatidic acid phosphatase activity	molecular_function	0.00333092312883212	0.310527994913704	3	3591	TR12318|c0_g1,TR1242|c0_g1,TR18650|c0_g1
	GO:0009861	jasmonic acid and ethylene-dependent systemic resistance	biological_process	0.00345985012717382	0.319966939761035	5	3591	TR13468|c0_g1,TR15180|c0_g1,TR6982|c0_g1,TR7002|c0_g2,TR7002|c0_g3
	GO:0009534	chloroplast thylakoid	cellular_component	0.00358405303327841	0.328822643370623	30	3591	TR10334|c0_g1,TR10746|c0_g2,TR11255|c0_g5,TR12684|c0_g2,TR12684|c0_g3,TR12684|c0_g9,TR13041|c0_g1,TR13089|c0_g1,TR13731|c1_g1,TR14924|c0_g2,TR14955|c0_g1,TR15185|c0_g1,TR15185|c0_g3,TR15261|c0_g1,TR1632|c0_g1,TR1635|c0_g1,TR17041|c0_g1,TR17563|c0_g1,TR19985|c0_g1,TR2126|c0_g1,TR21277|c0_g1,TR21495|c0_g4,TR3586|c0_g1,TR3667|c0_g1,TR521|c0_g1,TR6694|c0_g2,TR730|c0_g1,TR8721|c0_g1,TR9595|c0_g1,TR999…
	GO:0080167	response to karrikin	biological_process	0.00391040118585976	0.355938879594794	26	3591	TR10418|c0_g1,TR10496|c0_g1,TR10573|c0_g1,TR1064|c0_g1,TR10934|c1_g1,TR13491|c0_g1,TR14829|c0_g1,TR1572|c0_g1,TR18955|c0_g1,TR20418|c0_g1,TR20607|c0_g1,TR2126|c0_g1,TR2311|c0_g1,TR2485|c0_g1,TR264|c0_g2,TR264|c0_g5,TR264|c0_g7,TR3925|c3_g1,TR5074|c0_g2,TR8721|c0_g1,TR8878|c0_g1,TR9229|c0_g1,TR9399|c0_g1,TR9691|c0_g1,TR9740|c0_g1,TR9864|c0_g1
	GO:0009626	plant-type hypersensitive response	biological_process	0.00399524867261246	0.360820895745313	37	3591	TR10567|c0_g1,TR10746|c0_g2,TR11147|c0_g20,TR11192|c15_g10,TR11192|c15_g13,TR11204|c7_g9,TR1175|c4_g9,TR11876|c0_g3,TR11876|c0_g4,TR11876|c0_g5,TR11876|c0_g6,TR11876|c0_g7,TR11876|c0_g8,TR12400|c0_g10,TR12799|c0_g4,TR12799|c0_g9,TR1390|c0_g1,TR16251|c0_g1,TR16427|c0_g1,TR19631|c0_g1,TR2048|c3_g1,TR20547|c0_g4,TR20735|c0_g1,TR21752|c3_g1,TR2241|c1_g1,TR229|c1_g4,TR5112|c1_g4,TR5130|c0_g4,TR5340|c0…
	GO:0070417	cellular response to cold	biological_process	0.00403135172340751	0.361259115678998	9	3591	TR10435|c0_g1,TR10435|c0_g2,TR11286|c0_g2,TR15290|c0_g3,TR19631|c0_g1,TR20522|c0_g1,TR3448|c0_g1,TR8322|c0_g1,TR8517|c0_g1
	GO:2000762	regulation of phenylpropanoid metabolic process	biological_process	0.00418014550699336	0.369724332563137	6	3591	TR10437|c0_g1,TR10751|c1_g2,TR11838|c0_g1,TR1307|c0_g1,TR14469|c0_g2,TR21158|c0_g2
	GO:0031408	oxylipin biosynthetic process	biological_process	0.00418978266139887	0.369724332563137	13	3591	TR10141|c1_g1,TR11255|c0_g5,TR11286|c0_g4,TR13731|c1_g1,TR15091|c0_g1,TR16251|c0_g1,TR21495|c0_g4,TR2937|c0_g1,TR3488|c0_g1,TR42|c6_g1,TR4960|c0_g2,TR6572|c0_g1,TR9279|c0_g1
	GO:0009729	detection of brassinosteroid stimulus	biological_process	0.00434238344964419	0.380287520287022	7	3591	TR10378|c0_g1,TR11265|c1_g4,TR11293|c0_g22,TR2048|c3_g1,TR329|c0_g4,TR5096|c0_g2,TR9177|c1_g1
	GO:0034004	germacradienol synthase activity	molecular_function	0.00452838040544213	0.390657294678441	4	3591	TR10070|c0_g1,TR10070|c2_g2,TR33|c0_g7,TR33|c1_g1
	GO:0052577	germacrene-D synthase activity	molecular_function	0.00452838040544213	0.390657294678441	4	3591	TR10070|c0_g1,TR10070|c2_g2,TR33|c0_g7,TR33|c1_g1
	GO:0009617	response to bacterium	biological_process	0.00458409791918925	0.392534607006131	28	3591	TR1007|c0_g1,TR11192|c15_g10,TR11192|c15_g13,TR11252|c0_g4,TR11255|c0_g5,TR11259|c0_g3,TR11259|c0_g4,TR11259|c0_g5,TR11278|c0_g1,TR11286|c0_g4,TR11876|c0_g3,TR11876|c0_g4,TR11876|c0_g5,TR11876|c0_g6,TR11876|c0_g7,TR11876|c0_g8,TR13432|c0_g1,TR1938|c0_g1,TR2179|c0_g1,TR264|c0_g2,TR264|c0_g5,TR264|c0_g7,TR3086|c0_g1,TR3438|c0_g2,TR4813|c0_g1,TR6383|c0_g1,TR9387|c0_g1,TR9424|c0_g1
	GO:0080027	response to herbivore	biological_process	0.00475915490232445	0.404528166697578	7	3591	TR11255|c0_g5,TR11286|c0_g4,TR11429|c0_g2,TR15402|c0_g2,TR16350|c0_g1,TR1938|c0_g1,TR9387|c0_g1
	GO:0010167	response to nitrate	biological_process	0.00495318570898969	0.417947640846138	11	3591	TR10108|c0_g1,TR14591|c0_g2,TR19389|c0_g1,TR20411|c0_g1,TR21160|c0_g1,TR21416|c0_g1,TR21703|c3_g2,TR3414|c0_g1,TR496|c0_g1,TR5882|c0_g1,TR7855|c1_g2
	GO:0050551	myrcene synthase activity	molecular_function	0.00502887362728519	0.421259269068237	3	3591	TR10070|c0_g1,TR11429|c0_g2,TR11429|c2_g1
	GO:0009629	response to gravity	biological_process	0.00509176294755337	0.423458846573503	2	3591	TR11916|c0_g1,TR7943|c0_g1
	GO:0009646	response to absence of light	biological_process	0.0053995315768098	0.445847035913723	8	3591	TR1514|c0_g1,TR17191|c0_g1,TR21091|c0_g1,TR21091|c0_g4,TR21091|c0_g7,TR2320|c0_g1,TR8698|c0_g1,TR9213|c0_g1
	GO:0043473	pigmentation	biological_process	0.00555317234699882	0.447025204521826	6	3591	TR10339|c0_g1,TR19849|c0_g1,TR19849|c1_g1,TR21768|c4_g3,TR21781|c0_g2,TR21781|c0_g3
	GO:0009892	negative regulation of metabolic process	biological_process	0.0055549071161116	0.447025204521826	5	3591	TR10437|c0_g1,TR10751|c1_g2,TR13863|c0_g1,TR14469|c0_g2,TR21158|c0_g2
	GO:0009737	response to abscisic acid	biological_process	0.00555843103925604	0.447025204521826	53	3591	TR10048|c2_g1,TR10108|c0_g1,TR10437|c0_g1,TR10751|c1_g2,TR10812|c0_g1,TR1082|c0_g1,TR11234|c2_g4,TR11255|c0_g5,TR11609|c1_g1,TR11889|c0_g4,TR11929|c0_g1,TR12088|c0_g1,TR12583|c0_g1,TR12728|c0_g1,TR13652|c0_g1,TR13863|c0_g1,TR14220|c0_g1,TR14469|c0_g2,TR1514|c0_g1,TR15290|c0_g3,TR15315|c0_g1,TR15315|c1_g1,TR16831|c0_g1,TR17062|c0_g2,TR1722|c0_g1,TR17387|c0_g1,TR17800|c0_g2,TR19519|c0_g1,TR19631|c0…
	GO:0002215	defense response to nematode	biological_process	0.00556848005632725	0.447025204521826	3	3591	TR11615|c0_g2,TR17029|c0_g1,TR5064|c0_g16
	GO:0010053	root epidermal cell differentiation	biological_process	0.00567685146723122	0.452582089387537	9	3591	TR10625|c0_g3,TR10625|c0_g5,TR10625|c0_g6,TR10852|c0_g5,TR10852|c0_g7,TR12499|c0_g1,TR246|c0_g1,TR2749|c0_g1,TR2749|c0_g2
	GO:0033879	acetylajmaline esterase activity	molecular_function	0.00600766179808133	0.471076631450488	3	3591	TR2078|c0_g1,TR3631|c1_g1,TR3631|c1_g3
	GO:0050285	sinapine esterase activity	molecular_function	0.00600766179808133	0.471076631450488	3	3591	TR2078|c0_g1,TR3631|c1_g1,TR3631|c1_g3
	GO:0009911	positive regulation of flower development	biological_process	0.0060310849009232	0.471076631450488	13	3591	TR10378|c0_g1,TR11265|c1_g4,TR11293|c0_g22,TR11539|c0_g1,TR19647|c0_g1,TR1976|c0_g1,TR2048|c3_g1,TR2093|c1_g1,TR329|c0_g4,TR5096|c0_g2,TR6839|c0_g1,TR7265|c0_g1,TR9177|c1_g1
	GO:0019684	photosynthesis, light reaction	biological_process	0.00653377304468078	0.506915546285301	8	3591	TR10693|c0_g1,TR10746|c0_g2,TR10931|c2_g2,TR1507|c2_g2,TR1632|c0_g1,TR20704|c0_g1,TR730|c0_g1,TR9973|c0_g1
	GO:0030955	potassium ion binding	molecular_function	0.00658555827602429	0.507527024472272	5	3591	TR12519|c0_g1,TR15783|c0_g1,TR2333|c0_g1,TR7663|c0_g1,TR8901|c0_g1
	GO:0043457	regulation of cellular respiration	biological_process	0.00665133210128331	0.509201318482351	4	3591	TR3700|c0_g2,TR3700|c0_g3,TR5212|c0_g1,TR895|c0_g1
	GO:0033320	UDP-D-xylose biosynthetic process	biological_process	0.00674584290437647	0.513039105096	3	3591	TR13779|c0_g1,TR220|c2_g2,TR3306|c0_g1
	GO:0050474	(S)-norcoclaurine synthase activity	molecular_function	0.00684893191613357	0.517474855885647	4	3591	TR18096|c0_g1,TR18096|c1_g1,TR19022|c0_g1,TR3111|c0_g1
	GO:0006629	lipid metabolic process	biological_process	0.00695935096072765	0.522197235408598	21	3591	TR10435|c0_g1,TR10435|c0_g2,TR11269|c4_g11,TR11269|c4_g17,TR11541|c0_g1,TR1195|c2_g2,TR12535|c1_g1,TR12666|c1_g1,TR13293|c0_g1,TR16251|c0_g1,TR18863|c0_g1,TR21113|c0_g1,TR246|c0_g1,TR3767|c0_g1,TR4163|c1_g1,TR6572|c0_g1,TR749|c0_g1,TR8345|c0_g1,TR9424|c0_g1,TR9876|c1_g1,TR9876|c2_g1
	GO:0009800	cinnamic acid biosynthetic process	biological_process	0.00700177954051321	0.522197235408598	6	3591	TR10437|c0_g1,TR10751|c1_g2,TR13863|c0_g1,TR14469|c0_g2,TR21158|c0_g2,TR2311|c0_g1
	GO:0047203	13-hydroxylupinine O-tigloyltransferase activity	molecular_function	0.00708240705589639	0.524824522860014	3	3591	TR244|c2_g1,TR244|c2_g3,TR35|c1_g2
	GO:0009407	toxin catabolic process	biological_process	0.00763626790901935	0.55978988304528	15	3591	TR10418|c0_g1,TR12009|c1_g1,TR12275|c0_g1,TR12275|c0_g2,TR13781|c0_g1,TR13946|c0_g1,TR19568|c0_g1,TR20522|c0_g1,TR5125|c0_g8,TR5125|c0_g9,TR5312|c0_g1,TR6641|c0_g1,TR7095|c0_g2,TR739|c0_g2,TR9864|c0_g1
	GO:0015714	phosphoenolpyruvate transport	biological_process	0.00765110739802373	0.55978988304528	3	3591	TR10496|c0_g1,TR13215|c0_g1,TR9541|c0_g1
	GO:1901183	positive regulation of camalexin biosynthetic process	biological_process	0.00779525402821348	0.566749286579546	2	3591	TR10335|c0_g1,TR9424|c0_g1
	GO:0009627	systemic acquired resistance	biological_process	0.00787621280408513	0.56905637509515	18	3591	TR10295|c0_g1,TR10605|c0_g2,TR12270|c0_g1,TR12728|c0_g1,TR12979|c0_g2,TR13596|c0_g1,TR18863|c1_g1,TR1938|c0_g1,TR19631|c0_g1,TR21322|c0_g1,TR21546|c1_g1,TR21676|c2_g1,TR5340|c0_g1,TR706|c1_g1,TR8322|c0_g1,TR8517|c0_g1,TR9387|c0_g1,TR9424|c0_g1
	GO:0017076	purine nucleotide binding	molecular_function	0.00803715712682294	0.577077865752007	2	3591	TR12158|c1_g1,TR19949|c0_g1
	GO:0010114	response to red light	biological_process	0.00834349859624004	0.588955494866133	12	3591	TR10693|c0_g1,TR13713|c0_g1,TR14955|c0_g1,TR15185|c0_g1,TR15185|c0_g3,TR15798|c0_g1,TR1632|c0_g1,TR17953|c0_g1,TR21202|c0_g1,TR2281|c0_g1,TR6694|c0_g2,TR730|c0_g1
	GO:0003746	translation elongation factor activity	molecular_function	0.00836737210389962	0.588955494866133	13	3591	TR11739|c0_g2,TR11739|c1_g1,TR11739|c2_g2,TR12009|c1_g1,TR3622|c0_g1,TR5588|c0_g1,TR5978|c0_g1,TR678|c1_g11,TR678|c1_g6,TR678|c1_g7,TR6946|c0_g1,TR6946|c0_g2,TR7223|c0_g3
	GO:0070330	aromatase activity	molecular_function	0.00838705654044169	0.588955494866133	7	3591	TR16151|c0_g1,TR17854|c0_g1,TR18230|c0_g2,TR19049|c0_g1,TR21170|c0_g1,TR3318|c0_g1,TR3433|c0_g1
	GO:0005615	extracellular space	cellular_component	0.00840637168277785	0.588955494866133	23	3591	TR10495|c2_g2,TR10934|c0_g1,TR10934|c1_g1,TR10934|c2_g2,TR10934|c2_g4,TR10934|c2_g5,TR11537|c1_g3,TR1157|c0_g4,TR1157|c0_g8,TR11879|c0_g2,TR13032|c0_g1,TR13506|c0_g1,TR13506|c0_g2,TR14103|c0_g1,TR14829|c0_g1,TR15991|c0_g1,TR20418|c0_g1,TR20701|c0_g1,TR21142|c0_g2,TR3525|c0_g1,TR6868|c0_g1,TR7743|c0_g1,TR9125|c0_g1
	GO:0019305	dTDP-rhamnose biosynthetic process	biological_process	0.00872220426208643	0.607401694395898	3	3591	TR13779|c0_g1,TR220|c2_g2,TR3306|c0_g1
	GO:0016688	L-ascorbate peroxidase activity	molecular_function	0.00903361933705945	0.625321194828786	4	3591	TR1632|c0_g1,TR21399|c0_g2,TR21399|c0_g5,TR6428|c0_g1
	GO:0009733	response to auxin	biological_process	0.00930199460327	0.640065819129769	34	3591	TR10335|c0_g1,TR10625|c0_g3,TR10625|c0_g5,TR10625|c0_g6,TR10750|c4_g1,TR10750|c7_g1,TR10753|c2_g1,TR10812|c0_g1,TR11718|c0_g2,TR11901|c0_g1,TR11929|c0_g1,TR12088|c0_g1,TR12831|c0_g1,TR13575|c0_g1,TR13863|c0_g1,TR1514|c0_g1,TR15315|c0_g1,TR15315|c1_g1,TR18647|c1_g1,TR1922|c0_g1,TR20411|c0_g1,TR239|c6_g1,TR3438|c0_g2,TR3544|c0_g1,TR4707|c0_g1,TR496|c0_g1,TR5793|c0_g1,TR7024|c0_g1,TR7027|c0_g2,TR776…
	GO:0009723	response to ethylene	biological_process	0.00935936560548912	0.640202759760084	24	3591	TR10182|c0_g1,TR11929|c0_g1,TR12088|c0_g1,TR13468|c0_g1,TR13863|c0_g1,TR14469|c0_g2,TR15180|c0_g1,TR15315|c0_g1,TR15315|c1_g1,TR16427|c0_g1,TR17041|c0_g1,TR18571|c0_g1,TR1938|c0_g1,TR19695|c0_g1,TR20411|c0_g1,TR21158|c0_g2,TR3438|c0_g2,TR496|c0_g1,TR5793|c0_g1,TR6982|c0_g1,TR7002|c0_g2,TR7002|c0_g3,TR7024|c0_g1,TR9387|c0_g1
	GO:1901928	cadinene biosynthetic process	biological_process	0.00961777076439005	0.646954014643814	2	3591	TR33|c0_g7,TR33|c1_g1
	GO:0009670	triose-phosphate:phosphate antiporter activity	molecular_function	0.00968192426759341	0.646954014643814	2	3591	TR13215|c0_g1,TR9541|c0_g1
	GO:0015121	phosphoenolpyruvate:phosphate antiporter activity	molecular_function	0.00968192426759341	0.646954014643814	2	3591	TR13215|c0_g1,TR9541|c0_g1
	GO:0089722	phosphoenolpyruvate transmembrane transport	biological_process	0.00968192426759341	0.646954014643814	2	3591	TR13215|c0_g1,TR9541|c0_g1
	GO:0010584	pollen exine formation	biological_process	0.00997283786016194	0.662563250939495	13	3591	TR10378|c0_g1,TR11265|c1_g4,TR11293|c0_g22,TR16286|c0_g1,TR17854|c0_g1,TR1976|c0_g1,TR2048|c3_g1,TR329|c0_g4,TR4174|c0_g1,TR5096|c0_g2,TR6839|c0_g1,TR9030|c0_g2,TR9177|c1_g1
	GO:0010377	guard cell fate commitment	biological_process	0.0101716552683474	0.671711557129091	2	3591	TR15190|c0_g1,TR18595|c0_g1
	GO:0010327	acetyl CoA:(Z)-3-hexen-1-ol acetyltransferase activity	molecular_function	0.0102267503507543	0.671711557129091	2	3591	TR244|c2_g1,TR244|c2_g3
	GO:0080064	4,4-dimethyl-9beta,19-cyclopropylsterol oxidation	biological_process	0.0103496571581929	0.672146273869158	2	3591	TR13055|c0_g1,TR18148|c0_g1
	GO:0080065	4-alpha-methyl-delta7-sterol oxidation	biological_process	0.0103496571581929	0.672146273869158	2	3591	TR13055|c0_g1,TR18148|c0_g1
	GO:0048767	root hair elongation	biological_process	0.0104339397037396	0.673834318297374	16	3591	TR10625|c0_g3,TR10625|c0_g5,TR10625|c0_g6,TR10750|c4_g1,TR11265|c1_g4,TR11511|c0_g1,TR1514|c0_g1,TR16308|c0_g1,TR18647|c1_g1,TR19568|c0_g1,TR20139|c0_g1,TR21531|c0_g6,TR3525|c0_g1,TR6868|c0_g1,TR7743|c0_g1,TR7855|c1_g2
	GO:0033503	HULC complex	cellular_component	0.0107749023034887	0.690267354858558	2	3591	TR14722|c0_g1,TR14722|c0_g2
	GO:0047405	pyrimidine-5'-nucleotide nucleosidase activity	molecular_function	0.0108662873920817	0.690267354858558	2	3591	TR21160|c0_g1,TR21416|c0_g1
	GO:0009808	lignin metabolic process	biological_process	0.0108675310193994	0.690267354858558	4	3591	TR12157|c0_g1,TR8098|c0_g1,TR8112|c0_g1,TR94|c0_g1
	GO:0016114	terpenoid biosynthetic process	biological_process	0.0109324961504837	0.690599210380282	12	3591	TR10070|c0_g1,TR10070|c2_g2,TR11429|c0_g2,TR11429|c2_g1,TR21135|c0_g1,TR21769|c2_g2,TR33|c0_g7,TR33|c1_g1,TR3488|c0_g1,TR4230|c0_g1,TR5078|c1_g7,TR7695|c0_g1
	GO:0009718	anthocyanin-containing compound biosynthetic process	biological_process	0.0110166374209049	0.692132220574245	17	3591	TR10339|c0_g1,TR10573|c0_g1,TR11916|c0_g1,TR13441|c0_g1,TR15991|c0_g1,TR19849|c0_g1,TR19849|c1_g1,TR21711|c1_g1,TR21768|c4_g3,TR21781|c0_g2,TR21781|c0_g3,TR5049|c0_g2,TR7943|c0_g1,TR8098|c0_g1,TR8777|c0_g1,TR9229|c0_g1,TR94|c0_g1
	GO:0015120	phosphoglycerate transmembrane transporter activity	molecular_function	0.0113189880285206	0.70348119144999	3	3591	TR10496|c0_g1,TR13215|c0_g1,TR9541|c0_g1
	GO:0015713	phosphoglycerate transport	biological_process	0.0113189880285206	0.70348119144999	3	3591	TR10496|c0_g1,TR13215|c0_g1,TR9541|c0_g1
	GO:0004629	phospholipase C activity	molecular_function	0.0115805416949713	0.715888032052772	3	3591	TR12318|c0_g1,TR1242|c0_g1,TR18650|c0_g1
	GO:0019760	glucosinolate metabolic process	biological_process	0.0116525446036644	0.716507529884894	4	3591	TR14924|c0_g2,TR1632|c0_g1,TR21277|c0_g1,TR21707|c6_g2
	GO:0009636	response to toxic substance	biological_process	0.0117426198657179	0.718225849987823	20	3591	TR10418|c0_g1,TR11050|c0_g1,TR12275|c0_g1,TR12275|c0_g2,TR13781|c0_g1,TR13946|c0_g1,TR20147|c0_g1,TR2232|c0_g1,TR24|c3_g5,TR24|c3_g6,TR5125|c0_g8,TR5125|c0_g9,TR5312|c0_g1,TR7146|c0_g1,TR739|c0_g2,TR8098|c0_g1,TR8695|c0_g1,TR8741|c0_g1,TR94|c0_g1,TR9864|c0_g1
	GO:0008199	ferric iron binding	molecular_function	0.0124942544259148	0.757685086456765	4	3591	TR10495|c2_g2,TR12086|c0_g1,TR1976|c0_g1,TR9202|c0_g1
	GO:0016788	hydrolase activity, acting on ester bonds	molecular_function	0.0125188452866126	0.757685086456765	17	3591	TR10334|c0_g1,TR10605|c0_g2,TR12318|c0_g1,TR1242|c0_g1,TR16026|c0_g1,TR18650|c0_g1,TR18863|c0_g1,TR18863|c1_g1,TR20195|c0_g1,TR2078|c0_g1,TR3631|c1_g1,TR3631|c1_g3,TR4163|c1_g1,TR49|c1_g8,TR7338|c0_g2,TR8590|c1_g1,TR8590|c1_g4
	GO:0004620	phospholipase activity	molecular_function	0.0131152868494613	0.787847430630508	4	3591	TR11541|c0_g1,TR12201|c0_g1,TR16251|c0_g1,TR1986|c0_g1
	GO:0010542	nitrate efflux transmembrane transporter activity	molecular_function	0.0131791030817972	0.787847430630508	2	3591	TR5114|c0_g1,TR5114|c0_g2
	GO:0004066	asparagine synthase (glutamine-hydrolyzing) activity	molecular_function	0.0132898139249956	0.787847430630508	4	3591	TR20231|c0_g1,TR8698|c0_g1,TR9213|c0_g1,TR9493|c0_g2
	GO:0006529	asparagine biosynthetic process	biological_process	0.0132898139249956	0.787847430630508	4	3591	TR20231|c0_g1,TR8698|c0_g1,TR9213|c0_g1,TR9493|c0_g2
	GO:0005790	smooth endoplasmic reticulum	cellular_component	0.0134492634558207	0.790165343954762	3	3591	TR10295|c0_g1,TR10941|c0_g1,TR13049|c0_g1
	GO:0005496	steroid binding	molecular_function	0.01346562048089	0.790165343954762	8	3591	TR10378|c0_g1,TR11265|c1_g4,TR11293|c0_g22,TR2048|c3_g1,TR2353|c1_g1,TR329|c0_g4,TR5096|c0_g2,TR9177|c1_g1
	GO:0010037	response to carbon dioxide	biological_process	0.0136813125074404	0.796413373063397	6	3591	TR10108|c0_g1,TR11901|c0_g1,TR13575|c0_g1,TR18715|c0_g3,TR1922|c0_g1,TR21255|c5_g2
	GO:0009820	alkaloid metabolic process	biological_process	0.0137098841902782	0.796413373063397	10	3591	TR14271|c0_g1,TR18096|c0_g1,TR18096|c1_g1,TR19022|c0_g1,TR2078|c0_g1,TR3111|c0_g1,TR3631|c1_g1,TR3631|c1_g3,TR435|c0_g1,TR7338|c0_g2
	GO:0043496	regulation of protein homodimerization activity	biological_process	0.013920171880991	0.804585934721279	2	3591	TR11929|c0_g1,TR12088|c0_g1
	GO:0046855	inositol phosphate dephosphorylation	biological_process	0.0140112640923171	0.805821954762118	5	3591	TR15315|c0_g1,TR15315|c1_g1,TR19169|c8_g1,TR2749|c0_g1,TR2749|c0_g2
	GO:0010319	stromule	cellular_component	0.0141512366403122	0.80978317588335	10	3591	TR10693|c0_g1,TR10746|c0_g2,TR18432|c0_g2,TR18715|c0_g3,TR19653|c0_g1,TR20289|c3_g1,TR21255|c5_g2,TR21277|c0_g1,TR706|c1_g1,TR9864|c0_g1
	GO:0016021	integral component of membrane	cellular_component	0.0142202408913772	0.80978317588335	360	3591	TR10026|c0_g1,TR1007|c0_g1,TR10108|c0_g1,TR10141|c1_g1,TR10142|c0_g2,TR10142|c1_g1,TR10203|c0_g1,TR10378|c0_g1,TR10390|c0_g1,TR10435|c0_g1,TR10435|c0_g2,TR10448|c0_g1,TR10496|c0_g1,TR10567|c0_g1,TR1064|c0_g1,TR10750|c4_g1,TR10750|c7_g1,TR10925|c0_g1,TR1093|c0_g1,TR1095|c0_g1,TR11147|c0_g20,TR11180|c0_g1,TR11204|c7_g14,TR11223|c2_g6,TR11232|c6_g3,TR11234|c2_g4,TR11251|c1_g5,TR11255|c0_g12,TR11262|…
	GO:0048040	UDP-glucuronate decarboxylase activity	molecular_function	0.0143494224107908	0.81313393661148	3	3591	TR13779|c0_g1,TR220|c2_g2,TR3306|c0_g1
	GO:0005794	Golgi apparatus	cellular_component	0.0147272083036968	0.83047086824749	91	3591	TR10026|c0_g1,TR10295|c0_g1,TR10390|c0_g1,TR10597|c1_g1,TR10753|c2_g1,TR10794|c1_g3,TR10934|c0_g1,TR10934|c1_g1,TR10934|c2_g2,TR10934|c2_g4,TR10934|c2_g5,TR1093|c0_g1,TR11259|c0_g3,TR11259|c0_g4,TR11259|c0_g5,TR11440|c0_g4,TR11511|c0_g1,TR11718|c0_g2,TR12136|c0_g5,TR12479|c0_g1,TR12499|c0_g1,TR12519|c0_g1,TR12745|c0_g1,TR13106|c0_g7,TR13138|c0_g1,TR13164|c0_g1,TR13315|c0_g1,TR13779|c0_g1,TR13960|…
	GO:0006012	galactose metabolic process	biological_process	0.0148187507979236	0.831174904987934	7	3591	TR10852|c0_g5,TR10852|c0_g7,TR13775|c0_g1,TR17800|c0_g2,TR279|c1_g2,TR279|c1_g3,TR6395|c0_g1
	GO:0035436	triose phosphate transmembrane transport	biological_process	0.0149553962143158	0.831174904987934	3	3591	TR10496|c0_g1,TR13215|c0_g1,TR9541|c0_g1
	GO:0071917	triose-phosphate transmembrane transporter activity	molecular_function	0.0149553962143158	0.831174904987934	3	3591	TR10496|c0_g1,TR13215|c0_g1,TR9541|c0_g1
	GO:0033807	icosanoyl-CoA synthase activity	molecular_function	0.0150456551035356	0.832190301420438	4	3591	TR13994|c0_g1,TR5119|c0_g6,TR5119|c0_g7,TR7832|c0_g1
	GO:0009346	citrate lyase complex	cellular_component	0.015379849911429	0.846624118933901	2	3591	TR21113|c0_g1,TR8345|c0_g1
	GO:0005886	plasma membrane	cellular_component	0.0154911146226647	0.848707512028455	340	3591	TR10108|c0_g1,TR10142|c0_g2,TR10142|c1_g1,TR10182|c0_g1,TR10203|c0_g1,TR10378|c0_g1,TR10448|c0_g1,TR10567|c0_g1,TR10625|c0_g3,TR10625|c0_g5,TR10625|c0_g6,TR1064|c0_g1,TR10746|c0_g2,TR10750|c4_g1,TR10750|c7_g1,TR10753|c2_g1,TR10794|c1_g3,TR10820|c0_g1,TR10849|c0_g1,TR10874|c0_g1,TR10905|c0_g2,TR1093|c0_g1,TR10941|c0_g1,TR1095|c0_g1,TR11147|c0_g20,TR11192|c15_g10,TR11192|c15_g13,TR11204|c7_g14,TR11…
	GO:0005991	trehalose metabolic process	biological_process	0.0156201260037841	0.851738946244079	2	3591	TR11297|c0_g1,TR8388|c0_g1
	GO:0004714	transmembrane receptor protein tyrosine kinase activity	molecular_function	0.0158097080009925	0.858029222964664	16	3591	TR10378|c0_g1,TR11204|c7_g14,TR11234|c2_g4,TR11265|c1_g4,TR11293|c0_g22,TR11889|c0_g4,TR1195|c2_g2,TR13293|c0_g1,TR2048|c3_g1,TR21676|c2_g1,TR2353|c1_g1,TR329|c0_g4,TR5096|c0_g2,TR5702|c0_g1,TR574|c0_g1,TR9177|c1_g1
	GO:0010143	cutin biosynthetic process	biological_process	0.0162078920312439	0.872342953709485	6	3591	TR1407|c1_g1,TR15093|c0_g1,TR15093|c1_g1,TR18230|c0_g2,TR21668|c1_g1,TR3925|c3_g1
	GO:0010021	amylopectin biosynthetic process	biological_process	0.0162243715439048	0.872342953709485	3	3591	TR11711|c0_g1,TR13675|c0_g1,TR7525|c0_g1
	GO:0004335	galactokinase activity	molecular_function	0.0163197170106579	0.873407077051875	3	3591	TR13775|c0_g1,TR279|c1_g2,TR279|c1_g3
	GO:0033178	proton-transporting two-sector ATPase complex, catalytic domain	cellular_component	0.0168799340097161	0.89922597766045	2	3591	TR14255|c1_g1,TR17881|c0_g1
	GO:0010052	guard cell differentiation	biological_process	0.0171141690027115	0.907521989318095	3	3591	TR15190|c0_g1,TR17732|c0_g1,TR18595|c0_g1
	GO:0005983	starch catabolic process	biological_process	0.0173742334242064	0.917105654720665	5	3591	TR11711|c0_g1,TR16350|c0_g1,TR1815|c0_g1,TR1935|c0_g1,TR511|c0_g1
	GO:0015171	amino acid transmembrane transporter activity	molecular_function	0.0176720963258466	0.928588334212667	7	3591	TR14090|c0_g1,TR14643|c1_g1,TR17149|c0_g1,TR3281|c0_g1,TR3300|c1_g1,TR4054|c0_g1,TR4054|c0_g2
	GO:0046856	phosphatidylinositol dephosphorylation	biological_process	0.018487037528171	0.967014270704328	4	3591	TR15315|c0_g1,TR15315|c1_g1,TR2749|c0_g1,TR2749|c0_g2
	GO:0055062	phosphate ion homeostasis	biological_process	0.0186138357953374	0.969260999072525	7	3591	TR11439|c1_g1,TR12583|c0_g1,TR12628|c1_g1,TR2462|c1_g2,TR57|c0_g1,TR57|c3_g5,TR9125|c0_g1
	GO:0097275	cellular ammonia homeostasis	biological_process	0.0188798052110184	0.973010296426289	3	3591	TR19572|c0_g1,TR21184|c0_g1,TR830|c0_g1
	GO:0030599	pectinesterase activity	molecular_function	0.0188879671034916	0.973010296426289	7	3591	TR12881|c0_g1,TR13590|c0_g1,TR1396|c0_g1,TR17437|c0_g1,TR21732|c2_g2,TR7899|c0_g1,TR9999|c0_g1
	GO:0008865	fructokinase activity	molecular_function	0.0190493575001191	0.973010296426289	3	3591	TR12689|c0_g1,TR13144|c1_g1,TR13784|c0_g1
	GO:0010266	response to vitamin B1	biological_process	0.0190901036803101	0.973010296426289	2	3591	TR1938|c0_g1,TR9387|c0_g1
	GO:0003333	amino acid transmembrane transport	biological_process	0.019106690076883	0.973010296426289	7	3591	TR14090|c0_g1,TR14643|c1_g1,TR17149|c0_g1,TR21286|c0_g1,TR3281|c0_g1,TR4054|c0_g1,TR4054|c0_g2
	GO:0003964	RNA-directed DNA polymerase activity	molecular_function	0.0192417659565042	0.975591291478895	45	3591	TR11149|c1_g3,TR11187|c1_g1,TR11191|c2_g4,TR11191|c3_g4,TR11193|c4_g1,TR11205|c6_g3,TR11243|c0_g7,TR11274|c1_g10,TR11274|c1_g16,TR11280|c0_g1,TR11296|c0_g1,TR11299|c4_g11,TR11299|c4_g2,TR11299|c4_g3,TR11302|c2_g1,TR11505|c5_g3,TR11518|c0_g1,TR11600|c3_g2,TR11600|c4_g1,TR11621|c4_g4,TR11636|c1_g1,TR11743|c2_g1,TR14278|c0_g2,TR15113|c0_g2,TR16031|c0_g1,TR1670|c2_g1,TR17617|c0_g1,TR17617|c0_g2,TR178…
	GO:0050113	inositol oxygenase activity	molecular_function	0.0194425468683221	0.981466558069011	2	3591	TR21444|c0_g1,TR9073|c0_g1
	GO:0050662	coenzyme binding	molecular_function	0.0196603163948238	0.988144597931143	12	3591	TR10852|c0_g5,TR10852|c0_g7,TR13441|c0_g1,TR13779|c0_g1,TR20351|c0_g1,TR220|c2_g2,TR3306|c0_g1,TR3674|c0_g1,TR4020|c0_g1,TR6395|c0_g1,TR9030|c0_g2,TR9836|c0_g1
	GO:0047461	(+)-delta-cadinene synthase activity	molecular_function	0.0199856720330565	1	2	3591	TR33|c0_g7,TR33|c1_g1
	GO:0009266	response to temperature stimulus	biological_process	0.020295788191415	1	12	3591	TR11259|c0_g3,TR11259|c0_g4,TR11259|c0_g5,TR1722|c1_g1,TR1722|c2_g1,TR1722|c2_g3,TR1722|c2_g5,TR216|c0_g1,TR2179|c0_g1,TR2937|c0_g1,TR3086|c0_g1,TR8909|c0_g1
	GO:1900140	regulation of seedling development	biological_process	0.020498072925905	1	7	3591	TR10378|c0_g1,TR11265|c1_g4,TR11293|c0_g22,TR2048|c3_g1,TR329|c0_g4,TR5096|c0_g2,TR9177|c1_g1
	GO:0009826	unidimensional cell growth	biological_process	0.0206348480493151	1	17	3591	TR10335|c0_g1,TR12157|c0_g1,TR13494|c0_g1,TR13994|c0_g1,TR17387|c0_g1,TR19572|c0_g1,TR1976|c0_g1,TR21184|c0_g1,TR329|c0_g4,TR3324|c0_g1,TR4707|c0_g1,TR5100|c2_g1,TR830|c0_g1,TR8515|c0_g1,TR8712|c0_g1,TR895|c0_g1,TR9142|c0_g1
	GO:0009662	etioplast organization	biological_process	0.0211997660612937	1	2	3591	TR12689|c0_g1,TR13784|c0_g1
	GO:0009631	cold acclimation	biological_process	0.021242210260555	1	10	3591	TR14928|c0_g1,TR15290|c0_g3,TR19455|c0_g1,TR19631|c0_g1,TR3977|c0_g2,TR505|c0_g1,TR511|c0_g1,TR8322|c0_g1,TR8517|c0_g1,TR895|c0_g1
	GO:0009595	detection of biotic stimulus	biological_process	0.0214064591403864	1	5	3591	TR10693|c0_g1,TR10931|c2_g2,TR1672|c0_g1,TR21277|c0_g1,TR9424|c0_g1
	GO:0008889	glycerophosphodiester phosphodiesterase activity	molecular_function	0.0216676330905845	1	7	3591	TR11269|c4_g11,TR11269|c4_g17,TR1195|c2_g2,TR12666|c1_g1,TR13293|c0_g1,TR246|c0_g1,TR749|c0_g1
	GO:0043531	ADP binding	molecular_function	0.0219659891866238	1	63	3591	TR10693|c0_g1,TR11186|c4_g13,TR11186|c4_g7,TR11192|c14_g3,TR11192|c15_g10,TR11192|c15_g13,TR11192|c15_g14,TR11192|c15_g20,TR11192|c15_g26,TR1119|c0_g1,TR1119|c0_g4,TR11204|c7_g14,TR11204|c7_g2,TR11204|c7_g6,TR11204|c7_g7,TR11204|c7_g9,TR11252|c0_g10,TR11252|c0_g4,TR11252|c0_g7,TR11252|c0_g9,TR11274|c1_g1,TR11280|c0_g1,TR11321|c3_g5,TR11657|c0_g12,TR11995|c0_g2,TR11995|c0_g7,TR12694|c0_g1,TR13522|…
	GO:0031977	thylakoid lumen	cellular_component	0.0220388938529987	1	10	3591	TR12684|c0_g2,TR12684|c0_g3,TR12684|c0_g9,TR13360|c0_g1,TR1632|c0_g1,TR17563|c0_g1,TR3586|c0_g1,TR3667|c0_g1,TR8036|c0_g1,TR9991|c0_g1
	GO:0009044	xylan 1,4-beta-xylosidase activity	molecular_function	0.0222175917550562	1	4	3591	TR11736|c0_g1,TR21546|c1_g1,TR4062|c0_g1,TR9152|c1_g1
	GO:0080054	low-affinity nitrate transmembrane transporter activity	molecular_function	0.0231576103019545	1	2	3591	TR1572|c0_g1,TR2485|c0_g1
	GO:0080055	low-affinity nitrate transport	biological_process	0.0231576103019545	1	2	3591	TR1572|c0_g1,TR2485|c0_g1
	GO:0090448	glucosinolate:proton symporter activity	molecular_function	0.0231576103019545	1	2	3591	TR1572|c0_g1,TR2485|c0_g1
	GO:0090449	phloem glucosinolate loading	biological_process	0.0231576103019545	1	2	3591	TR1572|c0_g1,TR2485|c0_g1
	GO:1901349	glucosinolate transport	biological_process	0.0231576103019545	1	2	3591	TR1572|c0_g1,TR2485|c0_g1
	GO:0015020	glucuronosyltransferase activity	molecular_function	0.0242195080760394	1	6	3591	TR11579|c0_g2,TR1433|c0_g1,TR17558|c0_g1,TR20718|c0_g1,TR2463|c1_g1,TR68|c0_g8
	GO:0080037	negative regulation of cytokinin-activated signaling pathway	biological_process	0.0244715520603052	1	2	3591	TR11838|c0_g1,TR1307|c0_g1
	GO:0009744	response to sucrose	biological_process	0.0248208829112156	1	18	3591	TR10496|c0_g1,TR10693|c0_g1,TR11916|c0_g1,TR14090|c0_g1,TR14955|c0_g1,TR149|c0_g1,TR15290|c0_g3,TR1861|c0_g1,TR21451|c0_g4,TR4054|c0_g1,TR4054|c0_g2,TR6029|c0_g1,TR6694|c0_g2,TR7943|c0_g1,TR8265|c0_g1,TR8721|c0_g1,TR9213|c0_g1,TR9229|c0_g1
	GO:0015991	ATP hydrolysis coupled proton transport	biological_process	0.0249810373939163	1	7	3591	TR13106|c0_g7,TR14255|c1_g1,TR17881|c0_g1,TR3324|c0_g1,TR8653|c0_g1,TR8922|c1_g1,TR8922|c1_g3
	GO:0047893	flavonol 3-O-glucosyltransferase activity	molecular_function	0.0251225615298624	1	9	3591	TR10573|c0_g1,TR11050|c0_g1,TR11932|c2_g1,TR13475|c0_g1,TR15727|c0_g1,TR2232|c0_g1,TR24|c3_g5,TR24|c3_g6,TR7146|c0_g1
	GO:0005506	iron ion binding	molecular_function	0.0255789118910605	1	48	3591	TR1007|c0_g1,TR10390|c0_g1,TR10925|c0_g1,TR11290|c1_g5,TR11499|c1_g2,TR12037|c0_g1,TR12470|c0_g1,TR12470|c0_g2,TR12470|c0_g3,TR13055|c0_g1,TR13280|c0_g1,TR13713|c0_g1,TR14396|c1_g1,TR14396|c1_g3,TR14396|c1_g5,TR1507|c2_g2,TR15391|c0_g1,TR16151|c0_g1,TR17626|c1_g1,TR17777|c0_g1,TR17777|c1_g1,TR17854|c0_g1,TR18096|c0_g1,TR18096|c1_g1,TR18148|c0_g1,TR18230|c0_g2,TR19049|c0_g1,TR1976|c0_g1,TR20827|c0…
	GO:0098656	anion transmembrane transport	biological_process	0.0263765771431456	1	6	3591	TR10108|c0_g1,TR1672|c0_g1,TR2240|c0_g1,TR265|c0_g1,TR5067|c2_g1,TR9990|c1_g1
	GO:0045597	positive regulation of cell differentiation	biological_process	0.0267568233159088	1	2	3591	TR15190|c0_g1,TR18595|c0_g1
	GO:0042973	glucan endo-1,3-beta-D-glucosidase activity	molecular_function	0.0269976551451912	1	7	3591	TR11615|c0_g2,TR12979|c0_g2,TR13433|c0_g1,TR17029|c0_g1,TR19959|c0_g1,TR2250|c0_g1,TR9856|c0_g1
	GO:1903086	negative regulation of sinapate ester biosynthetic process	biological_process	0.0271567097353669	1	4	3591	TR10437|c0_g1,TR10751|c1_g2,TR14469|c0_g2,TR21158|c0_g2
	GO:0070838	divalent metal ion transport	biological_process	0.0271822877576406	1	6	3591	TR10356|c0_g1,TR16493|c0_g1,TR18836|c0_g1,TR18836|c0_g2,TR20341|c0_g1,TR8721|c0_g1
	GO:0005976	polysaccharide metabolic process	biological_process	0.0279025771086459	1	2	3591	TR1815|c0_g1,TR8112|c0_g1
	GO:0045485	omega-6 fatty acid desaturase activity	molecular_function	0.0282051317263381	1	2	3591	TR9876|c1_g1,TR9876|c2_g1
	GO:0043674	columella	cellular_component	0.0282669068164276	1	2	3591	TR13315|c0_g1,TR14791|c0_g1
	GO:0046688	response to copper ion	biological_process	0.0284813221361971	1	6	3591	TR10026|c0_g1,TR1825|c0_g1,TR255|c0_g1,TR378|c0_g1,TR6383|c0_g1,TR9991|c0_g1
	GO:0051973	positive regulation of telomerase activity	biological_process	0.0287775494145704	1	2	3591	TR20411|c0_g1,TR496|c0_g1
	GO:0050734	hydroxycinnamoyltransferase activity	molecular_function	0.0291279402024686	1	3	3591	TR15093|c0_g1,TR35|c1_g2,TR9268|c0_g1
	GO:0045431	flavonol synthase activity	molecular_function	0.0293533926744959	1	3	3591	TR18096|c0_g1,TR18096|c1_g1,TR6321|c0_g1
	GO:0090408	phloem nitrate loading	biological_process	0.0294250634195383	1	2	3591	TR1572|c0_g1,TR2485|c0_g1
	GO:0002213	defense response to insect	biological_process	0.0294673034672776	1	6	3591	TR10925|c0_g1,TR12470|c0_g1,TR12470|c0_g2,TR15091|c0_g1,TR3438|c0_g2,TR9424|c0_g1
	GO:0015315	organophosphate:inorganic phosphate antiporter activity	molecular_function	0.0294965042011017	1	2	3591	TR11439|c1_g1,TR12628|c1_g1
	GO:2000022	regulation of jasmonic acid mediated signaling pathway	biological_process	0.0297703848505882	1	4	3591	TR1385|c0_g1,TR5793|c0_g1,TR7024|c0_g1,TR9424|c0_g1
	GO:0016126	sterol biosynthetic process	biological_process	0.0297849577718637	1	11	3591	TR13055|c0_g1,TR13432|c0_g1,TR15704|c1_g1,TR18148|c0_g1,TR20139|c0_g1,TR21604|c0_g1,TR21787|c2_g15,TR4195|c0_g2,TR518|c0_g1,TR6868|c0_g1,TR7743|c0_g1
	GO:0061077	chaperone-mediated protein folding	biological_process	0.0299188218094757	1	7	3591	TR10894|c0_g2,TR1326|c0_g1,TR19316|c0_g1,TR19674|c0_g1,TR6729|c0_g1,TR9274|c0_g1,TR9274|c0_g2
	GO:0006968	cellular defense response	biological_process	0.0299818785037306	1	6	3591	TR11269|c4_g11,TR11269|c4_g17,TR1195|c2_g2,TR12666|c1_g1,TR13293|c0_g1,TR246|c0_g1
	GO:1990538	xylan O-acetyltransferase activity	molecular_function	0.0305059146350391	1	2	3591	TR21371|c0_g1,TR6166|c0_g1
	GO:0050378	UDP-glucuronate 4-epimerase activity	molecular_function	0.0305200398483959	1	2	3591	TR20351|c0_g1,TR9836|c0_g1
	GO:2000122	negative regulation of stomatal complex development	biological_process	0.030671188968957	1	5	3591	TR11901|c0_g1,TR13575|c0_g1,TR18715|c0_g3,TR1922|c0_g1,TR21255|c5_g2
	GO:0010287	plastoglobule	cellular_component	0.0318135158778091	1	10	3591	TR10693|c0_g1,TR14955|c0_g1,TR15185|c0_g1,TR15185|c0_g3,TR2126|c0_g1,TR21277|c0_g1,TR21495|c0_g4,TR3667|c0_g1,TR6694|c0_g2,TR8721|c0_g1
	GO:0033358	UDP-L-arabinose biosynthetic process	biological_process	0.0326521681526084	1	3	3591	TR10852|c0_g5,TR10852|c0_g7,TR6395|c0_g1
	GO:0050373	UDP-arabinose 4-epimerase activity	molecular_function	0.0326521681526084	1	3	3591	TR10852|c0_g5,TR10852|c0_g7,TR6395|c0_g1
	GO:0004526	ribonuclease P activity	molecular_function	0.0327571132663377	1	6	3591	TR13277|c0_g1,TR5705|c0_g1,TR6426|c0_g1,TR7542|c0_g1,TR7542|c0_g2,TR7542|c0_g4
	GO:0016298	lipase activity	molecular_function	0.0330311018567538	1	8	3591	TR10334|c0_g1,TR10605|c0_g2,TR16251|c0_g1,TR18863|c0_g1,TR18863|c1_g1,TR4163|c1_g1,TR7338|c0_g2,TR9424|c0_g1
	GO:0034480	phosphatidylcholine phospholipase C activity	molecular_function	0.0331075297448923	1	3	3591	TR12318|c0_g1,TR1242|c0_g1,TR18650|c0_g1
	GO:0032580	Golgi cisterna membrane	cellular_component	0.0332541088485669	1	6	3591	TR13779|c0_g1,TR20351|c0_g1,TR220|c2_g2,TR3306|c0_g1,TR6395|c0_g1,TR9836|c0_g1
	GO:0004781	sulfate adenylyltransferase (ATP) activity	molecular_function	0.0335476580037055	1	3	3591	TR11739|c0_g2,TR6946|c0_g1,TR6946|c0_g2
	GO:0032957	inositol trisphosphate metabolic process	biological_process	0.033863019971714	1	4	3591	TR15315|c0_g1,TR15315|c1_g1,TR2749|c0_g1,TR2749|c0_g2
	GO:0070981	L-asparagine biosynthetic process	biological_process	0.0340518128400346	1	2	3591	TR8698|c0_g1,TR9213|c0_g1
	GO:0009678	hydrogen-translocating pyrophosphatase activity	molecular_function	0.0341312476416981	1	3	3591	TR12519|c0_g1,TR2469|c12_g1,TR7663|c0_g1
	GO:0005355	glucose transmembrane transporter activity	molecular_function	0.0343209498412436	1	7	3591	TR12479|c0_g1,TR13238|c0_g1,TR13652|c0_g1,TR1410|c0_g1,TR14500|c6_g1,TR16001|c0_g1,TR20123|c0_g1
	GO:0004427	inorganic diphosphatase activity	molecular_function	0.0355432085601431	1	5	3591	TR10931|c2_g2,TR12519|c0_g1,TR19344|c0_g1,TR2469|c12_g1,TR7663|c0_g1
	GO:0071332	cellular response to fructose stimulus	biological_process	0.0355685300370368	1	2	3591	TR13675|c0_g1,TR7525|c0_g1
	GO:1990570	GDP-mannose transmembrane transport	biological_process	0.0356212600081386	1	2	3591	TR13215|c0_g1,TR9541|c0_g1
	GO:1900994	(-)-secologanin biosynthetic process	biological_process	0.0357622612509172	1	4	3591	TR11579|c0_g2,TR17558|c0_g1,TR20718|c0_g1,TR2463|c1_g1
	GO:0008810	cellulase activity	molecular_function	0.0360722185502055	1	3	3591	TR4685|c0_g1,TR8142|c0_g1,TR8142|c1_g1
	GO:0019031	viral envelope	cellular_component	0.0371035849888082	1	2	3591	TR14090|c0_g1,TR3220|c0_g1
	GO:0042761	very long-chain fatty acid biosynthetic process	biological_process	0.0372282450131892	1	7	3591	TR10141|c1_g1,TR15091|c0_g1,TR17854|c0_g1,TR19049|c0_g1,TR3433|c0_g1,TR6572|c0_g1,TR9279|c0_g1
	GO:0051258	protein polymerization	biological_process	0.0375834459563087	1	7	3591	TR11934|c0_g4,TR11934|c0_g6,TR11934|c0_g8,TR13138|c0_g1,TR14367|c0_g1,TR2552|c1_g2,TR521|c0_g1
	GO:0010054	trichoblast differentiation	biological_process	0.0378463923861244	1	2	3591	TR14591|c0_g2,TR9142|c0_g1
	GO:0018874	benzoate metabolic process	biological_process	0.0379713057210719	1	2	3591	TR8878|c0_g1,TR9691|c0_g1
	GO:0052639	salicylic acid glucosyltransferase (ester-forming) activity	molecular_function	0.0379713057210719	1	2	3591	TR8878|c0_g1,TR9691|c0_g1
	GO:0052640	salicylic acid glucosyltransferase (glucoside-forming) activity	molecular_function	0.0379713057210719	1	2	3591	TR8878|c0_g1,TR9691|c0_g1
	GO:0052641	benzoic acid glucosyltransferase activity	molecular_function	0.0379713057210719	1	2	3591	TR8878|c0_g1,TR9691|c0_g1
	GO:0015749	monosaccharide transport	biological_process	0.0383413569397773	1	3	3591	TR13238|c0_g1,TR1410|c0_g1,TR16001|c0_g1
	GO:1903382	negative regulation of endoplasmic reticulum stress-induced neuron intrinsic apoptotic signaling pathway	biological_process	0.0386186294501222	1	1	3591	TR10295|c0_g1
	GO:0009696	salicylic acid metabolic process	biological_process	0.0387818431474152	1	3	3591	TR7338|c0_g2,TR8878|c0_g1,TR9691|c0_g1
	GO:0005856	cytoskeleton	cellular_component	0.0388957158688992	1	16	3591	TR10625|c0_g3,TR10625|c0_g5,TR10625|c0_g6,TR10849|c0_g1,TR12157|c0_g1,TR12800|c0_g1,TR12800|c1_g1,TR13489|c0_g1,TR14121|c4_g1,TR15077|c1_g1,TR15549|c0_g1,TR15814|c0_g1,TR20364|c0_g2,TR20842|c0_g1,TR2315|c2_g2,TR8347|c0_g3
	GO:0047701	beta-L-arabinosidase activity	molecular_function	0.0392947134003646	1	2	3591	TR20792|c0_g1,TR519|c1_g2
	GO:0003878	ATP citrate synthase activity	molecular_function	0.039327651870314	1	2	3591	TR21113|c0_g1,TR8345|c0_g1
	GO:0004334	fumarylacetoacetase activity	molecular_function	0.0396298042042739	1	1	3591	TR2257|c0_g1
	GO:1901348	positive regulation of secondary cell wall biogenesis	biological_process	0.0396385445439888	1	2	3591	TR11479|c2_g3,TR19695|c0_g1
	GO:0052638	indole-3-butyrate beta-glucosyltransferase activity	molecular_function	0.0396708838276788	1	3	3591	TR8878|c0_g1,TR9691|c0_g1,TR9740|c0_g1
	GO:0016799	hydrolase activity, hydrolyzing N-glycosyl compounds	molecular_function	0.0399012471444721	1	2	3591	TR2089|c0_g1,TR8457|c0_g1
	GO:0004768	stearoyl-CoA 9-desaturase activity	molecular_function	0.0400649371053218	1	2	3591	TR10141|c1_g1,TR9279|c0_g1
	GO:0042128	nitrate assimilation	biological_process	0.0408236689247254	1	8	3591	TR14234|c0_g1,TR1572|c0_g1,TR19389|c0_g1,TR21703|c3_g2,TR2485|c0_g1,TR5114|c0_g1,TR5114|c0_g2,TR5882|c0_g1
	GO:0042972	licheninase activity	molecular_function	0.0408652583481364	1	2	3591	TR11615|c0_g2,TR17029|c0_g1
	GO:0016166	phytoene dehydrogenase activity	molecular_function	0.0411558552969529	1	3	3591	TR11255|c0_g5,TR11286|c0_g4,TR4960|c0_g2
	GO:0016720	delta12-fatty acid dehydrogenase activity	molecular_function	0.0418916618176568	1	2	3591	TR9876|c1_g1,TR9876|c2_g1
	GO:0005200	structural constituent of cytoskeleton	molecular_function	0.0419880854752257	1	10	3591	TR10625|c0_g3,TR10625|c0_g5,TR10625|c0_g6,TR10794|c1_g3,TR11934|c0_g4,TR11934|c0_g6,TR11934|c0_g8,TR13138|c0_g1,TR14367|c0_g1,TR2552|c1_g2
	GO:1902166	negative regulation of intrinsic apoptotic signaling pathway in response to DNA damage by p53 class mediator	biological_process	0.0420510447528949	1	2	3591	TR14722|c0_g1,TR14722|c0_g2
	GO:0043060	meiotic metaphase I plate congression	biological_process	0.0422676239329932	1	1	3591	TR8695|c0_g1
	GO:0051257	meiotic spindle midzone assembly	biological_process	0.0422676239329932	1	1	3591	TR8695|c0_g1
	GO:0001666	response to hypoxia	biological_process	0.0423501103983108	1	13	3591	TR10182|c0_g1,TR10295|c0_g1,TR10934|c0_g1,TR10934|c1_g1,TR10934|c2_g2,TR10934|c2_g4,TR10934|c2_g5,TR10941|c0_g1,TR14829|c0_g1,TR20418|c0_g1,TR8695|c0_g1,TR8698|c0_g1,TR9424|c0_g1
	GO:0030784	3'-hydroxy-N-methyl-(S)-coclaurine 4'-O-methyltransferase activity	molecular_function	0.0425084992887705	1	2	3591	TR13927|c0_g1,TR9374|c0_g1
	GO:0030026	cellular manganese ion homeostasis	biological_process	0.0429623833630119	1	2	3591	TR10026|c0_g1,TR6021|c0_g1
	GO:0015169	glycerol-3-phosphate transmembrane transporter activity	molecular_function	0.0435469911951185	1	1	3591	TR11439|c1_g1
	GO:0015794	glycerol-3-phosphate transport	biological_process	0.0435469911951185	1	1	3591	TR11439|c1_g1
	GO:0010411	xyloglucan metabolic process	biological_process	0.0438231268535803	1	4	3591	TR10753|c2_g1,TR11736|c0_g1,TR20452|c0_g1,TR9335|c0_g2
	GO:0046256	2,4,6-trinitrotoluene catabolic process	biological_process	0.0438784477857571	1	2	3591	TR12275|c0_g1,TR12275|c0_g2
	GO:0047085	hydroxyphenylacetonitrile 2-monooxygenase activity	molecular_function	0.0438973165393951	1	3	3591	TR17777|c0_g1,TR17777|c1_g1,TR5183|c0_g1
	GO:0050592	4-hydroxyphenylacetaldehyde oxime monooxygenase activity	molecular_function	0.0438973165393951	1	3	3591	TR17777|c0_g1,TR17777|c1_g1,TR5183|c0_g1
	GO:0016413	O-acetyltransferase activity	molecular_function	0.0440069669158864	1	2	3591	TR21371|c0_g1,TR6166|c0_g1
	GO:0080133	midchain alkane hydroxylase activity	molecular_function	0.0445132573707738	1	3	3591	TR17854|c0_g1,TR19049|c0_g1,TR3433|c0_g1
	GO:0046244	salicylic acid catabolic process	biological_process	0.0445761428694672	1	1	3591	TR2311|c0_g1
	GO:2000280	regulation of root development	biological_process	0.0447125410102968	1	4	3591	TR1115|c1_g1,TR12583|c0_g1,TR13944|c0_g1,TR3977|c0_g2
	GO:0080086	stamen filament development	biological_process	0.0447731027550216	1	4	3591	TR21064|c0_g1,TR3438|c0_g2,TR4707|c0_g1,TR9777|c0_g1
	GO:0016161	beta-amylase activity	molecular_function	0.0448784273854409	1	3	3591	TR16350|c0_g1,TR1935|c0_g1,TR21736|c0_g1
	GO:0010214	seed coat development	biological_process	0.0448883333579281	1	9	3591	TR10874|c0_g1,TR11718|c0_g2,TR13575|c0_g1,TR1922|c0_g1,TR19257|c0_g2,TR21546|c1_g1,TR3674|c0_g1,TR4473|c0_g1,TR9024|c0_g1
	GO:0046482	para-aminobenzoic acid metabolic process	biological_process	0.0453952302551248	1	5	3591	TR19257|c0_g2,TR20522|c0_g1,TR3807|c0_g1,TR8878|c0_g1,TR9691|c0_g1
	GO:0009695	jasmonic acid biosynthetic process	biological_process	0.0454398573134911	1	12	3591	TR11255|c0_g5,TR11286|c0_g4,TR12861|c0_g1,TR13863|c0_g1,TR16487|c0_g1,TR17833|c0_g1,TR21495|c0_g4,TR2937|c0_g1,TR3189|c0_g1,TR3189|c1_g1,TR3189|c2_g1,TR3488|c0_g1
	GO:0010043	response to zinc ion	biological_process	0.04557296617097	1	9	3591	TR1064|c0_g1,TR1146|c0_g1,TR1146|c0_g2,TR1146|c0_g3,TR19835|c2_g1,TR2482|c0_g1,TR4884|c0_g1,TR8741|c0_g1,TR9864|c0_g1
	GO:0010170	glucose-1-phosphate adenylyltransferase complex	cellular_component	0.0456610722490942	1	1	3591	TR14014|c0_g1
	GO:0051924	regulation of calcium ion transport	biological_process	0.0457937943855873	1	3	3591	TR19572|c0_g1,TR21184|c0_g1,TR830|c0_g1
	GO:0016042	lipid catabolic process	biological_process	0.0461356751328911	1	14	3591	TR10334|c0_g1,TR10605|c0_g2,TR11541|c0_g1,TR12201|c0_g1,TR16251|c0_g1,TR18863|c0_g1,TR18863|c1_g1,TR1986|c0_g1,TR1986|c0_g2,TR2078|c0_g1,TR3631|c1_g1,TR3631|c1_g3,TR4163|c1_g1,TR9424|c0_g1
	GO:0035428	hexose transmembrane transport	biological_process	0.0463691847096074	1	6	3591	TR12479|c0_g1,TR13238|c0_g1,TR13652|c0_g1,TR1410|c0_g1,TR16001|c0_g1,TR20123|c0_g1
	GO:0046323	glucose import	biological_process	0.0463691847096074	1	6	3591	TR12479|c0_g1,TR13238|c0_g1,TR13652|c0_g1,TR1410|c0_g1,TR16001|c0_g1,TR20123|c0_g1
	GO:0080001	mucilage extrusion from seed coat	biological_process	0.0465913841663311	1	7	3591	TR10522|c0_g1,TR10874|c0_g1,TR11718|c0_g2,TR13575|c0_g1,TR1922|c0_g1,TR4473|c0_g1,TR5064|c0_g16
	GO:0051592	response to calcium ion	biological_process	0.0468029680440016	1	3	3591	TR10326|c1_g1,TR1514|c0_g1,TR2390|c0_g1
	GO:0032795	heterotrimeric G-protein binding	molecular_function	0.0472370919468672	1	2	3591	TR3544|c0_g1,TR7027|c0_g2
	GO:0009654	photosystem II oxygen evolving complex	cellular_component	0.0477748888705049	1	5	3591	TR12684|c0_g2,TR12684|c0_g3,TR12684|c0_g9,TR13360|c0_g1,TR3586|c0_g1
	GO:0071327	cellular response to trehalose stimulus	biological_process	0.0481523347290562	1	1	3591	TR9424|c0_g1
	GO:1900367	positive regulation of defense response to insect	biological_process	0.0481523347290562	1	1	3591	TR9424|c0_g1
	GO:0036204	abieta-7,13-dien-18-ol hydroxylase activity	molecular_function	0.0483426504095801	1	1	3591	TR1976|c0_g1
	GO:0052325	cell wall pectin biosynthetic process	biological_process	0.0485990314340992	1	3	3591	TR15093|c0_g1,TR35|c1_g2,TR9268|c0_g1
	GO:0033179	proton-transporting V-type ATPase, V0 domain	cellular_component	0.0487581923871662	1	3	3591	TR8653|c0_g1,TR8922|c1_g1,TR8922|c1_g3
L vs M	GO_accession	Description	Term_type	P-Value	FDR	No of DEGs Associated with the Term	No of All Genes	Gene_names
	GO:0009765	photosynthesis, light harvesting	biological_process	2.46645788333773e-17	1.5480981856761e-13	31	4008	TR1282|c1_g1,TR1282|c1_g3,TR1282|c1_g4,TR13554|c0_g1,TR13554|c0_g2,TR13651|c0_g1,TR14497|c0_g1,TR14497|c0_g2,TR15185|c0_g2,TR15185|c0_g3,TR15245|c0_g1,TR15245|c0_g2,TR15399|c0_g1,TR15754|c0_g1,TR17703|c0_g1,TR17775|c0_g1,TR1827|c0_g1,TR1827|c0_g2,TR19350|c0_g1,TR19350|c0_g2,TR2126|c0_g1,TR3317|c0_g1,TR6176|c0_g1,TR6176|c0_g2,TR6564|c0_g1,TR6694|c0_g2,TR8367|c0_g1,TR8367|c0_g2,TR8721|c0_g1,TR9301|…
	GO:0009523	photosystem II	cellular_component	2.67837056345345e-17	1.5480981856761e-13	36	4008	TR1282|c1_g1,TR1282|c1_g3,TR1282|c1_g4,TR13554|c0_g1,TR13554|c0_g2,TR13651|c0_g1,TR14497|c0_g1,TR14497|c0_g2,TR15185|c0_g2,TR15185|c0_g3,TR15245|c0_g1,TR15245|c0_g2,TR15399|c0_g1,TR15754|c0_g1,TR17703|c0_g1,TR17775|c0_g1,TR18053|c0_g1,TR1827|c0_g1,TR1827|c0_g2,TR19350|c0_g1,TR19350|c0_g2,TR2126|c0_g1,TR3317|c0_g1,TR3392|c0_g1,TR6176|c0_g1,TR6176|c0_g2,TR6564|c0_g1,TR6694|c0_g2,TR8367|c0_g1,TR8367…
	GO:0016168	chlorophyll binding	molecular_function	5.06899251569625e-17	1.95325178271496e-13	34	4008	TR12439|c0_g2,TR1282|c1_g1,TR1282|c1_g3,TR1282|c1_g4,TR13554|c0_g1,TR13554|c0_g2,TR13651|c0_g1,TR14497|c0_g1,TR14497|c0_g2,TR15185|c0_g2,TR15185|c0_g3,TR15245|c0_g1,TR15245|c0_g2,TR15399|c0_g1,TR15754|c0_g1,TR17703|c0_g1,TR17775|c0_g1,TR1827|c0_g1,TR1827|c0_g2,TR19350|c0_g1,TR19350|c0_g2,TR2126|c0_g1,TR3317|c0_g1,TR6176|c0_g1,TR6176|c0_g2,TR6564|c0_g1,TR6694|c0_g2,TR8367|c0_g1,TR8367|c0_g2,TR8721…
	GO:0005576	extracellular region	cellular_component	8.31507879857418e-17	2.40305777278794e-13	167	4008	TR10035|c0_g1,TR10093|c0_g1,TR10292|c0_g1,TR10334|c0_g1,TR10564|c0_g1,TR10718|c0_g2,TR10718|c0_g4,TR10742|c0_g1,TR1077|c0_g1,TR10874|c0_g1,TR10907|c0_g1,TR11166|c0_g1,TR11234|c2_g4,TR1127|c4_g1,TR11310|c1_g3,TR11537|c1_g1,TR11537|c1_g3,TR11612|c0_g1,TR11701|c0_g1,TR11889|c0_g1,TR11914|c0_g1,TR11931|c0_g1,TR1205|c0_g1,TR12098|c0_g1,TR12122|c0_g1,TR12318|c0_g1,TR12323|c3_g1,TR12328|c0_g1,TR12493|c0…
	GO:0009522	photosystem I	cellular_component	1.44296771553585e-15	3.33614135831887e-12	34	4008	TR12439|c0_g2,TR1282|c1_g1,TR1282|c1_g3,TR1282|c1_g4,TR13554|c0_g1,TR13554|c0_g2,TR13651|c0_g1,TR14497|c0_g1,TR14497|c0_g2,TR14668|c0_g3,TR15185|c0_g2,TR15185|c0_g3,TR15245|c0_g1,TR15245|c0_g2,TR15399|c0_g1,TR15754|c0_g1,TR17703|c0_g1,TR17775|c0_g1,TR1827|c0_g1,TR1827|c0_g2,TR19350|c0_g1,TR19350|c0_g2,TR2126|c0_g1,TR3317|c0_g1,TR3392|c0_g1,TR6176|c0_g1,TR6176|c0_g2,TR6564|c0_g1,TR6694|c0_g2,TR836…
	GO:0018298	protein-chromophore linkage	biological_process	4.35805847436839e-12	8.39652599394976e-09	39	4008	TR11757|c0_g1,TR1282|c1_g1,TR1282|c1_g3,TR1282|c1_g4,TR13554|c0_g1,TR13554|c0_g2,TR13651|c0_g1,TR14497|c0_g1,TR14497|c0_g2,TR14561|c4_g1,TR15185|c0_g2,TR15185|c0_g3,TR15245|c0_g1,TR15245|c0_g2,TR15399|c0_g1,TR15754|c0_g1,TR17703|c0_g1,TR17775|c0_g1,TR1827|c0_g1,TR1827|c0_g2,TR18331|c0_g1,TR19350|c0_g1,TR19350|c0_g2,TR20135|c24_g1,TR2126|c0_g1,TR3235|c0_g1,TR3317|c0_g1,TR3419|c2_g1,TR3691|c1_g1,TR…
	GO:0005506	iron ion binding	molecular_function	4.36270893162483e-11	7.20470217851186e-08	99	4008	TR1007|c0_g1,TR10137|c0_g1,TR10228|c0_g1,TR10282|c0_g1,TR10802|c0_g1,TR10908|c1_g1,TR11220|c0_g1,TR11471|c1_g1,TR11953|c0_g1,TR12183|c0_g1,TR12224|c0_g1,TR12427|c17_g1,TR12427|c30_g1,TR12584|c0_g1,TR13333|c10_g1,TR13470|c0_g1,TR1350|c0_g5,TR13567|c3_g1,TR14104|c1_g1,TR14105|c0_g1,TR14126|c0_g2,TR14291|c0_g1,TR14396|c1_g9,TR14561|c2_g1,TR14783|c1_g1,TR14950|c2_g1,TR15071|c1_g1,TR1556|c0_g2,TR16151…
	GO:0048046	apoplast	cellular_component	1.64762637761306e-10	2.38082011565087e-07	121	4008	TR10093|c0_g1,TR10292|c0_g1,TR10327|c0_g1,TR10334|c0_g1,TR10407|c0_g1,TR10431|c0_g2,TR10477|c4_g1,TR10477|c5_g1,TR10625|c0_g3,TR10625|c0_g4,TR10644|c0_g1,TR10742|c0_g1,TR10746|c0_g2,TR10753|c2_g1,TR1077|c0_g1,TR10813|c0_g1,TR10874|c0_g1,TR10934|c2_g2,TR10934|c2_g5,TR10941|c0_g1,TR11166|c0_g1,TR11259|c0_g16,TR11259|c0_g3,TR11447|c2_g2,TR11516|c0_g1,TR11612|c0_g1,TR11615|c0_g2,TR11641|c2_g1,TR11787…
	GO:0004872	receptor activity	molecular_function	4.71583671957077e-10	6.05723027535979e-07	37	4008	TR13276|c0_g1,TR13333|c10_g1,TR13567|c3_g1,TR14154|c1_g1,TR14706|c4_g1,TR14706|c9_g1,TR1655|c12_g1,TR1655|c6_g1,TR18680|c5_g1,TR18680|c6_g1,TR18876|c5_g1,TR18945|c3_g1,TR18945|c6_g1,TR18989|c0_g1,TR19076|c10_g1,TR19076|c9_g1,TR19127|c4_g1,TR19225|c2_g1,TR19233|c5_g1,TR20275|c8_g1,TR3127|c0_g1,TR3225|c0_g1,TR3491|c5_g1,TR3506|c16_g1,TR3506|c6_g1,TR3506|c8_g1,TR3509|c8_g1,TR3546|c0_g1,TR3702|c1_g1,…
	GO:0020037	heme binding	molecular_function	6.02489224426843e-10	6.9647754343743e-07	82	4008	TR1007|c0_g1,TR10137|c0_g1,TR10802|c0_g1,TR10908|c1_g1,TR11220|c0_g1,TR11612|c0_g1,TR11953|c0_g1,TR12224|c0_g1,TR12251|c0_g1,TR12427|c17_g1,TR12427|c30_g1,TR12584|c0_g1,TR13164|c0_g1,TR13470|c0_g1,TR1350|c0_g5,TR13514|c0_g1,TR14104|c1_g1,TR14105|c0_g1,TR14126|c0_g2,TR14369|c0_g1,TR14561|c2_g1,TR15575|c0_g1,TR1559|c0_g1,TR16151|c0_g1,TR16988|c0_g1,TR17626|c1_g1,TR17672|c0_g1,TR17939|c0_g1,TR18230|…
	GO:0016021	integral component of membrane	cellular_component	1.30226011125897e-09	1.36855698965033e-06	590	4008	TR1007|c0_g1,TR10091|c0_g1,TR10137|c0_g1,TR10142|c0_g1,TR10151|c0_g1,TR10213|c0_g1,TR10228|c0_g1,TR10378|c0_g1,TR10453|c1_g1,TR10471|c0_g1,TR10525|c0_g1,TR10626|c0_g1,TR10687|c0_g1,TR10708|c0_g1,TR10742|c0_g1,TR1079|c0_g1,TR10802|c0_g1,TR10815|c0_g1,TR1087|c0_g1,TR10881|c0_g1,TR10908|c1_g1,TR11049|c0_g1,TR11147|c0_g11,TR11147|c0_g12,TR11147|c0_g16,TR11147|c0_g1,TR11147|c0_g23,TR11147|c0_g5,TR1114…
	GO:0009279	cell outer membrane	cellular_component	1.4619700793358e-09	1.40836450976016e-06	35	4008	TR13333|c10_g1,TR13567|c3_g1,TR14246|c1_g1,TR14706|c4_g1,TR14706|c9_g1,TR18680|c5_g1,TR18843|c3_g1,TR18843|c4_g1,TR18876|c5_g1,TR18945|c3_g1,TR18989|c0_g1,TR19127|c4_g1,TR19225|c2_g1,TR19233|c5_g1,TR3127|c0_g1,TR3225|c0_g1,TR3259|c0_g1,TR3491|c5_g1,TR3491|c7_g1,TR3506|c6_g1,TR3509|c8_g1,TR3702|c1_g1,TR3753|c2_g1,TR4245|c0_g1,TR6562|c0_g1,TR7101|c2_g1,TR7368|c1_g1,TR7405|c0_g1,TR8102|c0_g1,TR8126|…
	GO:0005975	carbohydrate metabolic process	biological_process	3.59804279956226e-09	3.19949036637998e-06	97	4008	TR10099|c0_g1,TR10431|c0_g2,TR10525|c0_g1,TR10547|c0_g3,TR10808|c0_g2,TR10813|c0_g1,TR10924|c0_g1,TR10924|c0_g2,TR10965|c0_g1,TR1127|c4_g1,TR11297|c0_g1,TR1157|c0_g3,TR1157|c0_g5,TR1157|c0_g7,TR11615|c0_g2,TR11615|c0_g3,TR11641|c2_g1,TR1174|c0_g1,TR11758|c0_g2,TR12013|c0_g1,TR1205|c0_g1,TR13298|c0_g2,TR14274|c0_g1,TR14703|c1_g1,TR14794|c0_g1,TR15167|c0_g1,TR15740|c0_g2,TR15829|c0_g1,TR16866|c0_g1…
	GO:0009809	lignin biosynthetic process	biological_process	1.61584440199762e-08	1.33422580622089e-05	38	4008	TR10205|c0_g1,TR10327|c0_g1,TR10477|c4_g1,TR10477|c5_g1,TR11612|c0_g1,TR11681|c0_g3,TR11983|c0_g1,TR12598|c0_g1,TR13145|c1_g1,TR13164|c0_g1,TR13952|c0_g1,TR14369|c0_g1,TR15619|c0_g1,TR15619|c0_g3,TR16520|c0_g1,TR17143|c0_g1,TR17939|c0_g1,TR19151|c0_g1,TR1967|c0_g1,TR20521|c0_g2,TR21639|c1_g2,TR21668|c1_g1,TR3028|c0_g1,TR3028|c1_g1,TR3354|c11_g1,TR3884|c0_g1,TR4396|c0_g1,TR4396|c0_g2,TR5064|c0_g12…
	GO:0009505	plant-type cell wall	cellular_component	6.58438811623584e-08	5.07436844157909e-05	74	4008	TR10093|c0_g1,TR10292|c0_g1,TR10431|c0_g2,TR10742|c0_g1,TR10753|c2_g1,TR10874|c0_g1,TR10907|c0_g1,TR10934|c2_g2,TR10934|c2_g5,TR11166|c0_g1,TR11310|c1_g3,TR11447|c2_g2,TR11621|c4_g1,TR11621|c4_g3,TR11641|c2_g1,TR11701|c0_g1,TR11758|c0_g2,TR11898|c1_g1,TR12013|c0_g1,TR1205|c0_g1,TR12791|c1_g1,TR13032|c0_g1,TR13060|c0_g1,TR13067|c0_g1,TR13514|c0_g1,TR13811|c0_g1,TR13944|c0_g1,TR13960|c0_g1,TR14355|…
	GO:0009607	response to biotic stimulus	biological_process	1.33951851541164e-07	9.67802127384909e-05	18	4008	TR11615|c0_g2,TR11615|c0_g3,TR13997|c0_g1,TR17635|c0_g1,TR17714|c0_g1,TR18611|c0_g1,TR1938|c0_g1,TR20518|c0_g3,TR2645|c0_g1,TR2731|c0_g1,TR3111|c0_g1,TR3430|c0_g1,TR3647|c0_g1,TR4825|c0_g1,TR5125|c0_g3,TR6424|c0_g1,TR7819|c0_g1,TR9387|c0_g1
	GO:0004497	monooxygenase activity	molecular_function	1.73037736521634e-07	0.000117665660834711	56	4008	TR1007|c0_g1,TR10137|c0_g1,TR10802|c0_g1,TR10908|c1_g1,TR11220|c0_g1,TR11953|c0_g1,TR12224|c0_g1,TR12427|c17_g1,TR12427|c30_g1,TR12584|c0_g1,TR13470|c0_g1,TR1350|c0_g5,TR14104|c1_g1,TR14105|c0_g1,TR14126|c0_g2,TR14671|c2_g1,TR16151|c0_g1,TR16192|c0_g1,TR17626|c1_g1,TR17672|c0_g1,TR17939|c0_g1,TR18230|c0_g2,TR18245|c1_g1,TR18755|c0_g2,TR19647|c0_g1,TR19792|c0_g1,TR1981|c0_g1,TR19986|c0_g1,TR20890|…
	GO:0004803	transposase activity	molecular_function	2.82397872432566e-07	0.000177859093217526	11	4008	TR12427|c1_g1,TR12427|c4_g1,TR12985|c0_g2,TR12985|c0_g3,TR19250|c6_g1,TR20979|c6_g1,TR21066|c1_g1,TR21066|c1_g3,TR21066|c1_g5,TR5116|c29_g1,TR5116|c36_g1
	GO:0009535	chloroplast thylakoid membrane	cellular_component	2.9232895944057e-07	0.000177859093217526	84	4008	TR10072|c1_g1,TR10394|c0_g1,TR1092|c0_g1,TR11255|c0_g5,TR11286|c0_g4,TR11807|c0_g1,TR11933|c0_g1,TR11994|c0_g1,TR12439|c0_g2,TR12684|c0_g1,TR12684|c0_g2,TR1282|c1_g1,TR1282|c1_g3,TR1282|c1_g4,TR12952|c0_g1,TR13389|c0_g1,TR13554|c0_g1,TR13554|c0_g2,TR13651|c0_g1,TR13824|c0_g1,TR14039|c0_g1,TR14497|c0_g1,TR14497|c0_g2,TR15185|c0_g2,TR15185|c0_g3,TR15245|c0_g1,TR15245|c0_g2,TR15290|c0_g2,TR15399|c0_…
	GO:0010333	terpene synthase activity	molecular_function	3.6465388931321e-07	0.000210769948023035	15	4008	TR10070|c2_g1,TR10070|c2_g2,TR11053|c0_g1,TR11290|c1_g7,TR11290|c1_g8,TR11429|c0_g2,TR12140|c1_g1,TR14633|c0_g1,TR20973|c0_g1,TR21300|c0_g1,TR33|c0_g2,TR4341|c0_g1,TR4341|c1_g1,TR4772|c0_g1,TR5078|c1_g11
	GO:0006810	transport	biological_process	7.73886659397265e-07	0.000426006180125352	73	4008	TR11438|c0_g1,TR11695|c0_g1,TR11850|c1_g1,TR12544|c0_g2,TR12952|c0_g1,TR1357|c0_g1,TR14137|c1_g1,TR14154|c1_g1,TR14158|c11_g1,TR14706|c9_g1,TR14749|c4_g1,TR15717|c0_g1,TR1602|c0_g1,TR1609|c0_g1,TR1655|c12_g1,TR1655|c6_g1,TR16564|c0_g1,TR16975|c0_g1,TR1728|c0_g1,TR17653|c0_g1,TR17694|c0_g1,TR17702|c0_g1,TR17960|c0_g1,TR18285|c1_g1,TR18680|c5_g1,TR18680|c6_g1,TR18872|c0_g1,TR18876|c5_g1,TR18945|c3_…
	GO:0016705	oxidoreductase activity, acting on paired donors, with incorporation or reduction of molecular oxygen	molecular_function	1.40262874369087e-06	0.000737017648957564	50	4008	TR1007|c0_g1,TR10137|c0_g1,TR10802|c0_g1,TR10908|c1_g1,TR11220|c0_g1,TR11953|c0_g1,TR12224|c0_g1,TR12427|c17_g1,TR12427|c30_g1,TR12584|c0_g1,TR13470|c0_g1,TR1350|c0_g5,TR14104|c1_g1,TR14105|c0_g1,TR14126|c0_g2,TR16151|c0_g1,TR17626|c1_g1,TR17672|c0_g1,TR17939|c0_g1,TR18230|c0_g2,TR18755|c0_g2,TR19792|c0_g1,TR1981|c0_g1,TR19986|c0_g1,TR20981|c0_g1,TR21027|c0_g1,TR210|c0_g1,TR21414|c0_g2,TR21431|c0…
	GO:0005618	cell wall	cellular_component	2.04071524727519e-06	0.00102568122863049	127	4008	TR10093|c0_g1,TR10334|c0_g1,TR10431|c0_g2,TR10625|c0_g3,TR10625|c0_g4,TR10742|c0_g1,TR10753|c2_g1,TR10813|c0_g1,TR10874|c0_g1,TR10907|c0_g1,TR10934|c2_g2,TR10934|c2_g5,TR11234|c2_g4,TR11259|c0_g16,TR11259|c0_g3,TR1157|c0_g3,TR11612|c0_g1,TR11615|c0_g2,TR11641|c2_g1,TR11701|c0_g1,TR11758|c0_g2,TR11889|c0_g1,TR11898|c1_g1,TR12323|c3_g1,TR12573|c0_g1,TR12791|c1_g1,TR12799|c0_g13,TR12799|c0_g8,TR1287…
	GO:0004601	peroxidase activity	molecular_function	2.84251596384553e-06	0.00136914518925226	32	4008	TR11612|c0_g1,TR13164|c0_g1,TR13514|c0_g1,TR1375|c1_g1,TR14369|c0_g1,TR14724|c3_g1,TR15575|c0_g1,TR1559|c0_g1,TR16988|c0_g1,TR17433|c0_g1,TR18063|c1_g1,TR19592|c0_g1,TR19777|c0_g1,TR20859|c0_g1,TR21066|c6_g1,TR2692|c0_g1,TR2694|c0_g1,TR3028|c0_g1,TR3028|c1_g1,TR373|c1_g1,TR4062|c0_g1,TR4396|c0_g1,TR4396|c0_g2,TR5064|c0_g11,TR5064|c0_g12,TR5064|c0_g3,TR5064|c0_g8,TR550|c1_g2,TR8260|c0_g1,TR8567|c6…
	GO:0000287	magnesium ion binding	molecular_function	3.58455650085441e-06	0.00165749892599508	73	4008	TR10070|c2_g1,TR10070|c2_g2,TR10099|c0_g1,TR10931|c2_g1,TR10931|c2_g2,TR11053|c0_g1,TR11242|c2_g17,TR11290|c1_g7,TR11290|c1_g8,TR11429|c0_g2,TR12023|c0_g1,TR12140|c1_g1,TR13272|c0_g1,TR14245|c8_g1,TR14246|c4_g1,TR14384|c0_g1,TR14418|c0_g1,TR14418|c11_g1,TR14418|c4_g1,TR14418|c7_g1,TR14569|c1_g1,TR14569|c6_g1,TR14619|c9_g1,TR14633|c0_g1,TR15176|c0_g1,TR15263|c1_g1,TR1676|c0_g1,TR16811|c0_g1,TR1706…
	GO:0010114	response to red light	biological_process	3.82791640291968e-06	0.00170195052375967	24	4008	TR10137|c0_g1,TR10698|c2_g1,TR11150|c1_g2,TR11437|c0_g1,TR11787|c3_g1,TR11933|c0_g1,TR12485|c0_g1,TR12772|c0_g1,TR12986|c0_g1,TR13018|c0_g1,TR13260|c0_g1,TR13694|c21_g1,TR15185|c0_g2,TR15185|c0_g3,TR15798|c0_g1,TR19494|c1_g1,TR19913|c0_g1,TR20894|c0_g1,TR3392|c0_g1,TR6694|c0_g2,TR730|c0_g1,TR779|c0_g1,TR8889|c0_g1,TR9723|c0_g1
	GO:0010143	cutin biosynthetic process	biological_process	4.03911863516153e-06	0.00172934116379509	13	4008	TR11160|c0_g1,TR13091|c0_g1,TR13488|c0_g1,TR17672|c0_g1,TR18230|c0_g2,TR18755|c0_g2,TR1887|c0_g1,TR19986|c0_g1,TR20770|c0_g1,TR21668|c1_g1,TR3925|c1_g1,TR3925|c3_g1,TR8217|c0_g1
	GO:0010345	suberin biosynthetic process	biological_process	5.3241747140736e-06	0.00219812356052467	16	4008	TR11220|c0_g1,TR1176|c0_g1,TR12584|c0_g1,TR13145|c1_g1,TR13488|c0_g1,TR14105|c0_g1,TR16151|c0_g1,TR21431|c0_g1,TR3925|c1_g1,TR5139|c1_g1,TR5139|c1_g3,TR5139|c1_g6,TR5139|c1_g7,TR700|c0_g1,TR8217|c0_g1,TR8630|c1_g1
	GO:0009751	response to salicylic acid	biological_process	5.71595443579276e-06	0.00224919780141831	43	4008	TR10151|c0_g1,TR10465|c0_g1,TR10745|c0_g1,TR11232|c6_g2,TR11278|c0_g3,TR11583|c0_g10,TR11583|c0_g2,TR11583|c0_g8,TR11621|c4_g1,TR11621|c4_g3,TR11929|c0_g1,TR12088|c0_g1,TR1332|c0_g1,TR13781|c0_g1,TR13946|c0_g1,TR14469|c0_g2,TR1654|c0_g1,TR17038|c0_g1,TR17229|c0_g2,TR1938|c0_g1,TR19695|c1_g1,TR20155|c0_g1,TR20233|c0_g1,TR20866|c0_g1,TR21137|c0_g1,TR21158|c0_g2,TR21421|c0_g1,TR21697|c0_g8,TR2282|c0…
	GO:0051762	sesquiterpene biosynthetic process	biological_process	5.83701851579147e-06	0.00224919780141831	6	4008	TR11053|c0_g1,TR11290|c1_g7,TR11290|c1_g8,TR11429|c0_g2,TR12140|c1_g1,TR21300|c0_g1
	GO:0016829	lyase activity	molecular_function	6.58758283056557e-06	0.00239935030825201	29	4008	TR11537|c1_g1,TR11888|c0_g1,TR12160|c0_g2,TR12427|c7_g1,TR12532|c1_g2,TR12532|c1_g4,TR12532|c1_g5,TR12532|c1_g8,TR12808|c0_g1,TR12985|c7_g1,TR13495|c0_g1,TR14269|c2_g1,TR19233|c10_g1,TR19250|c4_g1,TR201|c0_g2,TR20628|c0_g1,TR20920|c0_g1,TR21495|c0_g2,TR3254|c10_g1,TR3254|c7_g1,TR3724|c0_g1,TR6370|c0_g1,TR7032|c1_g1,TR7601|c0_g1,TR8021|c10_g1,TR8845|c7_g1,TR9665|c14_g1,TR9665|c19_g1,TR9665|c23_g1
	GO:0010025	wax biosynthetic process	biological_process	6.64180016125125e-06	0.00239935030825201	18	4008	TR10228|c0_g1,TR11278|c0_g3,TR1176|c0_g1,TR12584|c0_g1,TR13624|c0_g1,TR14105|c0_g1,TR15657|c0_g1,TR1887|c0_g1,TR20770|c0_g1,TR2994|c0_g1,TR2994|c0_g2,TR5139|c1_g1,TR5139|c1_g3,TR5139|c1_g6,TR5139|c1_g7,TR7954|c0_g1,TR8477|c0_g1,TR9556|c0_g1
	GO:0015891	siderophore transport	biological_process	7.70491716390308e-06	0.00269905583074908	15	4008	TR13333|c10_g1,TR13567|c3_g1,TR18945|c3_g1,TR18989|c0_g1,TR19127|c4_g1,TR19225|c2_g1,TR19233|c5_g1,TR3225|c0_g1,TR3491|c5_g1,TR3509|c8_g1,TR3702|c1_g1,TR3753|c2_g1,TR6562|c0_g1,TR8102|c0_g1,TR8562|c16_g1
	GO:0010334	sesquiterpene synthase activity	molecular_function	8.15189826864094e-06	0.00277164541133792	7	4008	TR10070|c2_g1,TR11053|c0_g1,TR11290|c1_g7,TR11290|c1_g8,TR11429|c0_g2,TR12140|c1_g1,TR21300|c0_g1
	GO:0005215	transporter activity	molecular_function	1.15404057464601e-05	0.00381163115511652	61	4008	TR10708|c0_g1,TR1079|c0_g1,TR10815|c0_g1,TR11439|c1_g1,TR12406|c4_g2,TR12406|c7_g1,TR12420|c0_g1,TR12972|c0_g1,TR12985|c11_g1,TR13548|c0_g1,TR13681|c0_g1,TR14137|c1_g1,TR14158|c11_g1,TR14234|c0_g1,TR14408|c0_g1,TR14652|c0_g1,TR14694|c0_g1,TR14706|c9_g1,TR14791|c0_g1,TR14970|c4_g1,TR14985|c1_g1,TR1609|c0_g1,TR17164|c0_g1,TR17408|c1_g1,TR18233|c4_g1,TR18667|c4_g1,TR18957|c0_g1,TR19233|c0_g1,TR19276…
	GO:0015979	photosynthesis	biological_process	1.19271693599358e-05	0.00382994660557939	36	4008	TR11955|c0_g1,TR11955|c0_g3,TR12439|c0_g2,TR12583|c0_g1,TR12684|c0_g1,TR12684|c0_g2,TR1282|c1_g4,TR12952|c0_g1,TR1300|c0_g1,TR13694|c21_g1,TR14158|c3_g1,TR14668|c0_g3,TR14808|c0_g1,TR15245|c0_g1,TR15245|c0_g2,TR1696|c0_g1,TR17775|c0_g1,TR18053|c0_g1,TR18285|c1_g1,TR18715|c0_g3,TR18764|c0_g1,TR19913|c0_g1,TR21255|c5_g2,TR2434|c0_g1,TR2569|c0_g1,TR3392|c0_g1,TR3850|c4_g1,TR779|c0_g1,TR8367|c0_g1,TR…
	GO:0042744	hydrogen peroxide catabolic process	biological_process	1.86339338071025e-05	0.00581868500487593	29	4008	TR1152|c0_g1,TR11612|c0_g1,TR11641|c2_g1,TR11933|c0_g1,TR13164|c0_g1,TR13514|c0_g1,TR14369|c0_g1,TR14561|c2_g1,TR15575|c0_g1,TR1559|c0_g1,TR19324|c0_g1,TR19592|c0_g1,TR19777|c0_g1,TR2096|c0_g1,TR3028|c0_g1,TR3028|c1_g1,TR3497|c1_g1,TR4062|c0_g1,TR4396|c0_g1,TR4396|c0_g2,TR5064|c0_g11,TR5064|c0_g12,TR5064|c0_g3,TR5064|c0_g8,TR550|c1_g2,TR7027|c0_g1,TR7027|c0_g2,TR7842|c0_g1,TR7865|c0_g1
	GO:0000160	phosphorelay signal transduction system	biological_process	1.91271652409417e-05	0.00581868500487593	34	4008	TR12427|c11_g1,TR14050|c0_g1,TR140|c0_g1,TR14154|c1_g1,TR14158|c4_g1,TR14389|c0_g1,TR14389|c5_g1,TR14561|c4_g1,TR14569|c2_g1,TR15105|c0_g1,TR18209|c0_g1,TR18331|c0_g1,TR18342|c1_g1,TR18680|c2_g1,TR18949|c1_g1,TR18963|c3_g1,TR18990|c2_g1,TR19007|c1_g1,TR20135|c24_g1,TR21066|c10_g1,TR21066|c16_g1,TR21066|c54_g1,TR21066|c8_g1,TR3235|c0_g1,TR3506|c3_g1,TR3506|c4_g1,TR3522|c3_g1,TR3751|c2_g1,TR7938|c2…
	GO:0005886	plasma membrane	cellular_component	2.86447074087679e-05	0.00849058506782966	526	4008	TR10142|c0_g1,TR10228|c0_g1,TR10289|c0_g1,TR10378|c0_g1,TR10453|c1_g1,TR10471|c0_g1,TR10625|c0_g3,TR10625|c0_g4,TR10687|c0_g1,TR10708|c0_g1,TR10742|c0_g1,TR10746|c0_g2,TR10753|c2_g1,TR1079|c0_g1,TR10815|c0_g1,TR10852|c0_g4,TR10874|c0_g1,TR10913|c0_g1,TR10941|c0_g1,TR10965|c0_g1,TR11092|c0_g1,TR11147|c0_g11,TR11147|c0_g16,TR11147|c0_g1,TR11147|c0_g23,TR11147|c0_g5,TR11147|c0_g6,TR11150|c1_g2,TR111…
	GO:1901430	positive regulation of syringal lignin biosynthetic process	biological_process	2.95536064834491e-05	0.00854099227371679	10	4008	TR10465|c0_g1,TR11612|c0_g1,TR13164|c0_g1,TR14369|c0_g1,TR3028|c0_g1,TR3028|c1_g1,TR4396|c0_g1,TR4396|c0_g2,TR5064|c0_g12,TR5064|c0_g8
	GO:0043640	benzoate catabolic process via hydroxylation	biological_process	4.40632180154078e-05	0.012423678055076	5	4008	TR12152|c0_g1,TR12427|c10_g1,TR12427|c7_g1,TR19127|c4_g1,TR8854|c0_g2
	GO:0046658	anchored component of plasma membrane	cellular_component	6.65739476435365e-05	0.017778345892343	26	4008	TR11297|c0_g1,TR11447|c2_g2,TR11898|c1_g1,TR1205|c0_g1,TR13425|c0_g1,TR13811|c0_g1,TR14801|c0_g1,TR15078|c0_g1,TR16381|c0_g1,TR16949|c0_g1,TR1956|c0_g1,TR19586|c0_g1,TR20139|c0_g1,TR20362|c0_g1,TR20996|c0_g1,TR20999|c1_g3,TR21091|c0_g1,TR21091|c0_g4,TR21472|c1_g1,TR3478|c0_g1,TR468|c0_g1,TR6868|c0_g1,TR7013|c0_g1,TR8079|c0_g1,TR8857|c0_g1,TR9124|c0_g1
	GO:0042128	nitrate assimilation	biological_process	6.71617893119688e-05	0.017778345892343	17	4008	TR10708|c0_g1,TR12013|c0_g1,TR12251|c0_g1,TR12420|c0_g1,TR14234|c0_g1,TR14652|c0_g1,TR18063|c1_g1,TR201|c0_g2,TR20428|c0_g1,TR20868|c0_g1,TR21501|c3_g1,TR21703|c3_g2,TR2366|c43_g1,TR33|c0_g11,TR5114|c0_g1,TR5114|c0_g2,TR9969|c6_g1
	GO:0009773	photosynthetic electron transport in photosystem I	biological_process	6.76684445729317e-05	0.017778345892343	14	4008	TR11474|c1_g1,TR11933|c0_g1,TR12439|c0_g2,TR1313|c0_g1,TR13389|c0_g1,TR1556|c0_g2,TR1728|c0_g1,TR17694|c0_g1,TR19494|c1_g1,TR19913|c0_g1,TR20474|c0_g1,TR21492|c0_g1,TR779|c0_g1,TR9723|c0_g1
	GO:0016114	terpenoid biosynthetic process	biological_process	8.429692223688e-05	0.0214490150425853	20	4008	TR10070|c2_g1,TR10070|c2_g2,TR11053|c0_g1,TR11290|c1_g7,TR11290|c1_g8,TR11429|c0_g2,TR12140|c1_g1,TR14633|c0_g1,TR19001|c0_g1,TR20973|c0_g1,TR21300|c0_g1,TR3153|c2_g1,TR3259|c2_g1,TR33|c0_g2,TR4341|c0_g1,TR4341|c1_g1,TR4772|c0_g1,TR5078|c1_g11,TR8182|c2_g1,TR8182|c8_g1
	GO:0010266	response to vitamin B1	biological_process	8.5350751899561e-05	0.0214490150425853	4	4008	TR12808|c0_g1,TR18285|c1_g1,TR1938|c0_g1,TR9387|c0_g1
	GO:0009319	cytochrome o ubiquinol oxidase complex	cellular_component	9.51738265779054e-05	0.0229210299008455	4	4008	TR9665|c0_g2,TR9665|c12_g1,TR9665|c17_g1,TR9665|c29_g1
	GO:0015453	oxidoreduction-driven active transmembrane transporter activity	molecular_function	9.51738265779054e-05	0.0229210299008455	4	4008	TR9665|c0_g2,TR9665|c12_g1,TR9665|c17_g1,TR9665|c29_g1
	GO:0071555	cell wall organization	biological_process	9.78675410211952e-05	0.0230887504939799	72	4008	TR10431|c0_g2,TR10753|c2_g1,TR10852|c0_g4,TR10852|c0_g7,TR10907|c0_g1,TR11220|c0_g1,TR1127|c4_g1,TR1144|c0_g1,TR11705|c1_g1,TR1205|c0_g1,TR12122|c0_g1,TR12123|c2_g1,TR12577|c1_g1,TR12584|c0_g1,TR12799|c0_g8,TR12933|c1_g1,TR12962|c0_g1,TR1385|c1_g1,TR14105|c0_g1,TR14246|c1_g1,TR14470|c0_g1,TR14794|c0_g1,TR15740|c0_g2,TR15829|c0_g1,TR17383|c0_g1,TR1781|c0_g1,TR18317|c2_g1,TR18334|c0_g1,TR18334|c3_g…
	GO:0070838	divalent metal ion transport	biological_process	0.000109012654459521	0.0252037257110413	12	4008	TR10299|c0_g1,TR1175|c4_g3,TR12439|c0_g2,TR16988|c0_g1,TR18872|c0_g1,TR19268|c1_g1,TR19543|c0_g1,TR19913|c0_g1,TR20474|c0_g1,TR21678|c0_g2,TR779|c0_g1,TR8721|c0_g1
	GO:0055072	iron ion homeostasis	biological_process	0.000112026381882195	0.0253926465599641	18	4008	TR11255|c0_g1,TR13333|c10_g1,TR13567|c3_g1,TR17546|c0_g1,TR18945|c3_g1,TR2005|c0_g1,TR20275|c23_g1,TR2100|c1_g1,TR21069|c0_g1,TR21132|c0_g1,TR21515|c0_g1,TR3136|c1_g1,TR3225|c0_g1,TR3491|c5_g1,TR3753|c2_g1,TR6562|c0_g1,TR7650|c1_g1,TR8102|c0_g1
	GO:0018685	alkane 1-monooxygenase activity	molecular_function	0.000145136365389484	0.0322649304596622	10	4008	TR11220|c0_g1,TR12584|c0_g1,TR14105|c0_g1,TR16151|c0_g1,TR21431|c0_g1,TR5139|c1_g1,TR5139|c1_g3,TR5139|c1_g6,TR5139|c1_g7,TR700|c0_g1
	GO:0010447	response to acidic pH	biological_process	0.000160731106179699	0.0350575771214588	7	4008	TR12427|c4_g1,TR16665|c0_g1,TR18233|c6_g1,TR5114|c0_g1,TR5114|c0_g2,TR6954|c0_g1,TR6954|c1_g1
	GO:0009611	response to wounding	biological_process	0.000165026003191006	0.0353277888312598	72	4008	TR1007|c0_g1,TR10355|c1_g1,TR10625|c0_g3,TR10625|c0_g4,TR10687|c0_g1,TR10756|c0_g1,TR11255|c0_g5,TR11286|c0_g2,TR11286|c0_g4,TR11429|c0_g2,TR11583|c0_g10,TR11583|c0_g2,TR11583|c0_g8,TR11681|c0_g3,TR1176|c0_g1,TR11787|c3_g1,TR12140|c1_g1,TR12420|c0_g1,TR12583|c0_g1,TR12845|c0_g1,TR13172|c0_g1,TR13515|c0_g1,TR14144|c0_g1,TR14159|c0_g1,TR14342|c0_g1,TR14469|c0_g2,TR14633|c0_g1,TR15991|c0_g1,TR1654|c…
	GO:0016740	transferase activity	molecular_function	0.00019259353213069	0.0404796587532868	57	4008	TR10525|c0_g1,TR10564|c0_g1,TR11471|c1_g1,TR11832|c0_g1,TR12275|c0_g2,TR12532|c1_g2,TR12532|c1_g4,TR12532|c1_g5,TR12532|c1_g8,TR13704|c0_g1,TR13781|c0_g1,TR13946|c0_g1,TR14269|c2_g1,TR14896|c0_g1,TR1490|c1_g1,TR15071|c1_g1,TR15839|c0_g1,TR18063|c1_g1,TR18317|c2_g1,TR18697|c3_g1,TR187|c0_g1,TR18853|c0_g1,TR18945|c7_g1,TR1969|c0_g1,TR21066|c10_g1,TR21066|c1_g3,TR21125|c0_g1,TR21576|c1_g1,TR2208|c0_…
	GO:0031225	anchored component of membrane	cellular_component	0.000233209580356216	0.0481411205163904	27	4008	TR11297|c0_g1,TR11447|c2_g2,TR1205|c0_g1,TR12747|c0_g1,TR13425|c0_g1,TR1375|c12_g1,TR13811|c0_g1,TR14801|c0_g1,TR15078|c0_g1,TR16381|c0_g1,TR16949|c0_g1,TR1956|c0_g1,TR19586|c0_g1,TR20139|c0_g1,TR20362|c0_g1,TR20996|c0_g1,TR20999|c1_g3,TR21091|c0_g1,TR21091|c0_g4,TR21472|c1_g1,TR2836|c0_g1,TR3478|c0_g1,TR6868|c0_g1,TR7013|c0_g1,TR8079|c0_g1,TR8857|c0_g1,TR9124|c0_g1
	GO:0009058	biosynthetic process	biological_process	0.000254888887278906	0.051693255034108	33	4008	TR11583|c0_g10,TR11583|c0_g2,TR11583|c0_g8,TR11832|c0_g1,TR12494|c0_g1,TR13459|c2_g1,TR1407|c0_g1,TR14388|c6_g1,TR1490|c1_g1,TR16282|c0_g1,TR18063|c1_g1,TR18334|c0_g1,TR18334|c3_g1,TR19233|c10_g1,TR19233|c2_g1,TR20145|c0_g1,TR21066|c1_g3,TR21238|c0_g2,TR3297|c1_g1,TR3476|c0_g1,TR3805|c2_g1,TR4202|c0_g1,TR4920|c0_g1,TR6199|c0_g1,TR6940|c0_g1,TR7257|c0_g1,TR7675|c0_g1,TR7675|c1_g1,TR8314|c1_g1,TR85…
	GO:0070330	aromatase activity	molecular_function	0.0002724922930173	0.0537028280111548	11	4008	TR11220|c0_g1,TR12584|c0_g1,TR14105|c0_g1,TR16151|c0_g1,TR18230|c0_g2,TR21431|c0_g1,TR5139|c1_g1,TR5139|c1_g3,TR5139|c1_g6,TR5139|c1_g7,TR700|c0_g1
	GO:0045017	glycerolipid biosynthetic process	biological_process	0.000274088828084614	0.0537028280111548	6	4008	TR14169|c0_g1,TR15657|c0_g1,TR17333|c0_g1,TR18365|c0_g1,TR8929|c0_g1,TR9575|c0_g1
	GO:0045226	extracellular polysaccharide biosynthetic process	biological_process	0.000290610696734913	0.0559909942375932	2	4008	TR21066|c0_g1,TR21066|c0_g2
	GO:0003774	motor activity	molecular_function	0.00031902145043441	0.0604571797872423	12	4008	TR16200|c0_g1,TR16898|c0_g1,TR17398|c0_g1,TR17653|c0_g1,TR20180|c0_g1,TR7541|c0_g1,TR8276|c1_g1,TR8276|c6_g1,TR8567|c8_g1,TR8795|c38_g1,TR8795|c4_g1,TR9260|c0_g2
	GO:0005887	integral component of plasma membrane	cellular_component	0.000418319074791143	0.0767740515252702	54	4008	TR10815|c0_g1,TR11642|c1_g2,TR1175|c4_g3,TR1175|c4_g6,TR1175|c4_g9,TR12123|c2_g1,TR12940|c0_g1,TR13181|c0_g1,TR13548|c0_g1,TR1375|c2_g1,TR14137|c1_g1,TR14408|c0_g1,TR14706|c13_g1,TR14791|c0_g1,TR14976|c0_g1,TR15724|c0_g1,TR16001|c0_g1,TR17164|c0_g1,TR18491|c0_g1,TR18667|c4_g1,TR18920|c1_g1,TR18920|c2_g1,TR18957|c0_g1,TR190|c0_g1,TR19136|c10_g1,TR19250|c1_g1,TR20187|c1_g7,TR2084|c0_g1,TR20883|c0_g…
	GO:0004029	aldehyde dehydrogenase (NAD) activity	molecular_function	0.00042369009062875	0.0767740515252702	12	4008	TR10479|c0_g1,TR10812|c0_g1,TR12427|c10_g1,TR12427|c7_g1,TR14133|c1_g1,TR14709|c0_g1,TR1811|c0_g1,TR18680|c1_g1,TR18680|c7_g1,TR18839|c0_g1,TR19214|c12_g1,TR19214|c8_g1
	GO:0090447	glycerol-3-phosphate 2-O-acyltransferase activity	molecular_function	0.000436469351664371	0.0767740515252702	4	4008	TR13488|c0_g1,TR3925|c1_g1,TR3925|c3_g1,TR8217|c0_g1
	GO:0009405	pathogenesis	biological_process	0.000438089695005848	0.0767740515252702	22	4008	TR14388|c4_g1,TR14561|c4_g1,TR1490|c1_g1,TR18331|c0_g1,TR19127|c13_g1,TR19127|c22_g1,TR19127|c25_g1,TR19127|c38_g1,TR20040|c0_g1,TR20135|c24_g1,TR2317|c5_g1,TR3235|c3_g1,TR3751|c2_g1,TR3769|c1_g1,TR7305|c0_g1,TR7368|c1_g1,TR7938|c2_g1,TR8182|c5_g1,TR8276|c5_g1,TR8567|c14_g1,TR8606|c2_g1,TR8795|c4_g1
	GO:0042972	licheninase activity	molecular_function	0.000438329359919363	0.0767740515252702	4	4008	TR11615|c0_g2,TR11615|c0_g3,TR17029|c0_g1,TR19076|c6_g1
	GO:0010598	NAD(P)H dehydrogenase complex (plastoquinone)	cellular_component	0.000455234058829025	0.0785448614934855	7	4008	TR16975|c0_g1,TR1728|c0_g1,TR17694|c0_g1,TR18872|c0_g1,TR20474|c0_g1,TR20541|c0_g1,TR2282|c0_g1
	GO:0033383	geranyl diphosphate metabolic process	biological_process	0.000496524957966113	0.0830601623536084	6	4008	TR10070|c2_g1,TR11053|c0_g1,TR11290|c1_g7,TR12140|c1_g1,TR14633|c0_g1,TR21300|c0_g1
	GO:0046274	lignin catabolic process	biological_process	0.000501680762649797	0.0830601623536084	10	4008	TR10327|c0_g1,TR10477|c4_g1,TR10477|c5_g1,TR11516|c0_g1,TR12598|c0_g1,TR1833|c0_g1,TR1833|c1_g1,TR8152|c13_g1,TR8819|c1_g1,TR8825|c0_g1
	GO:0080133	midchain alkane hydroxylase activity	molecular_function	0.000502959460618736	0.0830601623536084	6	4008	TR12584|c0_g1,TR14105|c0_g1,TR5139|c1_g1,TR5139|c1_g3,TR5139|c1_g6,TR5139|c1_g7
	GO:0003824	catalytic activity	molecular_function	0.000571140583574883	0.0926215121487641	79	4008	TR10690|c0_g1,TR10808|c0_g2,TR10924|c0_g2,TR10978|c0_g1,TR11212|c0_g1,TR11565|c0_g3,TR11565|c0_g6,TR11801|c0_g2,TR11983|c0_g1,TR12013|c0_g1,TR12046|c0_g1,TR12277|c0_g1,TR12452|c0_g1,TR12985|c7_g1,TR13459|c2_g1,TR1407|c0_g1,TR14269|c2_g1,TR14388|c4_g1,TR14418|c0_g1,TR14418|c11_g1,TR14470|c0_g1,TR14649|c1_g1,TR1571|c3_g1,TR1728|c0_g1,TR17788|c1_g1,TR18876|c8_g1,TR1887|c0_g1,TR18995|c4_g1,TR19079|c0…
	GO:0030170	pyridoxal phosphate binding	molecular_function	0.000577583047544576	0.0926215121487641	38	4008	TR10746|c0_g2,TR12603|c0_g1,TR12699|c0_g1,TR12985|c7_g1,TR13459|c2_g1,TR13891|c0_g2,TR14269|c2_g1,TR14941|c0_g1,TR16564|c0_g1,TR1722|c2_g2,TR17916|c1_g1,TR19079|c0_g1,TR19233|c2_g1,TR19416|c5_g1,TR20135|c21_g1,TR20145|c0_g1,TR20737|c0_g1,TR21066|c10_g1,TR3254|c10_g1,TR3254|c7_g1,TR337|c1_g2,TR337|c1_g3,TR3724|c0_g1,TR3863|c0_g1,TR4202|c0_g1,TR5569|c0_g1,TR6940|c0_g1,TR7257|c0_g1,TR7601|c0_g1,TR76…
	GO:0016491	oxidoreductase activity	molecular_function	0.000584893632081296	0.0926215121487641	85	4008	TR10228|c0_g1,TR10289|c0_g1,TR10327|c0_g1,TR10477|c4_g1,TR10477|c5_g1,TR11489|c0_g1,TR11983|c0_g1,TR12183|c0_g1,TR12427|c10_g1,TR12598|c0_g1,TR12962|c0_g1,TR13495|c0_g1,TR13952|c0_g1,TR1403|c0_g1,TR14670|c0_g1,TR14724|c3_g1,TR14843|c2_g1,TR15183|c1_g1,TR15724|c0_g1,TR1607|c0_g1,TR17143|c0_g1,TR17291|c0_g1,TR17433|c0_g1,TR17795|c1_g1,TR17862|c0_g1,TR18174|c0_g1,TR18233|c6_g1,TR1833|c0_g1,TR1833|c1…
	GO:0009753	response to jasmonic acid	biological_process	0.00063105108723199	0.0985804130865109	46	4008	TR10465|c0_g1,TR10745|c0_g1,TR11255|c0_g5,TR11286|c0_g4,TR11583|c0_g10,TR11583|c0_g2,TR11583|c0_g8,TR11929|c0_g1,TR12088|c0_g1,TR12420|c0_g1,TR1332|c0_g1,TR13468|c0_g1,TR14144|c0_g1,TR14469|c0_g2,TR14633|c0_g1,TR15180|c0_g1,TR1654|c0_g1,TR17038|c0_g1,TR1727|c0_g3,TR1938|c0_g1,TR19695|c1_g1,TR20155|c0_g1,TR20161|c0_g1,TR20233|c0_g1,TR20866|c0_g1,TR21137|c0_g1,TR21158|c0_g2,TR21300|c0_g1,TR21333|c0…
	GO:0006631	fatty acid metabolic process	biological_process	0.000644229372772083	0.0992972206566037	26	4008	TR10690|c0_g1,TR10978|c0_g1,TR11220|c0_g1,TR11807|c0_g1,TR12427|c6_g1,TR12584|c0_g1,TR14105|c0_g1,TR16151|c0_g1,TR1887|c0_g1,TR19001|c10_g1,TR2076|c10_g1,TR2076|c24_g1,TR2076|c8_g1,TR20770|c0_g1,TR21431|c0_g1,TR21495|c0_g2,TR21678|c0_g2,TR2366|c17_g1,TR5139|c1_g1,TR5139|c1_g3,TR5139|c1_g6,TR5139|c1_g7,TR700|c0_g1,TR7270|c0_g1,TR7547|c0_g1,TR8795|c15_g1
	GO:0030003	cellular cation homeostasis	biological_process	0.000661499827039757	0.100617605270784	14	4008	TR10299|c0_g1,TR10626|c0_g1,TR11255|c0_g5,TR1175|c4_g3,TR12439|c0_g2,TR16988|c0_g1,TR18872|c0_g1,TR19268|c1_g1,TR19543|c0_g1,TR19913|c0_g1,TR20474|c0_g1,TR21678|c0_g2,TR779|c0_g1,TR8721|c0_g1
	GO:0004427	inorganic diphosphatase activity	molecular_function	0.000748630848904138	0.112391852121193	9	4008	TR10931|c2_g1,TR10931|c2_g2,TR14246|c4_g1,TR15694|c0_g1,TR19307|c0_g1,TR19344|c0_g1,TR19786|c0_g1,TR2469|c12_g1,TR7663|c0_g1
	GO:0004553	hydrolase activity, hydrolyzing O-glycosyl compounds	molecular_function	0.000758559943071936	0.112422473614251	39	4008	TR10525|c0_g1,TR10547|c0_g3,TR10753|c2_g1,TR10813|c0_g1,TR11615|c0_g2,TR11615|c0_g3,TR1205|c0_g1,TR12933|c1_g1,TR13298|c0_g2,TR14274|c0_g1,TR15167|c0_g1,TR15740|c0_g2,TR16866|c0_g1,TR17029|c0_g1,TR19076|c1_g1,TR19076|c6_g1,TR19322|c0_g1,TR19365|c0_g1,TR1956|c0_g1,TR20605|c0_g4,TR20996|c0_g1,TR20999|c1_g3,TR21329|c0_g1,TR21436|c0_g1,TR21509|c0_g2,TR2971|c0_g1,TR3051|c0_g1,TR3127|c2_g1,TR3213|c3_g1…
	GO:0015643	toxic substance binding	molecular_function	0.00082622151757761	0.120900262572116	6	4008	TR14976|c0_g1,TR16564|c0_g1,TR21175|c0_g1,TR2387|c0_g1,TR3185|c0_g1,TR3225|c0_g1
	GO:0000155	phosphorelay sensor kinase activity	molecular_function	0.000937884412047996	0.129620260865141	22	4008	TR14050|c0_g1,TR140|c0_g1,TR14389|c5_g1,TR14561|c4_g1,TR15105|c0_g1,TR18331|c0_g1,TR18680|c2_g1,TR19235|c6_g1,TR20135|c24_g1,TR20275|c13_g1,TR3235|c0_g1,TR3419|c2_g1,TR3506|c3_g1,TR3522|c3_g1,TR3751|c2_g1,TR7994|c3_g1,TR8071|c0_g1,TR8108|c3_g1,TR8523|c3_g1,TR8529|c4_g1,TR8559|c7_g1,TR8742|c3_g1
	GO:0009486	cytochrome bo3 ubiquinol oxidase activity	molecular_function	0.000964097740791094	0.129620260865141	3	4008	TR9665|c0_g2,TR9665|c12_g1,TR9665|c29_g1
	GO:0015990	electron transport coupled proton transport	biological_process	0.000964097740791094	0.129620260865141	3	4008	TR9665|c0_g2,TR9665|c12_g1,TR9665|c29_g1
	GO:0003014	renal system process	biological_process	0.000964302978500897	0.129620260865141	3	4008	TR16665|c0_g1,TR6954|c0_g1,TR6954|c1_g1
	GO:0042359	vitamin D metabolic process	biological_process	0.000964302978500897	0.129620260865141	3	4008	TR16665|c0_g1,TR6954|c0_g1,TR6954|c1_g1
	GO:1901185	negative regulation of ERBB signaling pathway	biological_process	0.000964302978500897	0.129620260865141	3	4008	TR16665|c0_g1,TR6954|c0_g1,TR6954|c1_g1
	GO:0032982	myosin filament	cellular_component	0.000964302978754509	0.129620260865141	3	4008	TR16200|c0_g1,TR16898|c0_g1,TR17398|c0_g1
	GO:0006811	ion transport	biological_process	0.00102242896692328	0.135853779972794	24	4008	TR13333|c10_g1,TR13567|c3_g1,TR14706|c4_g1,TR14706|c9_g1,TR18285|c1_g1,TR18680|c5_g1,TR18876|c5_g1,TR18945|c3_g1,TR190|c0_g1,TR2005|c0_g1,TR20883|c0_g1,TR2100|c1_g1,TR21069|c0_g1,TR21132|c0_g1,TR21393|c1_g1,TR21515|c0_g1,TR2366|c32_g1,TR3225|c0_g1,TR3553|c0_g1,TR3753|c2_g1,TR4245|c0_g1,TR567|c0_g1,TR6562|c0_g1,TR8509|c7_g1
	GO:0070001	aspartic-type peptidase activity	molecular_function	0.00104857797531612	0.136834517371224	7	4008	TR10292|c0_g1,TR1077|c0_g1,TR12728|c0_g1,TR1498|c0_g1,TR20362|c0_g1,TR2279|c0_g2,TR7872|c0_g1
	GO:0010089	xylem development	biological_process	0.00105348374100683	0.136834517371224	18	4008	TR1144|c0_g1,TR11612|c0_g1,TR13164|c0_g1,TR14369|c0_g1,TR15701|c0_g1,TR1781|c0_g1,TR20157|c1_g1,TR20237|c0_g1,TR3028|c0_g1,TR3028|c1_g1,TR4396|c0_g1,TR4396|c0_g2,TR5064|c0_g12,TR5064|c0_g8,TR7984|c0_g1,TR8924|c0_g1,TR9615|c0_g1,TR9809|c0_g1
	GO:0004115	3',5'-cyclic-AMP phosphodiesterase activity	molecular_function	0.00110923819691108	0.142475483958801	1	4008	TR5116|c2_g1
	GO:0016788	hydrolase activity, acting on ester bonds	molecular_function	0.00112272116940773	0.142622601300586	26	4008	TR10035|c0_g1,TR10334|c0_g1,TR12318|c0_g1,TR12328|c0_g1,TR12427|c5_g1,TR12509|c0_g1,TR12845|c0_g1,TR12896|c0_g1,TR13648|c0_g1,TR13867|c0_g1,TR16221|c0_g1,TR18650|c0_g1,TR18863|c1_g1,TR18987|c0_g1,TR19194|c0_g1,TR19907|c0_g1,TR20796|c0_g1,TR21560|c0_g1,TR3309|c4_g1,TR3631|c1_g1,TR3631|c1_g3,TR3769|c1_g1,TR4327|c1_g1,TR530|c1_g1,TR8590|c1_g1,TR8590|c1_g3
	GO:0004021	L-alanine:2-oxoglutarate aminotransferase activity	molecular_function	0.00119777676851616	0.148269632192253	4	4008	TR3863|c0_g1,TR4202|c0_g1,TR7257|c0_g1,TR9665|c9_g1
	GO:0050551	myrcene synthase activity	molecular_function	0.00119957535060195	0.148269632192253	4	4008	TR11290|c1_g7,TR11290|c1_g8,TR11429|c0_g2,TR12140|c1_g1
	GO:0009243	O antigen biosynthetic process	biological_process	0.00120565271851832	0.148269632192253	5	4008	TR14388|c6_g1,TR21066|c0_g2,TR21066|c10_g1,TR3235|c3_g1,TR3805|c1_g1
	GO:0006935	chemotaxis	biological_process	0.00123201580287706	0.14991687032904	14	4008	TR18853|c0_g1,TR3506|c29_g1,TR3506|c3_g1,TR3506|c4_g1,TR6422|c0_g1,TR7541|c0_g1,TR7994|c3_g1,TR8276|c1_g1,TR8276|c6_g1,TR8529|c4_g1,TR8567|c4_g1,TR8742|c0_g2,TR8795|c26_g1,TR8795|c4_g1
	GO:0042973	glucan endo-1,3-beta-D-glucosidase activity	molecular_function	0.00132298221746333	0.15930910868621	12	4008	TR11615|c0_g2,TR11615|c0_g3,TR1205|c0_g1,TR12098|c0_g1,TR17029|c0_g1,TR19076|c6_g1,TR1956|c0_g1,TR20996|c0_g1,TR20999|c1_g3,TR21509|c0_g2,TR7013|c0_g1,TR8079|c0_g1
	GO:0009767	photosynthetic electron transport chain	biological_process	0.00136723940076879	0.16294110796791	7	4008	TR12952|c0_g1,TR15297|c0_g1,TR18872|c0_g1,TR19175|c0_g1,TR21132|c0_g1,TR21515|c0_g1,TR3805|c1_g1
	GO:0016709	oxidoreductase activity, acting on paired donors, with incorporation or reduction of molecular oxygen, NAD(P)H as one donor, and incorporation of one atom of oxygen	molecular_function	0.00140768318303676	0.165173958798949	23	4008	TR1007|c0_g1,TR10802|c0_g1,TR10908|c1_g1,TR11953|c0_g1,TR12224|c0_g1,TR13470|c0_g1,TR14126|c0_g2,TR14671|c2_g1,TR17672|c0_g1,TR17939|c0_g1,TR18230|c0_g2,TR18245|c1_g1,TR18755|c0_g2,TR19986|c0_g1,TR20981|c0_g1,TR21639|c1_g2,TR21670|c2_g1,TR5576|c0_g1,TR6314|c0_g1,TR6314|c1_g1,TR8777|c0_g1,TR9509|c0_g1,TR9551|c0_g1
	GO:0042597	periplasmic space	cellular_component	0.00141455206929896	0.165173958798949	18	4008	TR14274|c0_g1,TR1441|c0_g1,TR15183|c1_g1,TR18109|c0_g1,TR18680|c5_g1,TR18843|c4_g1,TR18880|c3_g1,TR18939|c9_g1,TR19076|c1_g1,TR19136|c8_g1,TR19174|c12_g1,TR20253|c6_g1,TR2366|c43_g1,TR3127|c2_g1,TR3259|c0_g1,TR3491|c9_g1,TR3506|c17_g1,TR3956|c1_g1
	GO:0010264	myo-inositol hexakisphosphate biosynthetic process	biological_process	0.00150880490472363	0.174417846986051	12	4008	TR10394|c0_g1,TR12152|c0_g1,TR13260|c0_g1,TR13531|c0_g1,TR19064|c0_g1,TR19796|c0_g1,TR20840|c0_g1,TR21306|c0_g1,TR21306|c0_g2,TR3937|c1_g2,TR5070|c0_g1,TR9225|c0_g1
	GO:0006098	pentose-phosphate shunt	biological_process	0.00152809682299552	0.174827463556765	31	4008	TR11787|c3_g1,TR11807|c0_g1,TR11933|c0_g1,TR12475|c0_g1,TR12986|c0_g1,TR13389|c0_g1,TR13694|c21_g1,TR16109|c0_g1,TR1655|c10_g1,TR17891|c0_g1,TR17914|c0_g1,TR18995|c4_g1,TR19175|c0_g1,TR19913|c0_g1,TR20106|c0_g2,TR20474|c0_g1,TR20541|c0_g1,TR20583|c0_g1,TR21487|c0_g1,TR2569|c0_g1,TR3354|c11_g1,TR3354|c15_g1,TR4161|c1_g1,TR546|c0_g1,TR730|c0_g1,TR779|c0_g1,TR8021|c10_g1,TR8721|c0_g1,TR9561|c0_g1,TR…
	GO:0015235	cobalamin transporter activity	molecular_function	0.00154259526667734	0.174827463556765	5	4008	TR14706|c4_g1,TR14706|c9_g1,TR18680|c5_g1,TR18876|c5_g1,TR8509|c7_g1
	GO:0009877	nodulation	biological_process	0.00156702530254815	0.175871965994725	13	4008	TR10815|c0_g1,TR12985|c11_g1,TR14408|c0_g1,TR19250|c7_g1,TR19268|c1_g1,TR21066|c16_g1,TR21066|c54_g1,TR21066|c8_g1,TR3644|c4_g1,TR3840|c5_g1,TR7467|c0_g1,TR8180|c2_g1,TR8471|c1_g1
	GO:0018106	peptidyl-histidine phosphorylation	biological_process	0.00160781049875066	0.17871432082267	13	4008	TR14389|c5_g1,TR14561|c4_g1,TR15105|c0_g1,TR18331|c0_g1,TR18680|c2_g1,TR19235|c6_g1,TR20135|c24_g1,TR3419|c2_g1,TR3522|c3_g1,TR3751|c2_g1,TR7994|c3_g1,TR8071|c0_g1,TR8108|c3_g1
	GO:0010075	regulation of meristem growth	biological_process	0.00167632341010222	0.184555224959825	26	4008	TR10378|c0_g1,TR10913|c0_g1,TR10941|c0_g1,TR11931|c0_g1,TR12494|c0_g1,TR12799|c0_g13,TR12799|c0_g8,TR12900|c0_g1,TR13098|c2_g1,TR13853|c0_g1,TR15078|c0_g1,TR19592|c0_g1,TR19873|c0_g1,TR21107|c0_g1,TR21676|c2_g1,TR2452|c0_g1,TR3096|c0_g1,TR3726|c0_g1,TR468|c0_g1,TR6868|c0_g1,TR695|c0_g1,TR7013|c0_g1,TR7337|c0_g2,TR7865|c0_g1,TR8079|c0_g1,TR9615|c1_g2
	GO:0010218	response to far red light	biological_process	0.00176071376638625	0.192017463579482	25	4008	TR11437|c0_g1,TR11705|c1_g1,TR11787|c3_g1,TR11933|c0_g1,TR12071|c0_g1,TR12485|c0_g1,TR12772|c0_g1,TR12986|c0_g1,TR13260|c0_g1,TR13364|c0_g1,TR13691|c0_g1,TR13694|c21_g1,TR15185|c0_g2,TR15185|c0_g3,TR19494|c1_g1,TR19913|c0_g1,TR20286|c0_g2,TR20894|c0_g1,TR3392|c0_g1,TR6694|c0_g2,TR730|c0_g1,TR779|c0_g1,TR8889|c0_g1,TR9241|c1_g1,TR9723|c0_g1
	GO:0016620	oxidoreductase activity, acting on the aldehyde or oxo group of donors, NAD or NADP as acceptor	molecular_function	0.00197393086278865	0.213258324989129	12	4008	TR10479|c0_g1,TR10812|c0_g1,TR11933|c0_g1,TR12427|c10_g1,TR12427|c7_g1,TR17632|c0_g1,TR1811|c0_g1,TR18680|c1_g1,TR18680|c7_g1,TR18839|c0_g1,TR7911|c1_g1,TR8045|c5_g1
	GO:0004144	diacylglycerol O-acyltransferase activity	molecular_function	0.00202759381387958	0.217027634152296	6	4008	TR14169|c0_g1,TR15657|c0_g1,TR17333|c0_g1,TR18365|c0_g1,TR8929|c0_g1,TR9575|c0_g1
	GO:0009416	response to light stimulus	biological_process	0.0020894953140605	0.221601521381096	31	4008	TR10625|c0_g3,TR10625|c0_g4,TR11150|c1_g2,TR11255|c0_g5,TR11807|c0_g1,TR11933|c0_g1,TR12071|c0_g1,TR12083|c3_g1,TR12935|c0_g18,TR13364|c0_g1,TR14664|c0_g1,TR14868|c0_g1,TR1654|c0_g1,TR17062|c0_g2,TR18955|c0_g1,TR18955|c0_g3,TR19803|c0_g1,TR20233|c0_g1,TR20286|c0_g2,TR20844|c0_g1,TR21132|c0_g1,TR21515|c0_g1,TR234|c0_g2,TR2937|c0_g1,TR2994|c0_g1,TR2994|c0_g2,TR3977|c0_g2,TR6597|c0_g1,TR8139|c0_g1,T…
	GO:0009636	response to toxic substance	biological_process	0.00216341595588084	0.225797598479495	29	4008	TR10418|c0_g1,TR11292|c1_g1,TR12275|c0_g2,TR12277|c0_g1,TR13781|c0_g1,TR13868|c1_g1,TR13946|c0_g1,TR14390|c0_g1,TR14896|c0_g1,TR15105|c0_g1,TR20130|c0_g1,TR20147|c0_g1,TR20666|c0_g2,TR2076|c10_g1,TR2076|c8_g1,TR21175|c0_g1,TR24|c3_g2,TR24|c3_g5,TR2692|c0_g1,TR2694|c0_g1,TR3148|c3_g1,TR5125|c0_g1,TR5125|c0_g5,TR5125|c0_g8,TR7286|c1_g1,TR94|c0_g11,TR94|c0_g15,TR94|c0_g2,TR9864|c0_g1
	GO:0070814	hydrogen sulfide biosynthetic process	biological_process	0.00218508917398342	0.225797598479495	7	4008	TR12985|c7_g1,TR14269|c2_g1,TR1690|c0_g1,TR3254|c10_g1,TR3254|c7_g1,TR3668|c0_g1,TR56|c2_g1
	GO:0006952	defense response	biological_process	0.00218765839357296	0.225797598479495	133	4008	TR1007|c0_g1,TR10690|c0_g1,TR11092|c0_g1,TR11150|c1_g2,TR11178|c9_g11,TR11178|c9_g16,TR11192|c15_g10,TR11204|c7_g9,TR11220|c0_g1,TR11278|c0_g3,TR1131|c2_g1,TR11429|c0_g2,TR1157|c0_g3,TR1157|c0_g5,TR1157|c0_g7,TR11615|c0_g2,TR11615|c0_g3,TR11657|c0_g12,TR11657|c0_g8,TR1175|c4_g3,TR1175|c4_g6,TR1175|c4_g9,TR11888|c0_g1,TR11983|c0_g1,TR11995|c0_g7,TR1205|c0_g1,TR12078|c0_g1,TR12078|c1_g1,TR12098|c0_…
	GO:0004857	enzyme inhibitor activity	molecular_function	0.00222368691275045	0.227485139038896	13	4008	TR11701|c0_g1,TR13101|c0_g1,TR1396|c0_g1,TR14232|c0_g1,TR17470|c0_g1,TR17653|c0_g1,TR18294|c0_g1,TR20180|c0_g1,TR2096|c0_g1,TR3369|c0_g1,TR3828|c0_g3,TR3856|c1_g1,TR7899|c0_g1
	GO:0016042	lipid catabolic process	biological_process	0.0022487032896332	0.228026403755788	24	4008	TR10035|c0_g1,TR10334|c0_g1,TR11801|c0_g2,TR12078|c0_g1,TR12078|c1_g1,TR12328|c0_g1,TR12509|c0_g1,TR12776|c0_g1,TR12896|c0_g1,TR13648|c0_g1,TR13867|c0_g1,TR16251|c0_g1,TR18863|c1_g1,TR18987|c0_g1,TR19194|c0_g1,TR19907|c0_g1,TR20796|c0_g1,TR21560|c0_g1,TR3631|c1_g1,TR3631|c1_g3,TR3769|c1_g1,TR4327|c1_g1,TR530|c1_g1,TR7565|c0_g1
	GO:0071973	bacterial-type flagellum-dependent cell motility	biological_process	0.00236704689042337	0.236450961026517	10	4008	TR7541|c0_g1,TR8276|c1_g1,TR8276|c6_g1,TR8562|c9_g1,TR8567|c4_g1,TR8567|c8_g1,TR8795|c26_g1,TR8795|c38_g1,TR8795|c45_g1,TR8795|c4_g1
	GO:0042761	very long-chain fatty acid biosynthetic process	biological_process	0.00237269130441834	0.236450961026517	12	4008	TR11220|c0_g1,TR12584|c0_g1,TR14105|c0_g1,TR3406|c0_g1,TR3473|c0_g1,TR5139|c1_g1,TR5139|c1_g3,TR5139|c1_g6,TR5139|c1_g7,TR700|c0_g1,TR7556|c0_g1,TR9556|c0_g1
	GO:0004366	glycerol-3-phosphate O-acyltransferase activity	molecular_function	0.00257290838241444	0.25421214445052	4	4008	TR13488|c0_g1,TR3925|c1_g1,TR3925|c3_g1,TR8217|c0_g1
	GO:0046872	metal ion binding	molecular_function	0.00260237176928276	0.254944217397531	302	4008	TR10015|c1_g1,TR10015|c1_g2,TR10142|c0_g1,TR10151|c0_g1,TR10167|c0_g2,TR10282|c0_g1,TR10471|c0_g1,TR10525|c0_g1,TR10640|c0_g1,TR10640|c0_g3,TR10756|c0_g1,TR1087|c0_g1,TR10924|c0_g2,TR11238|c0_g1,TR11255|c0_g5,TR11286|c0_g4,TR11412|c0_g1,TR11471|c1_g1,TR11612|c0_g1,TR11776|c1_g1,TR11894|c0_g1,TR12023|c0_g1,TR12160|c0_g2,TR12171|c1_g1,TR12191|c0_g2,TR12271|c0_g1,TR12427|c7_g1,TR12583|c0_g1,TR1263|c…
	GO:0009627	systemic acquired resistance	biological_process	0.00269527868691115	0.261827072442797	26	4008	TR10292|c0_g1,TR10479|c0_g1,TR1077|c0_g1,TR10813|c0_g1,TR11801|c0_g2,TR11914|c0_g1,TR12270|c0_g1,TR12728|c0_g1,TR13067|c0_g1,TR13867|c0_g1,TR1498|c0_g1,TR18863|c1_g1,TR1938|c0_g1,TR20362|c0_g1,TR21560|c0_g1,TR21676|c2_g1,TR2279|c0_g2,TR2300|c0_g1,TR5084|c0_g1,TR695|c0_g1,TR7123|c0_g1,TR7872|c0_g1,TR7903|c0_g1,TR8375|c1_g1,TR9131|c1_g1,TR9387|c0_g1
	GO:0052716	hydroquinone:oxygen oxidoreductase activity	molecular_function	0.00281158588749794	0.270849440495635	9	4008	TR10327|c0_g1,TR10477|c4_g1,TR10477|c5_g1,TR11516|c0_g1,TR12598|c0_g1,TR1833|c0_g1,TR1833|c1_g1,TR8819|c1_g1,TR8825|c0_g1
	GO:0009425	bacterial-type flagellum basal body	cellular_component	0.00283936109960153	0.271264581085899	7	4008	TR7541|c0_g1,TR8276|c1_g1,TR8276|c6_g1,TR8567|c8_g1,TR8795|c38_g1,TR8795|c45_g1,TR8795|c4_g1
	GO:0009813	flavonoid biosynthetic process	biological_process	0.00297780177583383	0.282158922365894	43	4008	TR10205|c0_g1,TR10212|c0_g1,TR10|c3_g1,TR11292|c1_g1,TR11638|c0_g1,TR11801|c0_g2,TR11888|c0_g1,TR11983|c0_g1,TR12673|c0_g1,TR13540|c0_g1,TR13868|c0_g2,TR13868|c1_g1,TR1436|c0_g1,TR14390|c0_g1,TR14656|c0_g1,TR15473|c0_g1,TR17603|c0_g1,TR1967|c0_g1,TR19695|c1_g1,TR20147|c0_g1,TR20359|c0_g1,TR20524|c0_g1,TR20718|c0_g1,TR21042|c0_g1,TR210|c0_g1,TR21451|c0_g4,TR21451|c0_g6,TR21577|c2_g8,TR2173|c0_g1,T…
	GO:0030288	outer membrane-bounded periplasmic space	cellular_component	0.00307166116364886	0.288686203673015	10	4008	TR13389|c0_g1,TR14274|c0_g1,TR14703|c1_g1,TR19136|c8_g1,TR19233|c19_g1,TR21066|c24_g1,TR3127|c2_g1,TR3522|c4_g1,TR6880|c0_g1,TR7769|c0_g1
	GO:0016791	phosphatase activity	molecular_function	0.00324280382688462	0.302313001925695	11	4008	TR13488|c0_g1,TR15297|c0_g1,TR19307|c0_g1,TR19344|c0_g1,TR20859|c0_g1,TR21175|c0_g1,TR373|c1_g1,TR3925|c1_g1,TR3925|c3_g1,TR7852|c0_g1,TR8217|c0_g1
	GO:0005773	vacuole	cellular_component	0.00328210633683862	0.303529194030836	117	4008	TR10626|c0_g1,TR10708|c0_g1,TR10718|c0_g2,TR10718|c0_g4,TR10735|c0_g1,TR10780|c2_g1,TR1090|c0_g10,TR1090|c0_g13,TR1090|c0_g16,TR1090|c0_g19,TR10941|c0_g1,TR11166|c0_g1,TR11234|c2_g4,TR11310|c1_g3,TR11537|c1_g1,TR11537|c1_g3,TR11583|c0_g10,TR11583|c0_g2,TR11583|c0_g8,TR11615|c0_g2,TR11615|c0_g3,TR11621|c4_g1,TR11621|c4_g3,TR11655|c1_g1,TR11739|c1_g1,TR11787|c3_g1,TR11889|c0_g1,TR12318|c0_g1,TR1257…
	GO:0080100	L-glutamine:2-oxoglutarate aminotransferase activity	molecular_function	0.00342686745905379	0.303588504099636	2	4008	TR21066|c10_g1,TR3863|c0_g1
	GO:0009835	fruit ripening	biological_process	0.0034272095438274	0.303588504099636	18	4008	TR14126|c0_g2,TR14396|c1_g9,TR14794|c0_g1,TR15071|c1_g1,TR15740|c0_g2,TR20145|c0_g1,TR21021|c0_g1,TR210|c0_g1,TR21639|c1_g2,TR21670|c2_g1,TR3417|c0_g1,TR413|c0_g1,TR6314|c0_g1,TR6314|c1_g1,TR7675|c0_g1,TR7675|c1_g1,TR9448|c0_g1,TR9551|c0_g1
	GO:0043085	positive regulation of catalytic activity	biological_process	0.00343987939010818	0.303588504099636	24	4008	TR10431|c0_g2,TR11787|c3_g1,TR12152|c0_g1,TR12475|c0_g1,TR12952|c0_g1,TR18291|c0_g1,TR18876|c8_g1,TR19210|c1_g1,TR19210|c1_g2,TR19913|c0_g1,TR2029|c0_g1,TR20541|c0_g1,TR2151|c0_g1,TR2569|c0_g1,TR3497|c1_g1,TR3828|c0_g3,TR546|c0_g1,TR6388|c0_g1,TR779|c0_g1,TR8021|c10_g1,TR8854|c0_g2,TR9561|c0_g1,TR9667|c1_g1,TR9723|c0_g1
	GO:0016117	carotenoid biosynthetic process	biological_process	0.00346626481781128	0.303588504099636	23	4008	TR10640|c0_g1,TR10640|c0_g3,TR1092|c0_g1,TR11255|c0_g5,TR11474|c1_g1,TR11787|c3_g1,TR11807|c0_g1,TR12183|c0_g1,TR12475|c0_g1,TR12986|c0_g1,TR13389|c0_g1,TR18285|c1_g1,TR19913|c0_g1,TR20541|c0_g1,TR2434|c0_g1,TR3497|c1_g1,TR730|c0_g1,TR779|c0_g1,TR7865|c0_g1,TR8021|c1_g1,TR8852|c0_g1,TR9225|c0_g1,TR9915|c0_g1
	GO:0018786	haloalkane dehalogenase activity	molecular_function	0.00353861734407813	0.303588504099636	3	4008	TR12277|c0_g1,TR7565|c0_g1,TR8518|c0_g1
	GO:0051745	4-hydroxy-3-methylbut-2-en-1-yl diphosphate reductase activity	molecular_function	0.00356664493139814	0.303588504099636	3	4008	TR19001|c0_g1,TR8182|c2_g1,TR8182|c8_g1
	GO:0045485	omega-6 fatty acid desaturase activity	molecular_function	0.00356969019464899	0.303588504099636	3	4008	TR9876|c1_g1,TR9876|c2_g1,TR9876|c2_g2
	GO:0019343	cysteine biosynthetic process via cystathionine	biological_process	0.00357156096577071	0.303588504099636	3	4008	TR3254|c10_g1,TR3254|c7_g1,TR9665|c14_g1
	GO:0008965	phosphoenolpyruvate-protein phosphotransferase activity	molecular_function	0.00357159023452104	0.303588504099636	3	4008	TR18940|c0_g1,TR18940|c2_g1,TR19276|c1_g1
	GO:0010258	NADH dehydrogenase complex (plastoquinone) assembly	biological_process	0.00357161037744623	0.303588504099636	3	4008	TR16975|c0_g1,TR20474|c0_g1,TR20541|c0_g1
	GO:0040015	negative regulation of multicellular organism growth	biological_process	0.00357162945999571	0.303588504099636	3	4008	TR16665|c0_g1,TR6954|c0_g1,TR6954|c1_g1
	GO:0019684	photosynthesis, light reaction	biological_process	0.00364529058430435	0.307588023025973	11	4008	TR10072|c1_g1,TR10299|c0_g1,TR10746|c0_g2,TR10931|c2_g1,TR10931|c2_g2,TR12952|c0_g1,TR1313|c0_g1,TR16975|c0_g1,TR20106|c0_g2,TR4161|c1_g1,TR730|c0_g1
	GO:0008879	glucose-1-phosphate thymidylyltransferase activity	molecular_function	0.00379711911379132	0.317157078768781	1	4008	TR21066|c0_g2
	GO:0000271	polysaccharide biosynthetic process	biological_process	0.00381356695059348	0.317157078768781	15	4008	TR12799|c0_g8,TR14246|c1_g1,TR1490|c1_g1,TR18209|c0_g1,TR18945|c7_g1,TR19076|c6_g1,TR21531|c0_g4,TR2366|c51_g1,TR3805|c1_g1,TR3805|c2_g1,TR6868|c0_g1,TR7337|c0_g2,TR7930|c15_g1,TR8314|c1_g1,TR9241|c1_g1
	GO:0047763	caffeate O-methyltransferase activity	molecular_function	0.0043807420706807	0.361724130979064	6	4008	TR11681|c0_g3,TR15619|c0_g1,TR15619|c0_g3,TR20521|c0_g2,TR518|c0_g1,TR9525|c0_g1
	GO:0009225	nucleotide-sugar metabolic process	biological_process	0.0044425943895297	0.362478266594089	3	4008	TR12962|c0_g1,TR21066|c0_g2,TR8314|c1_g1
	GO:0048038	quinone binding	molecular_function	0.00445258770383742	0.362478266594089	14	4008	TR1441|c0_g1,TR14703|c1_g1,TR16975|c0_g1,TR18872|c0_g1,TR19169|c2_g1,TR19169|c4_g1,TR19169|c7_g1,TR20474|c0_g1,TR20541|c0_g1,TR21463|c11_g1,TR2282|c0_g1,TR3787|c5_g1,TR3787|c7_g1,TR8795|c7_g1
	GO:0009236	cobalamin biosynthetic process	biological_process	0.00460492549861184	0.372258313034635	10	4008	TR14841|c0_g1,TR14841|c2_g1,TR14841|c4_g1,TR14841|c9_g1,TR2366|c25_g1,TR3419|c0_g1,TR3850|c0_g1,TR3850|c4_g1,TR3850|c9_g1,TR8562|c1_g1
	GO:0006979	response to oxidative stress	biological_process	0.00467447004834398	0.375256067769836	60	4008	TR10808|c0_g2,TR11612|c0_g1,TR12583|c0_g1,TR12699|c0_g1,TR13164|c0_g1,TR13276|c0_g1,TR13514|c0_g1,TR1375|c1_g1,TR14369|c0_g1,TR14561|c2_g1,TR14671|c2_g1,TR14896|c0_g1,TR15575|c0_g1,TR1559|c0_g1,TR16988|c0_g1,TR17800|c0_g1,TR17800|c0_g2,TR18063|c1_g1,TR19214|c8_g1,TR19592|c0_g1,TR19777|c0_g1,TR201|c0_g2,TR20443|c0_g1,TR2084|c0_g1,TR21091|c0_g1,TR21091|c0_g4,TR21472|c1_g1,TR21676|c2_g1,TR2554|c0_g1…
	GO:0010438	cellular response to sulfur starvation	biological_process	0.00480151550418268	0.377803124070989	4	4008	TR10465|c0_g1,TR21479|c0_g1,TR3438|c0_g1,TR3438|c0_g2
	GO:0009759	indole glucosinolate biosynthetic process	biological_process	0.00480170859314365	0.377803124070989	4	4008	TR10465|c0_g1,TR21479|c0_g1,TR3438|c0_g1,TR3438|c0_g2
	GO:0051116	cobaltochelatase activity	molecular_function	0.00480424387875739	0.377803124070989	4	4008	TR3419|c0_g1,TR3850|c4_g1,TR3850|c9_g1,TR8562|c1_g1
	GO:0080027	response to herbivore	biological_process	0.00551280921268304	0.430595097963621	8	4008	TR11255|c0_g5,TR11286|c0_g4,TR11429|c0_g2,TR12140|c1_g1,TR14633|c0_g1,TR1938|c0_g1,TR21300|c0_g1,TR9387|c0_g1
	GO:0042939	tripeptide transport	biological_process	0.00563225039110125	0.436971909537788	8	4008	TR10708|c0_g1,TR10742|c0_g1,TR12420|c0_g1,TR13681|c0_g1,TR14234|c0_g1,TR14652|c0_g1,TR21421|c0_g1,TR21501|c3_g1
	GO:0009820	alkaloid metabolic process	biological_process	0.00574504893187639	0.442751771016607	14	4008	TR10289|c0_g1,TR10756|c0_g1,TR10802|c0_g1,TR11471|c1_g1,TR14104|c1_g1,TR16296|c0_g1,TR17291|c0_g1,TR187|c0_g1,TR21027|c0_g1,TR3111|c0_g1,TR3631|c1_g1,TR3631|c1_g3,TR8604|c0_g1,TR8669|c0_g1
	GO:0004364	glutathione transferase activity	molecular_function	0.00588845349500377	0.450798161604262	13	4008	TR10418|c0_g1,TR12275|c0_g2,TR13781|c0_g1,TR13946|c0_g1,TR14896|c0_g1,TR2692|c0_g1,TR2694|c0_g1,TR5125|c0_g1,TR5125|c0_g3,TR5125|c0_g5,TR5125|c0_g8,TR9307|c7_g1,TR9864|c0_g1
	GO:0016655	oxidoreductase activity, acting on NAD(P)H, quinone or similar compound as acceptor	molecular_function	0.00606279234471455	0.461091312532238	5	4008	TR16975|c0_g1,TR20474|c0_g1,TR20541|c0_g1,TR3787|c7_g1,TR9665|c19_g1
	GO:0006807	nitrogen compound metabolic process	biological_process	0.0063733976060442	0.481545596901117	15	4008	TR10708|c0_g1,TR10742|c0_g1,TR12420|c0_g1,TR12452|c0_g1,TR13681|c0_g1,TR14089|c0_g1,TR14234|c0_g1,TR14418|c0_g1,TR14418|c11_g1,TR14652|c0_g1,TR21066|c7_g1,TR21421|c0_g1,TR21501|c3_g1,TR3101|c4_g1,TR3489|c2_g1
	GO:0032801	receptor catabolic process	biological_process	0.00655499645380281	0.492050383155587	3	4008	TR16665|c0_g1,TR6954|c0_g1,TR6954|c1_g1
	GO:0006809	nitric oxide biosynthetic process	biological_process	0.00702642818569435	0.523580209926279	4	4008	TR12251|c0_g1,TR1441|c0_g1,TR17653|c0_g1,TR20180|c0_g1
	GO:0031640	killing of cells of other organism	biological_process	0.00706561528966259	0.523580209926279	9	4008	TR13468|c0_g1,TR15180|c0_g1,TR15507|c0_g1,TR18201|c0_g1,TR20959|c0_g1,TR20986|c0_g2,TR6424|c0_g1,TR6899|c0_g1,TR9387|c0_g1
	GO:0009698	phenylpropanoid metabolic process	biological_process	0.00733313252374819	0.539942751430122	9	4008	TR10327|c0_g1,TR10477|c4_g1,TR10477|c5_g1,TR12598|c0_g1,TR14656|c0_g1,TR20130|c0_g1,TR20666|c0_g2,TR21107|c0_g1,TR8825|c0_g1
	GO:0043693	monoterpene biosynthetic process	biological_process	0.00791123311573618	0.54529785531925	4	4008	TR11290|c1_g7,TR12140|c1_g1,TR14633|c0_g1,TR21300|c0_g1
	GO:0042132	fructose 1,6-bisphosphate 1-phosphatase activity	molecular_function	0.00794835261844957	0.54529785531925	4	4008	TR18764|c0_g1,TR19913|c0_g1,TR779|c0_g1,TR8045|c5_g1
	GO:0045551	cinnamyl-alcohol dehydrogenase activity	molecular_function	0.00795615801678567	0.54529785531925	4	4008	TR13952|c0_g1,TR17143|c0_g1,TR19151|c0_g1,TR3884|c0_g1
	GO:0052747	sinapyl alcohol dehydrogenase activity	molecular_function	0.00795615801678567	0.54529785531925	4	4008	TR13952|c0_g1,TR17143|c0_g1,TR19151|c0_g1,TR3884|c0_g1
	GO:0046029	mannitol dehydrogenase activity	molecular_function	0.00796305547539092	0.54529785531925	4	4008	TR13952|c0_g1,TR17143|c0_g1,TR19151|c0_g1,TR3884|c0_g1
	GO:0018580	nitronate monooxygenase activity	molecular_function	0.00797122776175343	0.54529785531925	4	4008	TR3807|c0_g1,TR7930|c2_g1,TR8180|c0_g1,TR8492|c0_g1
	GO:0016720	delta12-fatty acid dehydrogenase activity	molecular_function	0.00826663272737856	0.54529785531925	3	4008	TR9876|c1_g1,TR9876|c2_g1,TR9876|c2_g2
	GO:0016024	CDP-diacylglycerol biosynthetic process	biological_process	0.00829457453324696	0.54529785531925	5	4008	TR13488|c0_g1,TR2366|c36_g1,TR3925|c1_g1,TR3925|c3_g1,TR8217|c0_g1
	GO:0004556	alpha-amylase activity	molecular_function	0.00837622149420315	0.54529785531925	5	4008	TR10924|c0_g1,TR10924|c0_g2,TR19136|c8_g1,TR8590|c1_g1,TR8590|c1_g3
	GO:0043447	alkane biosynthetic process	biological_process	0.0085180306522354	0.54529785531925	5	4008	TR10228|c0_g1,TR20159|c0_g1,TR2909|c0_g2,TR7954|c0_g1,TR8477|c0_g1
	GO:0000015	phosphopyruvate hydratase complex	cellular_component	0.00857772195306637	0.54529785531925	5	4008	TR14418|c4_g1,TR14418|c7_g1,TR17062|c0_g2,TR20564|c0_g2,TR5116|c11_g1
	GO:0004634	phosphopyruvate hydratase activity	molecular_function	0.00857772195306637	0.54529785531925	5	4008	TR14418|c4_g1,TR14418|c7_g1,TR17062|c0_g2,TR20564|c0_g2,TR5116|c11_g1
	GO:0031418	L-ascorbic acid binding	molecular_function	0.00865355838792894	0.54529785531925	14	4008	TR14291|c0_g1,TR14396|c1_g9,TR14950|c2_g1,TR15071|c1_g1,TR20237|c0_g1,TR20524|c0_g1,TR21021|c0_g1,TR3231|c0_g1,TR3417|c0_g1,TR3581|c1_g1,TR4679|c0_g1,TR6321|c0_g1,TR8669|c0_g1,TR9417|c4_g1
	GO:0042938	dipeptide transport	biological_process	0.00867004607687028	0.54529785531925	8	4008	TR10708|c0_g1,TR10742|c0_g1,TR12420|c0_g1,TR13681|c0_g1,TR14234|c0_g1,TR14652|c0_g1,TR21421|c0_g1,TR21501|c3_g1
	GO:0042937	tripeptide transporter activity	molecular_function	0.00868868110744661	0.54529785531925	8	4008	TR10708|c0_g1,TR10742|c0_g1,TR12420|c0_g1,TR13681|c0_g1,TR14234|c0_g1,TR14652|c0_g1,TR21421|c0_g1,TR21501|c3_g1
	GO:0004867	serine-type endopeptidase inhibitor activity	molecular_function	0.00875892342787575	0.54529785531925	7	4008	TR15565|c0_g1,TR16268|c0_g1,TR16549|c0_g1,TR19886|c0_g1,TR3849|c0_g2,TR4212|c0_g2,TR5992|c0_g1
	GO:0030755	quercetin 3-O-methyltransferase activity	molecular_function	0.00876046711364855	0.54529785531925	5	4008	TR11681|c0_g3,TR15619|c0_g3,TR20521|c0_g2,TR518|c0_g1,TR9525|c0_g1
	GO:0016298	lipase activity	molecular_function	0.00877040639210614	0.54529785531925	12	4008	TR10035|c0_g1,TR10334|c0_g1,TR12509|c0_g1,TR13648|c0_g1,TR16251|c0_g1,TR18863|c1_g1,TR18987|c0_g1,TR19194|c0_g1,TR21560|c0_g1,TR4327|c1_g1,TR530|c1_g1,TR9131|c1_g1
	GO:0009637	response to blue light	biological_process	0.00944859545934601	0.54529785531925	18	4008	TR11705|c1_g1,TR11787|c3_g1,TR11933|c0_g1,TR12986|c0_g1,TR13260|c0_g1,TR13691|c0_g1,TR13694|c21_g1,TR15185|c0_g2,TR15185|c0_g3,TR18872|c0_g1,TR19494|c1_g1,TR19913|c0_g1,TR6336|c0_g1,TR6694|c0_g2,TR730|c0_g1,TR779|c0_g1,TR8889|c0_g1,TR9723|c0_g1
	GO:0047102	aminomuconate-semialdehyde dehydrogenase activity	molecular_function	0.00963003245373703	0.54529785531925	2	4008	TR12427|c10_g1,TR12427|c7_g1
	GO:0008817	cob(I)yrinic acid a,c-diamide adenosyltransferase activity	molecular_function	0.00967155667734285	0.54529785531925	2	4008	TR14841|c9_g1,TR2366|c25_g1
	GO:0015225	biotin transporter activity	molecular_function	0.00968536461584165	0.54529785531925	2	4008	TR19136|c10_g1,TR9599|c0_g1
	GO:0015878	biotin transport	biological_process	0.00968536461584165	0.54529785531925	2	4008	TR19136|c10_g1,TR9599|c0_g1
	GO:1901038	cyanidin 3-O-glucoside metabolic process	biological_process	0.00974704588769067	0.54529785531925	2	4008	TR2173|c0_g1,TR21781|c0_g3
	GO:0070968	pyrroloquinoline quinone binding	molecular_function	0.00974838321570707	0.54529785531925	2	4008	TR14703|c1_g1,TR3522|c4_g1
	GO:0050151	oleate hydratase activity	molecular_function	0.00975325245611063	0.54529785531925	2	4008	TR2076|c10_g1,TR2076|c8_g1
	GO:0003870	5-aminolevulinate synthase activity	molecular_function	0.00975350284598394	0.54529785531925	2	4008	TR8411|c4_g1,TR8411|c5_g1
	GO:0019272	L-alanine biosynthetic process from pyruvate	biological_process	0.00975383240541309	0.54529785531925	2	4008	TR4202|c0_g1,TR9665|c9_g1
	GO:0008966	phosphoglucosamine mutase activity	molecular_function	0.00975543501523536	0.54529785531925	2	4008	TR19079|c4_g1,TR3235|c3_g1
	GO:0048265	response to pain	biological_process	0.00975655456931671	0.54529785531925	2	4008	TR18285|c1_g1,TR190|c0_g1
	GO:0030445	yeast-form cell wall	cellular_component	0.00975744246196017	0.54529785531925	2	4008	TR20253|c8_g1,TR7911|c1_g1
	GO:0018775	2-hydroxymuconate-semialdehyde hydrolase activity	molecular_function	0.00975935283491469	0.54529785531925	2	4008	TR12152|c0_g1,TR8854|c0_g2
	GO:0008827	cytochrome o ubiquinol oxidase activity	molecular_function	0.00976263194633603	0.54529785531925	2	4008	TR9665|c17_g1,TR9665|c29_g1
	GO:0009114	hypoxanthine catabolic process	biological_process	0.0097635141651865	0.54529785531925	2	4008	TR20253|c6_g1,TR20253|c7_g1
	GO:0046910	pectinesterase inhibitor activity	molecular_function	0.00976430174592366	0.54529785531925	2	4008	TR13101|c0_g1,TR1396|c0_g1
	GO:2001147	camalexin binding	molecular_function	0.00976439650252802	0.54529785531925	2	4008	TR2694|c0_g1,TR9864|c0_g1
	GO:2001227	quercitrin binding	molecular_function	0.00976439650252802	0.54529785531925	2	4008	TR2694|c0_g1,TR9864|c0_g1
	GO:0009344	nitrite reductase complex [NAD(P)H]	cellular_component	0.0097644166100127	0.54529785531925	2	4008	TR12952|c0_g1,TR19175|c0_g1
	GO:0071770	DIM/DIP cell wall layer assembly	biological_process	0.00976441661020876	0.54529785531925	2	4008	TR8795|c7_g1,TR9969|c24_g1
	GO:0005859	muscle myosin complex	cellular_component	0.00976441661256564	0.54529785531925	2	4008	TR16200|c0_g1,TR17398|c0_g1
	GO:0007427	epithelial cell migration, open tracheal system	biological_process	0.00976441661256564	0.54529785531925	2	4008	TR16200|c0_g1,TR17398|c0_g1
	GO:0007527	adult somatic muscle development	biological_process	0.00976441661256564	0.54529785531925	2	4008	TR16200|c0_g1,TR17398|c0_g1
	GO:0030898	actin-dependent ATPase activity	molecular_function	0.00976441661256564	0.54529785531925	2	4008	TR16200|c0_g1,TR17398|c0_g1
	GO:0031033	myosin filament organization	biological_process	0.00976441661256564	0.54529785531925	2	4008	TR16200|c0_g1,TR17398|c0_g1
	GO:0060361	flight	biological_process	0.00976441661256564	0.54529785531925	2	4008	TR16200|c0_g1,TR17398|c0_g1
	GO:0071689	muscle thin filament assembly	biological_process	0.00976441661256564	0.54529785531925	2	4008	TR16200|c0_g1,TR17398|c0_g1
	GO:0008103	oocyte microtubule cytoskeleton polarization	biological_process	0.00976441661341564	0.54529785531925	2	4008	TR16998|c0_g1,TR16998|c1_g1
	GO:0008426	protein kinase C inhibitor activity	molecular_function	0.00976441661341564	0.54529785531925	2	4008	TR16998|c0_g1,TR16998|c1_g1
	GO:0045172	germline ring canal	cellular_component	0.00976441661341564	0.54529785531925	2	4008	TR16998|c0_g1,TR16998|c1_g1
	GO:0045448	mitotic cell cycle, embryonic	biological_process	0.00976441661341564	0.54529785531925	2	4008	TR16998|c0_g1,TR16998|c1_g1
	GO:0009252	peptidoglycan biosynthetic process	biological_process	0.00986038346613585	0.548009773406396	12	4008	TR14470|c0_g1,TR18317|c2_g1,TR18334|c0_g1,TR18334|c3_g1,TR18697|c3_g1,TR18853|c0_g1,TR21066|c12_g1,TR3188|c2_g1,TR3911|c1_g1,TR8045|c5_g1,TR8211|c4_g1,TR8529|c14_g1
	GO:0009534	chloroplast thylakoid	cellular_component	0.0101123881866548	0.555407357183348	39	4008	TR10072|c1_g1,TR10299|c0_g1,TR10334|c0_g1,TR10394|c0_g1,TR10644|c0_g1,TR10746|c0_g2,TR11255|c0_g5,TR11474|c1_g1,TR11787|c3_g1,TR11807|c0_g1,TR12152|c0_g1,TR12439|c0_g2,TR12684|c0_g1,TR12684|c0_g2,TR12952|c0_g1,TR13389|c0_g1,TR13648|c0_g1,TR15185|c0_g2,TR15185|c0_g3,TR1696|c0_g1,TR1728|c0_g1,TR18785|c0_g1,TR18872|c0_g1,TR19175|c0_g1,TR19494|c1_g1,TR20403|c0_g1,TR2126|c0_g1,TR21487|c0_g1,TR2434|c0_…
	GO:0052689	carboxylic ester hydrolase activity	molecular_function	0.0101188268225163	0.555407357183348	12	4008	TR11888|c0_g1,TR12152|c0_g1,TR12427|c5_g1,TR12845|c0_g1,TR12955|c0_g1,TR14023|c0_g1,TR20359|c0_g1,TR20788|c0_g1,TR3545|c0_g1,TR5912|c0_g1,TR7547|c1_g1,TR8854|c0_g2
	GO:0000162	tryptophan biosynthetic process	biological_process	0.0101719274068014	0.555407357183348	9	4008	TR10465|c0_g1,TR12699|c0_g1,TR21479|c0_g1,TR2957|c3_g1,TR2957|c6_g1,TR3438|c0_g1,TR3438|c0_g2,TR5569|c0_g1,TR7337|c0_g2
	GO:0006779	porphyrin-containing compound biosynthetic process	biological_process	0.0101856712563036	0.555407357183348	9	4008	TR14841|c2_g1,TR14841|c9_g1,TR2366|c25_g1,TR3419|c0_g1,TR3850|c0_g1,TR3850|c4_g1,TR3850|c9_g1,TR8146|c13_g1,TR8562|c1_g1
	GO:0006598	polyamine catabolic process	biological_process	0.0103858541312953	0.563664196045887	7	4008	TR11681|c0_g3,TR20521|c0_g2,TR20913|c0_g1,TR21107|c0_g1,TR518|c0_g1,TR9525|c0_g1,TR9904|c0_g1
	GO:0010951	negative regulation of endopeptidase activity	biological_process	0.0104752265833509	0.565372684521378	6	4008	TR16268|c0_g1,TR19886|c0_g1,TR3849|c0_g2,TR4212|c0_g2,TR5503|c0_g1,TR5992|c0_g1
	GO:0085030	mutualism	biological_process	0.0106062251675676	0.565372684521378	6	4008	TR15167|c0_g1,TR19076|c1_g1,TR3127|c2_g1,TR3352|c1_g1,TR8742|c1_g1,TR8742|c4_g1
	GO:2000899	xyloglucan catabolic process	biological_process	0.0106062251675676	0.565372684521378	6	4008	TR15167|c0_g1,TR19076|c1_g1,TR3127|c2_g1,TR3352|c1_g1,TR8742|c1_g1,TR8742|c4_g1
	GO:0019344	cysteine biosynthetic process	biological_process	0.0106129647526937	0.565372684521378	24	4008	TR10299|c0_g1,TR10931|c2_g1,TR10931|c2_g2,TR11933|c0_g1,TR11952|c0_g1,TR12439|c0_g2,TR12475|c0_g1,TR12985|c7_g1,TR14269|c2_g1,TR1690|c0_g1,TR16988|c0_g1,TR17891|c0_g1,TR19268|c1_g1,TR21414|c0_g2,TR3254|c10_g1,TR3254|c7_g1,TR3668|c0_g1,TR4161|c1_g1,TR6816|c0_g1,TR7865|c0_g1,TR8152|c13_g1,TR9665|c14_g1,TR9667|c1_g1,TR9723|c0_g1
	GO:0007389	pattern specification process	biological_process	0.0106625669943327	0.565409515846264	8	4008	TR11609|c1_g1,TR13098|c2_g1,TR468|c0_g1,TR7013|c0_g1,TR7337|c0_g2,TR7865|c0_g1,TR8079|c0_g1,TR9241|c1_g1
	GO:0051258	protein polymerization	biological_process	0.0108017475243285	0.570174435530767	10	4008	TR11934|c0_g3,TR11934|c0_g6,TR17050|c0_g1,TR17859|c0_g1,TR17866|c0_g1,TR17866|c0_g2,TR18606|c0_g1,TR21066|c22_g1,TR6743|c0_g1,TR7613|c0_g1
	GO:0019646	aerobic electron transport chain	biological_process	0.0111141996497108	0.584000672502987	7	4008	TR15183|c1_g1,TR8146|c4_g1,TR8146|c5_g1,TR9665|c0_g2,TR9665|c12_g1,TR9665|c17_g1,TR9665|c29_g1
	GO:0007586	digestion	biological_process	0.0113136163152141	0.591789161103506	3	4008	TR5403|c0_g1,TR6673|c0_g1,TR932|c0_g1
	GO:0016099	monoterpenoid biosynthetic process	biological_process	0.0120016550846125	0.618843846469849	5	4008	TR12224|c0_g1,TR13470|c0_g1,TR3840|c3_g1,TR8777|c0_g1,TR9509|c0_g1
	GO:0015711	organic anion transport	biological_process	0.0120678645054962	0.618843846469849	3	4008	TR14137|c1_g1,TR14985|c1_g1,TR4440|c1_g1
	GO:0034004	germacradienol synthase activity	molecular_function	0.0121215069853463	0.618843846469849	4	4008	TR10070|c2_g1,TR10070|c2_g2,TR11053|c0_g1,TR33|c0_g2
	GO:0052577	germacrene-D synthase activity	molecular_function	0.0121215069853463	0.618843846469849	4	4008	TR10070|c2_g1,TR10070|c2_g2,TR11053|c0_g1,TR33|c0_g2
	GO:0052722	fatty acid in-chain hydroxylase activity	molecular_function	0.0121735102450131	0.618843846469849	4	4008	TR17672|c0_g1,TR18230|c0_g2,TR18755|c0_g2,TR19986|c0_g1
	GO:0030570	pectate lyase activity	molecular_function	0.0122014607929496	0.618843846469849	4	4008	TR16949|c0_g1,TR20009|c0_g1,TR21151|c0_g1,TR5356|c0_g1
	GO:0046148	pigment biosynthetic process	biological_process	0.0122055706743188	0.618843846469849	4	4008	TR10|c3_g1,TR12673|c0_g1,TR3573|c0_g1,TR7044|c0_g1
	GO:0044718	siderophore transmembrane transport	biological_process	0.0122600004669662	0.618889106542051	4	4008	TR14706|c9_g1,TR18945|c3_g1,TR19225|c2_g1,TR3225|c0_g1
	GO:0008514	organic anion transmembrane transporter activity	molecular_function	0.0123536343240993	0.62090440341995	3	4008	TR14137|c1_g1,TR14985|c1_g1,TR4440|c1_g1
	GO:0017000	antibiotic biosynthetic process	biological_process	0.0124247132789425	0.621773530322837	9	4008	TR12427|c30_g1,TR18876|c7_g1,TR18880|c3_g1,TR19076|c3_g1,TR21066|c10_g1,TR21066|c6_g1,TR3506|c17_g1,TR3660|c0_g1,TR8567|c6_g1
	GO:0042936	dipeptide transporter activity	molecular_function	0.0128142608602867	0.638503687693597	8	4008	TR10708|c0_g1,TR10742|c0_g1,TR12420|c0_g1,TR13681|c0_g1,TR14234|c0_g1,TR14652|c0_g1,TR21421|c0_g1,TR21501|c3_g1
	GO:0050136	NADH dehydrogenase (quinone) activity	molecular_function	0.012906957628995	0.640362361335544	3	4008	TR19169|c4_g1,TR19169|c7_g1,TR3787|c5_g1
	GO:0009805	coumarin biosynthetic process	biological_process	0.0131319116303793	0.648738882252928	11	4008	TR11681|c0_g3,TR12845|c0_g1,TR16520|c0_g1,TR187|c0_g1,TR20521|c0_g2,TR518|c0_g1,TR5576|c0_g1,TR7444|c2_g1,TR94|c0_g2,TR9525|c0_g1,TR9904|c0_g1
	GO:0010417	glucuronoxylan biosynthetic process	biological_process	0.0132398601409179	0.651288439272388	6	4008	TR19910|c0_g1,TR21576|c1_g1,TR7984|c0_g1,TR9236|c0_g1,TR9394|c0_g1,TR9570|c0_g1
	GO:0022857	transmembrane transporter activity	molecular_function	0.0135480546209609	0.663625048382659	17	4008	TR10213|c0_g1,TR11292|c1_g1,TR14190|c0_g1,TR14190|c1_g1,TR14985|c1_g1,TR16001|c0_g1,TR18957|c0_g1,TR19183|c3_g1,TR20147|c0_g1,TR21577|c2_g8,TR3273|c0_g1,TR4440|c1_g1,TR7286|c0_g1,TR7286|c1_g1,TR7337|c0_g2,TR9665|c37_g1,TR9727|c0_g1
	GO:0016651	oxidoreductase activity, acting on NAD(P)H	molecular_function	0.0139443980280414	0.678922792499585	5	4008	TR14928|c0_g1,TR19169|c4_g1,TR19169|c7_g1,TR21463|c11_g1,TR6917|c0_g2
	GO:0001676	long-chain fatty acid metabolic process	biological_process	0.0144333316324929	0.678922792499585	5	4008	TR1887|c0_g1,TR20770|c0_g1,TR20884|c0_g1,TR2366|c17_g1,TR8795|c15_g1
	GO:0006868	glutamine transport	biological_process	0.0145014804076847	0.678922792499585	3	4008	TR2619|c0_g1,TR3973|c1_g1,TR8406|c0_g1
	GO:0015186	L-glutamine transmembrane transporter activity	molecular_function	0.0145014804076847	0.678922792499585	3	4008	TR2619|c0_g1,TR3973|c1_g1,TR8406|c0_g1
	GO:0006723	cuticle hydrocarbon biosynthetic process	biological_process	0.01469300722976	0.678922792499585	3	4008	TR10228|c0_g1,TR7954|c0_g1,TR8477|c0_g1
	GO:0004673	protein histidine kinase activity	molecular_function	0.0147256531604566	0.678922792499585	6	4008	TR14050|c0_g1,TR20135|c10_g1,TR20135|c24_g1,TR3095|c4_g1,TR3235|c0_g1,TR8071|c0_g1
	GO:0050992	dimethylallyl diphosphate biosynthetic process	biological_process	0.0148606927794545	0.678922792499585	3	4008	TR19001|c0_g1,TR8182|c2_g1,TR8182|c8_g1
	GO:0009834	plant-type secondary cell wall biogenesis	biological_process	0.0148712369406936	0.678922792499585	13	4008	TR10465|c0_g1,TR1144|c0_g1,TR13025|c0_g1,TR13811|c0_g1,TR15078|c0_g1,TR19586|c0_g1,TR21576|c1_g1,TR7337|c0_g2,TR8620|c0_g6,TR8819|c1_g1,TR9236|c0_g1,TR9394|c0_g1,TR9570|c0_g1
	GO:0009055	electron carrier activity	molecular_function	0.0150053429875208	0.678922792499585	28	4008	TR14801|c0_g1,TR15183|c1_g1,TR18278|c0_g1,TR18680|c5_g1,TR19135|c0_g1,TR19233|c19_g1,TR19494|c1_g1,TR20253|c0_g1,TR20253|c8_g1,TR20275|c3_g1,TR21091|c0_g1,TR21091|c0_g4,TR21472|c1_g1,TR2228|c0_g1,TR2366|c35_g1,TR3148|c3_g1,TR3254|c0_g1,TR3522|c4_g1,TR3702|c2_g1,TR3848|c5_g1,TR8146|c4_g1,TR8146|c5_g1,TR8857|c0_g1,TR9022|c0_g1,TR9665|c0_g2,TR9665|c12_g1,TR9665|c17_g1,TR9665|c29_g1
	GO:0019310	inositol catabolic process	biological_process	0.0152244623166096	0.678922792499585	3	4008	TR19214|c12_g1,TR21444|c0_g1,TR9073|c0_g1
	GO:0034009	isoprene synthase activity	molecular_function	0.015242488820436	0.678922792499585	3	4008	TR11053|c0_g1,TR11429|c0_g2,TR21300|c0_g1
	GO:0003863	3-methyl-2-oxobutanoate dehydrogenase (2-methylpropanoyl-transferring) activity	molecular_function	0.0152511678457123	0.678922792499585	3	4008	TR19019|c0_g1,TR20135|c0_g4,TR20135|c14_g1
	GO:0047082	3,9-dihydroxypterocarpan 6a-monooxygenase activity	molecular_function	0.0152569536657595	0.678922792499585	3	4008	TR12224|c0_g1,TR17939|c0_g1,TR1981|c0_g1
	GO:0004834	tryptophan synthase activity	molecular_function	0.0152591570024876	0.678922792499585	3	4008	TR12699|c0_g1,TR19209|c6_g1,TR5569|c0_g1
	GO:0048039	ubiquinone binding	molecular_function	0.0152792376772622	0.678922792499585	3	4008	TR9665|c0_g2,TR9665|c12_g1,TR9665|c17_g1
	GO:0052143	chemotaxis on or near host involved in symbiotic interaction	biological_process	0.0152977273609597	0.678922792499585	3	4008	TR3506|c4_g1,TR8276|c6_g1,TR8567|c4_g1
	GO:0019346	transsulfuration	biological_process	0.0153056275719432	0.678922792499585	3	4008	TR14269|c2_g1,TR3254|c10_g1,TR3254|c7_g1
	GO:0001523	retinoid metabolic process	biological_process	0.0153058237863753	0.678922792499585	3	4008	TR14508|c3_g1,TR3702|c2_g1,TR4117|c0_g1
	GO:0030574	collagen catabolic process	biological_process	0.0153060869617162	0.678922792499585	3	4008	TR17461|c0_g1,TR5403|c0_g1,TR932|c0_g1
	GO:0030388	fructose 1,6-bisphosphate metabolic process	biological_process	0.0153082506199352	0.678922792499585	3	4008	TR18764|c0_g1,TR19913|c0_g1,TR779|c0_g1
	GO:0030430	host cell cytoplasm	cellular_component	0.0153232647833677	0.678922792499585	3	4008	TR15263|c1_g1,TR16597|c0_g1,TR18960|c3_g1
	GO:0002215	defense response to nematode	biological_process	0.0153265203528641	0.678922792499585	3	4008	TR11615|c0_g2,TR17029|c0_g1,TR5064|c0_g3
	GO:0015099	nickel cation transmembrane transporter activity	molecular_function	0.0153271653812216	0.678922792499585	3	4008	TR2825|c14_g1,TR2825|c8_g1,TR3850|c0_g1
	GO:0047924	geraniol dehydrogenase activity	molecular_function	0.0153273447561124	0.678922792499585	3	4008	TR13952|c0_g1,TR17143|c0_g1,TR3884|c0_g1
	GO:0047216	inositol 3-alpha-galactosyltransferase activity	molecular_function	0.0153286201420754	0.678922792499585	3	4008	TR17800|c0_g1,TR17800|c0_g2,TR2554|c0_g1
	GO:0019395	fatty acid oxidation	biological_process	0.0156964944521322	0.692562884987207	5	4008	TR17672|c0_g1,TR18230|c0_g2,TR18755|c0_g2,TR19986|c0_g1,TR2076|c0_g2
	GO:0045431	flavonol synthase activity	molecular_function	0.0159638059192745	0.701679073866212	4	4008	TR11471|c1_g1,TR15071|c1_g1,TR4679|c0_g1,TR6321|c0_g1
	GO:0004563	beta-N-acetylhexosaminidase activity	molecular_function	0.0161526026191705	0.706720950429517	5	4008	TR11758|c0_g2,TR17388|c0_g1,TR18843|c3_g1,TR18843|c4_g1,TR8211|c4_g1
	GO:0042398	cellular modified amino acid biosynthetic process	biological_process	0.0162007830332026	0.706720950429517	6	4008	TR11681|c0_g3,TR20521|c0_g2,TR21107|c0_g1,TR518|c0_g1,TR9525|c0_g1,TR9904|c0_g1
	GO:0009664	plant-type cell wall organization	biological_process	0.0162762379314284	0.707343272508695	20	4008	TR10292|c0_g1,TR10753|c2_g1,TR10913|c0_g1,TR12323|c3_g1,TR12791|c1_g1,TR12900|c0_g1,TR13098|c2_g1,TR14355|c0_g1,TR15078|c0_g1,TR18289|c0_g1,TR1899|c2_g4,TR19966|c0_g1,TR20069|c0_g1,TR20636|c5_g1,TR21107|c0_g1,TR21531|c0_g4,TR468|c0_g1,TR7759|c0_g1,TR8638|c0_g1,TR9970|c0_g1
	GO:0040007	growth	biological_process	0.0165036912882402	0.713152874241079	19	4008	TR10934|c2_g2,TR10934|c2_g5,TR13098|c2_g1,TR14158|c3_g1,TR16043|c0_g1,TR19390|c0_g1,TR20301|c0_g2,TR3101|c4_g1,TR3235|c3_g1,TR3354|c15_g1,TR3581|c9_g1,TR468|c0_g1,TR5846|c0_g1,TR7013|c0_g1,TR7865|c0_g1,TR8079|c0_g1,TR8146|c4_g1,TR8211|c7_g1,TR8606|c2_g1
	GO:0051287	NAD binding	molecular_function	0.0165503194895715	0.713152874241079	24	4008	TR1174|c0_g1,TR11933|c0_g1,TR12427|c5_g1,TR12427|c6_g1,TR1313|c0_g1,TR14245|c8_g1,TR14246|c1_g1,TR1493|c0_g1,TR1571|c3_g1,TR15724|c0_g1,TR18786|c2_g1,TR18823|c3_g1,TR18839|c0_g1,TR19076|c19_g1,TR19169|c2_g1,TR19169|c4_g1,TR19169|c7_g1,TR19250|c7_g1,TR20185|c0_g1,TR20275|c23_g1,TR21463|c11_g1,TR5757|c0_g1,TR7911|c1_g1,TR9969|c54_g1
	GO:0047213	anthocyanidin 3-O-glucosyltransferase activity	molecular_function	0.0167572537371259	0.713152874241079	9	4008	TR10212|c0_g1,TR13868|c0_g2,TR14656|c0_g1,TR15473|c0_g1,TR17603|c0_g1,TR2173|c0_g1,TR8644|c0_g1,TR94|c0_g11,TR94|c0_g2
	GO:0033068	macrolide biosynthetic process	biological_process	0.0167800676292019	0.713152874241079	1	4008	TR21066|c10_g1
	GO:0047310	glutamine-scyllo-inositol transaminase activity	molecular_function	0.0167800676292019	0.713152874241079	1	4008	TR21066|c10_g1
	GO:0047360	undecaprenyl-phosphate galactose phosphotransferase activity	molecular_function	0.0167800676292019	0.713152874241079	1	4008	TR21066|c10_g1
	GO:0007017	microtubule-based process	biological_process	0.0169635744280057	0.718311063691375	11	4008	TR11934|c0_g3,TR11934|c0_g6,TR17050|c0_g1,TR17653|c0_g1,TR17859|c0_g1,TR17866|c0_g1,TR17866|c0_g2,TR18606|c0_g1,TR20180|c0_g1,TR21458|c0_g1,TR7613|c0_g1
	GO:0008307	structural constituent of muscle	molecular_function	0.0174326950670252	0.73548158749931	2	4008	TR16200|c0_g1,TR17398|c0_g1
	GO:0009103	lipopolysaccharide biosynthetic process	biological_process	0.0176764085015235	0.74305193555495	6	4008	TR10099|c0_g1,TR14246|c1_g1,TR21066|c0_g2,TR3235|c3_g1,TR6145|c0_g1,TR8045|c5_g1
	GO:0033799	myricetin 3'-O-methyltransferase activity	molecular_function	0.0177732733519049	0.744416811405872	4	4008	TR11681|c0_g3,TR20521|c0_g2,TR518|c0_g1,TR9525|c0_g1
	GO:0050660	flavin adenine dinucleotide binding	molecular_function	0.0179314879995953	0.748332134567948	31	4008	TR12427|c6_g1,TR12573|c0_g1,TR14638|c0_g1,TR14842|c0_g1,TR18245|c1_g1,TR18576|c0_g2,TR18839|c0_g1,TR18974|c7_g1,TR19001|c10_g1,TR19233|c21_g1,TR19647|c0_g1,TR20253|c4_g1,TR20253|c6_g1,TR2076|c0_g2,TR2076|c24_g1,TR20879|c0_g1,TR20884|c0_g1,TR20913|c0_g1,TR21066|c12_g1,TR21270|c0_g1,TR3464|c1_g1,TR3489|c2_g1,TR3497|c1_g1,TR4373|c0_g1,TR7295|c2_g1,TR7369|c4_g1,TR7904|c0_g1,TR8146|c5_g1,TR8417|c5_g1,…
	GO:0051555	flavonol biosynthetic process	biological_process	0.0194070303145264	0.805242908674638	9	4008	TR10212|c0_g1,TR11681|c0_g3,TR12962|c0_g1,TR13868|c0_g2,TR20521|c0_g2,TR4679|c0_g1,TR518|c0_g1,TR7665|c0_g1,TR9525|c0_g1
	GO:0016798	hydrolase activity, acting on glycosyl bonds	molecular_function	0.0194344958062478	0.805242908674638	9	4008	TR1655|c12_g1,TR19174|c2_g1,TR21066|c26_g1,TR21509|c0_g2,TR2192|c0_g1,TR6424|c0_g1,TR677|c1_g1,TR8146|c16_g1,TR9611|c0_g1
	GO:0009718	anthocyanin-containing compound biosynthetic process	biological_process	0.0198567345843908	0.819799470698419	22	4008	TR10|c3_g1,TR11801|c0_g2,TR11983|c0_g1,TR12224|c0_g1,TR12673|c0_g1,TR14656|c0_g1,TR15473|c0_g1,TR15991|c0_g1,TR17603|c0_g1,TR18419|c0_g2,TR20130|c0_g1,TR210|c0_g1,TR2173|c0_g1,TR21781|c0_g2,TR21781|c0_g3,TR413|c0_g1,TR5857|c0_g1,TR8644|c0_g1,TR8669|c0_g1,TR8777|c0_g1,TR94|c0_g11,TR94|c0_g2
	GO:0051603	proteolysis involved in cellular protein catabolic process	biological_process	0.0207239220982286	0.849850859779866	11	4008	TR13049|c0_g1,TR16665|c0_g1,TR17461|c0_g1,TR20595|c0_g1,TR2076|c10_g1,TR2267|c1_g3,TR5403|c0_g1,TR6673|c0_g1,TR6954|c0_g1,TR6954|c1_g1,TR932|c0_g1
	GO:0015078	hydrogen ion transmembrane transporter activity	molecular_function	0.0207316559219656	0.849850859779866	7	4008	TR8653|c0_g1,TR8922|c1_g1,TR8922|c1_g3,TR9665|c0_g2,TR9665|c12_g1,TR9665|c17_g1,TR9665|c29_g1
	GO:0023014	signal transduction by protein phosphorylation	biological_process	0.0210080111980599	0.856171434467957	17	4008	TR11942|c1_g3,TR14050|c0_g1,TR1432|c0_g1,TR14389|c5_g1,TR14561|c4_g1,TR15017|c0_g1,TR15105|c0_g1,TR18331|c0_g1,TR18680|c2_g1,TR19235|c6_g1,TR20135|c24_g1,TR3419|c2_g1,TR3522|c3_g1,TR3751|c2_g1,TR7994|c3_g1,TR8071|c0_g1,TR8108|c3_g1
	GO:0016844	strictosidine synthase activity	molecular_function	0.0210912262001524	0.856171434467957	5	4008	TR11583|c0_g10,TR11583|c0_g2,TR11583|c0_g8,TR16282|c0_g1,TR6199|c0_g1
	GO:0016851	magnesium chelatase activity	molecular_function	0.0211815186180009	0.856171434467957	3	4008	TR14158|c3_g1,TR1696|c0_g1,TR3850|c4_g1
	GO:0006796	phosphate-containing compound metabolic process	biological_process	0.0212858503745574	0.856171434467957	6	4008	TR10931|c2_g1,TR10931|c2_g2,TR12318|c0_g1,TR14246|c4_g1,TR18650|c0_g1,TR19786|c0_g1
	GO:0004185	serine-type carboxypeptidase activity	molecular_function	0.0216396759069366	0.856171434467957	11	4008	TR10718|c0_g2,TR10718|c0_g4,TR11310|c1_g3,TR11537|c1_g1,TR11537|c1_g3,TR11914|c0_g1,TR12493|c0_g2,TR13032|c0_g1,TR20957|c0_g1,TR4394|c0_g1,TR7581|c0_g1
	GO:0008061	chitin binding	molecular_function	0.0216567152886026	0.856171434467957	8	4008	TR1157|c0_g3,TR1157|c0_g5,TR1157|c0_g7,TR15919|c0_g1,TR16510|c0_g1,TR16750|c0_g1,TR3430|c0_g1,TR3647|c0_g1
	GO:0004565	beta-galactosidase activity	molecular_function	0.021897693323274	0.856171434467957	8	4008	TR11641|c2_g1,TR19324|c0_g1,TR21107|c0_g1,TR21509|c0_g2,TR519|c1_g2,TR8351|c0_g1,TR8351|c0_g5,TR8742|c1_g1
	GO:0009414	response to water deprivation	biological_process	0.0224857239648314	0.856171434467957	57	4008	TR1007|c0_g1,TR10137|c0_g1,TR10292|c0_g1,TR10327|c0_g1,TR10355|c1_g1,TR10477|c4_g1,TR10477|c5_g1,TR1077|c0_g1,TR1079|c0_g1,TR10808|c0_g2,TR10941|c0_g1,TR11160|c0_g1,TR11731|c0_g1,TR11753|c0_g1,TR12123|c2_g1,TR12420|c0_g1,TR12583|c0_g1,TR12598|c0_g1,TR12728|c0_g1,TR13027|c0_g1,TR13548|c0_g1,TR14159|c0_g1,TR14342|c0_g1,TR14709|c0_g1,TR14896|c0_g1,TR1498|c0_g1,TR1645|c0_g1,TR16908|c0_g3,TR17038|c0_g…
	GO:0010795	regulation of ubiquinone biosynthetic process	biological_process	0.0225873878843471	0.856171434467957	3	4008	TR13694|c25_g1,TR13694|c29_g1,TR3574|c2_g1
	GO:0044550	secondary metabolite biosynthetic process	biological_process	0.0226637455419976	0.856171434467957	15	4008	TR11953|c0_g1,TR14126|c0_g2,TR17672|c0_g1,TR18230|c0_g2,TR18755|c0_g2,TR19986|c0_g1,TR20981|c0_g1,TR210|c0_g1,TR21639|c1_g2,TR21670|c2_g1,TR413|c0_g1,TR6314|c0_g1,TR6314|c1_g1,TR8777|c0_g1,TR9551|c0_g1
	GO:0047274	galactinol-sucrose galactosyltransferase activity	molecular_function	0.0226694124645636	0.856171434467957	3	4008	TR10808|c0_g2,TR20443|c0_g1,TR2891|c0_g1
	GO:0005985	sucrose metabolic process	biological_process	0.0229959892037849	0.856171434467957	6	4008	TR12494|c0_g1,TR19136|c10_g1,TR19913|c0_g1,TR20301|c0_g2,TR779|c0_g1,TR9599|c0_g1
	GO:0008073	ornithine decarboxylase inhibitor activity	molecular_function	0.0230005780366838	0.856171434467957	2	4008	TR12427|c11_g1,TR18963|c3_g1
	GO:0010967	regulation of polyamine biosynthetic process	biological_process	0.0230005780366838	0.856171434467957	2	4008	TR12427|c11_g1,TR18963|c3_g1
	GO:0051020	GTPase binding	molecular_function	0.0230314125573012	0.856171434467957	5	4008	TR10687|c0_g1,TR13515|c0_g1,TR1657|c0_g1,TR1781|c0_g1,TR9786|c0_g1
	GO:0006401	RNA catabolic process	biological_process	0.0234159085329601	0.856171434467957	9	4008	TR15991|c0_g1,TR17168|c0_g1,TR17969|c0_g1,TR18419|c0_g2,TR18697|c4_g1,TR2076|c7_g1,TR2317|c5_g1,TR4210|c1_g1,TR8182|c5_g1
	GO:0050242	pyruvate, phosphate dikinase activity	molecular_function	0.0236632259147447	0.856171434467957	2	4008	TR1300|c0_g1,TR14808|c0_g1
	GO:0070825	micropyle	cellular_component	0.0238141172834898	0.856171434467957	2	4008	TR21676|c2_g1,TR695|c0_g1
	GO:0009992	cellular water homeostasis	biological_process	0.0239195053251359	0.856171434467957	7	4008	TR10815|c0_g1,TR11621|c4_g1,TR11621|c4_g3,TR13548|c0_g1,TR14408|c0_g1,TR14791|c0_g1,TR17164|c0_g1
	GO:0019853	L-ascorbic acid biosynthetic process	biological_process	0.0239968859827949	0.856171434467957	7	4008	TR12573|c0_g1,TR1571|c3_g1,TR19076|c16_g1,TR21270|c0_g1,TR21444|c0_g1,TR234|c0_g2,TR9073|c0_g1
	GO:0016311	dephosphorylation	biological_process	0.024258898217046	0.856171434467957	23	4008	TR10965|c0_g1,TR12318|c0_g1,TR13224|c2_g1,TR13303|c0_g1,TR13488|c0_g1,TR14389|c5_g1,TR15297|c0_g1,TR18650|c0_g1,TR19307|c0_g1,TR19344|c0_g1,TR19913|c0_g1,TR20161|c0_g1,TR20859|c0_g1,TR21175|c0_g1,TR373|c1_g1,TR3925|c1_g1,TR3925|c3_g1,TR7305|c0_g1,TR7601|c0_g1,TR7692|c1_g1,TR779|c0_g1,TR7852|c0_g1,TR8217|c0_g1
	GO:0003896	DNA primase activity	molecular_function	0.0243313377078623	0.856171434467957	4	4008	TR19949|c0_g1,TR3354|c9_g1,TR9307|c11_g1,TR9307|c15_g1
	GO:0032450	maltose alpha-glucosidase activity	molecular_function	0.024407034597026	0.856171434467957	5	4008	TR15167|c0_g1,TR16866|c0_g1,TR3352|c1_g1,TR3506|c10_g1,TR8742|c4_g1
	GO:0008802	betaine-aldehyde dehydrogenase activity	molecular_function	0.0244423990218977	0.856171434467957	4	4008	TR10812|c0_g1,TR12427|c7_g1,TR17632|c0_g1,TR19233|c21_g1
	GO:0008177	succinate dehydrogenase (ubiquinone) activity	molecular_function	0.0245075511744471	0.856171434467957	3	4008	TR20253|c4_g1,TR20253|c8_g1,TR21125|c0_g1
	GO:0016682	oxidoreductase activity, acting on diphenols and related substances as donors, oxygen as acceptor	molecular_function	0.0245537944621272	0.856171434467957	6	4008	TR11471|c1_g1,TR187|c0_g1,TR8146|c4_g1,TR8146|c5_g1,TR9665|c0_g2,TR9665|c12_g1
	GO:0005947	mitochondrial alpha-ketoglutarate dehydrogenase complex	cellular_component	0.0247273273734044	0.856171434467957	3	4008	TR19019|c0_g1,TR20135|c0_g4,TR20135|c14_g1
	GO:0050593	N-methylcoclaurine 3'-monooxygenase activity	molecular_function	0.0247519111879865	0.856171434467957	3	4008	TR13470|c0_g1,TR20981|c0_g1,TR9509|c0_g1
	GO:0047205	quinate O-hydroxycinnamoyltransferase activity	molecular_function	0.0248240677646985	0.856171434467957	3	4008	TR10205|c0_g1,TR13145|c1_g1,TR21668|c1_g1
	GO:0009415	response to water	biological_process	0.024863029127716	0.856171434467957	3	4008	TR13600|c0_g1,TR7330|c1_g1,TR8139|c0_g1
	GO:0010439	regulation of glucosinolate biosynthetic process	biological_process	0.0248630905267978	0.856171434467957	3	4008	TR3231|c0_g1,TR3438|c0_g1,TR3438|c0_g2
	GO:1900065	regulation of ethanol catabolic process	biological_process	0.0248676733624988	0.856171434467957	3	4008	TR14154|c1_g1,TR18680|c2_g1,TR3522|c3_g1
	GO:0080170	hydrogen peroxide transmembrane transport	biological_process	0.0248692637380988	0.856171434467957	3	4008	TR10815|c0_g1,TR14408|c0_g1,TR14791|c0_g1
	GO:0010117	photoprotection	biological_process	0.024871255733497	0.856171434467957	3	4008	TR12583|c0_g1,TR19494|c1_g1,TR3392|c0_g1
	GO:0008955	peptidoglycan glycosyltransferase activity	molecular_function	0.0248741622882289	0.856171434467957	3	4008	TR18697|c3_g1,TR18853|c0_g1,TR3911|c1_g1
	GO:0009963	positive regulation of flavonoid biosynthetic process	biological_process	0.0252566176917154	0.856171434467957	9	4008	TR10205|c0_g1,TR11681|c0_g3,TR13145|c1_g1,TR20521|c0_g2,TR21668|c1_g1,TR518|c0_g1,TR8148|c0_g6,TR94|c0_g2,TR9525|c0_g1
	GO:0010023	proanthocyanidin biosynthetic process	biological_process	0.0253490317756173	0.856171434467957	9	4008	TR11292|c1_g1,TR1403|c0_g1,TR19695|c1_g1,TR20147|c0_g1,TR21577|c2_g8,TR292|c0_g1,TR7286|c0_g1,TR7286|c1_g1,TR8669|c0_g1
	GO:0098712	L-glutamate import across plasma membrane	biological_process	0.0255836398323106	0.856171434467957	2	4008	TR2619|c0_g1,TR8406|c0_g1
	GO:0052692	raffinose alpha-galactosidase activity	molecular_function	0.0256329733241461	0.856171434467957	5	4008	TR10431|c0_g2,TR10808|c0_g2,TR13298|c0_g2,TR18876|c8_g1,TR2891|c0_g1
	GO:0006032	chitin catabolic process	biological_process	0.026167322493661	0.856171434467957	6	4008	TR1157|c0_g3,TR1157|c0_g5,TR1157|c0_g7,TR18843|c4_g1,TR3430|c0_g1,TR3647|c0_g1
	GO:0015091	ferric iron transmembrane transporter activity	molecular_function	0.0262007044891219	0.856171434467957	2	4008	TR3491|c5_g1,TR8102|c0_g1
	GO:0015682	ferric iron transport	biological_process	0.0262007044891219	0.856171434467957	2	4008	TR3491|c5_g1,TR8102|c0_g1
	GO:0051595	response to methylglyoxal	biological_process	0.0262370342355358	0.856171434467957	2	4008	TR14976|c0_g1,TR2387|c0_g1
	GO:0008831	dTDP-4-dehydrorhamnose reductase activity	molecular_function	0.0264486406886584	0.856171434467957	2	4008	TR12962|c0_g1,TR7665|c0_g1
	GO:0016706	oxidoreductase activity, acting on paired donors, with incorporation or reduction of molecular oxygen, 2-oxoglutarate as one donor, and incorporation of one atom each of oxygen into both donors	molecular_function	0.0266512077613921	0.856171434467957	18	4008	TR11471|c1_g1,TR14291|c0_g1,TR14396|c1_g9,TR14950|c2_g1,TR15071|c1_g1,TR16296|c0_g1,TR187|c0_g1,TR20237|c0_g1,TR20524|c0_g1,TR21021|c0_g1,TR3231|c0_g1,TR3417|c0_g1,TR3581|c1_g1,TR4679|c0_g1,TR5116|c2_g1,TR6321|c0_g1,TR8669|c0_g1,TR9417|c4_g1
	GO:0005623	cell	cellular_component	0.0266654674592981	0.856171434467957	36	4008	TR1082|c0_g1,TR1130|c0_g1,TR11621|c4_g1,TR11621|c4_g3,TR1175|c4_g3,TR12427|c5_g1,TR12986|c0_g1,TR13694|c21_g1,TR15549|c0_g1,TR16399|c0_g1,TR1690|c0_g1,TR16988|c0_g1,TR18257|c0_g1,TR18278|c0_g1,TR18291|c0_g1,TR18974|c7_g1,TR19127|c22_g1,TR19127|c25_g1,TR19127|c38_g1,TR19268|c1_g1,TR2003|c0_g1,TR2228|c0_g1,TR2366|c7_g1,TR3668|c0_g1,TR3828|c0_g3,TR3848|c5_g1,TR3974|c2_g1,TR4097|c2_g1,TR5203|c0_g1,TR…
	GO:0033302	quercetin O-glucoside metabolic process	biological_process	0.0268057559682708	0.856171434467957	2	4008	TR21329|c0_g1,TR519|c1_g2
	GO:0033329	kaempferol O-glucoside metabolic process	biological_process	0.0268057559682708	0.856171434467957	2	4008	TR21329|c0_g1,TR519|c1_g2
	GO:0003885	D-arabinono-1,4-lactone oxidase activity	molecular_function	0.0268344714548359	0.856171434467957	2	4008	TR12573|c0_g1,TR21270|c0_g1
	GO:0050105	L-gulonolactone oxidase activity	molecular_function	0.0268344714548359	0.856171434467957	2	4008	TR12573|c0_g1,TR21270|c0_g1
	GO:0009045	xylose isomerase activity	molecular_function	0.0269008582598027	0.856171434467957	2	4008	TR18995|c4_g1,TR9885|c0_g1
	GO:0008465	glycerate dehydrogenase activity	molecular_function	0.0270359592257133	0.856171434467957	2	4008	TR19076|c19_g1,TR20185|c0_g1
	GO:0043086	negative regulation of catalytic activity	biological_process	0.0270852311720024	0.856171434467957	8	4008	TR12427|c11_g1,TR13101|c0_g1,TR1396|c0_g1,TR17653|c0_g1,TR18963|c3_g1,TR20180|c0_g1,TR3828|c0_g3,TR3856|c1_g1
	GO:0042904	9-cis-retinoic acid biosynthetic process	biological_process	0.0271221075971646	0.856171434467957	2	4008	TR12427|c10_g1,TR12427|c7_g1
	GO:0042573	retinoic acid metabolic process	biological_process	0.0271796247533063	0.856171434467957	2	4008	TR11914|c0_g1,TR12427|c10_g1
	GO:0035833	berbamunine biosynthetic process	biological_process	0.0272207116133647	0.856171434467957	2	4008	TR20981|c0_g1,TR9509|c0_g1
	GO:0047054	berbamunine synthase activity	molecular_function	0.0272207116133647	0.856171434467957	2	4008	TR20981|c0_g1,TR9509|c0_g1
	GO:0051480	cytosolic calcium ion homeostasis	biological_process	0.0272658594147125	0.856171434467957	2	4008	TR10626|c0_g1,TR7221|c1_g1
	GO:0045480	galactose oxidase activity	molecular_function	0.0272746393911955	0.856171434467957	2	4008	TR20745|c2_g2,TR20745|c3_g1
	GO:0040040	thermosensory behavior	biological_process	0.0273123508324374	0.856171434467957	2	4008	TR16998|c0_g1,TR16998|c1_g1
	GO:0042895	antibiotic transporter activity	molecular_function	0.0273205808795946	0.856171434467957	2	4008	TR2366|c28_g1,TR3509|c1_g1
	GO:0033771	licodione synthase activity	molecular_function	0.0273243123499602	0.856171434467957	2	4008	TR17939|c0_g1,TR1981|c0_g1
	GO:0048363	mucilage pectin metabolic process	biological_process	0.0273391496352198	0.856171434467957	2	4008	TR1952|c0_g1,TR19910|c0_g1
	GO:0047374	methylumbelliferyl-acetate deacetylase activity	molecular_function	0.0273405836965717	0.856171434467957	2	4008	TR12427|c5_g1,TR7547|c1_g1
	GO:0030632	D-alanine biosynthetic process	biological_process	0.0273455627103291	0.856171434467957	2	4008	TR4202|c0_g1,TR9665|c9_g1
	GO:0010542	nitrate efflux transmembrane transporter activity	molecular_function	0.0273527624972047	0.856171434467957	2	4008	TR5114|c0_g1,TR5114|c0_g2
	GO:0009836	fruit ripening, climacteric	biological_process	0.0273575878163377	0.856171434467957	2	4008	TR2208|c0_g2,TR3254|c7_g1
	GO:0050017	L-3-cyanoalanine synthase activity	molecular_function	0.0273575878163377	0.856171434467957	2	4008	TR2208|c0_g2,TR3254|c7_g1
	GO:0015344	siderophore uptake transmembrane transporter activity	molecular_function	0.0273590000641422	0.856171434467957	2	4008	TR18945|c3_g1,TR3225|c0_g1
	GO:0001968	fibronectin binding	molecular_function	0.0273598203514408	0.856171434467957	2	4008	TR3406|c0_g1,TR7911|c1_g1
	GO:0001958	endochondral ossification	biological_process	0.0273618855394105	0.856171434467957	2	4008	TR19307|c0_g1,TR3254|c10_g1
	GO:0009274	peptidoglycan-based cell wall	cellular_component	0.0273627392451558	0.856171434467957	2	4008	TR18697|c3_g1,TR18853|c0_g1
	GO:0071766	Actinobacterium-type cell wall biogenesis	biological_process	0.0273636354910886	0.856171434467957	2	4008	TR2366|c17_g1,TR8795|c7_g1
	GO:0015094	lead ion transmembrane transporter activity	molecular_function	0.0273640060685767	0.856171434467957	2	4008	TR2825|c14_g1,TR2825|c8_g1
	GO:0004122	cystathionine beta-synthase activity	molecular_function	0.0273641800810332	0.856171434467957	2	4008	TR3254|c10_g1,TR3254|c7_g1
	GO:0044524	protein sulfhydration	biological_process	0.0273646122784796	0.856171434467957	2	4008	TR12985|c7_g1,TR14269|c2_g1
	GO:0009036	Type II site-specific deoxyribonuclease activity	molecular_function	0.0273646205589218	0.856171434467957	2	4008	TR16597|c0_g1,TR9260|c0_g2
	GO:0008745	N-acetylmuramoyl-L-alanine amidase activity	molecular_function	0.027364637241084	0.856171434467957	2	4008	TR3153|c2_g1,TR3489|c3_g1
	GO:0007294	germarium-derived oocyte fate determination	biological_process	0.0273646404409043	0.856171434467957	2	4008	TR16998|c0_g1,TR16998|c1_g1
	GO:0010055	atrichoblast differentiation	biological_process	0.0273646423173722	0.856171434467957	2	4008	TR17359|c0_g1,TR1740|c0_g1
	GO:0032107	regulation of response to nutrient levels	biological_process	0.0273646423173722	0.856171434467957	2	4008	TR17359|c0_g1,TR1740|c0_g1
	GO:0042302	structural constituent of cuticle	molecular_function	0.0273646424132403	0.856171434467957	2	4008	TR15919|c0_g1,TR16750|c0_g1
	GO:0045019	negative regulation of nitric oxide biosynthetic process	biological_process	0.0273646424144575	0.856171434467957	2	4008	TR18285|c1_g1,TR20180|c0_g1
	GO:0008983	protein-glutamate O-methyltransferase activity	molecular_function	0.0273646424167695	0.856171434467957	2	4008	TR3506|c29_g1,TR7994|c3_g1
	GO:0045169	fusome	cellular_component	0.0273646424186738	0.856171434467957	2	4008	TR6673|c0_g1,TR932|c0_g1
	GO:0030241	skeletal muscle myosin thick filament assembly	biological_process	0.0273646424188011	0.856171434467957	2	4008	TR16200|c0_g1,TR17398|c0_g1
	GO:0003156	regulation of organ formation	biological_process	0.0273646424222564	0.856171434467957	2	4008	TR17546|c0_g1,TR7650|c1_g1
	GO:0010310	regulation of hydrogen peroxide metabolic process	biological_process	0.0274034109648049	0.856171434467957	16	4008	TR10292|c0_g1,TR1077|c0_g1,TR10931|c2_g1,TR10931|c2_g2,TR11787|c3_g1,TR12728|c0_g1,TR13050|c0_g1,TR13389|c0_g1,TR13917|c0_g1,TR1498|c0_g1,TR20524|c0_g1,TR2279|c0_g2,TR7872|c0_g1,TR8148|c0_g6,TR8796|c0_g1,TR9131|c1_g1
	GO:0008422	beta-glucosidase activity	molecular_function	0.0277678674850444	0.865219806272542	9	4008	TR14274|c0_g1,TR19076|c1_g1,TR21329|c0_g1,TR21436|c0_g1,TR21509|c0_g2,TR2971|c0_g1,TR3127|c2_g1,TR5084|c0_g1,TR519|c1_g2
	GO:0002224	toll-like receptor signaling pathway	biological_process	0.0290017686355407	0.899297495242776	4	4008	TR16665|c0_g1,TR6954|c0_g1,TR6954|c1_g1,TR9641|c0_g2
	GO:0015926	glucosidase activity	molecular_function	0.0290569602946484	0.899297495242776	4	4008	TR14274|c0_g1,TR15167|c0_g1,TR3127|c2_g1,TR3506|c10_g1
	GO:0006744	ubiquinone biosynthetic process	biological_process	0.0290949189637369	0.899297495242776	10	4008	TR13694|c25_g1,TR13694|c29_g1,TR14671|c2_g1,TR3574|c2_g1,TR3911|c1_g1,TR4161|c1_g1,TR7769|c1_g1,TR8180|c5_g1,TR8795|c25_g1,TR8845|c4_g1
	GO:0010015	root morphogenesis	biological_process	0.029741711050013	0.916837812635067	6	4008	TR12153|c1_g1,TR13098|c2_g1,TR468|c0_g1,TR7013|c0_g1,TR7865|c0_g1,TR8079|c0_g1
	GO:0030016	myofibril	cellular_component	0.0298856435301716	0.918824572363786	3	4008	TR16200|c0_g1,TR16898|c0_g1,TR17398|c0_g1
	GO:0004558	alpha-1,4-glucosidase activity	molecular_function	0.0300782587320671	0.922293556877176	5	4008	TR15167|c0_g1,TR16866|c0_g1,TR3352|c1_g1,TR3506|c10_g1,TR8742|c4_g1
	GO:0000156	phosphorelay response regulator activity	molecular_function	0.0308844520018058	0.944508637938824	12	4008	TR12427|c11_g1,TR14154|c1_g1,TR14158|c4_g1,TR14389|c0_g1,TR15105|c0_g1,TR18963|c3_g1,TR18990|c2_g1,TR3419|c2_g1,TR3506|c4_g1,TR7994|c3_g1,TR8071|c0_g1,TR8567|c39_g1
	GO:0007234	osmosensory signaling via phosphorelay pathway	biological_process	0.0313368488658618	0.955815231898054	3	4008	TR19235|c6_g1,TR3419|c2_g1,TR8071|c0_g1
	GO:0009306	protein secretion	biological_process	0.0314538849532351	0.956860289629995	11	4008	TR10941|c0_g1,TR16060|c0_g1,TR19127|c38_g1,TR2366|c7_g1,TR3956|c1_g1,TR4003|c0_g1,TR8182|c7_g1,TR8234|c0_g1,TR8276|c5_g1,TR8705|c0_g2,TR8795|c4_g1
	GO:0019725	cellular homeostasis	biological_process	0.0321966058975491	0.976883895474192	4	4008	TR11049|c0_g1,TR16811|c0_g1,TR4086|c0_g1,TR4086|c1_g1
	GO:0009740	gibberellic acid mediated signaling pathway	biological_process	0.0323143190969124	0.977371353476532	13	4008	TR10698|c2_g1,TR10908|c1_g1,TR12485|c0_g1,TR12955|c0_g1,TR20359|c0_g1,TR20434|c0_g1,TR3438|c0_g2,TR3438|c0_g3,TR4772|c0_g1,TR5078|c1_g11,TR5708|c0_g1,TR8694|c0_g1,TR9013|c0_g1
	GO:0031408	oxylipin biosynthetic process	biological_process	0.0323817671610304	0.977371353476532	14	4008	TR10756|c0_g1,TR11255|c0_g5,TR11286|c0_g4,TR11807|c0_g1,TR11933|c0_g1,TR12271|c0_g1,TR16251|c0_g1,TR2937|c0_g1,TR3136|c8_g1,TR3473|c0_g1,TR4960|c0_g1,TR4960|c0_g2,TR9225|c0_g1,TR9723|c0_g1
	GO:0019285	glycine betaine biosynthetic process from choline	biological_process	0.0326247266326392	0.981327413314714	4	4008	TR10812|c0_g1,TR12427|c7_g1,TR17632|c0_g1,TR19233|c21_g1
	GO:0015994	chlorophyll metabolic process	biological_process	0.0326826171389416	0.981327413314714	4	4008	TR11807|c0_g1,TR2937|c0_g1,TR3542|c0_g1,TR9723|c0_g1
	GO:0046654	tetrahydrofolate biosynthetic process	biological_process	0.0329418202869132	0.986547778540717	5	4008	TR18960|c3_g1,TR19233|c10_g1,TR20737|c0_g1,TR21066|c56_g1,TR2957|c3_g1
	GO:0015112	nitrate transmembrane transporter activity	molecular_function	0.0340381842119406	1	6	4008	TR12420|c0_g1,TR14652|c0_g1,TR20428|c0_g1,TR20868|c0_g1,TR21691|c0_g1,TR21703|c3_g2
	GO:0050662	coenzyme binding	molecular_function	0.0341260751002072	1	15	4008	TR10852|c0_g4,TR10852|c0_g7,TR11489|c0_g1,TR11801|c0_g2,TR11983|c0_g1,TR12962|c0_g1,TR14649|c1_g1,TR1509|c1_g2,TR1571|c3_g1,TR1967|c0_g1,TR21066|c0_g2,TR2366|c51_g1,TR3740|c1_g1,TR3840|c3_g1,TR7665|c0_g1
	GO:0009860	pollen tube growth	biological_process	0.0341429537525106	1	25	4008	TR10708|c0_g1,TR10742|c0_g1,TR11049|c0_g1,TR1130|c0_g1,TR11447|c2_g2,TR12420|c0_g1,TR12577|c1_g1,TR12955|c0_g1,TR13101|c0_g1,TR13681|c0_g1,TR1396|c0_g1,TR14234|c0_g1,TR14652|c0_g1,TR14868|c0_g1,TR16347|c0_g1,TR16811|c0_g1,TR19390|c0_g1,TR1969|c0_g1,TR21421|c0_g1,TR21501|c3_g1,TR4086|c0_g1,TR4086|c1_g1,TR5203|c0_g1,TR5846|c0_g1,TR7984|c0_g1
	GO:0015293	symporter activity	molecular_function	0.0344500706482266	1	16	4008	TR12420|c0_g1,TR12940|c0_g1,TR14652|c0_g1,TR15695|c0_g1,TR16001|c0_g1,TR18957|c0_g1,TR19136|c10_g1,TR19268|c1_g1,TR2003|c0_g1,TR20868|c0_g1,TR2619|c0_g1,TR3623|c0_g1,TR8406|c0_g1,TR9241|c1_g1,TR9599|c0_g1,TR9665|c37_g1
	GO:0030437	ascospore formation	biological_process	0.0349609433857234	1	3	4008	TR21125|c0_g1,TR6816|c0_g1,TR8071|c0_g1
	GO:0000293	ferric-chelate reductase activity	molecular_function	0.0355938272214993	1	3	4008	TR2100|c1_g1,TR21132|c0_g1,TR21515|c0_g1
	GO:0015688	iron chelate transport	biological_process	0.0355938272214993	1	3	4008	TR2100|c1_g1,TR21132|c0_g1,TR21515|c0_g1
	GO:0010287	plastoglobule	cellular_component	0.0356767418211965	1	14	4008	TR10394|c0_g1,TR10644|c0_g1,TR11787|c3_g1,TR13540|c0_g1,TR15185|c0_g2,TR15185|c0_g3,TR1607|c0_g1,TR20403|c0_g1,TR2126|c0_g1,TR21487|c0_g1,TR3667|c0_g1,TR6694|c0_g2,TR8721|c0_g1,TR8852|c0_g1
	GO:0006636	unsaturated fatty acid biosynthetic process	biological_process	0.0362627826495245	1	14	4008	TR11255|c0_g5,TR11787|c3_g1,TR11807|c0_g1,TR11933|c0_g1,TR13389|c0_g1,TR20301|c0_g2,TR2937|c0_g1,TR3473|c0_g1,TR8852|c0_g1,TR9225|c0_g1,TR9723|c0_g1,TR9876|c1_g1,TR9876|c2_g1,TR9876|c2_g2
	GO:0006313	transposition, DNA-mediated	biological_process	0.0363016534208155	1	12	4008	TR12427|c1_g1,TR12427|c4_g1,TR12985|c0_g2,TR12985|c0_g3,TR19250|c6_g1,TR20979|c6_g1,TR21066|c1_g1,TR21066|c1_g3,TR21066|c1_g5,TR5116|c29_g1,TR5116|c36_g1,TR7769|c0_g1
	GO:0080116	glucuronoxylan glucuronosyltransferase activity	molecular_function	0.0363194670509783	1	3	4008	TR21576|c1_g1,TR9394|c0_g1,TR9570|c0_g1
	GO:0004123	cystathionine gamma-lyase activity	molecular_function	0.0365960895383728	1	3	4008	TR12985|c7_g1,TR14269|c2_g1,TR9665|c14_g1
	GO:0044540	L-cystine L-cysteine-lyase (deaminating)	molecular_function	0.0365960895383728	1	3	4008	TR12985|c7_g1,TR14269|c2_g1,TR9665|c14_g1
	GO:0004629	phospholipase C activity	molecular_function	0.0367265927823231	1	3	4008	TR12318|c0_g1,TR18650|c0_g1,TR3769|c1_g1
	GO:0006657	CDP-choline pathway	biological_process	0.0367282178439981	1	3	4008	TR10881|c0_g1,TR1407|c0_g1,TR6816|c0_g1
	GO:0040011	locomotion	biological_process	0.0368469997753308	1	3	4008	TR16200|c0_g1,TR17398|c0_g1,TR7221|c1_g1
	GO:0015105	arsenite transmembrane transporter activity	molecular_function	0.0368595074459123	1	3	4008	TR10815|c0_g1,TR14408|c0_g1,TR14706|c13_g1
	GO:0050616	secologanin synthase activity	molecular_function	0.0368633661033771	1	3	4008	TR10802|c0_g1,TR14104|c1_g1,TR21027|c0_g1
	GO:0004121	cystathionine beta-lyase activity	molecular_function	0.0368683598838057	1	3	4008	TR12985|c7_g1,TR14269|c2_g1,TR3724|c0_g1
	GO:0044119	growth of symbiont in host cell	biological_process	0.036898928875842	1	3	4008	TR140|c0_g1,TR18245|c1_g1,TR6880|c0_g1
	GO:0071668	plant-type cell wall assembly	biological_process	0.0369003654029676	1	3	4008	TR12270|c0_g1,TR1952|c0_g1,TR19910|c0_g1
	GO:0004476	mannose-6-phosphate isomerase activity	molecular_function	0.0369114032087084	1	3	4008	TR17560|c0_g2,TR234|c0_g2,TR8126|c0_g1
	GO:0004176	ATP-dependent peptidase activity	molecular_function	0.0369311919066649	1	7	4008	TR14158|c3_g1,TR1735|c0_g1,TR2154|c0_g1,TR8146|c1_g1,TR8795|c31_g1,TR8795|c53_g1,TR8795|c9_g1
	GO:0030245	cellulose catabolic process	biological_process	0.0371143501665835	1	6	4008	TR12122|c0_g1,TR14274|c0_g1,TR15740|c0_g2,TR19076|c1_g1,TR3127|c2_g1,TR9893|c0_g1
	GO:0030001	metal ion transport	biological_process	0.037178982495057	1	14	4008	TR12929|c0_g1,TR17075|c0_g2,TR19210|c0_g1,TR19210|c0_g2,TR19210|c1_g1,TR19210|c1_g2,TR19210|c2_g1,TR19235|c0_g1,TR21128|c0_g1,TR21167|c0_g1,TR21611|c0_g2,TR2825|c14_g1,TR2825|c8_g1,TR8275|c0_g1
	GO:0030239	myofibril assembly	biological_process	0.0373001079784775	1	2	4008	TR16200|c0_g1,TR17398|c0_g1
	GO:0003995	acyl-CoA dehydrogenase activity	molecular_function	0.0380251572830741	1	7	4008	TR12427|c6_g1,TR19001|c10_g1,TR2076|c0_g2,TR2076|c24_g1,TR20884|c0_g1,TR7295|c2_g1,TR9307|c6_g1
	GO:0006833	water transport	biological_process	0.0381455517958453	1	12	4008	TR10815|c0_g1,TR10941|c0_g1,TR13548|c0_g1,TR14408|c0_g1,TR14791|c0_g1,TR14928|c0_g1,TR16988|c0_g1,TR17164|c0_g1,TR17204|c0_g1,TR17891|c0_g1,TR7337|c0_g2,TR9970|c0_g1
	GO:0019305	dTDP-rhamnose biosynthetic process	biological_process	0.0381686322212931	1	3	4008	TR12962|c0_g1,TR21066|c0_g2,TR7665|c0_g1
	GO:0009739	response to gibberellin	biological_process	0.038169799414224	1	19	4008	TR10465|c0_g1,TR11929|c0_g1,TR12088|c0_g1,TR12955|c0_g1,TR14089|c0_g1,TR20155|c0_g1,TR20359|c0_g1,TR21158|c0_g2,TR2282|c0_g1,TR3438|c0_g1,TR3438|c0_g2,TR4415|c0_g1,TR5403|c0_g1,TR5708|c0_g1,TR5793|c0_g1,TR7556|c0_g1,TR8694|c0_g1,TR8811|c0_g1,TR9641|c0_g2
	GO:0015299	solute:proton antiporter activity	molecular_function	0.0393148400171234	1	10	4008	TR11292|c1_g1,TR14976|c0_g1,TR18335|c4_g1,TR20147|c0_g1,TR21577|c2_g8,TR2387|c0_g1,TR7286|c0_g1,TR7286|c1_g1,TR8145|c2_g1,TR8145|c4_g1
	GO:0006633	fatty acid biosynthetic process	biological_process	0.0400249540533036	1	28	4008	TR10228|c0_g1,TR10978|c0_g1,TR12013|c0_g1,TR12183|c0_g1,TR1676|c0_g1,TR1887|c0_g1,TR19019|c0_g1,TR19250|c7_g1,TR19695|c1_g1,TR21279|c0_g1,TR21279|c0_g3,TR2366|c17_g1,TR2994|c0_g1,TR2994|c0_g2,TR33|c0_g11,TR3406|c0_g1,TR3473|c0_g1,TR7769|c1_g1,TR7954|c0_g1,TR8477|c0_g1,TR8630|c1_g1,TR8795|c7_g1,TR8845|c4_g1,TR9066|c0_g1,TR9351|c0_g1,TR9556|c0_g1,TR9665|c1_g1,TR9665|c21_g1
	GO:0006808	regulation of nitrogen utilization	biological_process	0.0401459855203476	1	4	4008	TR18063|c1_g1,TR18627|c4_g1,TR18963|c3_g1,TR3727|c4_g1
	GO:0055085	transmembrane transport	biological_process	0.0403932949171862	1	53	4008	TR10091|c0_g1,TR10626|c0_g1,TR1079|c0_g1,TR11439|c1_g1,TR11449|c0_g2,TR11705|c1_g1,TR12428|c0_g1,TR12461|c0_g1,TR12884|c0_g1,TR12972|c0_g1,TR12985|c2_g1,TR12996|c0_g1,TR13513|c0_g1,TR13691|c0_g1,TR14137|c1_g1,TR14154|c0_g1,TR14694|c0_g1,TR14985|c1_g1,TR1609|c0_g1,TR16564|c0_g1,TR1835|c0_g1,TR18957|c0_g1,TR190|c0_g1,TR19136|c10_g1,TR19183|c3_g1,TR2003|c0_g1,TR2005|c0_g1,TR20096|c0_g1,TR20428|c0_g1…
	GO:0044781	bacterial-type flagellum organization	biological_process	0.0404947955851313	1	5	4008	TR8102|c3_g1,TR8562|c9_g1,TR8567|c8_g1,TR8795|c4_g1,TR9665|c43_g1
	GO:0051707	response to other organism	biological_process	0.0405982458604677	1	14	4008	TR10212|c0_g1,TR11255|c0_g5,TR11286|c0_g4,TR12078|c0_g1,TR12078|c1_g1,TR12544|c0_g2,TR12884|c0_g1,TR13868|c0_g2,TR13868|c1_g1,TR1436|c0_g1,TR2087|c0_g1,TR24|c3_g2,TR24|c3_g5,TR4960|c0_g2
	GO:0004022	alcohol dehydrogenase (NAD) activity	molecular_function	0.0412150930119493	1	5	4008	TR13495|c0_g1,TR17795|c1_g1,TR19209|c0_g1,TR20628|c0_g1,TR3702|c2_g1
	GO:1901672	positive regulation of systemic acquired resistance	biological_process	0.0419839034722037	1	2	4008	TR1385|c0_g1,TR1385|c1_g1
	GO:0071949	FAD binding	molecular_function	0.0430561819542834	1	6	4008	TR12427|c5_g1,TR18245|c1_g1,TR2076|c10_g1,TR2076|c8_g1,TR3148|c3_g1,TR8021|c1_g1
	GO:0009646	response to absence of light	biological_process	0.0437909972838756	1	8	4008	TR19019|c0_g1,TR21091|c0_g1,TR21091|c0_g4,TR21472|c1_g1,TR234|c0_g2,TR2776|c0_g1,TR6336|c0_g1,TR8796|c0_g1
	GO:0004871	signal transducer activity	molecular_function	0.0441030866832114	1	18	4008	TR11952|c0_g1,TR12427|c11_g1,TR12776|c0_g1,TR13831|c9_g1,TR14050|c0_g1,TR140|c0_g1,TR18241|c0_g1,TR18776|c0_g1,TR18853|c0_g1,TR20135|c24_g1,TR20275|c13_g1,TR21531|c0_g4,TR7938|c2_g1,TR8103|c0_g1,TR8523|c3_g1,TR8529|c4_g1,TR8742|c0_g2,TR8742|c3_g1
	GO:0006119	oxidative phosphorylation	biological_process	0.0442835157296334	1	6	4008	TR8146|c4_g1,TR8146|c5_g1,TR8208|c0_g1,TR8208|c0_g2,TR9665|c0_g2,TR9665|c12_g1
	GO:0009815	1-aminocyclopropane-1-carboxylate oxidase activity	molecular_function	0.0447147900832947	1	6	4008	TR14396|c1_g9,TR15071|c1_g1,TR20237|c0_g1,TR21021|c0_g1,TR3231|c0_g1,TR3417|c0_g1
	GO:0008995	ribonuclease E activity	molecular_function	0.0457542828403114	1	2	4008	TR12023|c0_g1,TR18697|c4_g1
	GO:0045489	pectin biosynthetic process	biological_process	0.0458641696812639	1	9	4008	TR12975|c0_g1,TR17383|c0_g1,TR1797|c0_g1,TR18578|c0_g1,TR1952|c0_g1,TR19910|c0_g1,TR21264|c0_g1,TR7984|c0_g1,TR8924|c0_g1
	GO:0005578	proteinaceous extracellular matrix	cellular_component	0.0459137181781259	1	10	4008	TR10093|c0_g1,TR10813|c0_g1,TR10874|c0_g1,TR11166|c0_g1,TR1922|c1_g1,TR19233|c19_g1,TR19307|c0_g1,TR334|c2_g10,TR3406|c0_g1,TR5084|c0_g1
	GO:0045227	capsule polysaccharide biosynthetic process	biological_process	0.04628883641501	1	4	4008	TR10852|c0_g4,TR10852|c0_g7,TR14246|c1_g1,TR21066|c0_g1
	GO:0050661	NADP binding	molecular_function	0.0473793123372377	1	16	4008	TR11933|c0_g1,TR12427|c5_g1,TR1313|c0_g1,TR15724|c0_g1,TR16109|c0_g1,TR17914|c0_g1,TR19250|c7_g1,TR19647|c0_g1,TR21188|c0_g1,TR3354|c15_g1,TR3581|c9_g1,TR3740|c1_g1,TR4373|c0_g1,TR7792|c0_g1,TR7911|c1_g1,TR8417|c5_g1
	GO:0043661	peribacteroid membrane	cellular_component	0.0475265105361053	1	2	4008	TR10815|c0_g1,TR14408|c0_g1
	GO:0009288	bacterial-type flagellum	cellular_component	0.0477441009159622	1	3	4008	TR8102|c3_g1,TR8276|c1_g1,TR8567|c8_g1
	GO:0043496	regulation of protein homodimerization activity	biological_process	0.0483868718776737	1	2	4008	TR11929|c0_g1,TR12088|c0_g1
	GO:0008355	olfactory learning	biological_process	0.0484597911058425	1	2	4008	TR16998|c0_g1,TR16998|c1_g1
	GO:0080041	ADP-ribose pyrophosphohydrolase activity	molecular_function	0.0486211093812802	1	2	4008	TR12808|c0_g1,TR8021|c10_g1
	GO:0019216	regulation of lipid metabolic process	biological_process	0.048626556169049	1	6	4008	TR11255|c0_g5,TR11807|c0_g1,TR11933|c0_g1,TR2937|c0_g1,TR9225|c0_g1,TR9723|c0_g1
	GO:0015180	L-alanine transmembrane transporter activity	molecular_function	0.048687085676748	1	2	4008	TR2619|c0_g1,TR8406|c0_g1
	GO:0015808	L-alanine transport	biological_process	0.048687085676748	1	2	4008	TR2619|c0_g1,TR8406|c0_g1
	GO:0043190	ATP-binding cassette (ABC) transporter complex	cellular_component	0.0487617357360374	1	7	4008	TR17960|c0_g1,TR2366|c28_g1,TR3486|c5_g1,TR3509|c1_g1,TR3553|c0_g1,TR3840|c5_g1,TR8180|c2_g1
	GO:0009424	bacterial-type flagellum hook	cellular_component	0.0488614180240303	1	2	4008	TR8102|c3_g1,TR8567|c8_g1
	GO:0016463	zinc-exporting ATPase activity	molecular_function	0.0494301847189849	1	2	4008	TR2825|c14_g1,TR2825|c8_g1
	GO:0071395	cellular response to jasmonic acid stimulus	biological_process	0.0497513549163938	1	2	4008	TR2173|c0_g1,TR21781|c0_g3
	GO:0015250	water channel activity	molecular_function	0.0498302624816002	1	5	4008	TR10815|c0_g1,TR13548|c0_g1,TR14408|c0_g1,TR14791|c0_g1,TR17164|c0_g1
	GO:0015254	glycerol channel activity	molecular_function	0.0498302624816002	1	5	4008	TR10815|c0_g1,TR13548|c0_g1,TR14408|c0_g1,TR14791|c0_g1,TR17164|c0_g1
	GO:0015193	L-proline transmembrane transporter activity	molecular_function	0.0498439892551137	1	3	4008	TR21483|c1_g2,TR2619|c0_g1,TR8406|c0_g1
	GO:0035524	proline transmembrane transport	biological_process	0.0498439892551137	1	3	4008	TR21483|c1_g2,TR2619|c0_g1,TR8406|c0_g1
	GO:0004568	chitinase activity	molecular_function	0.0498648924848415	1	5	4008	TR1157|c0_g3,TR1157|c0_g5,TR1157|c0_g7,TR3430|c0_g1,TR3647|c0_g1
	GO:0046820	4-amino-4-deoxychorismate synthase activity	molecular_function	0.0498979523202477	1	2	4008	TR19233|c10_g1,TR2957|c3_g1
	GO:0008658	penicillin binding	molecular_function	0.049902121442005	1	5	4008	TR14470|c0_g1,TR18697|c3_g1,TR18853|c0_g1,TR3188|c2_g1,TR3911|c1_g1
	GO:0010253	UDP-rhamnose biosynthetic process	biological_process	0.0499084611233504	1	2	4008	TR12962|c0_g1,TR7665|c0_g1
	GO:0010280	UDP-L-rhamnose synthase activity	molecular_function	0.0499084611233504	1	2	4008	TR12962|c0_g1,TR7665|c0_g1
	GO:0010489	UDP-4-keto-6-deoxy-glucose-3,5-epimerase activity	molecular_function	0.0499084611233504	1	2	4008	TR12962|c0_g1,TR7665|c0_g1
	GO:0010490	UDP-4-keto-rhamnose-4-keto-reductase activity	molecular_function	0.0499084611233504	1	2	4008	TR12962|c0_g1,TR7665|c0_g1
	GO:0050377	UDP-glucose 4,6-dehydratase activity	molecular_function	0.0499084611233504	1	2	4008	TR12962|c0_g1,TR7665|c0_g1
	GO:0008830	dTDP-4-dehydrorhamnose 3,5-epimerase activity	molecular_function	0.0499163272477416	1	2	4008	TR12962|c0_g1,TR7665|c0_g1
	GO:0071901	negative regulation of protein serine/threonine kinase activity	biological_process	0.0499706061097583	1	2	4008	TR16998|c0_g1,TR16998|c1_g1
M vs H	GO_accession	Description	Term_type	P-Value	FDR	No of DEGs Associated with the Term	No of All Genes	Gene_names
	GO:0005576	extracellular region	cellular_component	9.31428616173385e-34	1.07673148029643e-29	239	5260	TR10035|c0_g1,TR10093|c0_g1,TR10240|c0_g1,TR1025|c0_g1,TR10292|c0_g1,TR10495|c2_g2,TR10522|c0_g1,TR10564|c0_g1,TR10605|c0_g2,TR10718|c0_g4,TR1077|c0_g1,TR10849|c0_g1,TR10874|c0_g1,TR10896|c5_g1,TR10907|c0_g2,TR1093|c0_g1,TR1115|c1_g1,TR11166|c0_g1,TR11197|c0_g1,TR11264|c1_g3,TR1127|c4_g1,TR11310|c1_g9,TR11612|c0_g1,TR11701|c0_g1,TR11701|c0_g2,TR11718|c0_g2,TR11887|c0_g1,TR11887|c0_g2,TR11889|c0_g…
	GO:0009505	plant-type cell wall	cellular_component	1.25000605274799e-31	7.22503498488336e-28	139	5260	TR10093|c0_g1,TR10240|c0_g1,TR10292|c0_g1,TR10495|c2_g2,TR10522|c0_g1,TR10753|c2_g1,TR10874|c0_g1,TR10907|c0_g2,TR10934|c1_g1,TR10934|c2_g1,TR10934|c2_g2,TR10934|c2_g3,TR10934|c2_g4,TR10934|c2_g5,TR1093|c0_g1,TR1115|c1_g1,TR11166|c0_g1,TR11197|c0_g1,TR11447|c2_g2,TR11539|c0_g1,TR11621|c4_g1,TR11621|c4_g3,TR11701|c0_g1,TR11701|c0_g2,TR11718|c0_g2,TR11736|c0_g1,TR11758|c0_g2,TR11758|c0_g3,TR11758|c…
	GO:0005618	cell wall	cellular_component	4.36124542213846e-29	1.68053323599735e-25	223	5260	TR10093|c0_g1,TR10240|c0_g1,TR1025|c0_g1,TR10495|c2_g2,TR10522|c0_g1,TR10604|c0_g1,TR10625|c0_g2,TR10625|c0_g4,TR10625|c0_g5,TR10625|c0_g6,TR10693|c0_g1,TR10753|c2_g1,TR10813|c0_g1,TR10849|c0_g1,TR10874|c0_g1,TR10896|c5_g1,TR10907|c0_g2,TR10934|c1_g1,TR10934|c2_g1,TR10934|c2_g2,TR10934|c2_g3,TR10934|c2_g4,TR10934|c2_g5,TR1115|c1_g1,TR11197|c0_g1,TR11259|c0_g16,TR11259|c0_g17,TR11259|c0_g4,TR11259…
	GO:0048046	apoplast	cellular_component	5.68584839007157e-23	1.64321018473069e-19	178	5260	TR10093|c0_g1,TR10240|c0_g1,TR10292|c0_g1,TR10407|c0_g1,TR10477|c3_g1,TR10477|c5_g1,TR10605|c0_g2,TR10625|c0_g2,TR10625|c0_g4,TR10625|c0_g5,TR10625|c0_g6,TR10693|c0_g1,TR10707|c0_g1,TR10753|c2_g1,TR1077|c0_g1,TR10813|c0_g1,TR10874|c0_g1,TR10896|c5_g1,TR10934|c1_g1,TR10934|c2_g1,TR10934|c2_g2,TR10934|c2_g3,TR10934|c2_g4,TR10934|c2_g5,TR1115|c1_g1,TR11166|c0_g1,TR11259|c0_g16,TR11259|c0_g17,TR11259…
	GO:0020037	heme binding	molecular_function	2.65068985294984e-14	6.12839494002004e-11	107	5260	TR1007|c0_g1,TR10137|c0_g1,TR10390|c0_g1,TR10522|c0_g1,TR10802|c0_g1,TR11220|c0_g1,TR11475|c0_g1,TR11499|c1_g2,TR11612|c0_g1,TR12037|c0_g1,TR12224|c0_g1,TR12251|c0_g1,TR12427|c17_g1,TR12584|c0_g1,TR1350|c0_g2,TR1350|c0_g5,TR13514|c0_g1,TR13713|c0_g1,TR14104|c1_g1,TR14104|c2_g1,TR14105|c0_g1,TR14273|c0_g1,TR14369|c0_g1,TR15395|c0_g1,TR15575|c0_g1,TR1559|c0_g1,TR16469|c0_g1,TR17672|c0_g1,TR17777|c0…
	GO:0016021	integral component of membrane	cellular_component	1.38974425371229e-13	2.67757392881902e-10	746	5260	TR1003|c0_g1,TR1007|c0_g1,TR10083|c0_g1,TR10085|c0_g1,TR10091|c0_g1,TR10108|c0_g1,TR10137|c0_g1,TR10141|c1_g1,TR10166|c0_g1,TR10185|c0_g1,TR10203|c0_g1,TR10213|c0_g1,TR10228|c0_g1,TR10254|c0_g1,TR10296|c0_g2,TR10298|c0_g1,TR10357|c0_g2,TR10390|c0_g1,TR10398|c1_g2,TR10435|c0_g1,TR10435|c0_g2,TR10448|c0_g1,TR10471|c0_g1,TR10496|c0_g1,TR10507|c0_g1,TR10525|c0_g1,TR10567|c0_g1,TR10571|c0_g1,TR1064|c0…
	GO:0009809	lignin biosynthetic process	biological_process	1.66058545284951e-13	2.74233826213434e-10	52	5260	TR10281|c0_g1,TR10477|c3_g1,TR10477|c5_g1,TR10522|c0_g1,TR10547|c0_g4,TR11612|c0_g1,TR11681|c0_g3,TR12598|c0_g1,TR13145|c1_g1,TR13159|c0_g1,TR13952|c0_g1,TR14369|c0_g1,TR14849|c0_g1,TR15334|c0_g1,TR15619|c0_g1,TR15619|c0_g2,TR15619|c0_g3,TR16337|c0_g1,TR17939|c0_g1,TR18400|c0_g1,TR19151|c0_g1,TR1959|c0_g1,TR1967|c0_g1,TR20521|c0_g2,TR21639|c1_g1,TR21639|c1_g2,TR21639|c1_g3,TR21708|c0_g1,TR21708|c…
	GO:0004497	monooxygenase activity	molecular_function	1.24823600666963e-12	1.80370102963762e-09	78	5260	TR1007|c0_g1,TR10137|c0_g1,TR10390|c0_g1,TR10802|c0_g1,TR11220|c0_g1,TR11475|c0_g1,TR11499|c1_g2,TR12037|c0_g1,TR12224|c0_g1,TR12427|c17_g1,TR12584|c0_g1,TR1350|c0_g2,TR1350|c0_g5,TR13713|c0_g1,TR14104|c1_g1,TR14104|c2_g1,TR14105|c0_g1,TR14273|c0_g1,TR16192|c0_g1,TR17672|c0_g1,TR17777|c0_g1,TR17777|c1_g1,TR17777|c2_g1,TR17939|c0_g1,TR18245|c1_g1,TR18755|c0_g2,TR19049|c0_g1,TR19647|c0_g1,TR19792|c…
	GO:0016705	oxidoreductase activity, acting on paired donors, with incorporation or reduction of molecular oxygen	molecular_function	1.74541964556367e-11	2.24189456696844e-08	70	5260	TR1007|c0_g1,TR10137|c0_g1,TR10390|c0_g1,TR10802|c0_g1,TR11220|c0_g1,TR11475|c0_g1,TR11499|c1_g2,TR12037|c0_g1,TR12224|c0_g1,TR12427|c17_g1,TR12584|c0_g1,TR1350|c0_g2,TR1350|c0_g5,TR13713|c0_g1,TR14104|c1_g1,TR14104|c2_g1,TR14105|c0_g1,TR14273|c0_g1,TR17672|c0_g1,TR17777|c0_g1,TR17777|c1_g1,TR17777|c2_g1,TR17939|c0_g1,TR18755|c0_g2,TR19049|c0_g1,TR19792|c0_g1,TR1981|c0_g1,TR19986|c0_g1,TR20219|c0…
	GO:0005975	carbohydrate metabolic process	biological_process	1.99245681409768e-11	2.30328007709692e-08	121	5260	TR10099|c0_g1,TR10311|c0_g1,TR10525|c0_g1,TR10547|c0_g4,TR10789|c0_g1,TR10808|c0_g2,TR10813|c0_g1,TR10853|c1_g1,TR10924|c0_g1,TR10924|c0_g2,TR10965|c0_g1,TR11185|c9_g24,TR1127|c4_g1,TR11281|c1_g1,TR11324|c0_g5,TR11324|c0_g8,TR11505|c5_g2,TR11539|c0_g1,TR1157|c0_g4,TR1157|c0_g5,TR1157|c0_g8,TR11615|c0_g2,TR11615|c0_g3,TR11711|c0_g1,TR11736|c0_g1,TR1174|c0_g1,TR11758|c0_g2,TR11758|c0_g3,TR11758|c0_…
	GO:0046658	anchored component of plasma membrane	cellular_component	3.33887467233759e-11	3.50885374656569e-08	42	5260	TR11447|c2_g2,TR11898|c1_g1,TR1205|c0_g1,TR12490|c0_g1,TR12887|c1_g1,TR13348|c0_g1,TR13427|c0_g1,TR13433|c0_g1,TR13506|c0_g1,TR13506|c0_g2,TR13811|c0_g1,TR14013|c0_g1,TR14103|c0_g1,TR14801|c0_g1,TR15078|c0_g1,TR16381|c0_g2,TR1933|c0_g1,TR19586|c0_g1,TR20139|c0_g1,TR20362|c0_g1,TR20701|c0_g1,TR20996|c0_g1,TR20999|c1_g3,TR21091|c0_g7,TR2131|c0_g1,TR21472|c1_g1,TR246|c0_g1,TR265|c1_g1,TR296|c0_g5,TR…
	GO:0009506	plasmodesma	cellular_component	9.2406261466169e-11	8.90180318790761e-08	356	5260	TR10083|c0_g1,TR10085|c0_g1,TR10166|c0_g1,TR10185|c0_g1,TR10240|c0_g1,TR10448|c0_g1,TR10471|c0_g1,TR10495|c2_g2,TR10567|c0_g1,TR10625|c0_g2,TR10625|c0_g4,TR10625|c0_g5,TR10625|c0_g6,TR10643|c0_g1,TR10687|c0_g1,TR10708|c0_g1,TR10750|c5_g1,TR10808|c0_g2,TR10889|c0_g1,TR10905|c0_g2,TR10907|c0_g2,TR10934|c1_g1,TR10934|c2_g1,TR10934|c2_g2,TR10934|c2_g3,TR10934|c2_g4,TR10934|c2_g5,TR1093|c0_g1,TR11143|…
	GO:0004115	3',5'-cyclic-AMP phosphodiesterase activity	molecular_function	6.79574715663339e-10	6.04298747159092e-07	1	5260	TR5116|c2_g1
	GO:0031225	anchored component of membrane	cellular_component	1.04701143315416e-09	8.64532297661578e-07	43	5260	TR11447|c2_g2,TR1205|c0_g1,TR12490|c0_g1,TR12887|c1_g1,TR13348|c0_g1,TR13427|c0_g1,TR13433|c0_g1,TR13506|c0_g1,TR13506|c0_g2,TR13811|c0_g1,TR14013|c0_g1,TR14103|c0_g1,TR14591|c0_g2,TR14801|c0_g1,TR15078|c0_g1,TR15192|c0_g1,TR16381|c0_g2,TR1933|c0_g1,TR19586|c0_g1,TR20139|c0_g1,TR20362|c0_g1,TR20701|c0_g1,TR20996|c0_g1,TR20999|c1_g3,TR21091|c0_g7,TR21472|c1_g1,TR246|c0_g1,TR265|c1_g1,TR296|c0_g5,T…
	GO:0071555	cell wall organization	biological_process	1.88371391663715e-09	1.45171552508836e-06	102	5260	TR10203|c0_g1,TR10753|c2_g1,TR10770|c0_g1,TR10852|c0_g5,TR10907|c0_g2,TR11197|c0_g1,TR11220|c0_g1,TR1127|c4_g1,TR1144|c0_g1,TR11511|c0_g1,TR11539|c0_g1,TR11590|c0_g1,TR11705|c1_g1,TR11705|c2_g1,TR11736|c0_g1,TR1205|c0_g1,TR12122|c0_g1,TR12136|c0_g5,TR1221|c0_g1,TR12577|c1_g1,TR12584|c0_g1,TR12623|c0_g1,TR12665|c0_g1,TR12715|c0_g1,TR1273|c0_g1,TR12799|c0_g8,TR12933|c1_g1,TR12962|c0_g1,TR13250|c0_g…
	GO:0005506	iron ion binding	molecular_function	3.43058979936692e-09	2.4786011300426e-06	109	5260	TR1007|c0_g1,TR10137|c0_g1,TR10228|c0_g1,TR10282|c0_g1,TR10390|c0_g1,TR10802|c0_g1,TR11220|c0_g1,TR11290|c1_g5,TR11475|c0_g1,TR11499|c1_g2,TR12037|c0_g1,TR12224|c0_g1,TR12427|c17_g1,TR12584|c0_g1,TR13055|c0_g1,TR13280|c0_g1,TR1350|c0_g2,TR1350|c0_g5,TR13713|c0_g1,TR13783|c0_g1,TR14104|c1_g1,TR14104|c2_g1,TR14105|c0_g1,TR14273|c0_g1,TR14291|c0_g1,TR14396|c1_g1,TR14396|c1_g9,TR14803|c0_g2,TR14950|c…
	GO:0006952	defense response	biological_process	1.049762748689e-08	7.13838669108523e-06	190	5260	TR10067|c0_g1,TR1007|c0_g1,TR10182|c0_g1,TR1025|c0_g1,TR10507|c0_g1,TR10690|c0_g1,TR10905|c0_g2,TR10944|c2_g1,TR11143|c2_g18,TR11178|c9_g11,TR11178|c9_g16,TR11192|c15_g13,TR11204|c7_g2,TR11220|c0_g1,TR11247|c1_g1,TR11252|c0_g4,TR11252|c0_g6,TR1131|c2_g1,TR1157|c0_g4,TR1157|c0_g5,TR1157|c0_g8,TR11590|c0_g1,TR11615|c0_g2,TR11615|c0_g3,TR1175|c4_g3,TR1175|c4_g6,TR11876|c0_g3,TR11876|c0_g4,TR11876|c0…
	GO:0005886	plasma membrane	cellular_component	1.46029545684036e-08	9.37834193393028e-06	668	5260	TR10085|c0_g1,TR10108|c0_g1,TR10182|c0_g1,TR10185|c0_g1,TR10203|c0_g1,TR10228|c0_g1,TR10251|c0_g1,TR10289|c0_g1,TR10296|c0_g2,TR10298|c0_g1,TR10357|c0_g2,TR10398|c1_g2,TR10448|c0_g1,TR10471|c0_g1,TR10567|c0_g1,TR10625|c0_g2,TR10625|c0_g4,TR10625|c0_g5,TR10625|c0_g6,TR1064|c0_g1,TR10669|c0_g1,TR10687|c0_g1,TR10707|c0_g1,TR10708|c0_g1,TR10750|c5_g1,TR10750|c7_g1,TR10753|c2_g1,TR10794|c1_g3,TR1079|c…
	GO:0006636	unsaturated fatty acid biosynthetic process	biological_process	2.86774714264283e-08	1.74479773520796e-05	30	5260	TR10141|c1_g1,TR11286|c0_g6,TR11807|c0_g1,TR12027|c0_g1,TR12112|c0_g1,TR12425|c1_g3,TR13731|c1_g1,TR13783|c0_g1,TR15091|c0_g1,TR17286|c0_g1,TR17833|c0_g1,TR20170|c0_g1,TR20184|c0_g1,TR20301|c0_g2,TR21040|c0_g1,TR21170|c0_g1,TR21650|c0_g1,TR2722|c0_g1,TR2937|c0_g1,TR3473|c0_g1,TR3488|c0_g1,TR6572|c0_g1,TR8050|c0_g1,TR8852|c0_g1,TR9225|c0_g1,TR9279|c0_g1,TR9399|c0_g1,TR9704|c0_g1,TR9723|c0_g1,TR987…
	GO:0009409	response to cold	biological_process	3.03935305382907e-08	1.7567460651132e-05	111	5260	TR10185|c0_g1,TR10240|c0_g1,TR10571|c0_g1,TR10693|c0_g1,TR10753|c2_g1,TR10931|c2_g1,TR11259|c0_g16,TR11286|c0_g6,TR11429|c1_g1,TR1146|c0_g1,TR1146|c0_g2,TR1146|c0_g3,TR11511|c0_g1,TR11701|c0_g1,TR11823|c0_g1,TR11876|c0_g3,TR11876|c0_g4,TR11876|c0_g6,TR11876|c0_g7,TR11876|c0_g9,TR11879|c0_g2,TR12800|c0_g1,TR13067|c0_g1,TR13514|c0_g1,TR13783|c0_g1,TR13944|c0_g1,TR13994|c0_g1,TR14586|c0_g1,TR14812|c…
	GO:0050832	defense response to fungus	biological_process	4.25609462809891e-08	2.34287875718207e-05	90	5260	TR10185|c0_g1,TR10693|c0_g1,TR10745|c0_g1,TR10931|c2_g1,TR10934|c1_g1,TR10934|c2_g1,TR10934|c2_g2,TR10934|c2_g3,TR10934|c2_g4,TR10934|c2_g5,TR11259|c0_g16,TR11264|c1_g3,TR11293|c0_g22,TR11479|c2_g3,TR11590|c0_g1,TR11621|c4_g1,TR11621|c4_g3,TR11823|c0_g1,TR11887|c0_g1,TR11887|c0_g2,TR12187|c0_g1,TR12339|c0_g1,TR13067|c0_g1,TR13385|c0_g1,TR13468|c0_g1,TR13468|c0_g2,TR13743|c0_g1,TR13783|c0_g1,TR143…
	GO:0004553	hydrolase activity, hydrolyzing O-glycosyl compounds	molecular_function	4.96512337403354e-08	2.60894664562854e-05	58	5260	TR10311|c0_g1,TR10525|c0_g1,TR10547|c0_g4,TR10753|c2_g1,TR10813|c0_g1,TR11185|c9_g24,TR11281|c1_g1,TR11505|c5_g2,TR11615|c0_g2,TR11615|c0_g3,TR11711|c0_g1,TR11736|c0_g1,TR1205|c0_g1,TR12933|c1_g1,TR13083|c0_g1,TR13433|c0_g1,TR13675|c0_g1,TR14849|c0_g1,TR15740|c0_g2,TR16866|c0_g1,TR17029|c0_g1,TR18640|c0_g1,TR18874|c0_g1,TR19076|c1_g1,TR19322|c0_g1,TR19365|c0_g1,TR20605|c0_g11,TR20605|c0_g3,TR2060…
	GO:0004601	peroxidase activity	molecular_function	8.1854179413513e-08	3.95527786692976e-05	40	5260	TR10522|c0_g1,TR11612|c0_g1,TR13514|c0_g1,TR14369|c0_g1,TR14898|c1_g1,TR15395|c0_g1,TR15575|c0_g1,TR1559|c0_g1,TR17433|c0_g1,TR18621|c0_g1,TR19777|c0_g1,TR19789|c0_g1,TR20859|c0_g1,TR21066|c6_g1,TR2681|c0_g1,TR2694|c0_g1,TR2990|c0_g1,TR3028|c0_g1,TR373|c1_g1,TR4062|c0_g1,TR4396|c0_g1,TR4396|c0_g2,TR5064|c0_g12,TR5064|c0_g16,TR5064|c0_g17,TR5064|c0_g18,TR5064|c0_g19,TR5064|c0_g1,TR5064|c0_g20,TR50…
	GO:0009827	plant-type cell wall modification	biological_process	8.21164955071923e-08	3.95527786692976e-05	30	5260	TR1003|c0_g1,TR10093|c0_g1,TR10254|c0_g1,TR10859|c0_g1,TR10874|c0_g1,TR11718|c0_g2,TR11879|c0_g2,TR14826|c0_g1,TR15267|c2_g1,TR15|c0_g1,TR16347|c0_g1,TR1797|c0_g1,TR18578|c0_g1,TR1876|c1_g1,TR18897|c0_g1,TR19010|c0_g1,TR1922|c0_g1,TR1922|c1_g1,TR19390|c0_g1,TR21371|c0_g1,TR21496|c0_g1,TR334|c2_g5,TR334|c2_g7,TR334|c2_g9,TR4075|c0_g1,TR4473|c0_g1,TR5846|c0_g1,TR6166|c0_g1,TR8924|c0_g1,TR9128|c0_g1
	GO:0005773	vacuole	cellular_component	9.25648793882608e-08	4.28020002291318e-05	166	5260	TR10357|c0_g2,TR10509|c0_g1,TR10708|c0_g1,TR10718|c0_g4,TR10780|c2_g1,TR10786|c0_g1,TR10853|c1_g1,TR1090|c0_g15,TR1090|c0_g18,TR1090|c0_g8,TR11158|c0_g1,TR11166|c0_g1,TR11223|c2_g1,TR11259|c0_g17,TR11399|c0_g1,TR11524|c0_g3,TR11539|c0_g1,TR11583|c0_g10,TR11583|c0_g2,TR11610|c0_g1,TR11615|c0_g2,TR11615|c0_g3,TR11621|c4_g1,TR11621|c4_g3,TR11739|c0_g2,TR11758|c0_g3,TR11876|c0_g3,TR11876|c0_g4,TR1187…
	GO:0010025	wax biosynthetic process	biological_process	1.12387744133945e-07	4.99693200841693e-05	23	5260	TR10228|c0_g1,TR1176|c0_g1,TR12584|c0_g1,TR13994|c0_g1,TR14105|c0_g1,TR15657|c0_g1,TR1887|c0_g1,TR19049|c0_g1,TR20770|c0_g1,TR2408|c1_g1,TR2994|c0_g1,TR2994|c0_g2,TR3433|c0_g1,TR5119|c0_g7,TR5139|c1_g1,TR5139|c1_g3,TR5139|c1_g6,TR7542|c0_g2,TR7542|c0_g4,TR7832|c0_g1,TR7954|c0_g1,TR9556|c0_g1,TR9652|c0_g1
	GO:0009607	response to biotic stimulus	biological_process	1.1907419785248e-07	5.09813973027657e-05	20	5260	TR11615|c0_g2,TR11615|c0_g3,TR11887|c0_g2,TR1228|c0_g1,TR13997|c0_g1,TR17635|c0_g1,TR18611|c0_g1,TR19022|c0_g1,TR1938|c0_g1,TR20518|c0_g1,TR20518|c0_g2,TR20518|c0_g3,TR2645|c0_g1,TR3111|c0_g1,TR3430|c0_g1,TR3647|c0_g1,TR4825|c0_g1,TR5467|c0_g1,TR6424|c0_g1,TR9387|c0_g1
	GO:0010333	terpene synthase activity	molecular_function	1.46967643407813e-07	6.06766413497969e-05	17	5260	TR10070|c0_g1,TR11290|c1_g7,TR11290|c1_g8,TR11429|c1_g1,TR11429|c2_g1,TR12140|c1_g1,TR14633|c0_g1,TR14633|c0_g3,TR20973|c0_g1,TR21769|c2_g2,TR33|c0_g2,TR33|c0_g6,TR33|c0_g7,TR33|c1_g1,TR4341|c0_g1,TR4341|c1_g1,TR5078|c1_g11
	GO:0004675	transmembrane receptor protein serine/threonine kinase activity	molecular_function	1.59389177398278e-07	6.14179630241365e-05	127	5260	TR10085|c0_g1,TR10448|c0_g1,TR10567|c0_g1,TR10687|c0_g1,TR10889|c0_g1,TR10905|c0_g2,TR1093|c0_g1,TR11147|c0_g10,TR11147|c0_g11,TR11147|c0_g16,TR11147|c0_g17,TR11147|c0_g19,TR11147|c0_g1,TR11147|c0_g20,TR11147|c0_g23,TR11147|c0_g5,TR11147|c0_g6,TR11204|c7_g14,TR11223|c2_g1,TR11223|c2_g6,TR11232|c1_g1,TR11232|c6_g2,TR11244|c0_g2,TR11244|c0_g4,TR11251|c2_g5,TR11251|c2_g6,TR11262|c4_g2,TR11264|c1_g3,…
	GO:0007178	transmembrane receptor protein serine/threonine kinase signaling pathway	biological_process	1.59389177398278e-07	6.14179630241365e-05	127	5260	TR10085|c0_g1,TR10448|c0_g1,TR10567|c0_g1,TR10687|c0_g1,TR10889|c0_g1,TR10905|c0_g2,TR1093|c0_g1,TR11147|c0_g10,TR11147|c0_g11,TR11147|c0_g16,TR11147|c0_g17,TR11147|c0_g19,TR11147|c0_g1,TR11147|c0_g20,TR11147|c0_g23,TR11147|c0_g5,TR11147|c0_g6,TR11204|c7_g14,TR11223|c2_g1,TR11223|c2_g6,TR11232|c1_g1,TR11232|c6_g2,TR11244|c0_g2,TR11244|c0_g4,TR11251|c2_g5,TR11251|c2_g6,TR11262|c4_g2,TR11264|c1_g3,…
	GO:0030599	pectinesterase activity	molecular_function	1.8216205100868e-07	6.75642774318176e-05	19	5260	TR10896|c5_g1,TR11701|c0_g1,TR11701|c0_g2,TR12881|c0_g1,TR13101|c0_g1,TR13590|c0_g1,TR15216|c0_g1,TR16620|c0_g1,TR17437|c0_g1,TR17437|c0_g2,TR17470|c0_g1,TR18015|c0_g1,TR18294|c0_g1,TR2096|c0_g1,TR5320|c0_g1,TR6701|c0_g1,TR7899|c0_g1,TR9916|c0_g1,TR9999|c0_g1
	GO:0001653	peptide receptor activity	molecular_function	1.87029141679772e-07	6.75642774318176e-05	127	5260	TR10085|c0_g1,TR10448|c0_g1,TR10567|c0_g1,TR10687|c0_g1,TR10889|c0_g1,TR10905|c0_g2,TR1093|c0_g1,TR11147|c0_g10,TR11147|c0_g11,TR11147|c0_g16,TR11147|c0_g17,TR11147|c0_g19,TR11147|c0_g1,TR11147|c0_g20,TR11147|c0_g23,TR11147|c0_g5,TR11147|c0_g6,TR11204|c7_g14,TR11223|c2_g1,TR11223|c2_g6,TR11232|c1_g1,TR11232|c6_g2,TR11244|c0_g2,TR11244|c0_g4,TR11251|c2_g5,TR11251|c2_g6,TR11262|c4_g2,TR11264|c1_g3,…
	GO:0009664	plant-type cell wall organization	biological_process	3.07739693669422e-07	0.000107802147236925	36	5260	TR10292|c0_g1,TR10753|c2_g1,TR10913|c0_g1,TR11293|c0_g22,TR11711|c0_g1,TR11718|c0_g2,TR11796|c1_g1,TR12323|c2_g2,TR12323|c3_g1,TR12323|c3_g2,TR12900|c0_g1,TR13098|c2_g1,TR13385|c0_g1,TR13474|c0_g2,TR1354|c0_g1,TR14355|c0_g1,TR15078|c0_g1,TR1815|c0_g1,TR18289|c0_g1,TR18432|c0_g2,TR19801|c0_g1,TR19966|c0_g1,TR20636|c5_g1,TR20832|c0_g1,TR21107|c0_g1,TR21531|c0_g4,TR21531|c0_g6,TR468|c0_g1,TR5096|c0_…
	GO:0005794	Golgi apparatus	cellular_component	3.98921103547361e-07	0.000135633175206103	196	5260	TR10083|c0_g1,TR10166|c0_g1,TR10213|c0_g1,TR10254|c0_g1,TR10390|c0_g1,TR10525|c0_g1,TR10708|c0_g1,TR10753|c2_g1,TR10770|c0_g1,TR10794|c1_g3,TR1087|c0_g1,TR10934|c1_g1,TR10934|c2_g1,TR10934|c2_g2,TR10934|c2_g3,TR10934|c2_g4,TR10934|c2_g5,TR1093|c0_g1,TR11259|c0_g16,TR11259|c0_g17,TR11259|c0_g4,TR11259|c0_g5,TR11440|c0_g3,TR11440|c0_g4,TR11486|c0_g2,TR11511|c0_g1,TR11590|c0_g1,TR11612|c0_g1,TR11713…
	GO:0009741	response to brassinosteroid	biological_process	4.27790707497972e-07	0.000141293159390759	32	5260	TR10753|c2_g1,TR10934|c1_g1,TR10934|c2_g1,TR10934|c2_g2,TR10934|c2_g3,TR10934|c2_g4,TR10934|c2_g5,TR11701|c0_g1,TR12378|c0_g1,TR12378|c0_g4,TR14104|c1_g1,TR15258|c0_g1,TR16450|c0_g1,TR17204|c0_g1,TR17387|c0_g1,TR1810|c0_g1,TR18649|c1_g1,TR18776|c0_g1,TR20418|c0_g1,TR21184|c0_g1,TR2327|c0_g1,TR5485|c0_g1,TR6179|c0_g1,TR7770|c1_g1,TR830|c0_g1,TR8320|c0_g1,TR8694|c0_g1,TR8712|c0_g1,TR9013|c0_g1,TR93…
	GO:1901430	positive regulation of syringal lignin biosynthetic process	biological_process	4.66787928884402e-07	0.000149890790497325	13	5260	TR11612|c0_g1,TR14369|c0_g1,TR3028|c0_g1,TR4396|c0_g1,TR4396|c0_g2,TR5064|c0_g12,TR5064|c0_g19,TR5064|c0_g20,TR5064|c0_g21,TR5064|c0_g4,TR5064|c0_g5,TR5064|c0_g7,TR5064|c0_g8
	GO:0046274	lignin catabolic process	biological_process	7.73724570835257e-07	0.000241736649698799	15	5260	TR10477|c3_g1,TR10477|c5_g1,TR11516|c0_g1,TR12598|c0_g1,TR17817|c0_g2,TR1825|c0_g1,TR1833|c0_g1,TR1833|c1_g1,TR2311|c0_g1,TR255|c0_g1,TR378|c0_g1,TR3904|c0_g1,TR8535|c0_g1,TR8819|c1_g1,TR8825|c0_g1
	GO:0009834	plant-type secondary cell wall biogenesis	biological_process	8.37295892414131e-07	0.000254714224113351	24	5260	TR1144|c0_g1,TR11479|c2_g3,TR13025|c0_g1,TR13811|c0_g1,TR1433|c0_g1,TR15078|c0_g1,TR15232|c0_g1,TR1786|c0_g1,TR19269|c0_g1,TR19288|c0_g1,TR1933|c0_g1,TR19586|c0_g1,TR19695|c0_g1,TR20083|c0_g1,TR21576|c1_g1,TR5819|c0_g1,TR68|c0_g8,TR7337|c0_g2,TR8112|c0_g1,TR8535|c0_g1,TR8620|c0_g6,TR8819|c1_g1,TR9236|c0_g1,TR9570|c0_g1
	GO:0010345	suberin biosynthetic process	biological_process	9.04973429230521e-07	0.000268243406202688	19	5260	TR11220|c0_g1,TR1176|c0_g1,TR12584|c0_g1,TR13145|c1_g1,TR13488|c0_g1,TR14105|c0_g1,TR15093|c0_g1,TR19049|c0_g1,TR21431|c0_g1,TR3433|c0_g1,TR35|c1_g2,TR5119|c0_g6,TR5119|c0_g7,TR5139|c1_g1,TR5139|c1_g3,TR5139|c1_g6,TR7832|c0_g1,TR8217|c0_g1,TR9652|c0_g1
	GO:0009755	hormone-mediated signaling pathway	biological_process	1.14555076018195e-06	0.000331064169692584	129	5260	TR10085|c0_g1,TR10448|c0_g1,TR10567|c0_g1,TR10687|c0_g1,TR10889|c0_g1,TR10905|c0_g2,TR1093|c0_g1,TR11143|c2_g18,TR11147|c0_g10,TR11147|c0_g11,TR11147|c0_g16,TR11147|c0_g17,TR11147|c0_g19,TR11147|c0_g1,TR11147|c0_g20,TR11147|c0_g23,TR11147|c0_g5,TR11147|c0_g6,TR11204|c7_g14,TR11223|c2_g1,TR11223|c2_g6,TR11232|c1_g1,TR11232|c6_g2,TR11244|c0_g2,TR11244|c0_g4,TR11251|c2_g5,TR11251|c2_g6,TR11262|c4_g2…
	GO:0009813	flavonoid biosynthetic process	biological_process	1.26493742428369e-06	0.000356650649383402	63	5260	TR10298|c0_g1,TR10618|c1_g1,TR10751|c1_g2,TR10|c3_g1,TR11290|c1_g5,TR11292|c1_g1,TR11579|c0_g1,TR11638|c0_g1,TR11709|c0_g1,TR11789|c2_g2,TR11888|c0_g1,TR11932|c2_g1,TR12673|c0_g1,TR13441|c0_g1,TR13475|c0_g1,TR13540|c0_g1,TR13868|c1_g1,TR1436|c0_g1,TR14390|c0_g1,TR14656|c0_g1,TR15093|c0_g1,TR17558|c0_g1,TR17603|c0_g1,TR1884|c1_g1,TR1894|c0_g2,TR19370|c0_g1,TR1967|c0_g1,TR19695|c1_g1,TR20147|c0_g1,…
	GO:0052716	hydroquinone:oxygen oxidoreductase activity	molecular_function	1.31024222730754e-06	0.000360628574944645	15	5260	TR10477|c3_g1,TR10477|c5_g1,TR11516|c0_g1,TR12598|c0_g1,TR17817|c0_g2,TR18029|c1_g1,TR1825|c0_g1,TR1833|c0_g1,TR1833|c1_g1,TR255|c0_g1,TR378|c0_g1,TR3904|c0_g1,TR8535|c0_g1,TR8819|c1_g1,TR8825|c0_g1
	GO:0016114	terpenoid biosynthetic process	biological_process	2.01535821818476e-06	0.000541803279121299	26	5260	TR10070|c0_g1,TR10795|c0_g1,TR11290|c1_g7,TR11290|c1_g8,TR11429|c1_g1,TR11429|c2_g1,TR12140|c1_g1,TR13783|c0_g1,TR14633|c0_g1,TR14633|c0_g3,TR14842|c1_g1,TR20803|c0_g1,TR20973|c0_g1,TR21769|c2_g2,TR33|c0_g2,TR33|c0_g6,TR33|c0_g7,TR33|c1_g1,TR3488|c0_g1,TR3519|c2_g1,TR4341|c0_g1,TR4341|c1_g1,TR5078|c1_g11,TR7695|c0_g1,TR8182|c8_g1,TR9954|c0_g1
	GO:0042761	very long-chain fatty acid biosynthetic process	biological_process	2.11244427406947e-06	0.000554996722914614	19	5260	TR10141|c1_g1,TR11220|c0_g1,TR12584|c0_g1,TR14105|c0_g1,TR15091|c0_g1,TR19049|c0_g1,TR20505|c0_g1,TR2226|c1_g1,TR3406|c0_g1,TR3433|c0_g1,TR3473|c0_g1,TR5139|c1_g1,TR5139|c1_g3,TR5139|c1_g6,TR5468|c0_g1,TR6572|c0_g1,TR7556|c0_g1,TR9279|c0_g1,TR9556|c0_g1
	GO:0016491	oxidoreductase activity	molecular_function	2.31131603386337e-06	0.000593751407810234	113	5260	TR10228|c0_g1,TR10251|c0_g1,TR10289|c0_g1,TR10435|c0_g1,TR10435|c0_g2,TR10477|c3_g1,TR10477|c5_g1,TR10944|c2_g1,TR11849|c0_g1,TR12112|c0_g1,TR12427|c28_g1,TR12598|c0_g1,TR12824|c0_g1,TR12962|c0_g1,TR13017|c0_g7,TR13017|c0_g9,TR13055|c0_g1,TR13159|c0_g1,TR13169|c0_g1,TR13441|c0_g1,TR13495|c0_g1,TR13506|c0_g1,TR13506|c0_g2,TR13803|c0_g1,TR13952|c0_g1,TR14103|c0_g1,TR14191|c0_g1,TR14271|c0_g1,TR1467…
	GO:0009835	fruit ripening	biological_process	2.77174919515796e-06	0.000696552623826653	28	5260	TR10390|c0_g1,TR11701|c0_g2,TR12037|c0_g1,TR14396|c1_g1,TR14396|c1_g9,TR15165|c0_g2,TR15740|c0_g2,TR17777|c1_g1,TR17777|c2_g1,TR20219|c0_g1,TR210|c0_g1,TR21639|c1_g1,TR21639|c1_g2,TR21639|c1_g3,TR21670|c0_g1,TR21670|c2_g1,TR21708|c0_g1,TR265|c1_g1,TR2752|c0_g1,TR3417|c0_g1,TR3461|c1_g1,TR6314|c0_g1,TR6314|c1_g1,TR7675|c1_g1,TR9367|c1_g1,TR9448|c0_g1,TR9551|c0_g1,TR9810|c0_g3
	GO:0042744	hydrogen peroxide catabolic process	biological_process	3.5805546845114e-06	0.000880664088360676	35	5260	TR10522|c0_g1,TR10896|c5_g1,TR1152|c0_g1,TR11612|c0_g1,TR13514|c0_g1,TR14369|c0_g1,TR15395|c0_g1,TR15575|c0_g1,TR1559|c0_g1,TR18621|c0_g1,TR19324|c0_g1,TR19558|c0_g1,TR19777|c0_g1,TR19789|c0_g1,TR2096|c0_g1,TR3028|c0_g1,TR4062|c0_g1,TR4396|c0_g1,TR4396|c0_g2,TR5064|c0_g12,TR5064|c0_g16,TR5064|c0_g17,TR5064|c0_g18,TR5064|c0_g19,TR5064|c0_g1,TR5064|c0_g20,TR5064|c0_g21,TR5064|c0_g4,TR5064|c0_g5,TR5…
	GO:0004857	enzyme inhibitor activity	molecular_function	3.66278708500973e-06	0.000882121222973177	20	5260	TR10896|c5_g1,TR11701|c0_g1,TR11701|c0_g2,TR12881|c0_g1,TR13101|c0_g1,TR13590|c0_g1,TR14924|c0_g2,TR16620|c0_g1,TR17437|c0_g1,TR17437|c0_g2,TR17470|c0_g1,TR17653|c0_g1,TR18015|c0_g1,TR18294|c0_g1,TR2096|c0_g1,TR5320|c0_g1,TR6701|c0_g1,TR7899|c0_g1,TR9916|c0_g1,TR9999|c0_g1
	GO:0005983	starch catabolic process	biological_process	4.17327059330821e-06	0.000984551184870264	13	5260	TR10311|c0_g1,TR10789|c0_g1,TR10924|c0_g1,TR10924|c0_g2,TR11711|c0_g1,TR1815|c0_g1,TR1853|c0_g1,TR18764|c0_g1,TR1935|c0_g1,TR21736|c2_g1,TR21736|c2_g2,TR458|c1_g1,TR511|c0_g1
	GO:0031625	ubiquitin protein ligase binding	molecular_function	8.25974347050046e-06	0.00190147222256491	138	5260	TR10085|c0_g1,TR10448|c0_g1,TR10567|c0_g1,TR10687|c0_g1,TR10889|c0_g1,TR10905|c0_g2,TR1093|c0_g1,TR11147|c0_g10,TR11147|c0_g11,TR11147|c0_g16,TR11147|c0_g17,TR11147|c0_g19,TR11147|c0_g1,TR11147|c0_g20,TR11147|c0_g23,TR11147|c0_g5,TR11147|c0_g6,TR11158|c0_g1,TR11204|c7_g14,TR11223|c2_g1,TR11223|c2_g6,TR11232|c1_g1,TR11232|c6_g2,TR11244|c0_g2,TR11244|c0_g4,TR11251|c2_g5,TR11251|c2_g6,TR11259|c0_g17…
	GO:0006633	fatty acid biosynthetic process	biological_process	8.38884804072756e-06	0.00190147222256491	47	5260	TR10141|c1_g1,TR10228|c0_g1,TR10619|c0_g3,TR10751|c1_g2,TR10978|c0_g1,TR12013|c0_g1,TR13055|c0_g1,TR13994|c0_g1,TR14331|c0_g1,TR15091|c0_g1,TR17177|c0_g1,TR17286|c0_g1,TR18148|c0_g1,TR18400|c0_g1,TR1887|c0_g1,TR19019|c0_g1,TR19695|c1_g1,TR20038|c0_g1,TR20184|c0_g1,TR21113|c0_g1,TR21279|c0_g1,TR21279|c0_g2,TR21279|c0_g3,TR2366|c17_g1,TR2994|c0_g1,TR2994|c0_g2,TR33|c0_g11,TR3406|c0_g1,TR3473|c0_g1,…
	GO:0009570	chloroplast stroma	cellular_component	1.25130630694173e-05	0.00278175017466276	154	5260	TR10072|c1_g1,TR10099|c0_g1,TR10311|c0_g1,TR10315|c0_g1,TR10363|c0_g1,TR10372|c0_g1,TR10394|c0_g1,TR10457|c0_g1,TR10576|c0_g1,TR10625|c0_g2,TR10625|c0_g4,TR10625|c0_g5,TR10625|c0_g6,TR10640|c0_g1,TR10693|c0_g1,TR10707|c0_g1,TR10795|c0_g1,TR10887|c0_g3,TR10931|c2_g1,TR11286|c0_g4,TR11286|c0_g6,TR11290|c1_g7,TR11429|c1_g1,TR11429|c2_g1,TR11478|c0_g3,TR11567|c0_g1,TR11578|c0_g1,TR11610|c0_g1,TR11711…
	GO:0016709	oxidoreductase activity, acting on paired donors, with incorporation or reduction of molecular oxygen, NAD(P)H as one donor, and incorporation of one atom of oxygen	molecular_function	1.32759708289999e-05	0.00289566458081584	32	5260	TR1007|c0_g1,TR10390|c0_g1,TR10802|c0_g1,TR11475|c0_g1,TR11499|c1_g2,TR12037|c0_g1,TR12224|c0_g1,TR1350|c0_g2,TR14104|c2_g1,TR17672|c0_g1,TR17777|c1_g1,TR17939|c0_g1,TR18245|c1_g1,TR18755|c0_g2,TR19986|c0_g1,TR20827|c0_g1,TR20981|c0_g1,TR21350|c0_g1,TR21639|c1_g1,TR21639|c1_g2,TR21639|c1_g3,TR21670|c2_g1,TR21708|c0_g1,TR21708|c0_g3,TR5183|c0_g1,TR6314|c0_g1,TR6314|c1_g1,TR6955|c0_g2,TR8777|c0_g1,…
	GO:0008460	dTDP-glucose 4,6-dehydratase activity	molecular_function	1.78727363899906e-05	0.00382608949385724	7	5260	TR12962|c0_g1,TR20519|c1_g1,TR21066|c0_g2,TR3306|c0_g1,TR3674|c0_g1,TR7665|c0_g1,TR9484|c0_g1
	GO:0080167	response to karrikin	biological_process	1.84187929787615e-05	0.00387129539699059	50	5260	TR10496|c0_g1,TR10618|c1_g1,TR1064|c0_g1,TR1079|c0_g1,TR10808|c0_g2,TR10934|c1_g1,TR10934|c2_g3,TR11259|c0_g17,TR11709|c0_g1,TR11889|c0_g1,TR12485|c0_g1,TR12817|c0_g1,TR12845|c0_g1,TR13101|c0_g1,TR13436|c0_g1,TR13491|c0_g1,TR14656|c0_g1,TR14829|c0_g1,TR15258|c0_g1,TR1572|c0_g1,TR15780|c0_g2,TR16620|c0_g1,TR18955|c0_g3,TR19724|c0_g1,TR20288|c0_g1,TR20301|c0_g2,TR20418|c0_g1,TR20868|c0_g1,TR21557|c…
	GO:0005578	proteinaceous extracellular matrix	cellular_component	2.18478631529074e-05	0.0045100231794216	19	5260	TR10093|c0_g1,TR10813|c0_g1,TR10874|c0_g1,TR11166|c0_g1,TR11718|c0_g2,TR11901|c0_g1,TR13575|c0_g1,TR14826|c0_g1,TR15|c0_g1,TR19010|c0_g1,TR1922|c1_g1,TR19233|c19_g1,TR19307|c0_g1,TR21496|c0_g1,TR21546|c1_g1,TR334|c2_g5,TR334|c2_g9,TR3406|c0_g1,TR4075|c0_g1
	GO:0009611	response to wounding	biological_process	2.75040706172439e-05	0.00557801853219895	89	5260	TR1007|c0_g1,TR10625|c0_g2,TR10625|c0_g4,TR10625|c0_g5,TR10625|c0_g6,TR10687|c0_g1,TR10751|c1_g2,TR10756|c0_g1,TR11232|c1_g1,TR11286|c0_g4,TR11286|c0_g6,TR11486|c0_g2,TR11583|c0_g10,TR11583|c0_g2,TR11681|c0_g3,TR1176|c0_g1,TR12140|c1_g1,TR12339|c0_g1,TR12420|c0_g1,TR12446|c0_g1,TR12566|c0_g1,TR12796|c0_g1,TR12799|c0_g11,TR12799|c0_g7,TR12800|c0_g1,TR12845|c0_g1,TR14144|c0_g1,TR14633|c0_g1,TR14633…
	GO:0019252	starch biosynthetic process	biological_process	3.22196956370916e-05	0.00642171864766861	43	5260	TR10099|c0_g1,TR10311|c0_g1,TR10317|c0_g1,TR11286|c0_g6,TR11539|c0_g1,TR11711|c0_g1,TR13443|c0_g2,TR13675|c0_g1,TR1374|c0_g1,TR13783|c0_g1,TR13784|c0_g1,TR14014|c0_g1,TR14924|c0_g2,TR1722|c2_g1,TR1722|c2_g2,TR1722|c2_g3,TR1722|c2_g5,TR1815|c0_g1,TR18432|c0_g2,TR1853|c0_g1,TR18554|c0_g1,TR18876|c2_g1,TR19205|c0_g1,TR19455|c0_g1,TR19913|c0_g1,TR2029|c0_g1,TR20373|c0_g1,TR20734|c0_g1,TR21170|c0_g1,T…
	GO:0009753	response to jasmonic acid	biological_process	3.61450185633413e-05	0.00708197312868179	59	5260	TR10182|c0_g1,TR10562|c0_g1,TR10693|c0_g1,TR10745|c0_g1,TR10751|c1_g2,TR11286|c0_g4,TR11286|c0_g6,TR11583|c0_g10,TR11583|c0_g2,TR12420|c0_g1,TR12796|c0_g1,TR12799|c0_g11,TR12799|c0_g7,TR13468|c0_g1,TR13468|c0_g2,TR14019|c0_g1,TR14144|c0_g1,TR14633|c0_g1,TR14633|c0_g3,TR14847|c0_g1,TR15232|c0_g1,TR16487|c0_g1,TR17038|c0_g1,TR1938|c0_g1,TR19695|c0_g1,TR19695|c1_g1,TR20023|c0_g1,TR20161|c0_g1,TR2041…
	GO:0010143	cutin biosynthetic process	biological_process	4.27338253494822e-05	0.00823338368400025	13	5260	TR11037|c0_g1,TR11160|c0_g1,TR13091|c0_g1,TR13488|c0_g1,TR1407|c1_g1,TR15093|c0_g1,TR15093|c1_g1,TR17672|c0_g1,TR18755|c0_g2,TR1887|c0_g1,TR19986|c0_g1,TR20770|c0_g1,TR8217|c0_g1
	GO:0031640	killing of cells of other organism	biological_process	4.48888288022673e-05	0.00850680099924934	14	5260	TR11887|c0_g1,TR11887|c0_g2,TR13468|c0_g1,TR13468|c0_g2,TR15507|c0_g1,TR18201|c0_g1,TR19871|c0_g1,TR20986|c0_g2,TR5393|c0_g1,TR6424|c0_g1,TR6899|c0_g1,TR6982|c0_g2,TR7002|c0_g3,TR9387|c0_g1
	GO:0009941	chloroplast envelope	cellular_component	4.6904873985867e-05	0.00874548940768746	120	5260	TR10072|c1_g1,TR10251|c0_g1,TR10289|c0_g1,TR10299|c0_g1,TR10315|c0_g1,TR10394|c0_g1,TR10496|c0_g1,TR10507|c0_g1,TR10625|c0_g2,TR10625|c0_g4,TR10625|c0_g5,TR10625|c0_g6,TR10693|c0_g1,TR10789|c0_g1,TR10931|c2_g1,TR11259|c0_g16,TR11286|c0_g4,TR11286|c0_g6,TR11567|c0_g1,TR11568|c0_g1,TR11841|c0_g1,TR11876|c0_g3,TR11876|c0_g4,TR11876|c0_g6,TR11876|c0_g7,TR11876|c0_g9,TR11889|c0_g6,TR12027|c0_g1,TR1211…
	GO:0016758	transferase activity, transferring hexosyl groups	molecular_function	5.50307389054312e-05	0.0100977038372506	43	5260	TR10618|c1_g1,TR10|c3_g1,TR11536|c0_g1,TR11579|c0_g1,TR11709|c0_g1,TR11789|c2_g2,TR11932|c2_g1,TR12089|c0_g2,TR12089|c0_g4,TR12673|c0_g1,TR13475|c0_g1,TR13868|c1_g1,TR1436|c0_g1,TR14390|c0_g1,TR14656|c0_g1,TR17558|c0_g1,TR17603|c0_g1,TR1894|c0_g2,TR20328|c1_g2,TR21066|c1_g3,TR21249|c0_g1,TR21553|c0_g1,TR2173|c0_g1,TR21781|c0_g2,TR21781|c0_g3,TR2401|c0_g1,TR2463|c1_g1,TR24|c3_g6,TR2798|c0_g1,TR303…
	GO:0047763	caffeate O-methyltransferase activity	molecular_function	5.88964252838486e-05	0.0106381668168952	9	5260	TR11681|c0_g3,TR15619|c0_g1,TR15619|c0_g2,TR15619|c0_g3,TR16337|c0_g1,TR20521|c0_g2,TR518|c0_g1,TR6071|c0_g1,TR9525|c0_g1
	GO:0009926	auxin polar transport	biological_process	6.39706768677452e-05	0.0113769388398636	27	5260	TR10750|c5_g1,TR10750|c7_g1,TR11705|c1_g1,TR11705|c2_g1,TR11796|c1_g1,TR13098|c2_g1,TR13691|c0_g1,TR14837|c0_g1,TR16006|c0_g1,TR17788|c0_g1,TR17788|c1_g1,TR18231|c0_g1,TR18647|c1_g1,TR19269|c0_g1,TR20844|c0_g1,TR21695|c2_g1,TR21695|c3_g2,TR2894|c0_g1,TR468|c0_g1,TR5218|c0_g1,TR7013|c0_g1,TR7337|c0_g2,TR7384|c0_g1,TR7663|c0_g1,TR7865|c0_g1,TR7943|c0_g1,TR8079|c0_g1
	GO:0008447	L-ascorbate oxidase activity	molecular_function	8.54974996695618e-05	0.0149750166087899	7	5260	TR10477|c3_g1,TR13506|c0_g2,TR14103|c0_g1,TR1833|c0_g1,TR1833|c1_g1,TR20701|c0_g1,TR3525|c0_g1
	GO:0045490	pectin catabolic process	biological_process	8.78994166406602e-05	0.015165929199493	20	5260	TR10896|c5_g1,TR11701|c0_g1,TR11701|c0_g2,TR12881|c0_g1,TR15216|c0_g1,TR15584|c0_g1,TR17437|c0_g1,TR17437|c0_g2,TR17470|c0_g1,TR18459|c1_g1,TR19416|c1_g1,TR20009|c0_g1,TR2096|c0_g1,TR21151|c0_g1,TR21676|c2_g1,TR3307|c1_g1,TR695|c0_g1,TR8147|c8_g1,TR9916|c0_g1,TR9999|c0_g1
	GO:0009932	cell tip growth	biological_process	9.3652901578587e-05	0.0159209932683598	23	5260	TR11447|c2_g2,TR11826|c0_g1,TR11826|c1_g2,TR1221|c0_g1,TR12799|c0_g8,TR13506|c0_g1,TR13506|c0_g2,TR14103|c0_g1,TR18231|c0_g1,TR18647|c1_g1,TR19269|c0_g1,TR20701|c0_g1,TR21531|c0_g4,TR21531|c0_g6,TR246|c0_g1,TR2749|c0_g1,TR2749|c0_g2,TR3525|c0_g1,TR6308|c0_g1,TR6868|c0_g1,TR7337|c0_g2,TR7743|c0_g1,TR940|c0_g1
	GO:0019305	dTDP-rhamnose biosynthetic process	biological_process	0.000106491297094069	0.0178411506435861	6	5260	TR12962|c0_g1,TR20519|c1_g1,TR21066|c0_g2,TR3306|c0_g1,TR7665|c0_g1,TR9484|c0_g1
	GO:0010089	xylem development	biological_process	0.000112398678247908	0.0185618388649402	23	5260	TR11293|c0_g20,TR1144|c0_g1,TR11612|c0_g1,TR14369|c0_g1,TR1933|c0_g1,TR20237|c0_g1,TR20285|c0_g1,TR3028|c0_g1,TR4396|c0_g1,TR4396|c0_g2,TR5064|c0_g12,TR5064|c0_g19,TR5064|c0_g20,TR5064|c0_g21,TR5064|c0_g4,TR5064|c0_g5,TR5064|c0_g7,TR5064|c0_g8,TR678|c1_g11,TR7984|c0_g1,TR8924|c0_g1,TR9492|c0_g1,TR9615|c0_g1
	GO:0018874	benzoate metabolic process	biological_process	0.000124836417395695	0.0195014727715437	5	5260	TR11709|c0_g1,TR21553|c0_g1,TR760|c0_g1,TR8878|c0_g1,TR9691|c0_g1
	GO:0052639	salicylic acid glucosyltransferase (ester-forming) activity	molecular_function	0.000124836417395695	0.0195014727715437	5	5260	TR11709|c0_g1,TR21553|c0_g1,TR760|c0_g1,TR8878|c0_g1,TR9691|c0_g1
	GO:0052640	salicylic acid glucosyltransferase (glucoside-forming) activity	molecular_function	0.000124836417395695	0.0195014727715437	5	5260	TR11709|c0_g1,TR21553|c0_g1,TR760|c0_g1,TR8878|c0_g1,TR9691|c0_g1
	GO:0052641	benzoic acid glucosyltransferase activity	molecular_function	0.000124836417395695	0.0195014727715437	5	5260	TR11709|c0_g1,TR21553|c0_g1,TR760|c0_g1,TR8878|c0_g1,TR9691|c0_g1
	GO:0009414	response to water deprivation	biological_process	0.000134075919781393	0.0206655684356386	81	5260	TR1007|c0_g1,TR10137|c0_g1,TR10292|c0_g1,TR10477|c3_g1,TR10477|c5_g1,TR1064|c0_g1,TR1077|c0_g1,TR1079|c0_g1,TR10808|c0_g2,TR11037|c0_g1,TR11160|c0_g1,TR11731|c0_g1,TR11753|c0_g1,TR11879|c0_g2,TR11908|c0_g1,TR12420|c0_g1,TR12598|c0_g1,TR13027|c0_g1,TR13548|c0_g1,TR13652|c0_g1,TR13713|c0_g1,TR14709|c0_g1,TR14847|c0_g1,TR15086|c0_g1,TR15086|c2_g1,TR1645|c0_g1,TR16831|c0_g1,TR16908|c0_g3,TR17038|c0_g…
	GO:0015020	glucuronosyltransferase activity	molecular_function	0.000140280068633267	0.0211216752591023	13	5260	TR10525|c0_g1,TR11579|c0_g1,TR11789|c2_g2,TR1433|c0_g1,TR17558|c0_g1,TR1894|c0_g2,TR19288|c0_g1,TR21576|c1_g1,TR2463|c1_g1,TR4805|c0_g1,TR68|c0_g8,TR7278|c2_g1,TR7757|c0_g1
	GO:0016117	carotenoid biosynthetic process	biological_process	0.000140689359424817	0.0211216752591023	31	5260	TR10640|c0_g1,TR11286|c0_g6,TR11807|c0_g1,TR12027|c0_g1,TR12112|c0_g1,TR12986|c0_g1,TR13783|c0_g1,TR15091|c0_g1,TR15261|c0_g1,TR17833|c0_g1,TR19233|c1_g1,TR19558|c0_g1,TR19913|c0_g1,TR20571|c0_g1,TR20734|c0_g1,TR21040|c0_g1,TR21118|c0_g1,TR21170|c0_g1,TR21548|c0_g1,TR21650|c0_g1,TR3488|c0_g1,TR5218|c0_g1,TR779|c0_g1,TR7865|c0_g1,TR8021|c1_g1,TR8050|c0_g1,TR8852|c0_g1,TR9225|c0_g1,TR9658|c0_g1,TR9…
	GO:0003878	ATP citrate synthase activity	molecular_function	0.000144655353881485	0.0213738304087466	5	5260	TR18974|c14_g1,TR21113|c0_g1,TR8345|c0_g1,TR9341|c0_g1,TR9959|c0_g1
	GO:0050551	myrcene synthase activity	molecular_function	0.00014716454826619	0.0213738304087466	5	5260	TR10070|c0_g1,TR11290|c1_g7,TR11290|c1_g8,TR11429|c2_g1,TR12140|c1_g1
	GO:0016413	O-acetyltransferase activity	molecular_function	0.000147915781375409	0.0213738304087466	5	5260	TR18578|c0_g1,TR21371|c0_g1,TR6166|c0_g1,TR8775|c0_g1,TR8924|c0_g1
	GO:0016126	sterol biosynthetic process	biological_process	0.00015065197182187	0.0215004542501335	25	5260	TR11681|c0_g3,TR13055|c0_g1,TR13835|c0_g1,TR15078|c0_g1,TR1644|c0_g1,TR17177|c0_g1,TR18148|c0_g1,TR19281|c0_g1,TR20139|c0_g1,TR20170|c0_g1,TR20291|c0_g1,TR20521|c0_g2,TR21604|c0_g1,TR21787|c2_g15,TR3362|c0_g2,TR3406|c0_g1,TR4195|c0_g2,TR468|c0_g1,TR518|c0_g1,TR6823|c0_g1,TR6868|c0_g1,TR7743|c0_g1,TR8585|c0_g1,TR9525|c0_g1,TR9556|c0_g1
	GO:0046777	protein autophosphorylation	biological_process	0.000162558217831968	0.0229167438797262	151	5260	TR10085|c0_g1,TR10448|c0_g1,TR10567|c0_g1,TR10687|c0_g1,TR10859|c0_g1,TR10889|c0_g1,TR10905|c0_g2,TR1093|c0_g1,TR11143|c2_g18,TR11147|c0_g10,TR11147|c0_g11,TR11147|c0_g16,TR11147|c0_g17,TR11147|c0_g19,TR11147|c0_g1,TR11147|c0_g20,TR11147|c0_g23,TR11147|c0_g5,TR11147|c0_g6,TR11204|c7_g14,TR11223|c2_g1,TR11223|c2_g6,TR11232|c1_g1,TR11232|c6_g2,TR11244|c0_g2,TR11244|c0_g4,TR11251|c2_g5,TR11251|c2_g6…
	GO:0004803	transposase activity	molecular_function	0.000168771139804522	0.0235059563390395	9	5260	TR12427|c1_g1,TR12427|c4_g1,TR12985|c0_g2,TR12985|c0_g3,TR19250|c6_g1,TR21066|c1_g1,TR21066|c1_g3,TR21066|c1_g5,TR5116|c36_g1
	GO:0051258	protein polymerization	biological_process	0.000182926504116722	0.0248419722909028	15	5260	TR11934|c0_g10,TR11934|c0_g3,TR13138|c0_g1,TR13635|c0_g2,TR14367|c0_g1,TR17050|c0_g1,TR17859|c0_g1,TR17866|c0_g1,TR17866|c0_g2,TR18606|c0_g1,TR18727|c0_g1,TR521|c0_g1,TR589|c0_g1,TR7613|c0_g1,TR812|c0_g1
	GO:0080133	midchain alkane hydroxylase activity	molecular_function	0.000184905116833411	0.0248419722909028	7	5260	TR12584|c0_g1,TR14105|c0_g1,TR19049|c0_g1,TR3433|c0_g1,TR5139|c1_g1,TR5139|c1_g3,TR5139|c1_g6
	GO:0006073	cellular glucan metabolic process	biological_process	0.000187303529784971	0.0248419722909028	10	5260	TR10753|c2_g1,TR12933|c1_g1,TR18874|c0_g1,TR19322|c0_g1,TR21064|c0_g1,TR8266|c0_g1,TR8656|c0_g1,TR9335|c0_g1,TR9335|c0_g2,TR9777|c0_g1
	GO:0016762	xyloglucan:xyloglucosyl transferase activity	molecular_function	0.000187303529784971	0.0248419722909028	10	5260	TR10753|c2_g1,TR12933|c1_g1,TR18874|c0_g1,TR19322|c0_g1,TR21064|c0_g1,TR8266|c0_g1,TR8656|c0_g1,TR9335|c0_g1,TR9335|c0_g2,TR9777|c0_g1
	GO:0009897	external side of plasma membrane	cellular_component	0.000189108439584727	0.0248419722909028	15	5260	TR10093|c0_g1,TR10874|c0_g1,TR11718|c0_g2,TR14826|c0_g1,TR15|c0_g1,TR19010|c0_g1,TR1922|c1_g1,TR1933|c0_g1,TR21496|c0_g1,TR334|c2_g5,TR334|c2_g9,TR3478|c0_g1,TR4075|c0_g1,TR4473|c0_g1,TR8351|c1_g1
	GO:0008061	chitin binding	molecular_function	0.000199156962935683	0.025716408550439	13	5260	TR1157|c0_g4,TR1157|c0_g5,TR1157|c0_g8,TR12187|c0_g1,TR12624|c0_g1,TR14412|c0_g1,TR15919|c0_g1,TR15919|c0_g2,TR16510|c0_g1,TR16750|c0_g1,TR3414|c0_g1,TR3430|c0_g1,TR3647|c0_g1
	GO:0043693	monoterpene biosynthetic process	biological_process	0.000201488830137092	0.025716408550439	6	5260	TR11290|c1_g7,TR11429|c1_g1,TR11429|c2_g1,TR12140|c1_g1,TR14633|c0_g1,TR14633|c0_g3
	GO:0010052	guard cell differentiation	biological_process	0.000202438856236155	0.025716408550439	6	5260	TR13917|c0_g1,TR15190|c0_g1,TR17421|c0_g1,TR17732|c0_g1,TR18595|c0_g1,TR2176|c0_g1
	GO:0016747	transferase activity, transferring acyl groups other than amino-acyl groups	molecular_function	0.000216921668772604	0.0271436979146955	26	5260	TR10064|c0_g1,TR11971|c1_g1,TR12446|c0_g1,TR13091|c0_g1,TR13145|c1_g1,TR13994|c0_g1,TR1407|c1_g1,TR15093|c0_g1,TR15093|c1_g1,TR19898|c0_g1,TR20130|c0_g1,TR20184|c0_g1,TR20666|c0_g2,TR244|c2_g1,TR244|c2_g3,TR2994|c0_g1,TR2994|c0_g2,TR35|c1_g2,TR5049|c0_g2,TR5119|c0_g6,TR5119|c0_g7,TR721|c0_g1,TR7832|c0_g1,TR7943|c0_g1,TR8845|c8_g1,TR9672|c0_g1
	GO:0009346	citrate lyase complex	cellular_component	0.000218370580109575	0.0271436979146955	4	5260	TR21113|c0_g1,TR8345|c0_g1,TR9341|c0_g1,TR9959|c0_g1
	GO:0010075	regulation of meristem growth	biological_process	0.00023867716872986	0.0292385463759387	33	5260	TR10913|c0_g1,TR1168|c1_g1,TR11718|c0_g2,TR12494|c0_g1,TR12799|c0_g11,TR12799|c0_g13,TR12799|c0_g4,TR12799|c0_g7,TR12799|c0_g8,TR12799|c0_g9,TR12900|c0_g1,TR13098|c2_g1,TR13385|c0_g1,TR13423|c0_g1,TR15078|c0_g1,TR19269|c0_g1,TR19873|c0_g1,TR20210|c0_g3,TR20832|c0_g1,TR21107|c0_g1,TR21676|c2_g1,TR2452|c0_g1,TR3096|c0_g1,TR3726|c0_g1,TR468|c0_g1,TR5096|c0_g2,TR6868|c0_g1,TR695|c0_g1,TR7013|c0_g1,TR…
	GO:0044550	secondary metabolite biosynthetic process	biological_process	0.000240282171774583	0.0292385463759387	23	5260	TR10390|c0_g1,TR11475|c0_g1,TR11499|c1_g2,TR12037|c0_g1,TR17672|c0_g1,TR17777|c1_g1,TR18755|c0_g2,TR19986|c0_g1,TR20827|c0_g1,TR20981|c0_g1,TR210|c0_g1,TR21350|c0_g1,TR21639|c1_g2,TR21639|c1_g3,TR21670|c2_g1,TR21787|c2_g15,TR239|c6_g1,TR5183|c0_g1,TR6314|c0_g1,TR6314|c1_g1,TR8777|c0_g1,TR9485|c0_g1,TR9551|c0_g1
	GO:0009821	alkaloid biosynthetic process	biological_process	0.000258487174287316	0.0311261639037643	8	5260	TR10064|c0_g1,TR13145|c1_g1,TR13927|c0_g1,TR244|c2_g1,TR244|c2_g3,TR35|c1_g2,TR7626|c0_g2,TR9374|c0_g1
	GO:0010103	stomatal complex morphogenesis	biological_process	0.000261238956680254	0.0311332199919973	37	5260	TR10072|c1_g1,TR10093|c0_g1,TR10567|c0_g1,TR10874|c0_g1,TR11262|c4_g2,TR11293|c0_g20,TR11293|c0_g22,TR11718|c0_g2,TR1221|c0_g1,TR12800|c1_g1,TR13385|c0_g1,TR1432|c0_g1,TR14355|c0_g1,TR14826|c0_g1,TR1490|c0_g1,TR15|c0_g1,TR18289|c0_g1,TR19010|c0_g1,TR1922|c1_g1,TR2029|c0_g1,TR21040|c0_g1,TR21496|c0_g1,TR21562|c0_g1,TR21676|c2_g1,TR334|c2_g5,TR334|c2_g9,TR4075|c0_g1,TR4473|c0_g1,TR5096|c0_g2,TR546|…
	GO:0031408	oxylipin biosynthetic process	biological_process	0.000323320784762693	0.0378761705174996	22	5260	TR10141|c1_g1,TR10756|c0_g1,TR11286|c0_g4,TR11286|c0_g6,TR11807|c0_g1,TR13731|c1_g1,TR13783|c0_g1,TR15091|c0_g1,TR19327|c0_g1,TR21495|c0_g3,TR21495|c0_g4,TR21650|c0_g1,TR2722|c0_g1,TR2937|c0_g1,TR3473|c0_g1,TR3488|c0_g1,TR42|c4_g1,TR5372|c0_g1,TR6572|c0_g1,TR9225|c0_g1,TR9279|c0_g1,TR9723|c0_g1
	GO:0009696	salicylic acid metabolic process	biological_process	0.000324372048549521	0.0378761705174996	7	5260	TR11709|c0_g1,TR20516|c0_g1,TR21553|c0_g1,TR7338|c0_g2,TR760|c0_g1,TR8878|c0_g1,TR9691|c0_g1
	GO:0080001	mucilage extrusion from seed coat	biological_process	0.000338877539883901	0.0388032256177222	16	5260	TR10093|c0_g1,TR10522|c0_g1,TR10874|c0_g1,TR11718|c0_g2,TR13575|c0_g1,TR14826|c0_g1,TR15|c0_g1,TR1876|c1_g1,TR1922|c0_g1,TR21496|c0_g1,TR334|c2_g5,TR334|c2_g9,TR4075|c0_g1,TR4473|c0_g1,TR5064|c0_g16,TR550|c3_g1
	GO:0005980	glycogen catabolic process	biological_process	0.000339024722092556	0.0388032256177222	8	5260	TR10311|c0_g1,TR11711|c0_g1,TR1722|c1_g1,TR1722|c2_g1,TR1722|c2_g2,TR1722|c2_g3,TR1722|c2_g5,TR8909|c0_g1
	GO:0019288	isopentenyl diphosphate biosynthetic process, methylerythritol 4-phosphate pathway	biological_process	0.000365629452104221	0.0414380045718117	46	5260	TR10795|c0_g1,TR11286|c0_g6,TR11807|c0_g1,TR12027|c0_g1,TR12112|c0_g1,TR12425|c1_g3,TR12986|c0_g1,TR13731|c1_g1,TR13783|c0_g1,TR14332|c0_g1,TR14842|c1_g1,TR14924|c0_g2,TR15091|c0_g1,TR1696|c0_g1,TR17833|c0_g1,TR17967|c0_g1,TR18079|c0_g1,TR18432|c0_g2,TR1907|c0_g1,TR1953|c0_g1,TR19558|c0_g1,TR19973|c0_g1,TR20170|c0_g1,TR2029|c0_g1,TR20734|c0_g1,TR20803|c0_g1,TR21040|c0_g1,TR21170|c0_g1,TR21537|c0_…
	GO:0042742	defense response to bacterium	biological_process	0.000378951900866043	0.0425309123690432	107	5260	TR1007|c0_g1,TR10185|c0_g1,TR10292|c0_g1,TR10490|c0_g1,TR10507|c0_g1,TR10693|c0_g1,TR10745|c0_g1,TR1077|c0_g1,TR10931|c2_g1,TR11147|c0_g11,TR11147|c0_g16,TR11147|c0_g23,TR11259|c0_g16,TR11291|c0_g1,TR11293|c0_g22,TR1131|c2_g1,TR11590|c0_g1,TR11594|c0_g1,TR11823|c0_g1,TR11876|c0_g3,TR11876|c0_g4,TR11876|c0_g6,TR11876|c0_g7,TR11876|c0_g9,TR12171|c1_g1,TR12187|c0_g1,TR1221|c0_g1,TR12544|c0_g2,TR1262…
	GO:0045226	extracellular polysaccharide biosynthetic process	biological_process	0.000415310666597151	0.0461608547921673	2	5260	TR21066|c0_g1,TR21066|c0_g2
	GO:0006629	lipid metabolic process	biological_process	0.00041928112051709	0.0461608547921673	39	5260	TR10435|c0_g1,TR10435|c0_g2,TR11447|c2_g2,TR11599|c4_g1,TR11731|c0_g1,TR1176|c0_g1,TR1195|c2_g2,TR14083|c0_g1,TR14384|c0_g1,TR17286|c0_g1,TR18400|c0_g1,TR19051|c0_g1,TR19148|c0_g1,TR19250|c1_g1,TR19270|c0_g1,TR20505|c0_g1,TR21113|c0_g1,TR21678|c0_g2,TR2226|c1_g1,TR246|c0_g1,TR3185|c0_g1,TR3767|c0_g1,TR4163|c0_g2,TR530|c1_g1,TR587|c0_g1,TR6179|c0_g1,TR6572|c0_g1,TR749|c0_g1,TR8221|c0_g1,TR8345|c0_…
	GO:0047203	13-hydroxylupinine O-tigloyltransferase activity	molecular_function	0.000465046360409251	0.0502469023414533	5	5260	TR10064|c0_g1,TR13145|c1_g1,TR244|c2_g1,TR244|c2_g3,TR35|c1_g2
	GO:0010597	green leaf volatile biosynthetic process	biological_process	0.000465088109907915	0.0502469023414533	5	5260	TR10064|c0_g1,TR21495|c0_g3,TR21495|c0_g4,TR244|c2_g1,TR244|c2_g3
	GO:0045489	pectin biosynthetic process	biological_process	0.000488929988808031	0.0519695756582291	15	5260	TR10254|c0_g1,TR10770|c0_g1,TR12136|c0_g5,TR12715|c0_g1,TR1797|c0_g1,TR18578|c0_g1,TR19149|c0_g1,TR1952|c0_g1,TR20424|c0_g1,TR21264|c0_g1,TR21371|c0_g1,TR2587|c0_g1,TR6166|c0_g1,TR7984|c0_g1,TR8924|c0_g1
	GO:0009860	pollen tube growth	biological_process	0.000490024545566347	0.0519695756582291	37	5260	TR1003|c0_g1,TR10708|c0_g1,TR10859|c0_g1,TR1130|c0_g1,TR11447|c2_g2,TR11590|c0_g1,TR11879|c0_g2,TR12420|c0_g1,TR12577|c1_g1,TR13101|c0_g1,TR13489|c0_g1,TR13681|c0_g1,TR14652|c0_g1,TR14868|c0_g1,TR15267|c2_g1,TR16347|c0_g1,TR16811|c0_g1,TR18359|c1_g1,TR18897|c0_g1,TR19390|c0_g1,TR1969|c0_g1,TR21421|c0_g1,TR21501|c3_g1,TR21531|c0_g6,TR2153|c0_g2,TR2153|c0_g4,TR2474|c0_g1,TR2870|c0_g1,TR4086|c0_g1,T…
	GO:0080043	quercetin 3-O-glucosyltransferase activity	molecular_function	0.00053521042762535	0.0553193712693919	32	5260	TR10618|c1_g1,TR10|c3_g1,TR11579|c0_g1,TR11709|c0_g1,TR11789|c2_g2,TR11932|c2_g1,TR12673|c0_g1,TR13475|c0_g1,TR13868|c1_g1,TR1436|c0_g1,TR14390|c0_g1,TR14656|c0_g1,TR17558|c0_g1,TR17603|c0_g1,TR1894|c0_g2,TR20328|c1_g2,TR21553|c0_g1,TR2173|c0_g1,TR21781|c0_g2,TR21781|c0_g3,TR2463|c1_g1,TR24|c3_g6,TR4805|c0_g1,TR7146|c0_g1,TR7278|c2_g1,TR760|c0_g1,TR7757|c0_g1,TR8098|c0_g1,TR8878|c0_g1,TR94|c0_g15…
	GO:0080044	quercetin 7-O-glucosyltransferase activity	molecular_function	0.00053521042762535	0.0553193712693919	32	5260	TR10618|c1_g1,TR10|c3_g1,TR11579|c0_g1,TR11709|c0_g1,TR11789|c2_g2,TR11932|c2_g1,TR12673|c0_g1,TR13475|c0_g1,TR13868|c1_g1,TR1436|c0_g1,TR14390|c0_g1,TR14656|c0_g1,TR17558|c0_g1,TR17603|c0_g1,TR1894|c0_g2,TR20328|c1_g2,TR21553|c0_g1,TR2173|c0_g1,TR21781|c0_g2,TR21781|c0_g3,TR2463|c1_g1,TR24|c3_g6,TR4805|c0_g1,TR7146|c0_g1,TR7278|c2_g1,TR760|c0_g1,TR7757|c0_g1,TR8098|c0_g1,TR8878|c0_g1,TR94|c0_g15…
	GO:0009737	response to abscisic acid	biological_process	0.000535966226831479	0.0553193712693919	99	5260	TR10048|c2_g1,TR10085|c0_g1,TR10108|c0_g1,TR10292|c0_g1,TR10562|c0_g1,TR10751|c1_g2,TR1077|c0_g1,TR10808|c0_g2,TR10812|c0_g4,TR1082|c0_g1,TR11286|c0_g6,TR11578|c2_g1,TR11731|c0_g1,TR11889|c0_g1,TR11889|c0_g4,TR11898|c1_g1,TR11908|c0_g1,TR12171|c1_g1,TR12187|c0_g1,TR12485|c0_g1,TR13027|c0_g1,TR13067|c0_g1,TR13652|c0_g1,TR14709|c0_g1,TR14847|c0_g1,TR1514|c0_g1,TR15165|c0_g2,TR15196|c0_g1,TR15232|c0…
	GO:0030755	quercetin 3-O-methyltransferase activity	molecular_function	0.000641068092339693	0.0655818331632464	7	5260	TR11681|c0_g3,TR15619|c0_g2,TR15619|c0_g3,TR20521|c0_g2,TR518|c0_g1,TR6071|c0_g1,TR9525|c0_g1
	GO:0009106	lipoate metabolic process	biological_process	0.000668270355249139	0.0675480873614364	11	5260	TR11286|c0_g6,TR11807|c0_g1,TR12112|c0_g1,TR13783|c0_g1,TR17833|c0_g1,TR20170|c0_g1,TR21650|c0_g1,TR2722|c0_g1,TR2937|c0_g1,TR3488|c0_g1,TR9225|c0_g1
	GO:0000272	polysaccharide catabolic process	biological_process	0.00067197491752294	0.0675480873614364	18	5260	TR10913|c0_g1,TR1157|c0_g4,TR1157|c0_g5,TR1157|c0_g8,TR11711|c0_g1,TR11736|c0_g1,TR13098|c2_g1,TR18432|c0_g2,TR1935|c0_g1,TR20832|c0_g1,TR21736|c0_g1,TR21736|c2_g1,TR21736|c2_g2,TR3101|c7_g1,TR3430|c0_g1,TR3647|c0_g1,TR458|c1_g1,TR468|c0_g1
	GO:0052696	flavonoid glucuronidation	biological_process	0.000685860028915299	0.0683494994332833	32	5260	TR10618|c1_g1,TR10|c3_g1,TR11579|c0_g1,TR11709|c0_g1,TR11789|c2_g2,TR11932|c2_g1,TR12673|c0_g1,TR13475|c0_g1,TR13868|c1_g1,TR1436|c0_g1,TR14390|c0_g1,TR14656|c0_g1,TR17558|c0_g1,TR17603|c0_g1,TR1894|c0_g2,TR20328|c1_g2,TR21553|c0_g1,TR2173|c0_g1,TR21781|c0_g2,TR21781|c0_g3,TR2463|c1_g1,TR24|c3_g6,TR4805|c0_g1,TR7146|c0_g1,TR7278|c2_g1,TR760|c0_g1,TR7757|c0_g1,TR8098|c0_g1,TR8878|c0_g1,TR94|c0_g15…
	GO:0031012	extracellular matrix	cellular_component	0.000728876123483399	0.0720154528843427	14	5260	TR10093|c0_g1,TR10874|c0_g1,TR11718|c0_g2,TR11901|c0_g1,TR13575|c0_g1,TR14826|c0_g1,TR15|c0_g1,TR17044|c0_g1,TR19010|c0_g1,TR1922|c1_g1,TR21496|c0_g1,TR334|c2_g5,TR334|c2_g9,TR4075|c0_g1
	GO:0005200	structural constituent of cytoskeleton	molecular_function	0.000761218662142324	0.0745736248675022	20	5260	TR10625|c0_g2,TR10625|c0_g4,TR10625|c0_g5,TR10625|c0_g6,TR10794|c1_g3,TR11934|c0_g10,TR11934|c0_g3,TR13138|c0_g1,TR13635|c0_g2,TR14367|c0_g1,TR17050|c0_g1,TR17807|c0_g1,TR17859|c0_g1,TR17866|c0_g1,TR17866|c0_g2,TR18153|c1_g1,TR18606|c0_g1,TR18727|c0_g1,TR589|c0_g1,TR7613|c0_g1
	GO:0015706	nitrate transport	biological_process	0.000783913264277229	0.0761515742440737	20	5260	TR10108|c0_g1,TR11486|c0_g2,TR12420|c0_g1,TR14591|c0_g2,TR14652|c0_g1,TR1572|c0_g1,TR1672|c0_g1,TR19724|c0_g1,TR1990|c0_g1,TR20522|c0_g1,TR20868|c0_g1,TR21160|c0_g1,TR21416|c0_g1,TR21691|c0_g1,TR2240|c0_g1,TR2485|c0_g1,TR3414|c0_g1,TR4253|c0_g1,TR5882|c0_g1,TR8775|c0_g1
	GO:0015293	symporter activity	molecular_function	0.000790672895108904	0.0761681555621577	24	5260	TR11908|c0_g1,TR12420|c0_g1,TR12796|c0_g1,TR13238|c0_g1,TR14652|c0_g1,TR14837|c0_g1,TR15695|c0_g1,TR1572|c0_g1,TR1672|c0_g1,TR17149|c0_g1,TR18957|c0_g1,TR19268|c0_g1,TR19268|c1_g1,TR19724|c0_g1,TR2003|c0_g1,TR20868|c0_g1,TR21118|c0_g1,TR2485|c0_g1,TR2619|c0_g1,TR3300|c1_g1,TR3623|c0_g1,TR440|c0_g1,TR5054|c0_g3,TR5054|c0_g4
	GO:0070838	divalent metal ion transport	biological_process	0.000814391686283447	0.0778046933341872	12	5260	TR10299|c0_g1,TR1175|c4_g3,TR17967|c0_g1,TR18836|c0_g2,TR19268|c0_g1,TR19268|c1_g1,TR19913|c0_g1,TR20341|c0_g1,TR20474|c0_g1,TR20576|c0_g1,TR21678|c0_g2,TR779|c0_g1
	GO:0009646	response to absence of light	biological_process	0.00082559150871438	0.0782281790224446	13	5260	TR1514|c0_g1,TR17191|c0_g1,TR19019|c0_g1,TR20058|c0_g1,TR21091|c0_g7,TR21472|c1_g1,TR2320|c0_g1,TR234|c0_g2,TR234|c0_g3,TR2776|c0_g1,TR6336|c0_g1,TR8698|c0_g1,TR8796|c0_g1
	GO:0008171	O-methyltransferase activity	molecular_function	0.000866452634982008	0.0814324590275773	14	5260	TR10281|c0_g1,TR11681|c0_g3,TR13927|c0_g1,TR15619|c0_g1,TR15619|c0_g2,TR15619|c0_g3,TR16337|c0_g1,TR1670|c2_g1,TR20521|c0_g2,TR518|c0_g1,TR6071|c0_g1,TR7626|c0_g2,TR9374|c0_g1,TR9525|c0_g1
	GO:0005976	polysaccharide metabolic process	biological_process	0.000880015523168258	0.0820306229600705	4	5260	TR13025|c0_g1,TR1815|c0_g1,TR20083|c0_g1,TR8112|c0_g1
	GO:0047085	hydroxyphenylacetonitrile 2-monooxygenase activity	molecular_function	0.000894105405966167	0.0820306229600705	6	5260	TR14273|c0_g1,TR17777|c0_g1,TR17777|c1_g1,TR20219|c0_g1,TR21350|c0_g1,TR5183|c0_g1
	GO:0050592	4-hydroxyphenylacetaldehyde oxime monooxygenase activity	molecular_function	0.000894105405966167	0.0820306229600705	6	5260	TR14273|c0_g1,TR17777|c0_g1,TR17777|c1_g1,TR20219|c0_g1,TR21350|c0_g1,TR5183|c0_g1
	GO:0009627	systemic acquired resistance	biological_process	0.000928638360272429	0.084188002074332	32	5260	TR10292|c0_g1,TR10605|c0_g2,TR1077|c0_g1,TR10813|c0_g1,TR11914|c0_g1,TR12446|c0_g1,TR12979|c0_g2,TR13067|c0_g1,TR13867|c0_g1,TR1938|c0_g1,TR19631|c0_g1,TR19642|c0_g1,TR19890|c0_g1,TR20362|c0_g1,TR21546|c1_g1,TR21560|c0_g1,TR21676|c2_g1,TR2279|c0_g1,TR2300|c0_g1,TR2953|c0_g1,TR5340|c0_g1,TR5393|c0_g1,TR695|c0_g1,TR7901|c0_g1,TR7903|c0_g1,TR8322|c0_g1,TR8517|c0_g1,TR8569|c0_g1,TR8671|c0_g1,TR9131|c…
	GO:0005615	extracellular space	cellular_component	0.000950474450806361	0.084188002074332	40	5260	TR10495|c2_g2,TR10718|c0_g4,TR10934|c1_g1,TR10934|c2_g1,TR10934|c2_g2,TR10934|c2_g3,TR10934|c2_g4,TR10934|c2_g5,TR1157|c0_g4,TR1157|c0_g5,TR1157|c0_g8,TR11879|c0_g2,TR13506|c0_g1,TR13506|c0_g2,TR14103|c0_g1,TR14433|c0_g1,TR14829|c0_g1,TR15258|c0_g1,TR15259|c0_g1,TR15507|c0_g1,TR17461|c0_g1,TR17807|c0_g1,TR18419|c0_g2,TR18576|c0_g2,TR19233|c19_g1,TR20418|c0_g1,TR20701|c0_g1,TR20941|c0_g1,TR3525|c0…
	GO:0006546	glycine catabolic process	biological_process	0.000973652546315172	0.084188002074332	14	5260	TR11286|c0_g6,TR11807|c0_g1,TR12112|c0_g1,TR12425|c1_g3,TR13783|c0_g1,TR17833|c0_g1,TR20170|c0_g1,TR21650|c0_g1,TR2722|c0_g1,TR2937|c0_g1,TR3488|c0_g1,TR7865|c0_g1,TR9225|c0_g1,TR9578|c0_g1
	GO:0080002	UDP-glucose:4-aminobenzoate acylglucosyltransferase activity	molecular_function	0.000987879099314798	0.084188002074332	5	5260	TR11709|c0_g1,TR21553|c0_g1,TR760|c0_g1,TR8878|c0_g1,TR9691|c0_g1
	GO:0080054	low-affinity nitrate transmembrane transporter activity	molecular_function	0.000987929212686647	0.084188002074332	4	5260	TR1572|c0_g1,TR19724|c0_g1,TR20868|c0_g1,TR2485|c0_g1
	GO:0080055	low-affinity nitrate transport	biological_process	0.000987929212686647	0.084188002074332	4	5260	TR1572|c0_g1,TR19724|c0_g1,TR20868|c0_g1,TR2485|c0_g1
	GO:0090448	glucosinolate:proton symporter activity	molecular_function	0.000987929212686647	0.084188002074332	4	5260	TR1572|c0_g1,TR19724|c0_g1,TR20868|c0_g1,TR2485|c0_g1
	GO:0090449	phloem glucosinolate loading	biological_process	0.000987929212686647	0.084188002074332	4	5260	TR1572|c0_g1,TR19724|c0_g1,TR20868|c0_g1,TR2485|c0_g1
	GO:1901349	glucosinolate transport	biological_process	0.000987929212686647	0.084188002074332	4	5260	TR1572|c0_g1,TR19724|c0_g1,TR20868|c0_g1,TR2485|c0_g1
	GO:0090408	phloem nitrate loading	biological_process	0.000990447083227436	0.084188002074332	4	5260	TR1572|c0_g1,TR19724|c0_g1,TR20868|c0_g1,TR2485|c0_g1
	GO:1990538	xylan O-acetyltransferase activity	molecular_function	0.00101238662743603	0.0848057203992048	4	5260	TR18578|c0_g1,TR21371|c0_g1,TR6166|c0_g1,TR8924|c0_g1
	GO:0015066	alpha-amylase inhibitor activity	molecular_function	0.00101238662760296	0.0848057203992048	4	5260	TR14717|c0_g1,TR15565|c0_g1,TR16268|c0_g1,TR6998|c0_g2
	GO:0009820	alkaloid metabolic process	biological_process	0.00102270542316158	0.0850537747607764	18	5260	TR10289|c0_g1,TR10756|c0_g1,TR10802|c0_g1,TR10944|c2_g1,TR14104|c1_g1,TR14271|c0_g1,TR16296|c0_g1,TR18096|c0_g1,TR18096|c1_g1,TR19022|c0_g1,TR20516|c0_g1,TR2078|c0_g1,TR21027|c0_g1,TR3111|c0_g1,TR435|c0_g1,TR7338|c0_g2,TR8604|c0_g1,TR8669|c0_g1
	GO:0004144	diacylglycerol O-acyltransferase activity	molecular_function	0.00103866845170747	0.0857643378695601	7	5260	TR14169|c0_g1,TR15657|c0_g1,TR17333|c0_g1,TR19898|c0_g1,TR3413|c0_g1,TR8929|c0_g1,TR9575|c0_g1
	GO:0019216	regulation of lipid metabolic process	biological_process	0.00106518852780431	0.0873303502228215	10	5260	TR11286|c0_g6,TR11807|c0_g1,TR13731|c1_g1,TR13783|c0_g1,TR21650|c0_g1,TR2722|c0_g1,TR2937|c0_g1,TR3488|c0_g1,TR9225|c0_g1,TR9723|c0_g1
	GO:0016717	oxidoreductase activity, acting on paired donors, with oxidation of a pair of donors resulting in the reduction of molecular oxygen to two molecules of water	molecular_function	0.00107522098649615	0.0875320746753202	7	5260	TR10141|c1_g1,TR15091|c0_g1,TR17286|c0_g1,TR3473|c0_g1,TR6572|c0_g1,TR9279|c0_g1,TR9876|c2_g2
	GO:0009734	auxin-activated signaling pathway	biological_process	0.00108432017174254	0.0876555327646418	46	5260	TR10583|c0_g3,TR10750|c5_g1,TR10750|c7_g1,TR1082|c0_g1,TR11578|c2_g1,TR11705|c1_g1,TR11705|c2_g1,TR12420|c0_g1,TR12563|c0_g2,TR12563|c0_g3,TR12563|c0_g4,TR12772|c0_g1,TR13643|c0_g1,TR13691|c0_g1,TR13781|c0_g1,TR14490|c0_g1,TR14837|c0_g1,TR158|c0_g1,TR1682|c0_g1,TR17044|c0_g1,TR17609|c0_g1,TR18647|c1_g1,TR19269|c0_g1,TR19329|c0_g1,TR20411|c0_g1,TR20844|c0_g1,TR20898|c0_g1,TR21386|c0_g1,TR21695|c2_…
	GO:0016020	membrane	cellular_component	0.00118679246393465	0.095273061688087	420	5260	TR1007|c0_g1,TR10093|c0_g1,TR10203|c0_g1,TR10228|c0_g1,TR10292|c0_g1,TR10301|c0_g1,TR10357|c0_g2,TR10390|c0_g1,TR10457|c0_g1,TR10471|c0_g1,TR10567|c0_g1,TR10571|c0_g1,TR10669|c0_g1,TR10693|c0_g1,TR10708|c0_g1,TR10750|c5_g1,TR10750|c7_g1,TR10859|c0_g1,TR10874|c0_g1,TR10907|c0_g2,TR10934|c1_g1,TR10934|c2_g1,TR10934|c2_g2,TR10934|c2_g3,TR10934|c2_g4,TR10934|c2_g5,TR10978|c0_g1,TR11065|c0_g1,TR11140|…
	GO:0009832	plant-type cell wall biogenesis	biological_process	0.00121939676996131	0.0972153562810532	20	5260	TR10753|c2_g1,TR10852|c0_g5,TR1144|c0_g1,TR11718|c0_g2,TR12900|c0_g1,TR13098|c2_g1,TR13423|c0_g1,TR15078|c0_g1,TR1644|c0_g1,TR19642|c0_g1,TR21107|c0_g1,TR21531|c0_g4,TR21531|c0_g6,TR4433|c0_g1,TR468|c0_g1,TR508|c1_g1,TR6308|c0_g1,TR7984|c0_g1,TR8388|c0_g1,TR940|c0_g1
	GO:0040007	growth	biological_process	0.00123062058533373	0.0972951696223564	26	5260	TR10934|c1_g1,TR10934|c2_g1,TR10934|c2_g2,TR10934|c2_g3,TR10934|c2_g4,TR10934|c2_g5,TR13098|c2_g1,TR14829|c0_g1,TR15258|c0_g1,TR18897|c0_g1,TR19261|c2_g1,TR19390|c0_g1,TR20301|c0_g2,TR20418|c0_g1,TR3235|c3_g1,TR3887|c5_g1,TR468|c0_g1,TR5846|c0_g1,TR7013|c0_g1,TR7865|c0_g1,TR8079|c0_g1,TR8211|c7_g1,TR8606|c2_g1,TR8942|c0_g1,TR9300|c0_g1,TR9949|c1_g1
	GO:0006979	response to oxidative stress	biological_process	0.00123723096319086	0.0972951696223564	75	5260	TR10067|c0_g1,TR10522|c0_g1,TR10808|c0_g2,TR10894|c0_g2,TR10905|c0_g2,TR11612|c0_g1,TR12699|c0_g1,TR12715|c0_g1,TR12800|c0_g1,TR12800|c1_g1,TR13113|c0_g1,TR13276|c0_g1,TR13514|c0_g1,TR13679|c0_g1,TR14369|c0_g1,TR14586|c0_g1,TR15086|c0_g1,TR15086|c2_g1,TR15196|c0_g1,TR15395|c0_g1,TR15575|c0_g1,TR1559|c0_g1,TR16070|c0_g1,TR17800|c0_g1,TR17967|c0_g1,TR18400|c0_g1,TR18621|c0_g1,TR19222|c0_g1,TR19487|…
	GO:0009682	induced systemic resistance	biological_process	0.00128932679533152	0.100706876716435	11	5260	TR1007|c0_g1,TR11901|c0_g1,TR13067|c0_g1,TR13575|c0_g1,TR19010|c0_g1,TR1922|c1_g1,TR19631|c0_g1,TR2300|c0_g1,TR3438|c0_g1,TR8322|c0_g1,TR8517|c0_g1
	GO:0031969	chloroplast membrane	cellular_component	0.0013753595565163	0.106705748143144	44	5260	TR10141|c1_g1,TR10496|c0_g1,TR10507|c0_g1,TR11259|c0_g5,TR11578|c0_g1,TR11652|c0_g1,TR11841|c0_g1,TR12345|c0_g2,TR12479|c0_g1,TR12817|c0_g1,TR13215|c0_g1,TR13731|c1_g1,TR15091|c0_g1,TR1672|c0_g1,TR17286|c0_g1,TR1780|c0_g1,TR17967|c0_g1,TR1810|c0_g1,TR18715|c0_g2,TR21040|c0_g1,TR21042|c0_g1,TR21170|c0_g1,TR21255|c5_g2,TR21275|c0_g1,TR2150|c0_g1,TR21515|c0_g1,TR2240|c0_g1,TR2274|c0_g1,TR264|c0_g10,…
	GO:0048359	mucilage metabolic process involved in seed coat development	biological_process	0.00139399492870735	0.107430542505713	14	5260	TR10093|c0_g1,TR10874|c0_g1,TR11718|c0_g2,TR13575|c0_g1,TR14826|c0_g1,TR15|c0_g1,TR1876|c1_g1,TR1922|c0_g1,TR21496|c0_g1,TR334|c2_g5,TR334|c2_g9,TR4075|c0_g1,TR4473|c0_g1,TR816|c0_g1
	GO:0005509	calcium ion binding	molecular_function	0.00143401560888613	0.10978291681274	58	5260	TR10124|c0_g1,TR10326|c1_g1,TR10471|c0_g1,TR10768|c0_g1,TR10859|c0_g1,TR10924|c0_g1,TR10924|c0_g2,TR11447|c2_g2,TR11551|c0_g1,TR11621|c0_g1,TR11621|c2_g1,TR11621|c4_g1,TR11621|c4_g3,TR11879|c0_g2,TR11889|c0_g6,TR12623|c0_g1,TR12684|c0_g1,TR12684|c0_g2,TR13163|c0_g1,TR13169|c0_g1,TR13235|c0_g1,TR13235|c1_g1,TR13360|c0_g1,TR13803|c0_g1,TR14812|c0_g1,TR1514|c0_g1,TR16069|c0_g1,TR16811|c0_g1,TR18359|…
	GO:0008184	glycogen phosphorylase activity	molecular_function	0.00149008571534695	0.113324939930334	6	5260	TR1722|c1_g1,TR1722|c2_g1,TR1722|c2_g2,TR1722|c2_g3,TR1722|c2_g5,TR8909|c0_g1
	GO:0009501	amyloplast	cellular_component	0.00152657833920099	0.115341474517408	15	5260	TR10317|c0_g1,TR13675|c0_g1,TR14014|c0_g1,TR14709|c0_g1,TR1722|c1_g1,TR1722|c2_g1,TR1722|c2_g2,TR1722|c2_g3,TR1722|c2_g5,TR1853|c0_g1,TR20598|c0_g1,TR3461|c1_g1,TR7525|c0_g1,TR9367|c1_g1,TR9448|c0_g1
	GO:0080027	response to herbivore	biological_process	0.00155225519391728	0.116519935335609	10	5260	TR11286|c0_g4,TR11286|c0_g6,TR12140|c1_g1,TR14633|c0_g1,TR14633|c0_g3,TR15402|c0_g2,TR1938|c0_g1,TR21650|c0_g1,TR21736|c2_g2,TR9387|c0_g1
	GO:0033383	geranyl diphosphate metabolic process	biological_process	0.00159112718450988	0.118667291954414	6	5260	TR11290|c1_g7,TR11429|c1_g1,TR11429|c2_g1,TR12140|c1_g1,TR14633|c0_g1,TR14633|c0_g3
	GO:0043562	cellular response to nitrogen levels	biological_process	0.00169117175714371	0.124863082749184	7	5260	TR1572|c0_g1,TR19724|c0_g1,TR19860|c0_g1,TR20868|c0_g1,TR2485|c0_g1,TR33|c0_g11,TR3863|c0_g1
	GO:0070330	aromatase activity	molecular_function	0.00170641955135257	0.124863082749184	11	5260	TR11220|c0_g1,TR12584|c0_g1,TR14105|c0_g1,TR19049|c0_g1,TR21170|c0_g1,TR21431|c0_g1,TR3433|c0_g1,TR5139|c1_g1,TR5139|c1_g3,TR5139|c1_g6,TR5218|c0_g1
	GO:0045330	aspartyl esterase activity	molecular_function	0.00171788982004985	0.124863082749184	11	5260	TR10896|c5_g1,TR11701|c0_g1,TR11701|c0_g2,TR12881|c0_g1,TR15216|c0_g1,TR17437|c0_g1,TR17437|c0_g2,TR17470|c0_g1,TR2096|c0_g1,TR9916|c0_g1,TR9999|c0_g1
	GO:0015091	ferric iron transmembrane transporter activity	molecular_function	0.00172820875777417	0.124863082749184	3	5260	TR3491|c5_g1,TR3509|c14_g1,TR8102|c0_g1
	GO:0015682	ferric iron transport	biological_process	0.00172820875777417	0.124863082749184	3	5260	TR3491|c5_g1,TR3509|c14_g1,TR8102|c0_g1
	GO:0010327	acetyl CoA:(Z)-3-hexen-1-ol acetyltransferase activity	molecular_function	0.00183429507078749	0.129311009428418	3	5260	TR10064|c0_g1,TR244|c2_g1,TR244|c2_g3
	GO:0010377	guard cell fate commitment	biological_process	0.00183451605070946	0.129311009428418	3	5260	TR13917|c0_g1,TR15190|c0_g1,TR18595|c0_g1
	GO:0042302	structural constituent of cuticle	molecular_function	0.00183451605071128	0.129311009428418	3	5260	TR15919|c0_g1,TR15919|c0_g2,TR16750|c0_g1
	GO:0032982	myosin filament	cellular_component	0.00183451605071459	0.129311009428418	3	5260	TR16200|c0_g1,TR16898|c0_g1,TR17398|c0_g1
	GO:0030003	cellular cation homeostasis	biological_process	0.00184854023467649	0.12950984916885	15	5260	TR10299|c0_g1,TR11286|c0_g6,TR1175|c4_g3,TR14922|c0_g1,TR17967|c0_g1,TR18836|c0_g2,TR19268|c0_g1,TR19268|c1_g1,TR19913|c0_g1,TR20341|c0_g1,TR20474|c0_g1,TR20576|c0_g1,TR21650|c0_g1,TR21678|c0_g2,TR779|c0_g1
	GO:0043481	anthocyanin accumulation in tissues in response to UV light	biological_process	0.00189839051678476	0.132201170927902	19	5260	TR10750|c5_g1,TR10750|c7_g1,TR11705|c1_g1,TR11705|c2_g1,TR1221|c0_g1,TR12799|c0_g8,TR13691|c0_g1,TR18231|c0_g1,TR18647|c1_g1,TR19269|c0_g1,TR19794|c0_g3,TR21531|c0_g4,TR21531|c0_g6,TR3525|c0_g1,TR6308|c0_g1,TR6868|c0_g1,TR7337|c0_g2,TR7743|c0_g1,TR940|c0_g1
	GO:0004867	serine-type endopeptidase inhibitor activity	molecular_function	0.00195554960191265	0.135366188012636	9	5260	TR15565|c0_g1,TR16268|c0_g1,TR16275|c0_g1,TR16549|c0_g1,TR3849|c0_g2,TR4212|c0_g1,TR4212|c0_g2,TR5992|c0_g1,TR6998|c0_g2
	GO:0015288	porin activity	molecular_function	0.00208020352773796	0.142546740090646	12	5260	TR11876|c0_g3,TR11876|c0_g4,TR11876|c0_g6,TR11876|c0_g7,TR11876|c0_g9,TR14706|c9_g1,TR21720|c0_g1,TR4054|c0_g1,TR4054|c0_g2,TR6241|c0_g1,TR8509|c7_g1,TR9417|c3_g1
	GO:0044272	sulfur compound biosynthetic process	biological_process	0.00208394455668852	0.142546740090646	8	5260	TR11286|c0_g6,TR11807|c0_g1,TR13783|c0_g1,TR21650|c0_g1,TR2722|c0_g1,TR2937|c0_g1,TR3488|c0_g1,TR9225|c0_g1
	GO:0009992	cellular water homeostasis	biological_process	0.00215927226738763	0.146830514182359	10	5260	TR10815|c0_g1,TR11621|c4_g1,TR11621|c4_g3,TR13315|c0_g1,TR13548|c0_g1,TR14791|c0_g1,TR14922|c0_g1,TR2131|c0_g1,TR4253|c0_g1,TR5073|c0_g1
	GO:0045551	cinnamyl-alcohol dehydrogenase activity	molecular_function	0.00225512307647565	0.150689156626032	5	5260	TR13159|c0_g1,TR13952|c0_g1,TR15334|c0_g1,TR19151|c0_g1,TR3884|c0_g1
	GO:0052747	sinapyl alcohol dehydrogenase activity	molecular_function	0.00225512307647565	0.150689156626032	5	5260	TR13159|c0_g1,TR13952|c0_g1,TR15334|c0_g1,TR19151|c0_g1,TR3884|c0_g1
	GO:0046029	mannitol dehydrogenase activity	molecular_function	0.00225512319172176	0.150689156626032	5	5260	TR13159|c0_g1,TR13952|c0_g1,TR15334|c0_g1,TR19151|c0_g1,TR3884|c0_g1
	GO:0000023	maltose metabolic process	biological_process	0.00234183452939362	0.155583949194197	27	5260	TR10099|c0_g1,TR10789|c0_g1,TR11286|c0_g6,TR11539|c0_g1,TR14924|c0_g2,TR1815|c0_g1,TR18432|c0_g2,TR1853|c0_g1,TR18554|c0_g1,TR18876|c2_g1,TR19455|c0_g1,TR19913|c0_g1,TR2029|c0_g1,TR20373|c0_g1,TR20734|c0_g1,TR21170|c0_g1,TR21304|c0_g1,TR21304|c0_g2,TR2151|c0_g1,TR21548|c0_g1,TR21650|c0_g1,TR2985|c0_g2,TR546|c0_g1,TR779|c0_g1,TR8854|c0_g2,TR9667|c1_g1,TR9723|c0_g1
	GO:0006598	polyamine catabolic process	biological_process	0.00249988127447586	0.165135014473948	9	5260	TR10108|c0_g1,TR11681|c0_g3,TR14191|c0_g1,TR18822|c0_g1,TR20521|c0_g2,TR20913|c0_g1,TR21107|c0_g1,TR518|c0_g1,TR9525|c0_g1
	GO:0000917	barrier septum assembly	biological_process	0.00264704090347902	0.173862459342145	6	5260	TR1591|c0_g1,TR19127|c18_g1,TR521|c0_g1,TR7729|c0_g1,TR7892|c0_g1,TR812|c0_g1
	GO:0010214	seed coat development	biological_process	0.00266367149996825	0.173966342031825	18	5260	TR10093|c0_g1,TR10874|c0_g1,TR11718|c0_g2,TR12962|c0_g1,TR13575|c0_g1,TR14826|c0_g1,TR15|c0_g1,TR1876|c1_g1,TR1922|c0_g1,TR19257|c0_g2,TR21496|c0_g1,TR21546|c1_g1,TR334|c2_g5,TR334|c2_g9,TR3674|c0_g1,TR4075|c0_g1,TR4473|c0_g1,TR7665|c0_g1
	GO:0009531	secondary cell wall	cellular_component	0.00273624650135495	0.174119535526499	4	5260	TR11796|c1_g1,TR13474|c0_g2,TR19966|c0_g1,TR7759|c0_g1
	GO:0042973	glucan endo-1,3-beta-D-glucosidase activity	molecular_function	0.00273940146737652	0.174119535526499	13	5260	TR11615|c0_g2,TR11615|c0_g3,TR1205|c0_g1,TR12098|c0_g1,TR12979|c0_g2,TR13433|c0_g1,TR17029|c0_g1,TR20996|c0_g1,TR20999|c1_g3,TR296|c0_g5,TR7013|c0_g1,TR8079|c0_g1,TR9856|c0_g1
	GO:0045735	nutrient reservoir activity	molecular_function	0.00274083566596891	0.174119535526499	10	5260	TR10240|c0_g1,TR1115|c1_g1,TR11212|c0_g1,TR13944|c0_g1,TR14019|c0_g1,TR14634|c0_g1,TR17044|c0_g1,TR20161|c0_g1,TR2117|c0_g1,TR5476|c0_g1
	GO:0030574	collagen catabolic process	biological_process	0.00274105315240326	0.174119535526499	4	5260	TR12680|c0_g1,TR17461|c0_g1,TR5403|c0_g1,TR932|c0_g1
	GO:0047924	geraniol dehydrogenase activity	molecular_function	0.00274132832749332	0.174119535526499	4	5260	TR13159|c0_g1,TR13952|c0_g1,TR15334|c0_g1,TR3884|c0_g1
	GO:0010102	lateral root morphogenesis	biological_process	0.00276838155460782	0.174425518865691	17	5260	TR10093|c0_g1,TR11718|c0_g2,TR11901|c0_g1,TR13575|c0_g1,TR1432|c0_g1,TR14826|c0_g1,TR15|c0_g1,TR18249|c1_g1,TR18459|c1_g1,TR19010|c0_g1,TR1922|c0_g1,TR1922|c1_g1,TR202|c0_g3,TR21676|c2_g1,TR2367|c0_g1,TR695|c0_g1,TR9943|c0_g1
	GO:0009416	response to light stimulus	biological_process	0.0027763231376546	0.174425518865691	36	5260	TR10625|c0_g2,TR10625|c0_g4,TR10625|c0_g5,TR10625|c0_g6,TR10693|c0_g1,TR11286|c0_g6,TR11807|c0_g1,TR12083|c3_g1,TR13110|c0_g1,TR13125|c1_g1,TR13364|c0_g1,TR13731|c1_g1,TR13994|c0_g1,TR14664|c0_g1,TR14868|c0_g1,TR1672|c0_g1,TR18681|c0_g1,TR18955|c0_g3,TR19487|c0_g1,TR19803|c0_g1,TR20285|c0_g1,TR20844|c0_g1,TR21515|c0_g1,TR21650|c0_g1,TR234|c0_g2,TR234|c0_g3,TR2722|c0_g1,TR2894|c0_g1,TR2937|c0_g1,T…
	GO:0016788	hydrolase activity, acting on ester bonds	molecular_function	0.00284610571531048	0.17784314631886	29	5260	TR10035|c0_g1,TR10605|c0_g2,TR12318|c0_g1,TR12328|c0_g1,TR12427|c28_g1,TR12427|c5_g1,TR12509|c0_g1,TR12845|c0_g1,TR12896|c0_g1,TR13648|c0_g1,TR13867|c0_g1,TR14906|c0_g1,TR16026|c0_g1,TR16221|c0_g1,TR18987|c0_g1,TR19194|c0_g1,TR19642|c0_g1,TR19907|c0_g1,TR20516|c0_g1,TR2078|c0_g1,TR20796|c0_g1,TR21560|c0_g1,TR4163|c0_g2,TR4327|c1_g1,TR49|c1_g8,TR530|c1_g1,TR7338|c0_g2,TR8590|c1_g3,TR8590|c1_g4
	GO:0009825	multidimensional cell growth	biological_process	0.00296319740146217	0.184164311617756	18	5260	TR1221|c0_g1,TR12799|c0_g8,TR18231|c0_g1,TR18647|c1_g1,TR19269|c0_g1,TR1933|c0_g1,TR19749|c1_g1,TR21531|c0_g4,TR21531|c0_g6,TR3478|c0_g1,TR3525|c0_g1,TR5901|c0_g1,TR6308|c0_g1,TR6823|c0_g1,TR6868|c0_g1,TR7337|c0_g2,TR7743|c0_g1,TR940|c0_g1
	GO:0008879	glucose-1-phosphate thymidylyltransferase activity	molecular_function	0.0034430798373194	0.212844935397927	1	5260	TR21066|c0_g2
	GO:0019748	secondary metabolic process	biological_process	0.0035038633490032	0.215432979506781	11	5260	TR11286|c0_g6,TR11807|c0_g1,TR12425|c1_g3,TR12493|c0_g2,TR1658|c1_g1,TR20170|c0_g1,TR21650|c0_g1,TR2722|c0_g1,TR2937|c0_g1,TR3488|c0_g1,TR9225|c0_g1
	GO:0018685	alkane 1-monooxygenase activity	molecular_function	0.00353373221268708	0.215432979506781	9	5260	TR11220|c0_g1,TR12584|c0_g1,TR14105|c0_g1,TR19049|c0_g1,TR21431|c0_g1,TR3433|c0_g1,TR5139|c1_g1,TR5139|c1_g3,TR5139|c1_g6
	GO:0051555	flavonol biosynthetic process	biological_process	0.0035525482555126	0.215432979506781	12	5260	TR11681|c0_g3,TR11932|c2_g1,TR12962|c0_g1,TR13475|c0_g1,TR20521|c0_g2,TR24|c3_g6,TR3674|c0_g1,TR518|c0_g1,TR7146|c0_g1,TR7665|c0_g1,TR9525|c0_g1,TR9810|c0_g3
	GO:0046482	para-aminobenzoic acid metabolic process	biological_process	0.0035594895402937	0.215432979506781	10	5260	TR10582|c0_g2,TR11709|c0_g1,TR12906|c0_g1,TR17038|c0_g1,TR19257|c0_g2,TR20522|c0_g1,TR21553|c0_g1,TR760|c0_g1,TR8878|c0_g1,TR9691|c0_g1
	GO:0042335	cuticle development	biological_process	0.00377264071186206	0.227144409526695	13	5260	TR10228|c0_g1,TR11850|c1_g1,TR12036|c0_g1,TR13994|c0_g1,TR14749|c4_g1,TR16381|c0_g2,TR1876|c1_g1,TR19794|c0_g3,TR2894|c0_g1,TR7832|c0_g1,TR7954|c0_g1,TR8845|c8_g1,TR9786|c0_g1
	GO:0009733	response to auxin	biological_process	0.00390671604482066	0.233998121648325	59	5260	TR10093|c0_g1,TR10562|c0_g1,TR10583|c0_g3,TR10625|c0_g2,TR10625|c0_g4,TR10625|c0_g5,TR10625|c0_g6,TR10678|c0_g1,TR10750|c5_g1,TR10750|c7_g1,TR10753|c2_g1,TR10812|c0_g4,TR11084|c0_g1,TR11705|c1_g1,TR11705|c2_g1,TR11718|c0_g2,TR11901|c0_g1,TR12772|c0_g1,TR13575|c0_g1,TR13691|c0_g1,TR14490|c0_g1,TR14826|c0_g1,TR14847|c0_g1,TR1514|c0_g1,TR15196|c0_g1,TR15992|c0_g1,TR15|c0_g1,TR1740|c0_g1,TR18647|c1_g…
	GO:0035251	UDP-glucosyltransferase activity	molecular_function	0.00394110962081313	0.234043659620572	26	5260	TR10618|c1_g1,TR11579|c0_g1,TR11709|c0_g1,TR11789|c2_g2,TR11932|c2_g1,TR13475|c0_g1,TR13868|c1_g1,TR14656|c0_g1,TR17558|c0_g1,TR17603|c0_g1,TR1894|c0_g2,TR21553|c0_g1,TR2173|c0_g1,TR21781|c0_g2,TR21781|c0_g3,TR2463|c1_g1,TR24|c3_g6,TR4805|c0_g1,TR7146|c0_g1,TR7278|c2_g1,TR760|c0_g1,TR7757|c0_g1,TR8098|c0_g1,TR8878|c0_g1,TR94|c0_g15,TR9691|c0_g1
	GO:0004645	phosphorylase activity	molecular_function	0.00394796830674841	0.234043659620572	6	5260	TR1722|c1_g1,TR1722|c2_g1,TR1722|c2_g2,TR1722|c2_g3,TR1722|c2_g5,TR8909|c0_g1
	GO:0034004	germacradienol synthase activity	molecular_function	0.00402345072194504	0.234332584632971	5	5260	TR10070|c0_g1,TR33|c0_g2,TR33|c0_g6,TR33|c0_g7,TR33|c1_g1
	GO:0052577	germacrene-D synthase activity	molecular_function	0.00402345072194504	0.234332584632971	5	5260	TR10070|c0_g1,TR33|c0_g2,TR33|c0_g6,TR33|c0_g7,TR33|c1_g1
	GO:0046148	pigment biosynthetic process	biological_process	0.00404998835879838	0.234332584632971	5	5260	TR10|c3_g1,TR12673|c0_g1,TR18029|c1_g1,TR3573|c0_g1,TR7044|c0_g1
	GO:0009072	aromatic amino acid family metabolic process	biological_process	0.00405206551109465	0.234332584632971	12	5260	TR11286|c0_g6,TR11807|c0_g1,TR12112|c0_g1,TR12425|c1_g3,TR13783|c0_g1,TR17833|c0_g1,TR20170|c0_g1,TR21650|c0_g1,TR2722|c0_g1,TR2937|c0_g1,TR3488|c0_g1,TR9225|c0_g1
	GO:0047215	indole-3-acetate beta-glucosyltransferase activity	molecular_function	0.00405419696596836	0.234332584632971	5	5260	TR11709|c0_g1,TR14390|c0_g1,TR760|c0_g1,TR8878|c0_g1,TR9691|c0_g1
	GO:0032440	2-alkenal reductase [NAD(P)] activity	molecular_function	0.00410077839706571	0.234992874095633	34	5260	TR11072|c0_g1,TR11147|c0_g11,TR11147|c0_g17,TR11264|c1_g3,TR11309|c0_g1,TR1150|c0_g1,TR12699|c0_g1,TR12799|c0_g11,TR12799|c0_g13,TR12799|c0_g4,TR12799|c0_g7,TR12799|c0_g9,TR13098|c2_g1,TR14257|c0_g1,TR14355|c0_g1,TR18289|c0_g1,TR19222|c0_g1,TR1990|c0_g1,TR19913|c0_g1,TR20894|c0_g1,TR21562|c0_g1,TR21676|c2_g1,TR241|c0_g1,TR2494|c0_g2,TR264|c0_g10,TR264|c0_g13,TR264|c0_g1,TR264|c0_g2,TR264|c0_g7,TR…
	GO:0000096	sulfur amino acid metabolic process	biological_process	0.00410627686568494	0.234992874095633	12	5260	TR11286|c0_g6,TR11807|c0_g1,TR12112|c0_g1,TR12425|c1_g3,TR13783|c0_g1,TR17833|c0_g1,TR20170|c0_g1,TR21650|c0_g1,TR2722|c0_g1,TR2937|c0_g1,TR3488|c0_g1,TR9225|c0_g1
	GO:0009808	lignin metabolic process	biological_process	0.00418508836481446	0.237546903036526	6	5260	TR13025|c0_g1,TR20083|c0_g1,TR8098|c0_g1,TR8112|c0_g1,TR8942|c0_g1,TR94|c0_g1
	GO:0071669	plant-type cell wall organization or biogenesis	biological_process	0.00419200417123281	0.237546903036526	6	5260	TR10576|c0_g1,TR10753|c2_g1,TR4519|c0_g2,TR8266|c0_g1,TR9335|c0_g1,TR9335|c0_g2
	GO:0009751	response to salicylic acid	biological_process	0.00461767823754401	0.260392002078091	40	5260	TR10067|c0_g1,TR10562|c0_g1,TR10745|c0_g1,TR10751|c1_g2,TR11232|c1_g1,TR11232|c6_g2,TR11479|c2_g3,TR11583|c0_g10,TR11583|c0_g2,TR11621|c4_g1,TR11621|c4_g3,TR13643|c0_g1,TR13743|c0_g1,TR13781|c0_g1,TR14847|c0_g1,TR15232|c0_g1,TR16427|c0_g1,TR17038|c0_g1,TR1938|c0_g1,TR19510|c0_g1,TR19695|c0_g1,TR19695|c1_g1,TR20411|c0_g1,TR20866|c0_g1,TR21158|c0_g2,TR21421|c0_g1,TR2846|c0_g1,TR3438|c0_g1,TR3438|c0…
	GO:0046930	pore complex	cellular_component	0.00465218981096022	0.260473964853482	11	5260	TR11876|c0_g3,TR11876|c0_g4,TR11876|c0_g6,TR11876|c0_g7,TR11876|c0_g9,TR14706|c9_g1,TR4054|c0_g1,TR4054|c0_g2,TR6241|c0_g1,TR8509|c7_g1,TR9417|c3_g1
	GO:0010167	response to nitrate	biological_process	0.00466712403769549	0.260473964853482	17	5260	TR10108|c0_g1,TR11486|c0_g2,TR12420|c0_g1,TR14591|c0_g2,TR14652|c0_g1,TR19749|c1_g1,TR1990|c0_g1,TR20411|c0_g1,TR21160|c0_g1,TR21416|c0_g1,TR21691|c0_g1,TR3414|c0_g1,TR4253|c0_g1,TR496|c0_g1,TR5882|c0_g1,TR8089|c0_g2,TR8775|c0_g1
	GO:0004650	polygalacturonase activity	molecular_function	0.00468672877937061	0.260473964853482	9	5260	TR1127|c4_g1,TR13377|c0_g1,TR14028|c0_g1,TR265|c0_g1,TR265|c1_g1,TR3461|c1_g1,TR4174|c0_g1,TR9367|c1_g1,TR9448|c0_g1
	GO:0015793	glycerol transport	biological_process	0.00475790645309319	0.26316458659214	9	5260	TR10815|c0_g1,TR13315|c0_g1,TR13548|c0_g1,TR14791|c0_g1,TR14922|c0_g1,TR2131|c0_g1,TR4253|c0_g1,TR5054|c0_g3,TR5054|c0_g4
	GO:0000271	polysaccharide biosynthetic process	biological_process	0.00510611934812253	0.280858772697145	17	5260	TR1221|c0_g1,TR12799|c0_g8,TR14246|c1_g1,TR18231|c0_g1,TR18647|c1_g1,TR18945|c7_g1,TR19269|c0_g1,TR21531|c0_g4,TR21531|c0_g6,TR3525|c0_g1,TR6308|c0_g1,TR6868|c0_g1,TR7337|c0_g2,TR7743|c0_g1,TR7930|c15_g1,TR940|c0_g1,TR9578|c0_g1
	GO:0010224	response to UV-B	biological_process	0.00512640147397039	0.280858772697145	38	5260	TR10618|c1_g1,TR10751|c1_g2,TR1090|c0_g15,TR1090|c0_g18,TR1090|c0_g8,TR11293|c0_g22,TR1150|c0_g1,TR1221|c0_g1,TR12324|c0_g1,TR12485|c0_g1,TR12979|c0_g2,TR13078|c1_g1,TR13540|c0_g1,TR13679|c0_g1,TR17674|c0_g1,TR18007|c0_g5,TR19695|c1_g1,TR2048|c3_g1,TR20524|c0_g1,TR21158|c0_g2,TR21451|c0_g6,TR21639|c1_g1,TR21639|c1_g2,TR21639|c1_g3,TR21708|c0_g1,TR21708|c0_g3,TR21752|c2_g2,TR2274|c0_g1,TR2311|c0_g…
	GO:0009963	positive regulation of flavonoid biosynthetic process	biological_process	0.00522879711321078	0.285117427493946	12	5260	TR11681|c0_g3,TR12446|c0_g1,TR13145|c1_g1,TR20023|c0_g1,TR20288|c0_g1,TR20521|c0_g2,TR518|c0_g1,TR5218|c0_g1,TR8148|c0_g6,TR8671|c0_g1,TR8942|c0_g1,TR9525|c0_g1
	GO:0080100	L-glutamine:2-oxoglutarate aminotransferase activity	molecular_function	0.00527399967018112	0.286232094776027	2	5260	TR21066|c10_g1,TR3863|c0_g1
	GO:0009527	plastid outer membrane	cellular_component	0.00540507136330867	0.288358487081002	7	5260	TR11876|c0_g3,TR11876|c0_g4,TR11876|c0_g6,TR11876|c0_g7,TR11876|c0_g9,TR4054|c0_g1,TR4054|c0_g2
	GO:1900994	(-)-secologanin biosynthetic process	biological_process	0.00540603029518307	0.288358487081002	7	5260	TR11579|c0_g1,TR11789|c2_g2,TR17558|c0_g1,TR1894|c0_g2,TR2463|c1_g1,TR7278|c2_g1,TR7757|c0_g1
	GO:0070417	cellular response to cold	biological_process	0.00541035748055869	0.288358487081002	13	5260	TR10435|c0_g1,TR10435|c0_g2,TR13067|c0_g1,TR15105|c0_g1,TR15290|c0_g3,TR19014|c2_g1,TR19631|c0_g1,TR20522|c0_g1,TR2300|c0_g1,TR2554|c0_g1,TR7202|c0_g1,TR8322|c0_g1,TR8517|c0_g1
	GO:0007017	microtubule-based process	biological_process	0.00541295775921951	0.288358487081002	14	5260	TR11934|c0_g10,TR11934|c0_g3,TR13138|c0_g1,TR13635|c0_g2,TR14367|c0_g1,TR17050|c0_g1,TR17653|c0_g1,TR17859|c0_g1,TR17866|c0_g1,TR17866|c0_g2,TR18606|c0_g1,TR18727|c0_g1,TR589|c0_g1,TR7613|c0_g1
	GO:0007249	I-kappaB kinase/NF-kappaB signaling	biological_process	0.00567872350672503	0.301128640998813	4	5260	TR12635|c1_g1,TR15117|c0_g2,TR15117|c0_g3,TR17310|c0_g1
	GO:0051762	sesquiterpene biosynthetic process	biological_process	0.00575356988064624	0.303356538140503	4	5260	TR11290|c1_g7,TR11290|c1_g8,TR11429|c2_g1,TR12140|c1_g1
	GO:0004014	adenosylmethionine decarboxylase activity	molecular_function	0.00577322131409262	0.303356538140503	4	5260	TR1112|c0_g2,TR5484|c0_g1,TR7600|c0_g1,TR7600|c1_g1
	GO:0009269	response to desiccation	biological_process	0.00587255508742684	0.307179804573096	10	5260	TR10812|c0_g4,TR11286|c0_g6,TR13514|c0_g1,TR14709|c0_g1,TR19777|c0_g1,TR19789|c0_g1,TR20023|c0_g1,TR21650|c0_g1,TR5372|c0_g1,TR7324|c0_g1
	GO:0019199	transmembrane receptor protein kinase activity	molecular_function	0.00602677612559133	0.313826720774035	35	5260	TR10085|c0_g1,TR10567|c0_g1,TR11147|c0_g10,TR11147|c0_g11,TR11147|c0_g16,TR11147|c0_g17,TR11147|c0_g19,TR11147|c0_g1,TR11147|c0_g20,TR11147|c0_g23,TR11147|c0_g5,TR11147|c0_g6,TR11262|c4_g2,TR11264|c1_g3,TR11291|c0_g1,TR11293|c0_g22,TR12187|c0_g1,TR12400|c0_g10,TR12799|c0_g4,TR12799|c0_g8,TR12799|c0_g9,TR13307|c0_g1,TR13385|c0_g1,TR14355|c0_g1,TR18289|c0_g1,TR202|c0_g3,TR2048|c3_g1,TR20872|c1_g1,T…
	GO:0031154	culmination involved in sorocarp development	biological_process	0.00612998297622558	0.316755606744694	7	5260	TR13583|c0_g1,TR1954|c0_g1,TR19558|c0_g1,TR20156|c0_g1,TR3553|c0_g1,TR8347|c0_g2,TR8347|c0_g3
	GO:0098542	defense response to other organism	biological_process	0.00616655546512748	0.316755606744694	9	5260	TR11475|c0_g1,TR11499|c1_g2,TR17777|c1_g1,TR20827|c0_g1,TR21350|c0_g1,TR21639|c1_g2,TR5183|c0_g1,TR6314|c1_g1,TR9551|c0_g1
	GO:1903959	regulation of anion transmembrane transport	biological_process	0.00618973873708271	0.316755606744694	6	5260	TR10108|c0_g1,TR11876|c0_g3,TR11876|c0_g4,TR11876|c0_g6,TR11876|c0_g7,TR11876|c0_g9
	GO:0010266	response to vitamin B1	biological_process	0.00619262691386685	0.316755606744694	3	5260	TR12808|c0_g1,TR1938|c0_g1,TR9387|c0_g1
	GO:0050403	trans-zeatin O-beta-D-glucosyltransferase activity	molecular_function	0.00627011989960777	0.317906079120464	6	5260	TR11579|c0_g1,TR17558|c0_g1,TR1894|c0_g2,TR21249|c0_g1,TR2463|c1_g1,TR7278|c2_g1
	GO:0050502	cis-zeatin O-beta-D-glucosyltransferase activity	molecular_function	0.00627011989960777	0.317906079120464	6	5260	TR11579|c0_g1,TR17558|c0_g1,TR1894|c0_g2,TR21249|c0_g1,TR2463|c1_g1,TR7278|c2_g1
	GO:0010253	UDP-rhamnose biosynthetic process	biological_process	0.0064735027589653	0.319802102109587	3	5260	TR12962|c0_g1,TR3674|c0_g1,TR7665|c0_g1
	GO:0010280	UDP-L-rhamnose synthase activity	molecular_function	0.0064735027589653	0.319802102109587	3	5260	TR12962|c0_g1,TR3674|c0_g1,TR7665|c0_g1
	GO:0010489	UDP-4-keto-6-deoxy-glucose-3,5-epimerase activity	molecular_function	0.0064735027589653	0.319802102109587	3	5260	TR12962|c0_g1,TR3674|c0_g1,TR7665|c0_g1
	GO:0010490	UDP-4-keto-rhamnose-4-keto-reductase activity	molecular_function	0.0064735027589653	0.319802102109587	3	5260	TR12962|c0_g1,TR3674|c0_g1,TR7665|c0_g1
	GO:0050377	UDP-glucose 4,6-dehydratase activity	molecular_function	0.0064735027589653	0.319802102109587	3	5260	TR12962|c0_g1,TR3674|c0_g1,TR7665|c0_g1
	GO:0008830	dTDP-4-dehydrorhamnose 3,5-epimerase activity	molecular_function	0.0064735027589657	0.319802102109587	3	5260	TR12962|c0_g1,TR3210|c1_g1,TR7665|c0_g1
	GO:0009631	cold acclimation	biological_process	0.00658858836068133	0.32225824008197	17	5260	TR11084|c0_g1,TR13067|c0_g1,TR14928|c0_g1,TR15290|c0_g3,TR1645|c0_g1,TR16908|c0_g3,TR19455|c0_g1,TR19631|c0_g1,TR20184|c0_g1,TR21316|c0_g1,TR2300|c0_g1,TR505|c0_g1,TR511|c0_g1,TR5884|c0_g1,TR7606|c0_g1,TR8322|c0_g1,TR8517|c0_g1
	GO:0047461	(+)-delta-cadinene synthase activity	molecular_function	0.00661167544059901	0.32225824008197	3	5260	TR11290|c1_g8,TR33|c0_g7,TR33|c1_g1
	GO:0030775	glucuronoxylan 4-O-methyltransferase activity	molecular_function	0.00666475327189405	0.32225824008197	3	5260	TR13025|c0_g1,TR20083|c0_g1,TR8112|c0_g1
	GO:0010322	regulation of isopentenyl diphosphate biosynthetic process, methylerythritol 4-phosphate pathway	biological_process	0.00666475327191788	0.32225824008197	3	5260	TR1326|c0_g1,TR19674|c0_g1,TR6729|c0_g1
	GO:1902395	regulation of 1-deoxy-D-xylulose-5-phosphate synthase activity	biological_process	0.00666475327191788	0.32225824008197	3	5260	TR1326|c0_g1,TR19674|c0_g1,TR6729|c0_g1
	GO:0045017	glycerolipid biosynthetic process	biological_process	0.00669048249305128	0.32225824008197	5	5260	TR14169|c0_g1,TR15657|c0_g1,TR17333|c0_g1,TR8929|c0_g1,TR9575|c0_g1
	GO:0009695	jasmonic acid biosynthetic process	biological_process	0.00707156890871252	0.339200566741563	22	5260	TR11286|c0_g4,TR11286|c0_g6,TR11807|c0_g1,TR12112|c0_g1,TR12425|c1_g3,TR12796|c0_g1,TR13783|c0_g1,TR16487|c0_g1,TR17833|c0_g1,TR1881|c0_g1,TR19327|c0_g1,TR20170|c0_g1,TR21495|c0_g3,TR21495|c0_g4,TR21650|c0_g1,TR2722|c0_g1,TR2885|c0_g1,TR2937|c0_g1,TR3488|c0_g1,TR4386|c0_g1,TR8796|c0_g1,TR9225|c0_g1
	GO:0016757	transferase activity, transferring glycosyl groups	molecular_function	0.00710978812974772	0.339624589999519	36	5260	TR10471|c0_g1,TR10770|c0_g1,TR10808|c0_g2,TR11551|c0_g1,TR11713|c1_g1,TR12136|c0_g5,TR12362|c0_g1,TR12715|c0_g1,TR1273|c0_g1,TR1315|c0_g1,TR13235|c0_g1,TR13235|c1_g1,TR13250|c0_g1,TR13422|c0_g1,TR18169|c0_g1,TR18945|c7_g1,TR19149|c0_g1,TR1952|c0_g1,TR19784|c0_g1,TR20054|c0_g1,TR2017|c0_g1,TR20424|c0_g1,TR20717|c0_g1,TR21576|c1_g1,TR2497|c0_g1,TR2891|c0_g1,TR3899|c0_g2,TR3963|c0_g1,TR4866|c0_g1,TR…
	GO:0010951	negative regulation of endopeptidase activity	biological_process	0.00736216984636424	0.35023326511922	7	5260	TR16268|c0_g1,TR3849|c0_g2,TR4212|c0_g1,TR4212|c0_g2,TR5503|c0_g1,TR5992|c0_g1,TR6998|c0_g2
	GO:0016298	lipase activity	molecular_function	0.00761220732117895	0.360643920626347	14	5260	TR10035|c0_g1,TR10605|c0_g2,TR12509|c0_g1,TR13648|c0_g1,TR18987|c0_g1,TR19194|c0_g1,TR19642|c0_g1,TR20516|c0_g1,TR21560|c0_g1,TR4163|c0_g2,TR4327|c1_g1,TR530|c1_g1,TR7338|c0_g2,TR9131|c1_g1
	GO:0015995	chlorophyll biosynthetic process	biological_process	0.00780462841636663	0.368251038747748	26	5260	TR11286|c0_g6,TR11807|c0_g1,TR12027|c0_g1,TR12112|c0_g1,TR12425|c1_g3,TR13731|c1_g1,TR13783|c0_g1,TR15091|c0_g1,TR1696|c0_g1,TR17041|c0_g1,TR17642|c0_g1,TR17833|c0_g1,TR1810|c0_g1,TR1953|c0_g1,TR19913|c0_g1,TR20101|c0_g1,TR21040|c0_g1,TR21170|c0_g1,TR21650|c0_g1,TR3488|c0_g1,TR7695|c0_g1,TR779|c0_g1,TR8050|c0_g1,TR8852|c0_g1,TR9225|c0_g1,TR9704|c0_g1
	GO:0015074	DNA integration	biological_process	0.00793890122167416	0.373063813506314	106	5260	TR10433|c0_g1,TR10592|c3_g1,TR10665|c0_g3,TR11145|c1_g13,TR11187|c1_g1,TR11191|c1_g1,TR11191|c3_g4,TR11191|c3_g5,TR11193|c4_g1,TR11205|c6_g3,TR11205|c6_g5,TR11205|c6_g7,TR11243|c0_g7,TR11243|c0_g8,TR11272|c0_g1,TR11273|c2_g4,TR11274|c1_g10,TR11274|c1_g14,TR11274|c1_g16,TR11274|c1_g1,TR11280|c0_g1,TR11281|c1_g1,TR11296|c0_g1,TR11299|c4_g11,TR11299|c4_g14,TR11299|c4_g2,TR11299|c4_g3,TR11299|c4_g7,T…
	GO:0001676	long-chain fatty acid metabolic process	biological_process	0.00803789148014868	0.375060212066258	6	5260	TR15091|c0_g1,TR1887|c0_g1,TR20770|c0_g1,TR20884|c0_g1,TR2366|c17_g1,TR8221|c0_g1
	GO:0008356	asymmetric cell division	biological_process	0.0080462744457121	0.375060212066258	11	5260	TR10085|c0_g1,TR10093|c0_g1,TR12602|c0_g1,TR13027|c0_g1,TR13098|c2_g1,TR21049|c0_g1,TR5096|c0_g2,TR6890|c1_g1,TR7013|c0_g1,TR7729|c0_g1,TR8079|c0_g1
	GO:0009225	nucleotide-sugar metabolic process	biological_process	0.00827498359112603	0.384171928969546	3	5260	TR12962|c0_g1,TR21066|c0_g2,TR3674|c0_g1
	GO:0009108	coenzyme biosynthetic process	biological_process	0.00874418418929765	0.404331076913123	10	5260	TR11286|c0_g6,TR11807|c0_g1,TR12112|c0_g1,TR13783|c0_g1,TR17833|c0_g1,TR21650|c0_g1,TR2722|c0_g1,TR2937|c0_g1,TR3488|c0_g1,TR9225|c0_g1
	GO:0010264	myo-inositol hexakisphosphate biosynthetic process	biological_process	0.00889757298757504	0.408191649112439	12	5260	TR10394|c0_g1,TR12566|c0_g1,TR13531|c0_g1,TR18509|c0_g1,TR19064|c0_g1,TR19278|c0_g1,TR19286|c0_g1,TR19796|c0_g1,TR20571|c0_g1,TR21306|c0_g1,TR6971|c1_g1,TR9225|c0_g1
	GO:0008308	voltage-gated anion channel activity	molecular_function	0.00890005770525069	0.408191649112439	6	5260	TR10108|c0_g1,TR11876|c0_g3,TR11876|c0_g4,TR11876|c0_g6,TR11876|c0_g7,TR11876|c0_g9
	GO:0015112	nitrate transmembrane transporter activity	molecular_function	0.00893360616137086	0.408191649112439	8	5260	TR12420|c0_g1,TR14652|c0_g1,TR1572|c0_g1,TR19724|c0_g1,TR20868|c0_g1,TR21691|c0_g1,TR2485|c0_g1,TR5882|c0_g1
	GO:0048767	root hair elongation	biological_process	0.00930986088137159	0.423085065663604	26	5260	TR10625|c0_g2,TR10625|c0_g4,TR10625|c0_g5,TR10625|c0_g6,TR11511|c0_g1,TR1221|c0_g1,TR12799|c0_g8,TR14812|c0_g1,TR1514|c0_g1,TR17204|c0_g1,TR18231|c0_g1,TR18647|c1_g1,TR18897|c0_g1,TR19269|c0_g1,TR19324|c0_g1,TR19390|c0_g1,TR20139|c0_g1,TR20844|c0_g1,TR21531|c0_g4,TR21531|c0_g6,TR3525|c0_g1,TR6308|c0_g1,TR6868|c0_g1,TR7337|c0_g2,TR7743|c0_g1,TR940|c0_g1
	GO:0005783	endoplasmic reticulum	cellular_component	0.00933275880140302	0.423085065663604	158	5260	TR1003|c0_g1,TR10141|c1_g1,TR10203|c0_g1,TR10292|c0_g1,TR10326|c1_g1,TR10398|c1_g2,TR10435|c0_g1,TR10435|c0_g2,TR10525|c0_g1,TR10564|c0_g1,TR10567|c0_g1,TR10571|c0_g1,TR1077|c0_g1,TR10794|c1_g3,TR10874|c0_g1,TR1087|c0_g1,TR10899|c4_g1,TR11220|c0_g1,TR11264|c1_g3,TR11475|c0_g1,TR11511|c0_g1,TR11583|c0_g10,TR11583|c0_g2,TR11753|c0_g1,TR1186|c0_g1,TR12070|c2_g2,TR12224|c0_g1,TR12584|c0_g1,TR12585|c0…
	GO:0047262	polygalacturonate 4-alpha-galacturonosyltransferase activity	molecular_function	0.00970314562755865	0.438157669744445	8	5260	TR10770|c0_g1,TR12136|c0_g5,TR12715|c0_g1,TR19149|c0_g1,TR1952|c0_g1,TR20424|c0_g1,TR2587|c0_g1,TR7984|c0_g1
	GO:0010417	glucuronoxylan biosynthetic process	biological_process	0.00980524990965005	0.441045482317333	7	5260	TR1433|c0_g1,TR19288|c0_g1,TR21576|c1_g1,TR68|c0_g8,TR7984|c0_g1,TR9236|c0_g1,TR9570|c0_g1
	GO:0009698	phenylpropanoid metabolic process	biological_process	0.00987197819527683	0.441238080693832	10	5260	TR10108|c0_g1,TR10477|c3_g1,TR10477|c5_g1,TR12598|c0_g1,TR14656|c0_g1,TR20130|c0_g1,TR20666|c0_g2,TR21107|c0_g1,TR5049|c0_g2,TR8825|c0_g1
	GO:0050474	(S)-norcoclaurine synthase activity	molecular_function	0.00988587049305385	0.441238080693832	5	5260	TR16296|c0_g1,TR18096|c0_g1,TR18096|c1_g1,TR19022|c0_g1,TR3111|c0_g1
	GO:0015250	water channel activity	molecular_function	0.0100093599175704	0.441766477870075	7	5260	TR10815|c0_g1,TR13315|c0_g1,TR13548|c0_g1,TR14791|c0_g1,TR14922|c0_g1,TR2131|c0_g1,TR4253|c0_g1
	GO:0015254	glycerol channel activity	molecular_function	0.0100093599175704	0.441766477870075	7	5260	TR10815|c0_g1,TR13315|c0_g1,TR13548|c0_g1,TR14791|c0_g1,TR14922|c0_g1,TR2131|c0_g1,TR4253|c0_g1
	GO:0004568	chitinase activity	molecular_function	0.0100123544292353	0.441766477870075	7	5260	TR1157|c0_g4,TR1157|c0_g5,TR1157|c0_g8,TR12624|c0_g1,TR19749|c1_g1,TR3430|c0_g1,TR3647|c0_g1
	GO:0002764	immune response-regulating signaling pathway	biological_process	0.0101952849611721	0.448127354186879	22	5260	TR10567|c0_g1,TR11147|c0_g10,TR11147|c0_g11,TR11147|c0_g16,TR11147|c0_g17,TR11147|c0_g19,TR11147|c0_g1,TR11147|c0_g20,TR11147|c0_g23,TR11147|c0_g5,TR11147|c0_g6,TR11264|c1_g3,TR11291|c0_g1,TR12400|c0_g10,TR12799|c0_g4,TR12799|c0_g8,TR12799|c0_g9,TR13307|c0_g1,TR14355|c0_g1,TR2048|c3_g1,TR2679|c0_g1,TR9615|c0_g1
	GO:0080116	glucuronoxylan glucuronosyltransferase activity	molecular_function	0.0103203917303244	0.450225256835609	4	5260	TR1433|c0_g1,TR19288|c0_g1,TR21576|c1_g1,TR9570|c0_g1
	GO:0009828	plant-type cell wall loosening	biological_process	0.0103228038381908	0.450225256835609	4	5260	TR10753|c2_g1,TR8266|c0_g1,TR9335|c0_g1,TR9335|c0_g2
	GO:0000024	maltose biosynthetic process	biological_process	0.0104073128925484	0.450225256835609	4	5260	TR1935|c0_g1,TR21736|c2_g1,TR21736|c2_g2,TR458|c1_g1
	GO:1902382	11-oxo-beta-amyrin catabolic process	biological_process	0.0104377481688532	0.450225256835609	4	5260	TR10802|c0_g1,TR1350|c0_g2,TR14104|c2_g1,TR6955|c0_g2
	GO:1902386	glycyrrhetinate biosynthetic process	biological_process	0.0104377481688532	0.450225256835609	4	5260	TR10802|c0_g1,TR1350|c0_g2,TR14104|c2_g1,TR6955|c0_g2
	GO:0009718	anthocyanin-containing compound biosynthetic process	biological_process	0.0112798771047503	0.484741187103768	27	5260	TR10618|c1_g1,TR10|c3_g1,TR1150|c0_g1,TR12224|c0_g1,TR12673|c0_g1,TR13441|c0_g1,TR14656|c0_g1,TR17603|c0_g1,TR18419|c0_g2,TR1959|c0_g1,TR20023|c0_g1,TR20130|c0_g1,TR20328|c1_g2,TR210|c0_g1,TR21557|c0_g1,TR2173|c0_g1,TR21781|c0_g2,TR21781|c0_g3,TR5049|c0_g2,TR5857|c0_g1,TR7943|c0_g1,TR8098|c0_g1,TR8644|c0_g1,TR8669|c0_g1,TR8777|c0_g1,TR9229|c0_g1,TR94|c0_g1
	GO:0043419	urea catabolic process	biological_process	0.0118112738643862	0.505697503230757	2	5260	TR10375|c1_g1,TR62|c0_g1
	GO:0090332	stomatal closure	biological_process	0.01221487922067	0.521047984468434	12	5260	TR10108|c0_g1,TR11259|c0_g16,TR13144|c1_g1,TR14991|c0_g1,TR20274|c0_g1,TR2179|c0_g1,TR264|c0_g10,TR264|c0_g13,TR264|c0_g1,TR264|c0_g2,TR264|c0_g7,TR9523|c0_g1
	GO:0007389	pattern specification process	biological_process	0.0122832542007429	0.522038303531572	9	5260	TR13098|c2_g1,TR18231|c0_g1,TR19269|c0_g1,TR468|c0_g1,TR6823|c0_g1,TR7013|c0_g1,TR7337|c0_g2,TR7865|c0_g1,TR8079|c0_g1
	GO:0043086	negative regulation of catalytic activity	biological_process	0.012360313643755	0.522220091780329	10	5260	TR12427|c11_g1,TR13101|c0_g1,TR14924|c0_g2,TR16620|c0_g1,TR16812|c0_g1,TR1722|c0_g1,TR17653|c0_g1,TR18963|c3_g1,TR6701|c0_g1,TR989|c0_g1
	GO:0071949	FAD binding	molecular_function	0.0124213677861346	0.522220091780329	8	5260	TR12427|c5_g1,TR15086|c2_g1,TR18245|c1_g1,TR2076|c10_g1,TR21707|c6_g2,TR3148|c3_g1,TR8021|c1_g1,TR8444|c0_g1
	GO:0033807	icosanoyl-CoA synthase activity	molecular_function	0.0124230558165736	0.522220091780329	6	5260	TR13994|c0_g1,TR2994|c0_g1,TR2994|c0_g2,TR5119|c0_g6,TR5119|c0_g7,TR7832|c0_g1
	GO:0010817	regulation of hormone levels	biological_process	0.0124732379941879	0.522429823234825	9	5260	TR1221|c0_g1,TR12799|c0_g8,TR21531|c0_g4,TR21531|c0_g6,TR3525|c0_g1,TR6308|c0_g1,TR6868|c0_g1,TR7743|c0_g1,TR940|c0_g1
	GO:0005215	transporter activity	molecular_function	0.0128025797382053	0.522708967629149	58	5260	TR10496|c0_g1,TR1064|c0_g1,TR10708|c0_g1,TR1079|c0_g1,TR10815|c0_g1,TR12345|c0_g2,TR12406|c4_g2,TR12420|c0_g1,TR12628|c1_g1,TR12788|c0_g1,TR12817|c0_g1,TR13215|c0_g1,TR13315|c0_g1,TR13548|c0_g1,TR13681|c0_g1,TR14058|c0_g1,TR14652|c0_g1,TR14694|c0_g1,TR14706|c9_g1,TR14791|c0_g1,TR14922|c0_g1,TR14985|c2_g1,TR1572|c0_g1,TR16006|c0_g1,TR1609|c0_g1,TR1644|c0_g1,TR17408|c1_g1,TR18233|c4_g1,TR18957|c0_g…
	GO:0050829	defense response to Gram-negative bacterium	biological_process	0.0131055911364047	0.522708967629149	7	5260	TR10896|c5_g1,TR11701|c0_g1,TR11701|c0_g2,TR12881|c0_g1,TR17470|c0_g1,TR2096|c0_g1,TR425|c0_g4
	GO:0016829	lyase activity	molecular_function	0.0131288277532905	0.522708967629149	24	5260	TR11888|c0_g1,TR12160|c0_g2,TR12532|c1_g1,TR12532|c1_g6,TR12808|c0_g1,TR12985|c7_g1,TR13495|c0_g1,TR14028|c0_g1,TR14765|c0_g1,TR15216|c0_g1,TR19754|c0_g1,TR20628|c0_g1,TR21113|c0_g1,TR21495|c0_g3,TR21495|c0_g4,TR3254|c7_g1,TR3461|c1_g1,TR4174|c0_g1,TR8014|c0_g2,TR9367|c1_g1,TR9665|c19_g1,TR9665|c23_g1,TR9729|c0_g1,TR9959|c0_g1
	GO:0009617	response to bacterium	biological_process	0.0134250263136304	0.522708967629149	42	5260	TR1007|c0_g1,TR11192|c15_g13,TR11252|c0_g4,TR11259|c0_g17,TR11259|c0_g4,TR11259|c0_g5,TR11286|c0_g4,TR11286|c0_g6,TR11753|c0_g1,TR11876|c0_g3,TR11876|c0_g4,TR11876|c0_g6,TR11876|c0_g7,TR11876|c0_g9,TR13783|c0_g1,TR13917|c0_g1,TR14908|c1_g1,TR15915|c0_g1,TR15915|c0_g2,TR1938|c0_g1,TR2100|c1_g1,TR21515|c0_g1,TR21650|c0_g1,TR21752|c2_g2,TR2179|c0_g1,TR264|c0_g10,TR264|c0_g13,TR264|c0_g1,TR264|c0_g2,…
	GO:0009958	positive gravitropism	biological_process	0.0138333599655504	0.522708967629149	13	5260	TR10750|c5_g1,TR10750|c7_g1,TR11705|c1_g1,TR11705|c2_g1,TR13691|c0_g1,TR14837|c0_g1,TR18647|c1_g1,TR18897|c0_g1,TR19390|c0_g1,TR20844|c0_g1,TR217|c0_g1,TR3863|c0_g1,TR5846|c0_g1
	GO:0045597	positive regulation of cell differentiation	biological_process	0.0139055600448779	0.522708967629149	3	5260	TR13917|c0_g1,TR15190|c0_g1,TR18595|c0_g1
	GO:0005522	profilin binding	molecular_function	0.0140353439511687	0.522708967629149	3	5260	TR10471|c0_g1,TR11826|c0_g1,TR11826|c1_g2
	GO:0050662	coenzyme binding	molecular_function	0.0140558632051456	0.522708967629149	19	5260	TR10852|c0_g5,TR12962|c0_g1,TR13441|c0_g1,TR1509|c1_g2,TR1571|c1_g1,TR1959|c0_g1,TR1967|c0_g1,TR20519|c1_g1,TR21066|c0_g2,TR3306|c0_g1,TR3674|c0_g1,TR3740|c1_g1,TR4020|c0_g1,TR6395|c0_g1,TR7665|c0_g1,TR9030|c0_g2,TR9484|c0_g1,TR9658|c0_g1,TR9836|c0_g1
	GO:0045486	naringenin 3-dioxygenase activity	molecular_function	0.0141662185272463	0.522708967629149	5	5260	TR11290|c1_g5,TR1884|c1_g1,TR20524|c0_g1,TR6321|c0_g1,TR9810|c0_g3
	GO:0034007	S-linalool synthase activity	molecular_function	0.0141707932363058	0.522708967629149	2	5260	TR20973|c0_g1,TR21769|c2_g2
	GO:0045492	xylan biosynthetic process	biological_process	0.0143081733747589	0.522708967629149	22	5260	TR1144|c0_g1,TR13025|c0_g1,TR13514|c0_g1,TR1433|c0_g1,TR1833|c1_g1,TR18578|c0_g1,TR19288|c0_g1,TR1933|c0_g1,TR19642|c0_g1,TR20083|c0_g1,TR20285|c0_g1,TR21371|c0_g1,TR4939|c0_g1,TR508|c1_g1,TR6166|c0_g1,TR6919|c0_g1,TR7984|c0_g1,TR8112|c0_g1,TR8620|c0_g6,TR8819|c1_g1,TR8924|c0_g1,TR9570|c0_g1
	GO:0015398	high-affinity secondary active ammonium transmembrane transporter activity	molecular_function	0.0143966630022523	0.522708967629149	2	5260	TR10185|c0_g1,TR9549|c0_g1
	GO:0090406	pollen tube	cellular_component	0.0145178478962961	0.522708967629149	11	5260	TR12796|c0_g1,TR18897|c0_g1,TR19149|c0_g1,TR19390|c0_g1,TR20123|c0_g1,TR5054|c0_g3,TR5054|c0_g4,TR5846|c0_g1,TR6971|c1_g1,TR7984|c0_g1,TR9048|c0_g1
	GO:0010023	proanthocyanidin biosynthetic process	biological_process	0.0145493221525408	0.522708967629149	11	5260	TR10298|c0_g1,TR10751|c1_g2,TR11292|c1_g1,TR19695|c1_g1,TR20147|c0_g1,TR21577|c2_g4,TR21577|c2_g6,TR378|c0_g1,TR4867|c0_g1,TR4867|c0_g2,TR8669|c0_g1
	GO:0016161	beta-amylase activity	molecular_function	0.014668367186045	0.522708967629149	5	5260	TR1935|c0_g1,TR21736|c0_g1,TR21736|c2_g1,TR21736|c2_g2,TR458|c1_g1
	GO:0000139	Golgi membrane	cellular_component	0.014761275449865	0.522708967629149	77	5260	TR10083|c0_g1,TR10166|c0_g1,TR10203|c0_g1,TR10213|c0_g1,TR10525|c0_g1,TR10770|c0_g1,TR11511|c0_g1,TR11713|c1_g1,TR12136|c0_g5,TR12585|c0_g1,TR1258|c3_g1,TR12715|c0_g1,TR1273|c0_g1,TR13025|c0_g1,TR1315|c0_g1,TR13250|c0_g1,TR13422|c0_g1,TR13565|c0_g1,TR1392|c0_g1,TR1399|c0_g1,TR1433|c0_g1,TR1470|c0_g1,TR15206|c0_g2,TR15436|c0_g1,TR16415|c0_g1,TR1709|c0_g1,TR18570|c0_g2,TR18578|c0_g1,TR18791|c0_g3,T…
	GO:0032967	positive regulation of collagen biosynthetic process	biological_process	0.0148029690616921	0.522708967629149	2	5260	TR13583|c0_g1,TR1954|c0_g1
	GO:0045669	positive regulation of osteoblast differentiation	biological_process	0.0148029690616921	0.522708967629149	2	5260	TR13583|c0_g1,TR1954|c0_g1
	GO:0046850	regulation of bone remodeling	biological_process	0.0148029690616921	0.522708967629149	2	5260	TR13583|c0_g1,TR1954|c0_g1
	GO:0019725	cellular homeostasis	biological_process	0.014804828892412	0.522708967629149	5	5260	TR16811|c0_g1,TR18359|c1_g1,TR19510|c0_g1,TR4086|c0_g1,TR4086|c1_g1
	GO:0050062	long-chain-fatty-acyl-CoA reductase activity	molecular_function	0.0149365033849843	0.522708967629149	2	5260	TR1176|c0_g1,TR9652|c0_g1
	GO:0080019	fatty-acyl-CoA reductase (alcohol-forming) activity	molecular_function	0.0149365033849843	0.522708967629149	2	5260	TR1176|c0_g1,TR9652|c0_g1
	GO:0046208	spermine catabolic process	biological_process	0.0149397843016193	0.522708967629149	3	5260	TR14191|c0_g1,TR18822|c0_g1,TR20913|c0_g1
	GO:0046592	polyamine oxidase activity	molecular_function	0.0149397843016193	0.522708967629149	3	5260	TR14191|c0_g1,TR18822|c0_g1,TR20913|c0_g1
	GO:0052894	norspermine:oxygen oxidoreductase activity	molecular_function	0.0149397843016193	0.522708967629149	3	5260	TR14191|c0_g1,TR18822|c0_g1,TR20913|c0_g1
	GO:0052895	N1-acetylspermine:oxygen oxidoreductase (N1-acetylspermidine-forming) activity	molecular_function	0.0149397843016193	0.522708967629149	3	5260	TR14191|c0_g1,TR18822|c0_g1,TR20913|c0_g1
	GO:0052901	spermine:oxygen oxidoreductase (spermidine-forming) activity	molecular_function	0.0149397843016193	0.522708967629149	3	5260	TR14191|c0_g1,TR18822|c0_g1,TR20913|c0_g1
	GO:0052631	sphingolipid delta-8 desaturase activity	molecular_function	0.0149751221038815	0.522708967629149	2	5260	TR10435|c0_g1,TR10435|c0_g2
	GO:0016631	enoyl-[acyl-carrier-protein] reductase activity	molecular_function	0.0149888092921915	0.522708967629149	2	5260	TR14331|c0_g1,TR8324|c0_g1
	GO:1901038	cyanidin 3-O-glucoside metabolic process	biological_process	0.0149900311587638	0.522708967629149	2	5260	TR2173|c0_g1,TR21781|c0_g3
	GO:0033835	flavanone 7-O-glucoside 2''-O-beta-L-rhamnosyltransferase activity	molecular_function	0.014990457897242	0.522708967629149	2	5260	TR2401|c0_g1,TR9602|c0_g2
	GO:0047389	glycerophosphocholine phosphodiesterase activity	molecular_function	0.0149904578972424	0.522708967629149	2	5260	TR14384|c0_g1,TR749|c0_g1
	GO:0016150	translation release factor activity, codon nonspecific	molecular_function	0.0149904578972431	0.522708967629149	2	5260	TR10610|c0_g1,TR6767|c1_g1
	GO:0050643	10-deacetylbaccatin III 10-O-acetyltransferase activity	molecular_function	0.0149904578972455	0.522708967629149	2	5260	TR12446|c0_g1,TR244|c2_g1
	GO:0010166	wax metabolic process	biological_process	0.0149904578972493	0.522708967629149	2	5260	TR11037|c0_g1,TR11160|c0_g1
	GO:0010487	thermospermine synthase activity	molecular_function	0.0149904578972556	0.522708967629149	2	5260	TR17788|c0_g1,TR17788|c1_g1
	GO:0006703	estrogen biosynthetic process	biological_process	0.0149904578972563	0.522708967629149	2	5260	TR3406|c0_g1,TR8147|c8_g1
	GO:0050518	2-C-methyl-D-erythritol 4-phosphate cytidylyltransferase activity	molecular_function	0.0149904578972566	0.522708967629149	2	5260	TR14842|c1_g1,TR3488|c0_g1
	GO:0005859	muscle myosin complex	cellular_component	0.0149904578972676	0.522708967629149	2	5260	TR16200|c0_g1,TR17398|c0_g1
	GO:0007427	epithelial cell migration, open tracheal system	biological_process	0.0149904578972676	0.522708967629149	2	5260	TR16200|c0_g1,TR17398|c0_g1
	GO:0007527	adult somatic muscle development	biological_process	0.0149904578972676	0.522708967629149	2	5260	TR16200|c0_g1,TR17398|c0_g1
	GO:0030898	actin-dependent ATPase activity	molecular_function	0.0149904578972676	0.522708967629149	2	5260	TR16200|c0_g1,TR17398|c0_g1
	GO:0031033	myosin filament organization	biological_process	0.0149904578972676	0.522708967629149	2	5260	TR16200|c0_g1,TR17398|c0_g1
	GO:0060361	flight	biological_process	0.0149904578972676	0.522708967629149	2	5260	TR16200|c0_g1,TR17398|c0_g1
	GO:0071689	muscle thin filament assembly	biological_process	0.0149904578972676	0.522708967629149	2	5260	TR16200|c0_g1,TR17398|c0_g1
	GO:0004503	monophenol monooxygenase activity	molecular_function	0.0149904578972712	0.522708967629149	2	5260	TR18029|c1_g1,TR3573|c0_g1
	GO:0034003	vetispiradiene synthase activity	molecular_function	0.0149904578972716	0.522708967629149	2	5260	TR33|c0_g2,TR33|c0_g6
	GO:0051973	positive regulation of telomerase activity	biological_process	0.0150937518996714	0.522708967629149	3	5260	TR20411|c0_g1,TR496|c0_g1,TR8089|c0_g2
	GO:0015994	chlorophyll metabolic process	biological_process	0.0151028735983201	0.522708967629149	5	5260	TR11807|c0_g1,TR2722|c0_g1,TR2937|c0_g1,TR3542|c0_g1,TR9723|c0_g1
	GO:0004097	catechol oxidase activity	molecular_function	0.0151119063055446	0.522708967629149	3	5260	TR18029|c1_g1,TR3573|c0_g1,TR7044|c0_g1
	GO:0006557	S-adenosylmethioninamine biosynthetic process	biological_process	0.0151348022721802	0.522708967629149	3	5260	TR1112|c0_g2,TR5484|c0_g1,TR7600|c1_g1
	GO:0047325	inositol tetrakisphosphate 1-kinase activity	molecular_function	0.0151409440556464	0.522708967629149	3	5260	TR12566|c0_g1,TR18509|c0_g1,TR4386|c0_g1
	GO:0052726	inositol-1,3,4-trisphosphate 5-kinase activity	molecular_function	0.0151409440556464	0.522708967629149	3	5260	TR12566|c0_g1,TR18509|c0_g1,TR4386|c0_g1
	GO:0045491	xylan metabolic process	biological_process	0.015142974093515	0.522708967629149	3	5260	TR13025|c0_g1,TR20083|c0_g1,TR8112|c0_g1
	GO:0030784	3'-hydroxy-N-methyl-(S)-coclaurine 4'-O-methyltransferase activity	molecular_function	0.0151433032696566	0.522708967629149	3	5260	TR13927|c0_g1,TR7626|c0_g2,TR9374|c0_g1
	GO:0080039	xyloglucan endotransglucosylase activity	molecular_function	0.0151433032696602	0.522708967629149	3	5260	TR10753|c2_g1,TR9335|c0_g1,TR9335|c0_g2
	GO:0042972	licheninase activity	molecular_function	0.0151433032697097	0.522708967629149	3	5260	TR11615|c0_g2,TR11615|c0_g3,TR17029|c0_g1
	GO:0004768	stearoyl-CoA 9-desaturase activity	molecular_function	0.0151433032697098	0.522708967629149	3	5260	TR10141|c1_g1,TR3473|c0_g1,TR9279|c0_g1
	GO:0090307	mitotic spindle assembly	biological_process	0.015147707971952	0.522708967629149	6	5260	TR10124|c0_g1,TR1357|c0_g1,TR18542|c0_g1,TR20059|c0_g1,TR20059|c2_g1,TR425|c0_g4
	GO:0009044	xylan 1,4-beta-xylosidase activity	molecular_function	0.0152243854866615	0.523791357814901	6	5260	TR10813|c0_g1,TR11166|c0_g1,TR11736|c0_g1,TR21546|c1_g1,TR4062|c0_g1,TR9152|c1_g1
	GO:0045785	positive regulation of cell adhesion	biological_process	0.01539753285424	0.527344039631409	4	5260	TR12427|c11_g1,TR18963|c3_g1,TR8347|c0_g2,TR8347|c0_g3
	GO:0009620	response to fungus	biological_process	0.0154188828196727	0.527344039631409	33	5260	TR10687|c0_g1,TR10896|c5_g1,TR11286|c0_g4,TR11286|c0_g6,TR11539|c0_g1,TR11583|c0_g10,TR11583|c0_g2,TR11590|c0_g1,TR11701|c0_g1,TR11753|c0_g1,TR12796|c0_g1,TR13021|c0_g1,TR14172|c0_g1,TR16487|c0_g1,TR18876|c2_g1,TR2096|c0_g1,TR21495|c0_g3,TR21495|c0_g4,TR21650|c0_g1,TR21695|c2_g1,TR21695|c3_g2,TR2885|c0_g1,TR28|c4_g2,TR4386|c0_g1,TR5073|c0_g1,TR5372|c0_g1,TR5748|c0_g1,TR6221|c0_g1,TR7384|c0_g1,TR7…
	GO:0042732	D-xylose metabolic process	biological_process	0.0156244116897251	0.532797047590625	8	5260	TR10965|c0_g1,TR20519|c1_g1,TR2173|c0_g1,TR21781|c0_g3,TR3306|c0_g1,TR9390|c0_g1,TR9484|c0_g1,TR9885|c0_g1
	GO:0070001	aspartic-type peptidase activity	molecular_function	0.016486614730921	0.560544900851315	6	5260	TR10292|c0_g1,TR1077|c0_g1,TR20362|c0_g1,TR2279|c0_g1,TR8569|c0_g1,TR9578|c0_g1
	GO:0010204	defense response signaling pathway, resistance gene-independent	biological_process	0.0165815784157481	0.560953203693888	24	5260	TR10567|c0_g1,TR11147|c0_g10,TR11147|c0_g11,TR11147|c0_g16,TR11147|c0_g17,TR11147|c0_g19,TR11147|c0_g1,TR11147|c0_g20,TR11147|c0_g23,TR11147|c0_g5,TR11147|c0_g6,TR11264|c1_g3,TR11291|c0_g1,TR12400|c0_g10,TR12799|c0_g4,TR12799|c0_g8,TR12799|c0_g9,TR13307|c0_g1,TR14355|c0_g1,TR2048|c3_g1,TR2679|c0_g1,TR5340|c0_g1,TR7901|c0_g1,TR9615|c0_g1
	GO:0016311	dephosphorylation	biological_process	0.0166124160352122	0.560953203693888	28	5260	TR10495|c2_g2,TR10965|c0_g1,TR12318|c0_g1,TR13488|c0_g1,TR1362|c0_g1,TR13967|c0_g1,TR14019|c0_g1,TR14389|c5_g1,TR15193|c1_g1,TR18012|c0_g1,TR18169|c0_g1,TR19307|c0_g1,TR19447|c0_g1,TR19813|c0_g2,TR19913|c0_g1,TR20161|c0_g1,TR20183|c0_g1,TR20859|c0_g1,TR21160|c0_g1,TR21416|c0_g1,TR2274|c0_g1,TR3556|c2_g1,TR373|c1_g1,TR3963|c0_g1,TR779|c0_g1,TR7852|c0_g1,TR8217|c0_g1,TR9125|c0_g1
	GO:0030104	water homeostasis	biological_process	0.0166441997289796	0.560953203693888	4	5260	TR1003|c0_g1,TR10899|c4_g1,TR13315|c0_g1,TR14791|c0_g1
	GO:0034059	response to anoxia	biological_process	0.0168568527990103	0.562556937701315	4	5260	TR10182|c0_g1,TR11242|c2_g17,TR11796|c1_g1,TR19966|c0_g1
	GO:0030643	cellular phosphate ion homeostasis	biological_process	0.016920596950727	0.562556937701315	4	5260	TR14384|c0_g1,TR20859|c0_g1,TR373|c1_g1,TR749|c0_g1
	GO:0008652	cellular amino acid biosynthetic process	biological_process	0.0169226566893612	0.562556937701315	14	5260	TR11286|c0_g6,TR11807|c0_g1,TR12112|c0_g1,TR12425|c1_g3,TR13783|c0_g1,TR17833|c0_g1,TR20170|c0_g1,TR20958|c0_g1,TR21650|c0_g1,TR2722|c0_g1,TR2937|c0_g1,TR3254|c7_g1,TR3488|c0_g1,TR9225|c0_g1
	GO:0052725	inositol-1,3,4-trisphosphate 6-kinase activity	molecular_function	0.0169819590534332	0.562556937701315	4	5260	TR12566|c0_g1,TR18509|c0_g1,TR4386|c0_g1,TR6971|c1_g1
	GO:0051179	localization	biological_process	0.0169837691399445	0.562556937701315	4	5260	TR13091|c0_g1,TR1407|c1_g1,TR15093|c0_g1,TR15093|c1_g1
	GO:0090626	plant epidermis morphogenesis	biological_process	0.0169837691399445	0.562556937701315	4	5260	TR13091|c0_g1,TR1407|c1_g1,TR15093|c0_g1,TR15093|c1_g1
	GO:0009117	nucleotide metabolic process	biological_process	0.0176604353509877	0.583298950449764	10	5260	TR11286|c0_g6,TR13269|c0_g1,TR20170|c0_g1,TR20275|c1_g2,TR21650|c0_g1,TR2722|c0_g1,TR2937|c0_g1,TR3488|c0_g1,TR9225|c0_g1,TR9665|c19_g1
	GO:0042127	regulation of cell proliferation	biological_process	0.0177288593763569	0.583890639289704	19	5260	TR10093|c0_g1,TR10874|c0_g1,TR11084|c0_g1,TR11718|c0_g2,TR12962|c0_g1,TR13423|c0_g1,TR14826|c0_g1,TR15179|c0_g1,TR15|c0_g1,TR19010|c0_g1,TR1922|c1_g1,TR21496|c0_g1,TR334|c2_g5,TR334|c2_g9,TR3674|c0_g1,TR4075|c0_g1,TR4307|c0_g1,TR4473|c0_g1,TR7665|c0_g1
	GO:0010315	auxin efflux	biological_process	0.0183304315315134	0.601988035523564	13	5260	TR10750|c5_g1,TR10750|c7_g1,TR11705|c1_g1,TR11705|c2_g1,TR12962|c0_g1,TR13691|c0_g1,TR18647|c1_g1,TR19269|c0_g1,TR20844|c0_g1,TR3674|c0_g1,TR7337|c0_g2,TR7457|c2_g1,TR7665|c0_g1
	GO:0000287	magnesium ion binding	molecular_function	0.0185648481734192	0.607959333951066	68	5260	TR10070|c0_g1,TR10099|c0_g1,TR10375|c1_g1,TR10931|c2_g1,TR11242|c2_g17,TR11290|c1_g7,TR11290|c1_g8,TR11429|c1_g1,TR11429|c2_g1,TR12140|c1_g1,TR12406|c8_g3,TR12566|c0_g1,TR13078|c1_g1,TR13333|c14_g1,TR14384|c0_g1,TR14418|c4_g1,TR14418|c7_g1,TR14418|c8_g1,TR14569|c6_g1,TR14633|c0_g1,TR14633|c0_g3,TR15176|c0_g1,TR15263|c1_g1,TR15783|c0_g1,TR1591|c0_g1,TR16811|c0_g1,TR18432|c0_g2,TR18509|c0_g1,TR1923…
	GO:0009740	gibberellic acid mediated signaling pathway	biological_process	0.0188688656239072	0.616169736193128	16	5260	TR1025|c0_g1,TR12485|c0_g1,TR14013|c0_g1,TR16450|c0_g1,TR17387|c0_g1,TR17642|c0_g1,TR20101|c0_g1,TR20359|c0_g1,TR20434|c0_g1,TR3438|c0_g3,TR5078|c1_g11,TR5233|c0_g1,TR7265|c0_g1,TR7668|c0_g1,TR8694|c0_g1,TR9013|c0_g1
	GO:0009625	response to insect	biological_process	0.019456550982078	0.633571068599498	8	5260	TR1007|c0_g1,TR1268|c0_g1,TR13468|c0_g1,TR13468|c0_g2,TR3438|c0_g1,TR6982|c0_g2,TR7002|c0_g3,TR8546|c0_g1
	GO:0033068	macrolide biosynthetic process	biological_process	0.0200370678024812	0.647006993845482	1	5260	TR21066|c10_g1
	GO:0047310	glutamine-scyllo-inositol transaminase activity	molecular_function	0.0200370678024812	0.647006993845482	1	5260	TR21066|c10_g1
	GO:0047360	undecaprenyl-phosphate galactose phosphotransferase activity	molecular_function	0.0200370678024812	0.647006993845482	1	5260	TR21066|c10_g1
	GO:0006733	oxidoreduction coenzyme metabolic process	biological_process	0.0202830740050417	0.653126282725021	7	5260	TR11286|c0_g6,TR20170|c0_g1,TR21650|c0_g1,TR2722|c0_g1,TR2937|c0_g1,TR3488|c0_g1,TR9225|c0_g1
	GO:0007586	digestion	biological_process	0.0205198344436233	0.657468422205076	3	5260	TR5403|c0_g1,TR6673|c0_g1,TR932|c0_g1
	GO:0005789	endoplasmic reticulum membrane	cellular_component	0.020531669586162	0.657468422205076	123	5260	TR1007|c0_g1,TR10083|c0_g1,TR10137|c0_g1,TR10141|c1_g1,TR10166|c0_g1,TR10203|c0_g1,TR10228|c0_g1,TR10326|c1_g1,TR10390|c0_g1,TR10398|c1_g2,TR10435|c0_g1,TR10435|c0_g2,TR10471|c0_g1,TR10525|c0_g1,TR10859|c0_g1,TR1087|c0_g1,TR11220|c0_g1,TR11264|c1_g3,TR11475|c0_g1,TR11499|c1_g2,TR11753|c0_g1,TR11848|c0_g1,TR1186|c0_g1,TR12037|c0_g1,TR12224|c0_g1,TR12584|c0_g1,TR12900|c0_g1,TR13055|c0_g1,TR13583|c0…
	GO:0006032	chitin catabolic process	biological_process	0.0214751716797198	0.685781725462876	7	5260	TR1157|c0_g4,TR1157|c0_g5,TR1157|c0_g8,TR12624|c0_g1,TR19749|c1_g1,TR3430|c0_g1,TR3647|c0_g1
	GO:0010114	response to red light	biological_process	0.0218045930312695	0.692528294796507	18	5260	TR10137|c0_g1,TR10693|c0_g1,TR12485|c0_g1,TR12772|c0_g1,TR12788|c0_g1,TR12986|c0_g1,TR13713|c0_g1,TR13783|c0_g1,TR15185|c0_g1,TR15798|c0_g1,TR19494|c1_g1,TR19913|c0_g1,TR20576|c0_g1,TR20894|c0_g1,TR2825|c5_g1,TR3392|c0_g1,TR779|c0_g1,TR9723|c0_g1
	GO:0006631	fatty acid metabolic process	biological_process	0.0218062542652187	0.692528294796507	25	5260	TR10690|c0_g1,TR10978|c0_g1,TR11220|c0_g1,TR11807|c0_g1,TR12584|c0_g1,TR14105|c0_g1,TR1887|c0_g1,TR19049|c0_g1,TR20038|c0_g1,TR2076|c10_g1,TR20770|c0_g1,TR21431|c0_g1,TR21495|c0_g3,TR21495|c0_g4,TR21678|c0_g2,TR2366|c17_g1,TR3433|c0_g1,TR3484|c0_g1,TR4307|c0_g1,TR5139|c1_g1,TR5139|c1_g3,TR5139|c1_g6,TR7270|c0_g1,TR8221|c0_g1,TR9399|c0_g1
	GO:0009922	fatty acid elongase activity	molecular_function	0.0220295106753182	0.697701762758022	6	5260	TR2994|c0_g1,TR2994|c0_g2,TR5119|c0_g6,TR5119|c0_g7,TR7832|c0_g1,TR9556|c0_g1
	GO:0009636	response to toxic substance	biological_process	0.022213392013121	0.701603310578356	30	5260	TR10618|c1_g1,TR11292|c1_g1,TR13643|c0_g1,TR13781|c0_g1,TR13868|c1_g1,TR14390|c0_g1,TR14567|c0_g1,TR15105|c0_g1,TR1682|c0_g1,TR19222|c0_g1,TR19447|c0_g1,TR20130|c0_g1,TR20147|c0_g1,TR20328|c1_g2,TR20666|c0_g2,TR2076|c10_g1,TR21577|c2_g6,TR24|c3_g6,TR2694|c0_g1,TR3148|c3_g1,TR3519|c2_g1,TR5125|c0_g6,TR5125|c0_g8,TR5125|c0_g9,TR7146|c0_g1,TR8098|c0_g1,TR8741|c0_g1,TR94|c0_g15,TR94|c0_g1,TR9954|c0_g1
	GO:0010192	mucilage biosynthetic process	biological_process	0.0223105965893656	0.702753396656855	4	5260	TR12962|c0_g1,TR3674|c0_g1,TR7665|c0_g1,TR816|c0_g1
	GO:0009535	chloroplast thylakoid membrane	cellular_component	0.0226630455455699	0.711915235072793	76	5260	TR10072|c1_g1,TR10162|c0_g1,TR10394|c0_g1,TR10693|c0_g1,TR11286|c0_g4,TR11286|c0_g6,TR11568|c0_g1,TR11807|c0_g1,TR12593|c0_g1,TR12624|c0_g1,TR12684|c0_g1,TR12684|c0_g2,TR13360|c0_g1,TR13686|c0_g1,TR13686|c0_g4,TR13731|c1_g1,TR13824|c0_g1,TR14039|c0_g1,TR14120|c0_g1,TR14803|c0_g2,TR1507|c2_g2,TR15185|c0_g1,TR15261|c0_g1,TR15290|c0_g3,TR1672|c0_g1,TR17041|c0_g1,TR1728|c0_g1,TR17775|c0_g1,TR17903|c0…
	GO:0008643	carbohydrate transport	biological_process	0.0228116458035896	0.714641261489149	22	5260	TR10213|c0_g1,TR10496|c0_g1,TR11908|c0_g1,TR12070|c2_g2,TR12479|c0_g1,TR12628|c1_g1,TR12796|c0_g1,TR12817|c0_g1,TR13215|c0_g1,TR13238|c0_g1,TR13652|c0_g1,TR20187|c1_g5,TR20187|c1_g7,TR20187|c1_g9,TR20344|c0_g1,TR21068|c2_g1,TR3810|c0_g1,TR440|c0_g1,TR4433|c0_g1,TR5054|c0_g3,TR5054|c0_g4,TR5297|c0_g1
	GO:0042546	cell wall biogenesis	biological_process	0.0229456914332427	0.716897818833203	8	5260	TR10852|c0_g5,TR14433|c0_g1,TR1950|c0_g1,TR21064|c0_g1,TR21264|c0_g1,TR289|c1_g1,TR816|c0_g1,TR9570|c0_g1
	GO:0090558	plant epidermis development	biological_process	0.0234717387565247	0.731356603842116	11	5260	TR10567|c0_g1,TR11147|c0_g11,TR11147|c0_g20,TR11251|c2_g5,TR11251|c2_g6,TR11262|c4_g2,TR12400|c0_g10,TR13385|c0_g1,TR76|c0_g2,TR7910|c0_g2,TR8113|c0_g2
	GO:0060918	auxin transport	biological_process	0.0236009725860826	0.733406567459987	7	5260	TR10750|c5_g1,TR10750|c7_g1,TR11705|c1_g1,TR11705|c2_g1,TR13691|c0_g1,TR18647|c1_g1,TR21316|c0_g1
	GO:0010160	formation of organ boundary	biological_process	0.0238755157503574	0.739909809971453	7	5260	TR10750|c5_g1,TR10750|c7_g1,TR11705|c1_g1,TR11705|c2_g1,TR13691|c0_g1,TR15196|c0_g1,TR18647|c1_g1
	GO:0010037	response to carbon dioxide	biological_process	0.0239382585578999	0.739909809971453	8	5260	TR10108|c0_g1,TR11901|c0_g1,TR13575|c0_g1,TR18715|c0_g2,TR18715|c0_g3,TR1922|c0_g1,TR21255|c5_g2,TR334|c2_g7
	GO:0009742	brassinosteroid mediated signaling pathway	biological_process	0.0242338956407381	0.747050222951821	26	5260	TR10718|c0_g4,TR1082|c0_g1,TR11264|c1_g3,TR11293|c0_g22,TR1131|c2_g1,TR11578|c2_g1,TR12036|c0_g1,TR1221|c0_g1,TR17204|c0_g1,TR18776|c0_g1,TR19261|c2_g1,TR20434|c0_g1,TR2048|c3_g1,TR20941|c0_g1,TR21184|c0_g1,TR329|c0_g4,TR4021|c0_g1,TR4394|c0_g1,TR5096|c0_g2,TR6179|c0_g1,TR6890|c1_g1,TR7265|c0_g1,TR7910|c0_g2,TR9013|c0_g1,TR9300|c0_g1,TR9949|c1_g1
	GO:0031957	very long-chain fatty acid-CoA ligase activity	molecular_function	0.0248088579675905	0.762740420492943	3	5260	TR1887|c0_g1,TR20770|c0_g1,TR8221|c0_g1
	GO:0008865	fructokinase activity	molecular_function	0.0253730181725151	0.774609450482894	4	5260	TR13144|c1_g1,TR1374|c0_g1,TR13784|c0_g1,TR19205|c0_g1
	GO:0010334	sesquiterpene synthase activity	molecular_function	0.0254538138853155	0.774609450482894	4	5260	TR11290|c1_g7,TR11290|c1_g8,TR11429|c2_g1,TR12140|c1_g1
	GO:0010036	response to boron-containing substance	biological_process	0.0254956388585435	0.774609450482894	3	5260	TR4253|c0_g1,TR9069|c2_g1,TR9990|c1_g1
	GO:0040008	regulation of growth	biological_process	0.0255006442822434	0.774609450482894	30	5260	TR10874|c0_g1,TR11731|c0_g1,TR12078|c0_g1,TR12078|c1_g1,TR12563|c0_g2,TR12563|c0_g3,TR12563|c0_g4,TR12800|c1_g1,TR13423|c0_g1,TR13494|c0_g1,TR13575|c0_g1,TR14104|c1_g1,TR14868|c0_g1,TR1525|c0_g1,TR1791|c0_g1,TR19010|c0_g1,TR1922|c0_g1,TR1922|c1_g1,TR20434|c0_g1,TR2093|c1_g1,TR20970|c0_g1,TR21386|c0_g1,TR21496|c0_g1,TR2906|c0_g1,TR334|c2_g9,TR4075|c0_g1,TR7265|c0_g1,TR9013|c0_g1,TR9398|c0_g1,TR972…
	GO:0030570	pectate lyase activity	molecular_function	0.0255595710337037	0.774609450482894	4	5260	TR15584|c0_g1,TR20009|c0_g1,TR21151|c0_g1,TR3307|c1_g1
	GO:0015929	hexosaminidase activity	molecular_function	0.0255969558896596	0.774609450482894	4	5260	TR11758|c0_g2,TR11758|c0_g3,TR11758|c0_g4,TR11758|c0_g5
	GO:0005774	vacuolar membrane	cellular_component	0.0261174209398979	0.788296047167675	124	5260	TR10083|c0_g1,TR10357|c0_g2,TR10496|c0_g1,TR10708|c0_g1,TR10770|c0_g1,TR10802|c0_g1,TR11158|c0_g1,TR11259|c0_g16,TR11259|c0_g17,TR11259|c0_g4,TR11259|c0_g5,TR11524|c0_g3,TR11615|c0_g2,TR11876|c0_g3,TR11876|c0_g4,TR11876|c0_g6,TR11876|c0_g7,TR11876|c0_g9,TR11898|c1_g1,TR12417|c1_g7,TR1258|c3_g1,TR12628|c1_g1,TR12817|c0_g1,TR12884|c0_g1,TR12924|c1_g1,TR12996|c0_g1,TR13060|c0_g1,TR13106|c0_g7,TR1314…
	GO:0006868	glutamine transport	biological_process	0.0263203202014448	0.7902932507239	3	5260	TR2619|c0_g1,TR3973|c1_g1,TR9001|c0_g1
	GO:0015186	L-glutamine transmembrane transporter activity	molecular_function	0.0263203202014448	0.7902932507239	3	5260	TR2619|c0_g1,TR3973|c1_g1,TR9001|c0_g1
	GO:0015810	aspartate transport	biological_process	0.0264229871090119	0.79070404537253	3	5260	TR17149|c0_g1,TR2003|c0_g1,TR2619|c0_g1
	GO:0008307	structural constituent of muscle	molecular_function	0.0264708015189593	0.79070404537253	2	5260	TR16200|c0_g1,TR17398|c0_g1
	GO:0047497	mitochondrion transport along microtubule	biological_process	0.0272682605684688	0.796058541878271	3	5260	TR16811|c0_g1,TR17310|c0_g1,TR4086|c0_g1
	GO:0007164	establishment of tissue polarity	biological_process	0.0274174348241403	0.796058541878271	3	5260	TR18897|c0_g1,TR19390|c0_g1,TR5846|c0_g1
	GO:0047082	3,9-dihydroxypterocarpan 6a-monooxygenase activity	molecular_function	0.0275173032770446	0.796058541878271	3	5260	TR12224|c0_g1,TR17939|c0_g1,TR1981|c0_g1
	GO:0010132	dhurrin biosynthetic process	biological_process	0.0275211222529742	0.796058541878271	3	5260	TR1007|c0_g1,TR4805|c0_g1,TR5183|c0_g1
	GO:0006597	spermine biosynthetic process	biological_process	0.0275328430554129	0.796058541878271	3	5260	TR1112|c0_g2,TR5484|c0_g1,TR7600|c1_g1
	GO:0044347	cell wall polysaccharide catabolic process	biological_process	0.0275386441906433	0.796058541878271	3	5260	TR10522|c0_g1,TR5064|c0_g16,TR550|c3_g1
	GO:0031407	oxylipin metabolic process	biological_process	0.0275420007357121	0.796058541878271	3	5260	TR21495|c0_g3,TR21495|c0_g4,TR5372|c0_g1
	GO:0030388	fructose 1,6-bisphosphate metabolic process	biological_process	0.0275452782656343	0.796058541878271	3	5260	TR18764|c0_g1,TR19913|c0_g1,TR779|c0_g1
	GO:0001726	ruffle	cellular_component	0.0275452782656343	0.796058541878271	3	5260	TR13302|c0_g1,TR8347|c0_g2,TR8347|c0_g3
	GO:0002215	defense response to nematode	biological_process	0.0275452782656345	0.796058541878271	3	5260	TR11615|c0_g2,TR17029|c0_g1,TR5064|c0_g16
	GO:0030430	host cell cytoplasm	cellular_component	0.0275452782656794	0.796058541878271	3	5260	TR15263|c1_g1,TR16597|c0_g1,TR18960|c3_g1
	GO:0034426	etioplast membrane	cellular_component	0.0275452782656797	0.796058541878271	3	5260	TR4054|c0_g1,TR4054|c0_g2,TR6241|c0_g1
	GO:0047998	hyoscyamine (6S)-dioxygenase activity	molecular_function	0.0275452782656841	0.796058541878271	3	5260	TR11290|c1_g5,TR14291|c0_g1,TR1884|c1_g1
	GO:0004872	receptor activity	molecular_function	0.0278754354805429	0.803591107618644	23	5260	TR13276|c0_g1,TR14154|c1_g1,TR14706|c9_g1,TR16812|c0_g1,TR16937|c0_g1,TR1722|c0_g1,TR18945|c3_g1,TR19127|c4_g1,TR19233|c5_g1,TR3225|c0_g1,TR3491|c5_g1,TR3506|c16_g1,TR3506|c8_g1,TR3509|c14_g1,TR3546|c0_g1,TR6803|c0_g1,TR6890|c1_g1,TR8102|c0_g1,TR8162|c1_g1,TR8509|c7_g1,TR8562|c16_g1,TR9417|c3_g1,TR989|c0_g1
	GO:0015114	phosphate ion transmembrane transporter activity	molecular_function	0.0287132607639916	0.82568481201926	8	5260	TR11486|c0_g2,TR12887|c1_g1,TR4276|c0_g1,TR57|c3_g5,TR57|c3_g6,TR57|c3_g8,TR7202|c0_g1,TR7444|c0_g1
	GO:0010021	amylopectin biosynthetic process	biological_process	0.0289728018222664	0.831080866167246	4	5260	TR10311|c0_g1,TR11711|c0_g1,TR13675|c0_g1,TR7525|c0_g1
	GO:0002237	response to molecule of bacterial origin	biological_process	0.0293290904799019	0.83921852957343	13	5260	TR10185|c0_g1,TR10567|c0_g1,TR11262|c4_g2,TR1221|c0_g1,TR1432|c0_g1,TR21316|c0_g1,TR21562|c0_g1,TR21676|c2_g1,TR21752|c2_g2,TR695|c0_g1,TR7510|c2_g1,TR8671|c0_g1,TR8796|c0_g1
	GO:0004674	protein serine/threonine kinase activity	molecular_function	0.0297420253962547	0.847542241378955	167	5260	TR10085|c0_g1,TR10448|c0_g1,TR10567|c0_g1,TR10687|c0_g1,TR10859|c0_g1,TR10889|c0_g1,TR10905|c0_g2,TR1093|c0_g1,TR11143|c2_g18,TR11147|c0_g10,TR11147|c0_g11,TR11147|c0_g16,TR11147|c0_g17,TR11147|c0_g19,TR11147|c0_g1,TR11147|c0_g20,TR11147|c0_g23,TR11147|c0_g5,TR11147|c0_g6,TR11223|c2_g1,TR11223|c2_g6,TR11232|c1_g1,TR11232|c6_g2,TR11244|c0_g2,TR11244|c0_g4,TR11251|c2_g5,TR11251|c2_g6,TR11262|c4_g2,…
	GO:0090404	pollen tube tip	cellular_component	0.0297666219723059	0.847542241378955	5	5260	TR13101|c0_g1,TR1354|c0_g1,TR16347|c0_g1,TR17204|c0_g1,TR19813|c0_g2
	GO:0015299	solute:proton antiporter activity	molecular_function	0.0303211044884492	0.861208766305831	12	5260	TR1003|c0_g1,TR10298|c0_g1,TR10899|c4_g1,TR11140|c0_g1,TR11292|c1_g1,TR20147|c0_g1,TR21577|c2_g4,TR21577|c2_g6,TR2498|c0_g1,TR4867|c0_g1,TR4867|c0_g2,TR8145|c4_g1
	GO:0004190	aspartic-type endopeptidase activity	molecular_function	0.030687130857191	0.869468707620411	63	5260	TR10292|c0_g1,TR10564|c0_g1,TR1077|c0_g1,TR11145|c1_g13,TR11187|c1_g1,TR11191|c1_g1,TR11191|c3_g4,TR11191|c3_g5,TR11193|c4_g1,TR11205|c6_g3,TR11205|c6_g5,TR11243|c0_g7,TR11273|c2_g4,TR11274|c1_g10,TR11274|c1_g16,TR11280|c0_g1,TR11296|c0_g1,TR11299|c4_g11,TR11299|c4_g14,TR11299|c4_g2,TR11299|c4_g3,TR11299|c4_g7,TR11505|c5_g2,TR11507|c0_g1,TR11518|c0_g1,TR11600|c2_g1,TR11600|c3_g2,TR11600|c3_g8,TR1…
	GO:0031037	myosin II filament disassembly	biological_process	0.0311122213682837	0.879357650409192	2	5260	TR11756|c0_g1,TR8320|c0_g1
	GO:0009612	response to mechanical stimulus	biological_process	0.0312588213522246	0.881346280077358	9	5260	TR10753|c2_g1,TR1514|c0_g1,TR20058|c0_g1,TR7221|c1_g1,TR7675|c1_g1,TR8311|c0_g2,TR8796|c0_g1,TR9335|c0_g1,TR9335|c0_g2
	GO:0003825	alpha,alpha-trehalose-phosphate synthase (UDP-forming) activity	molecular_function	0.0313542640319085	0.881886355739323	3	5260	TR18169|c0_g1,TR3963|c0_g1,TR8388|c0_g1
	GO:0010289	homogalacturonan biosynthetic process	biological_process	0.0327104692000326	0.914263194312621	6	5260	TR10083|c0_g1,TR10770|c0_g1,TR12136|c0_g5,TR20424|c0_g1,TR2587|c0_g1,TR7984|c0_g1
	GO:0006766	vitamin metabolic process	biological_process	0.0327381819225503	0.914263194312621	14	5260	TR11286|c0_g6,TR11807|c0_g1,TR12112|c0_g1,TR12425|c1_g3,TR13783|c0_g1,TR17833|c0_g1,TR19214|c11_g1,TR19652|c0_g1,TR20170|c0_g1,TR21650|c0_g1,TR2937|c0_g1,TR3488|c0_g1,TR8562|c5_g1,TR9225|c0_g1
	GO:0030867	rough endoplasmic reticulum membrane	cellular_component	0.0327426438101579	0.914263194312621	2	5260	TR13583|c0_g1,TR1954|c0_g1
	GO:0016998	cell wall macromolecule catabolic process	biological_process	0.0328381950720537	0.914426186152452	7	5260	TR1157|c0_g4,TR1157|c0_g5,TR1157|c0_g8,TR19749|c1_g1,TR21064|c0_g1,TR3430|c0_g1,TR3647|c0_g1
	GO:0005982	starch metabolic process	biological_process	0.0329394037816927	0.914426186152452	7	5260	TR10913|c0_g1,TR13098|c2_g1,TR13675|c0_g1,TR1853|c0_g1,TR20832|c0_g1,TR468|c0_g1,TR7525|c0_g1
	GO:0045431	flavonol synthase activity	molecular_function	0.0329857888949457	0.914426186152452	4	5260	TR18096|c0_g1,TR18096|c1_g1,TR6321|c0_g1,TR9810|c0_g3
	GO:0009826	unidimensional cell growth	biological_process	0.0331359752926163	0.916392043977618	27	5260	TR11621|c4_g1,TR11621|c4_g3,TR12362|c0_g1,TR12623|c0_g1,TR13494|c0_g1,TR13994|c0_g1,TR1509|c1_g2,TR16450|c0_g1,TR16908|c0_g3,TR17387|c0_g1,TR18649|c1_g1,TR19269|c0_g1,TR19784|c0_g1,TR19801|c0_g1,TR21122|c0_g1,TR21184|c0_g1,TR21691|c0_g1,TR21695|c2_g1,TR21695|c3_g2,TR329|c0_g4,TR5073|c0_g1,TR7337|c0_g2,TR830|c0_g1,TR8515|c0_g1,TR8694|c0_g1,TR8712|c0_g1,TR9013|c0_g1
	GO:0012505	endomembrane system	cellular_component	0.0339522154275344	0.936499319933345	35	5260	TR1003|c0_g1,TR10567|c0_g1,TR10687|c0_g1,TR10899|c4_g1,TR11147|c0_g10,TR11147|c0_g11,TR11147|c0_g16,TR11147|c0_g17,TR11147|c0_g19,TR11147|c0_g1,TR11147|c0_g20,TR11147|c0_g23,TR11147|c0_g5,TR11147|c0_g6,TR11247|c1_g1,TR11264|c1_g3,TR11291|c0_g1,TR12400|c0_g10,TR12585|c0_g1,TR12799|c0_g4,TR12799|c0_g8,TR12799|c0_g9,TR13101|c0_g1,TR13307|c0_g1,TR14355|c0_g1,TR15780|c0_g2,TR17942|c0_g1,TR19522|c0_g1,…
	GO:0071482	cellular response to light stimulus	biological_process	0.0340250617968862	0.936499319933345	6	5260	TR11429|c1_g1,TR12986|c0_g1,TR13675|c0_g1,TR20185|c0_g1,TR20598|c0_g1,TR7525|c0_g1
	GO:0010098	suspensor development	biological_process	0.0347774518535167	0.940385529948784	5	5260	TR12800|c1_g1,TR1572|c0_g1,TR19724|c0_g1,TR20868|c0_g1,TR2485|c0_g1
	GO:0008073	ornithine decarboxylase inhibitor activity	molecular_function	0.03493259127869	0.940385529948784	2	5260	TR12427|c11_g1,TR18963|c3_g1
	GO:0010967	regulation of polyamine biosynthetic process	biological_process	0.03493259127869	0.940385529948784	2	5260	TR12427|c11_g1,TR18963|c3_g1
	GO:0004133	glycogen debranching enzyme activity	molecular_function	0.035004372443439	0.940385529948784	2	5260	TR10311|c0_g1,TR11711|c0_g1
	GO:0010368	chloroplast isoamylase complex	cellular_component	0.035004372443439	0.940385529948784	2	5260	TR10311|c0_g1,TR11711|c0_g1
	GO:0019156	isoamylase activity	molecular_function	0.035004372443439	0.940385529948784	2	5260	TR10311|c0_g1,TR11711|c0_g1
	GO:0009651	response to salt stress	biological_process	0.0352534941384824	0.940385529948784	110	5260	TR10562|c0_g1,TR10751|c1_g2,TR10812|c0_g4,TR1082|c0_g1,TR10931|c2_g1,TR11286|c0_g6,TR1146|c0_g1,TR1146|c0_g2,TR1146|c0_g3,TR11578|c2_g1,TR11731|c0_g1,TR1176|c0_g1,TR11879|c0_g2,TR11887|c0_g1,TR11887|c0_g2,TR11908|c0_g1,TR12160|c0_g2,TR12699|c0_g1,TR12701|c0_g1,TR12800|c0_g1,TR12884|c0_g1,TR13067|c0_g1,TR13138|c0_g1,TR13276|c0_g1,TR13597|c2_g1,TR13652|c0_g1,TR13679|c0_g1,TR13808|c0_g1,TR1399|c0_g1…
	GO:0015804	neutral amino acid transport	biological_process	0.035335367195164	0.940385529948784	4	5260	TR17149|c0_g1,TR2619|c0_g1,TR3973|c1_g1,TR9001|c0_g1
	GO:0008810	cellulase activity	molecular_function	0.0354166497694071	0.940385529948784	4	5260	TR12122|c0_g1,TR15740|c0_g2,TR4685|c0_g1,TR9893|c0_g1
	GO:0010311	lateral root formation	biological_process	0.0354203039606765	0.940385529948784	14	5260	TR10085|c0_g1,TR12885|c1_g2,TR14837|c0_g1,TR1887|c0_g1,TR18897|c0_g1,TR19390|c0_g1,TR20770|c0_g1,TR21049|c0_g1,TR21316|c0_g1,TR21695|c2_g1,TR21695|c3_g2,TR5054|c0_g3,TR5054|c0_g4,TR5846|c0_g1
	GO:0006085	acetyl-CoA biosynthetic process	biological_process	0.0356245134597956	0.940385529948784	4	5260	TR21113|c0_g1,TR8345|c0_g1,TR9341|c0_g1,TR9959|c0_g1
	GO:0010112	regulation of systemic acquired resistance	biological_process	0.0356998207050811	0.940385529948784	4	5260	TR1007|c0_g1,TR21008|c0_g1,TR21333|c0_g2,TR21752|c2_g2
	GO:0004356	glutamate-ammonia ligase activity	molecular_function	0.03575604586157	0.940385529948784	4	5260	TR15152|c1_g1,TR18627|c4_g1,TR18774|c0_g2,TR7283|c0_g2
	GO:0036464	cytoplasmic ribonucleoprotein granule	cellular_component	0.0359349802205459	0.940385529948784	4	5260	TR16200|c0_g1,TR17168|c0_g1,TR17807|c0_g1,TR9085|c0_g1
	GO:0004614	phosphoglucomutase activity	molecular_function	0.0359985392560463	0.940385529948784	4	5260	TR10099|c0_g1,TR18432|c0_g2,TR3235|c3_g1,TR7346|c0_g1
	GO:0016868	intramolecular transferase activity, phosphotransferases	molecular_function	0.0360126904511532	0.940385529948784	4	5260	TR10099|c0_g1,TR18432|c0_g2,TR3235|c3_g1,TR7346|c0_g1
	GO:0070825	micropyle	cellular_component	0.0363131825536564	0.940385529948784	2	5260	TR21676|c2_g1,TR695|c0_g1
	GO:0005460	UDP-glucose transmembrane transporter activity	molecular_function	0.0363962287090849	0.940385529948784	4	5260	TR10213|c0_g1,TR14058|c0_g1,TR20344|c0_g1,TR3810|c0_g1
	GO:0033799	myricetin 3'-O-methyltransferase activity	molecular_function	0.0364068359408033	0.940385529948784	4	5260	TR11681|c0_g3,TR20521|c0_g2,TR518|c0_g1,TR9525|c0_g1
	GO:0008236	serine-type peptidase activity	molecular_function	0.0365657739985613	0.940385529948784	22	5260	TR10093|c0_g1,TR10874|c0_g1,TR11718|c0_g2,TR11901|c0_g1,TR13575|c0_g1,TR14671|c1_g1,TR14826|c0_g1,TR15|c0_g1,TR18600|c0_g3,TR1876|c1_g1,TR19010|c0_g1,TR1922|c0_g1,TR1922|c1_g1,TR21267|c0_g1,TR21496|c0_g1,TR3259|c0_g1,TR334|c2_g5,TR334|c2_g7,TR334|c2_g9,TR4075|c0_g1,TR4473|c0_g1,TR849|c0_g1
	GO:0005768	endosome	cellular_component	0.0368688630130925	0.940385529948784	79	5260	TR10083|c0_g1,TR10166|c0_g1,TR10213|c0_g1,TR10254|c0_g1,TR10326|c1_g1,TR10669|c0_g1,TR10770|c0_g1,TR1087|c0_g1,TR11147|c0_g11,TR11147|c0_g16,TR11147|c0_g23,TR11291|c0_g1,TR11293|c0_g22,TR11511|c0_g1,TR11713|c1_g1,TR12136|c0_g5,TR1221|c0_g1,TR12362|c0_g1,TR12479|c0_g1,TR12585|c0_g1,TR1258|c3_g1,TR1315|c0_g1,TR13307|c0_g1,TR13422|c0_g1,TR1362|c0_g1,TR14027|c0_g3,TR1433|c0_g1,TR1470|c0_g1,TR14837|c0…
	GO:0019886	antigen processing and presentation of exogenous peptide antigen via MHC class II	biological_process	0.0369109320423743	0.940385529948784	6	5260	TR13423|c0_g1,TR1357|c0_g1,TR1392|c0_g1,TR16665|c0_g1,TR18542|c0_g1,TR6954|c1_g1
	GO:0046902	regulation of mitochondrial membrane permeability	biological_process	0.0369581919406625	0.940385529948784	2	5260	TR5122|c0_g6,TR7969|c0_g1
	GO:0010374	stomatal complex development	biological_process	0.0376094545546767	0.940385529948784	3	5260	TR13917|c0_g1,TR17732|c0_g1,TR2176|c0_g1
	GO:0006313	transposition, DNA-mediated	biological_process	0.0376977300530122	0.940385529948784	14	5260	TR11191|c3_g5,TR11600|c2_g1,TR12427|c1_g1,TR12427|c4_g1,TR12985|c0_g2,TR12985|c0_g3,TR19250|c6_g1,TR19302|c0_g1,TR19302|c0_g4,TR21066|c1_g1,TR21066|c1_g3,TR21066|c1_g5,TR222|c0_g5,TR5116|c36_g1
	GO:0010359	regulation of anion channel activity	biological_process	0.0384908374645694	0.940385529948784	25	5260	TR10567|c0_g1,TR11147|c0_g10,TR11147|c0_g11,TR11147|c0_g16,TR11147|c0_g17,TR11147|c0_g19,TR11147|c0_g1,TR11147|c0_g20,TR11147|c0_g23,TR11147|c0_g5,TR11147|c0_g6,TR11264|c1_g3,TR11291|c0_g1,TR12400|c0_g10,TR12799|c0_g4,TR12799|c0_g8,TR12799|c0_g9,TR13307|c0_g1,TR14355|c0_g1,TR19739|c0_g1,TR20301|c0_g2,TR2048|c3_g1,TR2679|c0_g1,TR7510|c3_g1,TR9615|c0_g1
	GO:0002755	MyD88-dependent toll-like receptor signaling pathway	biological_process	0.0390916373197804	0.940385529948784	2	5260	TR13679|c0_g1,TR17310|c0_g1
	GO:0034134	toll-like receptor 2 signaling pathway	biological_process	0.0390916373197804	0.940385529948784	2	5260	TR13679|c0_g1,TR17310|c0_g1
	GO:0034146	toll-like receptor 5 signaling pathway	biological_process	0.0390916373197804	0.940385529948784	2	5260	TR13679|c0_g1,TR17310|c0_g1
	GO:0034166	toll-like receptor 10 signaling pathway	biological_process	0.0390916373197804	0.940385529948784	2	5260	TR13679|c0_g1,TR17310|c0_g1
	GO:0038123	toll-like receptor TLR1:TLR2 signaling pathway	biological_process	0.0390916373197804	0.940385529948784	2	5260	TR13679|c0_g1,TR17310|c0_g1
	GO:0038124	toll-like receptor TLR6:TLR2 signaling pathway	biological_process	0.0390916373197804	0.940385529948784	2	5260	TR13679|c0_g1,TR17310|c0_g1
	GO:2000122	negative regulation of stomatal complex development	biological_process	0.0391386123945692	0.940385529948784	7	5260	TR11901|c0_g1,TR13575|c0_g1,TR18715|c0_g2,TR18715|c0_g3,TR1922|c0_g1,TR21255|c5_g2,TR334|c2_g7
	GO:0046577	long-chain-alcohol oxidase activity	molecular_function	0.0391554078427724	0.940385529948784	2	5260	TR10571|c0_g1,TR20879|c0_g1
	GO:0042545	cell wall modification	biological_process	0.0394704972288035	0.940385529948784	12	5260	TR10292|c0_g1,TR10896|c5_g1,TR11701|c0_g1,TR11701|c0_g2,TR12881|c0_g1,TR15216|c0_g1,TR17437|c0_g1,TR17437|c0_g2,TR17470|c0_g1,TR2096|c0_g1,TR9916|c0_g1,TR9999|c0_g1
	GO:0098656	anion transmembrane transport	biological_process	0.0396473442068721	0.940385529948784	9	5260	TR10108|c0_g1,TR10213|c0_g1,TR1672|c0_g1,TR20344|c0_g1,TR2240|c0_g1,TR265|c0_g1,TR3810|c0_g1,TR9069|c2_g1,TR9990|c1_g1
	GO:0008831	dTDP-4-dehydrorhamnose reductase activity	molecular_function	0.0402566258338931	0.940385529948784	2	5260	TR12962|c0_g1,TR7665|c0_g1
	GO:0009974	zeinoxanthin epsilon hydroxylase activity	molecular_function	0.0402911676553408	0.940385529948784	2	5260	TR21040|c0_g1,TR21170|c0_g1
	GO:0010291	carotene beta-ring hydroxylase activity	molecular_function	0.0402911676553408	0.940385529948784	2	5260	TR21040|c0_g1,TR21170|c0_g1
	GO:0009626	plant-type hypersensitive response	biological_process	0.0405249522777119	0.940385529948784	50	5260	TR10567|c0_g1,TR11147|c0_g10,TR11147|c0_g11,TR11147|c0_g16,TR11147|c0_g17,TR11147|c0_g19,TR11147|c0_g1,TR11147|c0_g20,TR11147|c0_g23,TR11147|c0_g5,TR11147|c0_g6,TR11192|c15_g13,TR11247|c1_g1,TR11252|c0_g6,TR11264|c1_g3,TR11291|c0_g1,TR1175|c4_g3,TR1175|c4_g6,TR11876|c0_g3,TR11876|c0_g4,TR11876|c0_g6,TR11876|c0_g7,TR11876|c0_g9,TR12400|c0_g10,TR12799|c0_g4,TR12799|c0_g8,TR12799|c0_g9,TR13067|c0_g1…
	GO:0047274	galactinol-sucrose galactosyltransferase activity	molecular_function	0.0405522732408322	0.940385529948784	3	5260	TR10808|c0_g2,TR20443|c0_g1,TR2891|c0_g1
	GO:0017157	regulation of exocytosis	biological_process	0.0407308646251	0.940385529948784	3	5260	TR10471|c0_g1,TR13302|c0_g1,TR14868|c0_g1
	GO:1901928	cadinene biosynthetic process	biological_process	0.0410129170286256	0.940385529948784	2	5260	TR33|c0_g7,TR33|c1_g1
	GO:0035336	long-chain fatty-acyl-CoA metabolic process	biological_process	0.0410684083875246	0.940385529948784	2	5260	TR1176|c0_g1,TR9652|c0_g1
	GO:0005302	L-tyrosine transmembrane transporter activity	molecular_function	0.0410817992593252	0.940385529948784	2	5260	TR3973|c1_g1,TR9001|c0_g1
	GO:0015188	L-isoleucine transmembrane transporter activity	molecular_function	0.0410817992593252	0.940385529948784	2	5260	TR3973|c1_g1,TR9001|c0_g1
	GO:0015803	branched-chain amino acid transport	biological_process	0.0410817992593252	0.940385529948784	2	5260	TR3973|c1_g1,TR9001|c0_g1
	GO:0015828	tyrosine transport	biological_process	0.0410817992593252	0.940385529948784	2	5260	TR3973|c1_g1,TR9001|c0_g1
	GO:0015768	maltose transport	biological_process	0.0410960264896863	0.940385529948784	2	5260	TR10789|c0_g1,TR12796|c0_g1
	GO:1901214	regulation of neuron death	biological_process	0.0411955345424749	0.940385529948784	2	5260	TR17310|c0_g1,TR8208|c0_g2
	GO:0010667	negative regulation of cardiac muscle cell apoptotic process	biological_process	0.041208175590007	0.940385529948784	2	5260	TR6789|c0_g1,TR9190|c0_g1
	GO:0035833	berbamunine biosynthetic process	biological_process	0.0412368742556025	0.940385529948784	2	5260	TR20981|c0_g1,TR9509|c0_g1
	GO:0047054	berbamunine synthase activity	molecular_function	0.0412368742556025	0.940385529948784	2	5260	TR20981|c0_g1,TR9509|c0_g1
	GO:0015152	glucose-6-phosphate transmembrane transporter activity	molecular_function	0.0412750871280437	0.940385529948784	2	5260	TR10496|c0_g1,TR12817|c0_g1
	GO:0015760	glucose-6-phosphate transport	biological_process	0.0412750871280437	0.940385529948784	2	5260	TR10496|c0_g1,TR12817|c0_g1
	GO:0045480	galactose oxidase activity	molecular_function	0.0412850563388371	0.940385529948784	2	5260	TR17681|c0_g1,TR20745|c2_g2
	GO:1901264	carbohydrate derivative transport	biological_process	0.0412851797278227	0.940385529948784	2	5260	TR10213|c0_g1,TR3810|c0_g1
	GO:0009670	triose-phosphate:phosphate antiporter activity	molecular_function	0.0412926954238723	0.940385529948784	2	5260	TR12817|c0_g1,TR13215|c0_g1
	GO:0015121	phosphoenolpyruvate:phosphate antiporter activity	molecular_function	0.0412926954238723	0.940385529948784	2	5260	TR12817|c0_g1,TR13215|c0_g1
	GO:0089722	phosphoenolpyruvate transmembrane transport	biological_process	0.0412926954238723	0.940385529948784	2	5260	TR12817|c0_g1,TR13215|c0_g1
	GO:0009978	allene oxide synthase activity	molecular_function	0.0412953860398009	0.940385529948784	2	5260	TR21495|c0_g3,TR21495|c0_g4
	GO:0047987	hydroperoxide dehydratase activity	molecular_function	0.0412953860398009	0.940385529948784	2	5260	TR21495|c0_g3,TR21495|c0_g4
	GO:0033771	licodione synthase activity	molecular_function	0.0412985659192471	0.940385529948784	2	5260	TR17939|c0_g1,TR1981|c0_g1
	GO:0005835	fatty acid synthase complex	cellular_component	0.0412994456764827	0.940385529948784	2	5260	TR14331|c0_g1,TR8324|c0_g1
	GO:0034979	NAD-dependent protein deacetylase activity	molecular_function	0.0412994703679459	0.940385529948784	2	5260	TR6789|c0_g1,TR9190|c0_g1
	GO:0048759	xylem vessel member cell differentiation	biological_process	0.041301317879394	0.940385529948784	2	5260	TR17788|c0_g1,TR17788|c1_g1
	GO:0016768	spermine synthase activity	molecular_function	0.0413023393905098	0.940385529948784	2	5260	TR17788|c0_g1,TR17788|c1_g1
	GO:0080164	regulation of nitric oxide metabolic process	biological_process	0.0413023393905098	0.940385529948784	2	5260	TR1514|c0_g1,TR20058|c0_g1
	GO:0080064	4,4-dimethyl-9beta,19-cyclopropylsterol oxidation	biological_process	0.0413023393905801	0.940385529948784	2	5260	TR13055|c0_g1,TR18148|c0_g1
	GO:0080065	4-alpha-methyl-delta7-sterol oxidation	biological_process	0.0413023393905801	0.940385529948784	2	5260	TR13055|c0_g1,TR18148|c0_g1
	GO:0047405	pyrimidine-5'-nucleotide nucleosidase activity	molecular_function	0.0413023393905806	0.940385529948784	2	5260	TR21160|c0_g1,TR21416|c0_g1
	GO:0090506	axillary shoot meristem initiation	biological_process	0.0413023393905811	0.940385529948784	2	5260	TR4948|c0_g1,TR4948|c0_g2
	GO:2000032	regulation of secondary shoot formation	biological_process	0.0413023393905811	0.940385529948784	2	5260	TR4948|c0_g1,TR4948|c0_g2
	GO:0015344	siderophore uptake transmembrane transporter activity	molecular_function	0.0413023393905815	0.940385529948784	2	5260	TR18945|c3_g1,TR3225|c0_g1
	GO:0004793	threonine aldolase activity	molecular_function	0.0413023393905815	0.940385529948784	2	5260	TR19754|c0_g1,TR9665|c23_g1
	GO:0008732	L-allo-threonine aldolase activity	molecular_function	0.0413023393905815	0.940385529948784	2	5260	TR19754|c0_g1,TR9665|c23_g1
	GO:0071766	Actinobacterium-type cell wall biogenesis	biological_process	0.0413023393905818	0.940385529948784	2	5260	TR2366|c17_g1,TR8795|c7_g1
	GO:0045703	ketoreductase activity	molecular_function	0.0413023393905819	0.940385529948784	2	5260	TR3406|c0_g1,TR5468|c0_g1
	GO:0009036	Type II site-specific deoxyribonuclease activity	molecular_function	0.0413023393905822	0.940385529948784	2	5260	TR16597|c0_g1,TR19603|c6_g1
	GO:0030241	skeletal muscle myosin thick filament assembly	biological_process	0.0413023393905835	0.940385529948784	2	5260	TR16200|c0_g1,TR17398|c0_g1
	GO:0033178	proton-transporting two-sector ATPase complex, catalytic domain	cellular_component	0.0413023393905836	0.940385529948784	2	5260	TR14255|c1_g1,TR17881|c0_g1
	GO:0006919	activation of cysteine-type endopeptidase activity involved in apoptotic process	biological_process	0.0413023393906522	0.940385529948784	2	5260	TR10326|c1_g1,TR8351|c1_g1
	GO:0003014	renal system process	biological_process	0.0413023393906556	0.940385529948784	2	5260	TR16665|c0_g1,TR6954|c1_g1
	GO:0042359	vitamin D metabolic process	biological_process	0.0413023393906556	0.940385529948784	2	5260	TR16665|c0_g1,TR6954|c1_g1
	GO:1901185	negative regulation of ERBB signaling pathway	biological_process	0.0413023393906556	0.940385529948784	2	5260	TR16665|c0_g1,TR6954|c1_g1
	GO:0045169	fusome	cellular_component	0.0413023393906558	0.940385529948784	2	5260	TR6673|c0_g1,TR932|c0_g1
	GO:0046248	alpha-pinene biosynthetic process	biological_process	0.0413023393906566	0.940385529948784	2	5260	TR14633|c0_g1,TR14633|c0_g3
	GO:0009707	chloroplast outer membrane	cellular_component	0.0413249004510365	0.940385529948784	11	5260	TR10129|c0_g1,TR13144|c1_g1,TR17041|c0_g1,TR19281|c0_g1,TR21595|c0_g1,TR2777|c0_g1,TR3220|c0_g1,TR4054|c0_g1,TR4054|c0_g2,TR6241|c0_g1,TR8050|c0_g1
	GO:0009744	response to sucrose	biological_process	0.0415597587179948	0.943405070150364	30	5260	TR10185|c0_g1,TR10496|c0_g1,TR10576|c0_g1,TR10693|c0_g1,TR1150|c0_g1,TR11731|c0_g1,TR11753|c0_g1,TR12817|c0_g1,TR13276|c0_g1,TR13540|c0_g1,TR13783|c0_g1,TR149|c0_g1,TR15290|c0_g3,TR19019|c0_g1,TR19494|c1_g1,TR19803|c0_g1,TR21451|c0_g6,TR234|c0_g2,TR234|c0_g3,TR2776|c0_g1,TR33|c0_g11,TR4054|c0_g1,TR4054|c0_g2,TR4187|c0_g1,TR4519|c0_g2,TR5233|c0_g1,TR5884|c0_g1,TR7943|c0_g1,TR8265|c0_g1,TR9229|c0_g1
	GO:0009543	chloroplast thylakoid lumen	cellular_component	0.0416208119183984	0.943405070150364	11	5260	TR13113|c0_g1,TR13360|c0_g1,TR17903|c0_g1,TR18029|c1_g1,TR21267|c0_g1,TR2794|c0_g1,TR3573|c0_g1,TR7044|c0_g1,TR8036|c0_g1,TR8979|c0_g1,TR9704|c0_g1
	GO:0048281	inflorescence morphogenesis	biological_process	0.0418982214772915	0.947834521090977	8	5260	TR11293|c0_g22,TR13385|c0_g1,TR14355|c0_g1,TR18289|c0_g1,TR21695|c2_g1,TR21695|c3_g2,TR5096|c0_g2,TR7910|c0_g2
	GO:0042398	cellular modified amino acid biosynthetic process	biological_process	0.0420239400067851	0.948821770465695	6	5260	TR10108|c0_g1,TR11681|c0_g3,TR20521|c0_g2,TR21107|c0_g1,TR518|c0_g1,TR9525|c0_g1
	GO:0055072	iron ion homeostasis	biological_process	0.042151384137013	0.949844055797017	14	5260	TR12602|c0_g1,TR18945|c3_g1,TR2005|c0_g1,TR20275|c23_g1,TR2100|c1_g1,TR21515|c0_g1,TR3136|c1_g1,TR3225|c0_g1,TR3440|c0_g1,TR3491|c5_g1,TR3509|c14_g1,TR7650|c1_g1,TR8102|c0_g1,TR9202|c0_g1
	GO:0008889	glycerophosphodiester phosphodiesterase activity	molecular_function	0.0423572672105412	0.952626476563922	9	5260	TR11447|c2_g2,TR11599|c4_g1,TR1195|c2_g2,TR14384|c0_g1,TR19148|c0_g1,TR19250|c1_g1,TR19270|c0_g1,TR246|c0_g1,TR749|c0_g1
	GO:0005978	glycogen biosynthetic process	biological_process	0.0427355927279237	0.959268838708346	7	5260	TR10317|c0_g1,TR13675|c0_g1,TR14014|c0_g1,TR17310|c0_g1,TR18432|c0_g2,TR7346|c0_g1,TR7525|c0_g1
	GO:0004866	endopeptidase inhibitor activity	molecular_function	0.0431688095812972	0.967115191394954	3	5260	TR15565|c0_g1,TR16268|c0_g1,TR6998|c0_g2
	GO:0004775	succinate-CoA ligase (ADP-forming) activity	molecular_function	0.0434276903424083	0.967864061811818	3	5260	TR18974|c14_g1,TR21113|c0_g1,TR9959|c0_g1
	GO:0033320	UDP-D-xylose biosynthetic process	biological_process	0.0437892031223763	0.967864061811818	3	5260	TR20519|c1_g1,TR3306|c0_g1,TR9484|c0_g1
	GO:0015714	phosphoenolpyruvate transport	biological_process	0.0438491443829186	0.967864061811818	3	5260	TR10496|c0_g1,TR12817|c0_g1,TR13215|c0_g1
	GO:0033809	anthocyanin 6''-O-malonyltransferase activity	molecular_function	0.0438682168915889	0.967864061811818	3	5260	TR20130|c0_g1,TR20666|c0_g2,TR5049|c0_g2
	GO:0009415	response to water	biological_process	0.0438720387879299	0.967864061811818	3	5260	TR13600|c0_g1,TR20779|c0_g1,TR7330|c1_g1
	GO:0080170	hydrogen peroxide transmembrane transport	biological_process	0.0438720387879896	0.967864061811818	3	5260	TR10815|c0_g1,TR13315|c0_g1,TR14791|c0_g1
	GO:0030744	luteolin O-methyltransferase activity	molecular_function	0.043872038788009	0.967864061811818	3	5260	TR15619|c0_g1,TR15619|c0_g2,TR15619|c0_g3
	GO:0042807	central vacuole	cellular_component	0.0438720387880097	0.967864061811818	3	5260	TR13315|c0_g1,TR14791|c0_g1,TR14922|c0_g1
	GO:0001666	response to hypoxia	biological_process	0.044608928626195	0.982246123654884	23	5260	TR10182|c0_g1,TR10934|c1_g1,TR10934|c2_g1,TR10934|c2_g2,TR10934|c2_g3,TR10934|c2_g4,TR10934|c2_g5,TR11242|c2_g17,TR11753|c0_g1,TR12494|c0_g1,TR14567|c0_g1,TR14829|c0_g1,TR15258|c0_g1,TR19652|c0_g1,TR20418|c0_g1,TR20524|c0_g1,TR20727|c0_g1,TR21752|c2_g2,TR3912|c0_g1,TR7556|c0_g1,TR8050|c0_g1,TR8698|c0_g1,TR9131|c1_g1
	GO:0005856	cytoskeleton	cellular_component	0.0454814323466433	0.999553912409118	27	5260	TR10471|c0_g1,TR10625|c0_g2,TR10625|c0_g4,TR10625|c0_g5,TR10625|c0_g6,TR10849|c0_g1,TR12112|c0_g1,TR12529|c0_g1,TR12800|c0_g1,TR12800|c1_g1,TR12924|c1_g1,TR13423|c0_g1,TR13474|c0_g2,TR13489|c0_g1,TR1563|c0_g1,TR15814|c0_g1,TR17807|c0_g1,TR18153|c1_g1,TR19387|c0_g1,TR20842|c0_g1,TR21316|c0_g1,TR21712|c1_g5,TR2315|c2_g2,TR7759|c0_g1,TR8347|c0_g2,TR8347|c0_g3,TR8491|c0_g1
	GO:0010148	transpiration	biological_process	0.0458197232174914	1	9	5260	TR11293|c0_g22,TR13144|c1_g1,TR13385|c0_g1,TR14355|c0_g1,TR17087|c0_g1,TR18289|c0_g1,TR5096|c0_g2,TR7910|c0_g2,TR8772|c0_g1
	GO:0009595	detection of biotic stimulus	biological_process	0.0462596572463383	1	7	5260	TR10185|c0_g1,TR10693|c0_g1,TR10931|c2_g1,TR13783|c0_g1,TR1672|c0_g1,TR20524|c0_g1,TR21752|c2_g2
	GO:0006816	calcium ion transport	biological_process	0.0465763901059994	1	17	5260	TR1087|c0_g1,TR11286|c0_g6,TR12339|c0_g1,TR14433|c0_g1,TR14847|c0_g1,TR14922|c0_g1,TR17188|c0_g1,TR17188|c1_g1,TR20139|c0_g1,TR20311|c0_g1,TR20311|c1_g2,TR2084|c0_g1,TR21650|c0_g1,TR21859|c0_g1,TR3868|c0_g1,TR816|c0_g1,TR9556|c0_g1
	GO:1901527	abscisic acid-activated signaling pathway involved in stomatal movement	biological_process	0.0467621243111903	1	4	5260	TR241|c0_g1,TR513|c0_g1,TR8688|c2_g1,TR9211|c0_g1
	GO:0051782	negative regulation of cell division	biological_process	0.047029507346911	1	4	5260	TR13917|c0_g1,TR15190|c0_g1,TR15196|c0_g1,TR18595|c0_g1
	GO:0006811	ion transport	biological_process	0.0481484534998537	1	22	5260	TR12345|c0_g2,TR1258|c3_g1,TR14706|c9_g1,TR1672|c0_g1,TR1709|c0_g1,TR18945|c3_g1,TR2005|c0_g1,TR20522|c0_g1,TR20679|c0_g1,TR2100|c1_g1,TR21275|c0_g1,TR21393|c1_g1,TR21515|c0_g1,TR2240|c0_g1,TR3225|c0_g1,TR3553|c0_g1,TR4054|c0_g1,TR4054|c0_g2,TR567|c0_g1,TR6241|c0_g1,TR8509|c7_g1,TR9417|c3_g1
	GO:0000779	condensed chromosome, centromeric region	cellular_component	0.0484608504295457	1	2	5260	TR1357|c0_g1,TR18542|c0_g1
	GO:0051984	positive regulation of chromosome segregation	biological_process	0.0484608504295457	1	2	5260	TR1357|c0_g1,TR18542|c0_g1
	GO:0010231	maintenance of seed dormancy	biological_process	0.0490557391088412	1	8	5260	TR10298|c0_g1,TR11292|c1_g1,TR20147|c0_g1,TR21577|c2_g4,TR21577|c2_g6,TR4867|c0_g1,TR4867|c0_g2,TR7324|c0_g1
	GO:0009969	xyloglucan biosynthetic process	biological_process	0.0491401149045243	1	4	5260	TR10852|c0_g5,TR12362|c0_g1,TR1950|c0_g1,TR19784|c0_g1
	GO:0015786	UDP-glucose transport	biological_process	0.0492548247436747	1	4	5260	TR10213|c0_g1,TR14058|c0_g1,TR20344|c0_g1,TR3810|c0_g1
	GO:0048437	floral organ development	biological_process	0.0493780619082991	1	13	5260	TR1168|c1_g1,TR12799|c0_g11,TR12799|c0_g13,TR12799|c0_g4,TR12799|c0_g7,TR12799|c0_g8,TR12799|c0_g9,TR13385|c0_g1,TR15179|c0_g1,TR1525|c0_g1,TR21676|c2_g1,TR695|c0_g1,TR9398|c0_g1
	GO:0052638	indole-3-butyrate beta-glucosyltransferase activity	molecular_function	0.049397906156846	1	4	5260	TR11709|c0_g1,TR760|c0_g1,TR8878|c0_g1,TR9691|c0_g1
	GO:0031177	phosphopantetheine binding	molecular_function	0.0494463201096607	1	4	5260	TR21279|c0_g1,TR21279|c0_g2,TR21279|c0_g3,TR8795|c7_g1
	GO:0009266	response to temperature stimulus	biological_process	0.0496402234833959	1	17	5260	TR11259|c0_g17,TR11259|c0_g4,TR11259|c0_g5,TR17204|c0_g1,TR1722|c1_g1,TR1722|c2_g1,TR1722|c2_g2,TR1722|c2_g3,TR1722|c2_g5,TR17891|c0_g1,TR19510|c0_g1,TR216|c0_g1,TR2179|c0_g1,TR2722|c0_g1,TR2937|c0_g1,TR8909|c0_g1,TR9523|c0_g1
