# Supplementary material for: Understanding the molecular mechanisms underlying the effects of light intensity on flavonoid production by RNA-seq analysis in Epimedium pseudowushanense B.L.Guo
Source: PLoS One. 2017 Aug 7;12(8):e0182348. doi: 10.1371/journal.pone.0182348 (PMC5546586; doi:10.1371/journal.pone.0182348)
Supplement: S9 Table — (XLSX) [file pone.0182348.s009.xlsx]

## Sheet: table S9
Table S9 Enrichment analysis of DGEs betweeen groups L vs H, L vs M and M vs H based on KEGG pathway.
L vs H	Category	Term	Class	P value	FDR	No of DEGs associated with the category	No of all genes	Gene_Id
	ko00500	Starch and sucrose metabolism	Metabolism; Carbohydrate metabolism	3.60975013628551e-06	0.00106970405163069	20	116	TR10853|c1_g1,TR11297|c0_g1,TR12881|c0_g1,TR13144|c1_g1,TR13675|c0_g1,TR13779|c0_g1,TR14014|c0_g1,TR1815|c0_g1,TR21249|c0_g1,TR21768|c4_g3,TR220|c2_g2,TR2401|c0_g1,TR2463|c1_g1,TR3306|c0_g1,TR7525|c0_g1,TR8388|c0_g1,TR8878|c0_g1,TR8909|c0_g1,TR9691|c0_g1,TR9836|c0_g1
	ko00980	Metabolism of xenobiotics by cytochrome P450	Metabolism; Xenobiotics biodegradation and metabolism	6.0095733237679e-06	0.00106970405163069	13	49	TR13495|c0_g1,TR13781|c0_g1,TR13946|c0_g1,TR14271|c0_g1,TR21249|c0_g1,TR21768|c4_g3,TR2401|c0_g1,TR2463|c1_g1,TR5312|c0_g1,TR6783|c0_g1,TR739|c0_g2,TR8878|c0_g1,TR9691|c0_g1
	ko00982	Drug metabolism - cytochrome P450	Metabolism; Xenobiotics biodegradation and metabolism	2.46936924816272e-05	0.00293031817448643	12	48	TR13495|c0_g1,TR13781|c0_g1,TR13946|c0_g1,TR21249|c0_g1,TR21768|c4_g3,TR2401|c0_g1,TR2463|c1_g1,TR5312|c0_g1,TR6783|c0_g1,TR739|c0_g2,TR8878|c0_g1,TR9691|c0_g1
	ko05204	Chemical carcinogenesis	Human Diseases; Cancers	6.21721733923352e-05	0.00476146307482152	11	44	TR13781|c0_g1,TR13946|c0_g1,TR21249|c0_g1,TR21768|c4_g3,TR2401|c0_g1,TR2463|c1_g1,TR5312|c0_g1,TR6783|c0_g1,TR739|c0_g2,TR8878|c0_g1,TR9691|c0_g1
	ko00860	Porphyrin and chlorophyll metabolism	Metabolism; Metabolism of cofactors and vitamins	0.00978756384797027	0.348437272987741	10	71	TR11673|c0_g1,TR13041|c0_g1,TR17041|c0_g1,TR21249|c0_g1,TR21768|c4_g3,TR2401|c0_g1,TR2463|c1_g1,TR8878|c0_g1,TR9691|c0_g1,TR9973|c0_g1
	ko04075	Plant hormone signal transduction	Environmental Information Processing; Signal transduction	0.0285001653505789	0.596826992047417	10	89	TR12831|c0_g1,TR1722|c0_g1,TR17953|c0_g1,TR1938|c0_g1,TR2906|c0_g1,TR2906|c0_g2,TR8265|c0_g1,TR8394|c0_g1,TR9387|c0_g1,TR9518|c0_g1
	ko00053	Ascorbate and aldarate metabolism	Metabolism; Carbohydrate metabolism	0.000403527801421001	0.0205222710436966	9	40	TR1632|c0_g1,TR21249|c0_g1,TR21444|c0_g1,TR21768|c4_g3,TR2401|c0_g1,TR2463|c1_g1,TR8878|c0_g1,TR9073|c0_g1,TR9691|c0_g1
	ko04626	Plant-pathogen interaction	Organismal Systems; Environmental adaptation	0.0133699291010095	0.366130366150723	9	69	TR10941|c0_g1,TR11958|c0_g1,TR12499|c0_g1,TR1514|c0_g1,TR1938|c0_g1,TR8203|c0_g1,TR8597|c0_g1,TR8696|c0_g1,TR9387|c0_g1
	ko00830	Retinol metabolism	Metabolism; Metabolism of cofactors and vitamins	6.68744813879427e-05	0.00476146307482152	8	25	TR13495|c0_g1,TR21249|c0_g1,TR21768|c4_g3,TR2401|c0_g1,TR2463|c1_g1,TR6783|c0_g1,TR8878|c0_g1,TR9691|c0_g1
	ko00040	Pentose and glucuronate interconversions	Metabolism; Carbohydrate metabolism	0.011973585257364	0.366130366150723	8	53	TR12881|c0_g1,TR21249|c0_g1,TR21768|c4_g3,TR2401|c0_g1,TR2463|c1_g1,TR3307|c1_g1,TR8878|c0_g1,TR9691|c0_g1
	ko00140	Steroid hormone biosynthesis	Metabolism; Lipid metabolism	0.000312280641045652	0.0185286513687087	7	23	TR21249|c0_g1,TR21768|c4_g3,TR2401|c0_g1,TR2463|c1_g1,TR8777|c0_g1,TR8878|c0_g1,TR9691|c0_g1
	ko00983	Drug metabolism - other enzymes	Metabolism; Xenobiotics biodegradation and metabolism	0.00327157967611402	0.130359772722234	7	34	TR21249|c0_g1,TR21768|c4_g3,TR2401|c0_g1,TR2463|c1_g1,TR5067|c2_g1,TR8878|c0_g1,TR9691|c0_g1
	ko00940	Phenylpropanoid biosynthesis	Metabolism; Biosynthesis of other secondary metabolites	0.0166565984006315	0.420687867693463	7	46	TR10522|c0_g1,TR15395|c0_g1,TR1559|c0_g1,TR18621|c0_g1,TR21708|c0_g1,TR4062|c0_g1,TR7324|c0_g1
	ko00100	Steroid biosynthesis	Metabolism; Lipid metabolism	0.00329561223174186	0.130359772722234	5	19	TR12157|c0_g1,TR13055|c0_g1,TR18148|c0_g1,TR21604|c0_g1,TR21787|c2_g15
	ko00910	Nitrogen metabolism	Metabolism; Energy metabolism	0.0125596562141695	0.366130366150723	5	25	TR18715|c0_g3,TR19389|c0_g1,TR2320|c0_g1,TR3807|c0_g1,TR5882|c0_g1
	ko04918	Thyroid hormone synthesis	Organismal Systems; Endocrine system	0.0255182766221613	0.567781654843088	3	13	TR10941|c0_g1,TR11958|c0_g1,TR13111|c0_g1
	ko04913	Ovarian steroidogenesis	Organismal Systems; Endocrine system	0.0177256124028144	0.420687867693463	2	4	TR12037|c0_g1,TR8777|c0_g1
	ko04940	Type I diabetes mellitus	Human Diseases; Endocrine and metabolic diseases	0.0321905732829521	0.636658004929498	2	6	TR19413|c0_g1,TR9984|c1_g1
L vs M	Category	Term	Class	P value	FDR	No of DEGs associated with the category	No of all genes	Gene_Id
	ko02020	Two-component system	Environmental Information Processing; Signal transduction	1.42012529760195e-07	5.05564605946296e-05	22	65	TR12261|c0_g1,TR12427|c11_g1,TR14158|c4_g1,TR18209|c0_g1,TR18627|c4_g1,TR18963|c3_g1,TR19007|c0_g1,TR19007|c1_g1,TR19235|c0_g1,TR21066|c8_g1,TR3506|c29_g1,TR3506|c3_g1,TR3506|c4_g1,TR3522|c3_g1,TR3727|c4_g1,TR5116|c7_g1,TR8108|c3_g1,TR8146|c4_g1,TR8559|c7_g1,TR8567|c4_g1,TR8935|c1_g1,TR9665|c23_g1
	ko00940	Phenylpropanoid biosynthesis	Metabolism; Biosynthesis of other secondary metabolites	0.000118213258214824	0.0210419599622387	14	46	TR12493|c0_g2,TR13514|c0_g1,TR13952|c0_g1,TR14369|c0_g1,TR15575|c0_g1,TR1559|c0_g1,TR19076|c1_g1,TR19151|c0_g1,TR19592|c0_g1,TR19777|c0_g1,TR21509|c0_g2,TR2971|c0_g1,TR3884|c0_g1,TR4062|c0_g1
	ko00630	Glyoxylate and dicarboxylate metabolism	Metabolism; Carbohydrate metabolism	0.00463717088445444	0.152390165027282	14	66	TR14561|c2_g1,TR14851|c3_g1,TR1493|c0_g1,TR17340|c0_g1,TR18627|c4_g1,TR18682|c0_g1,TR20185|c0_g1,TR20710|c1_g6,TR7504|c0_g1,TR7852|c0_g1,TR7865|c0_g1,TR8045|c5_g1,TR8284|c2_g1,TR8562|c5_g1
	ko00051	Fructose and mannose metabolism	Metabolism; Carbohydrate metabolism	0.000650754476776966	0.04633371874652	12	42	TR10644|c0_g1,TR10965|c0_g1,TR1509|c1_g2,TR18764|c0_g1,TR18995|c4_g1,TR19365|c0_g1,TR19913|c0_g1,TR234|c0_g2,TR3051|c0_g1,TR8126|c0_g1,TR8411|c2_g1,TR9885|c0_g1
	ko00040	Pentose and glucuronate interconversions	Metabolism; Carbohydrate metabolism	0.00589321672077932	0.15837704277847	12	53	TR10212|c0_g1,TR14709|c0_g1,TR16949|c0_g1,TR17470|c0_g1,TR18646|c4_g1,TR18995|c4_g1,TR19416|c1_g1,TR20009|c0_g1,TR21151|c0_g1,TR8314|c1_g1,TR8742|c1_g1,TR9885|c0_g1
	ko00071	Fatty acid degradation	Metabolism; Lipid metabolism	0.00605177861138383	0.15837704277847	10	41	TR12427|c5_g1,TR13495|c0_g1,TR14709|c0_g1,TR1887|c0_g1,TR19209|c0_g1,TR19250|c4_g1,TR20770|c0_g1,TR20884|c0_g1,TR2366|c17_g1,TR7270|c0_g1
	ko00030	Pentose phosphate pathway	Metabolism; Carbohydrate metabolism	0.0226845993740717	0.425037756693133	9	42	TR10644|c0_g1,TR17914|c0_g1,TR18764|c0_g1,TR19913|c0_g1,TR3235|c3_g1,TR3354|c15_g1,TR3522|c4_g1,TR8411|c2_g1,TR8845|c7_g1
	ko02010	ABC transporters	Environmental Information Processing; Membrane transport	0.000911142509556816	0.0540611222337044	8	24	TR11449|c0_g2,TR13691|c0_g1,TR14561|c14_g1,TR17960|c0_g1,TR3486|c5_g1,TR6880|c0_g1,TR7729|c0_g1,TR8180|c5_g1
	ko02040	Flagellar assembly	Cellular Processes; Cell motility	0.00127610197090093	0.06489890023439	8	23	TR2366|c7_g1,TR7541|c0_g1,TR8102|c3_g1,TR8276|c1_g1,TR8562|c9_g1,TR8567|c4_g1,TR8567|c8_g1,TR8795|c45_g1
	ko00380	Tryptophan metabolism	Metabolism; Amino acid metabolism	0.00396672348052189	0.152390165027282	8	27	TR11681|c0_g3,TR14561|c2_g1,TR14709|c0_g1,TR17916|c1_g1,TR19250|c4_g1,TR3863|c0_g1,TR4373|c0_g1,TR7270|c0_g1
	ko00562	Inositol phosphate metabolism	Metabolism; Carbohydrate metabolism	0.0404447562027952	0.62601448731283	8	42	TR12318|c0_g1,TR12776|c0_g1,TR18650|c0_g1,TR19390|c0_g1,TR21444|c0_g1,TR3769|c1_g1,TR4386|c0_g1,TR9073|c0_g1
	ko02030	Bacterial chemotaxis	Cellular Processes; Cell motility	0.000299078373018664	0.0291099541441789	6	11	TR3506|c29_g1,TR3506|c3_g1,TR3506|c4_g1,TR7541|c0_g1,TR8276|c1_g1,TR8567|c4_g1
	ko01501	beta-Lactam resistance	Human Diseases; Drug resistance	0.000327078136451449	0.0291099541441789	6	11	TR14154|c0_g1,TR14470|c0_g1,TR18667|c4_g1,TR18697|c3_g1,TR3188|c2_g1,TR3911|c1_g1
	ko00906	Carotenoid biosynthesis	Metabolism; Metabolism of terpenoids and polyketides	0.011471926053112	0.255250354681743	6	20	TR10137|c0_g1,TR10282|c0_g1,TR11807|c0_g1,TR12183|c0_g1,TR8021|c1_g1,TR8852|c0_g1
	ko00550	Peptidoglycan biosynthesis	Metabolism; Glycan biosynthesis and metabolism	0.0301303016449655	0.510780351695605	6	24	TR14470|c0_g1,TR18697|c3_g1,TR19007|c0_g1,TR3188|c2_g1,TR3911|c1_g1,TR8529|c14_g1
	ko00750	Vitamin B6 metabolism	Metabolism; Metabolism of cofactors and vitamins	0.00470868487443849	0.152390165027282	5	12	TR19079|c8_g1,TR19307|c0_g1,TR19344|c0_g1,TR20135|c21_g1,TR3542|c0_g1
	ko04920	Adipocytokine signaling pathway	Organismal Systems; Endocrine system	0.0184591268603454	0.36508050901572	5	17	TR13276|c0_g1,TR1887|c0_g1,TR20770|c0_g1,TR2366|c17_g1,TR33|c0_g11
	ko04976	Bile secretion	Organismal Systems; Digestive system	0.00622831067106343	0.15837704277847	4	10	TR11449|c0_g2,TR13691|c0_g1,TR20788|c0_g1,TR7792|c0_g1
	ko00523	Polyketide sugar unit biosynthesis	Metabolism; Metabolism of terpenoids and polyketides	0.00179644079070007	0.0799416151861533	3	4	TR12962|c0_g1,TR21066|c0_g2,TR7665|c0_g1
	ko00902	Monoterpenoid biosynthesis	Metabolism; Metabolism of terpenoids and polyketides	0.00903140212327367	0.214345277059028	3	5	TR11290|c1_g7,TR12140|c1_g1,TR17291|c0_g1
	ko00281	Geraniol degradation	Metabolism; Metabolism of terpenoids and polyketides	0.0271803618233862	0.483810440456275	3	7	TR19250|c4_g1,TR7270|c0_g1,TR9307|c6_g1
	ko00073	Cutin, suberine and wax biosynthesis	Metabolism; Lipid metabolism	0.0393352329613062	0.62601448731283	3	8	TR19986|c0_g1,TR21431|c0_g1,TR8477|c0_g1
	ko01055	Biosynthesis of vancomycin group antibiotics	Metabolism; Metabolism of terpenoids and polyketides	0.014047111221433	0.294163034990009	2	3	TR12962|c0_g1,TR21066|c0_g2
M vs H	Category	Term	Class	P value	FDR	No of DEGs associated with the category	No of all genes	Gene_Id
	ko00500	Starch and sucrose metabolism	Metabolism; Carbohydrate metabolism	6.98739970567459e-10	2.48751429522015e-07	39	116	TR10317|c0_g1,TR10770|c0_g1,TR10813|c0_g1,TR10853|c1_g1,TR10924|c0_g1,TR12881|c0_g1,TR13144|c1_g1,TR13675|c0_g1,TR1374|c0_g1,TR13862|c0_g1,TR14014|c0_g1,TR15216|c0_g1,TR17470|c0_g1,TR1815|c0_g1,TR19076|c1_g1,TR19205|c0_g1,TR20424|c0_g1,TR20519|c1_g1,TR21249|c0_g1,TR21736|c2_g2,TR2401|c0_g1,TR2463|c1_g1,TR2587|c0_g1,TR2971|c0_g1,TR3235|c3_g1,TR3306|c0_g1,TR3963|c0_g1,TR458|c1_g1,TR7346|c0_g1,TR752…
	ko00520	Amino sugar and nucleotide sugar metabolism	Metabolism; Carbohydrate metabolism	2.98126837454288e-05	0.00353777180445755	27	98	TR10317|c0_g1,TR10770|c0_g1,TR10813|c0_g1,TR11166|c0_g1,TR11758|c0_g3,TR13144|c1_g1,TR1374|c0_g1,TR13775|c0_g1,TR13862|c0_g1,TR14014|c0_g1,TR1509|c1_g2,TR19205|c0_g1,TR20424|c0_g1,TR20519|c1_g1,TR234|c0_g2,TR2587|c0_g1,TR3235|c3_g1,TR3306|c0_g1,TR3647|c0_g1,TR7346|c0_g1,TR7665|c0_g1,TR7984|c0_g1,TR8126|c0_g1,TR8355|c0_g1,TR9390|c0_g1,TR9484|c0_g1,TR9836|c0_g1
	ko00940	Phenylpropanoid biosynthesis	Metabolism; Biosynthesis of other secondary metabolites	1.2769119622342e-07	2.27290329277688e-05	20	46	TR10281|c0_g1,TR10522|c0_g1,TR12493|c0_g2,TR13514|c0_g1,TR13952|c0_g1,TR14369|c0_g1,TR15395|c0_g1,TR15575|c0_g1,TR1559|c0_g1,TR18621|c0_g1,TR19076|c1_g1,TR19151|c0_g1,TR19777|c0_g1,TR19789|c0_g1,TR21708|c0_g1,TR2971|c0_g1,TR3884|c0_g1,TR4062|c0_g1,TR7324|c0_g1,TR8942|c0_g1
	ko00010	Glycolysis / Gluconeogenesis	Metabolism; Carbohydrate metabolism	0.00448955901231432	0.0998926880239937	20	88	TR10547|c0_g4,TR13144|c1_g1,TR13495|c0_g1,TR13835|c0_g1,TR14709|c0_g1,TR14849|c0_g1,TR18764|c0_g1,TR19209|c0_g1,TR19913|c0_g1,TR20135|c14_g1,TR20170|c0_g1,TR21714|c0_g3,TR21714|c0_g4,TR2333|c0_g1,TR3094|c0_g1,TR3235|c3_g1,TR7346|c0_g1,TR793|c0_g3,TR86|c1_g5,TR9066|c0_g1
	ko04075	Plant hormone signal transduction	Environmental Information Processing; Signal transduction	0.00793209469918535	0.136590488730178	19	89	TR10583|c0_g3,TR1221|c0_g1,TR12772|c0_g1,TR14490|c0_g1,TR14837|c0_g1,TR16812|c0_g1,TR1722|c0_g1,TR19329|c0_g1,TR1938|c0_g1,TR20301|c0_g2,TR21386|c0_g1,TR2367|c0_g1,TR2906|c0_g1,TR3562|c0_g1,TR4505|c0_g1,TR7659|c0_g1,TR8265|c0_g1,TR8394|c0_g1,TR9387|c0_g1
	ko00040	Pentose and glucuronate interconversions	Metabolism; Carbohydrate metabolism	0.000447612626378479	0.026978535756324	16	53	TR12881|c0_g1,TR13862|c0_g1,TR14709|c0_g1,TR15216|c0_g1,TR17470|c0_g1,TR19416|c1_g1,TR20009|c0_g1,TR21151|c0_g1,TR21249|c0_g1,TR2401|c0_g1,TR2463|c1_g1,TR3307|c1_g1,TR760|c0_g1,TR8878|c0_g1,TR9691|c0_g1,TR9885|c0_g1
	ko01212	Fatty acid metabolism	Metabolism; Overview	0.00189866821371742	0.0563271570069502	16	61	TR10141|c1_g1,TR10619|c0_g3,TR14331|c0_g1,TR17286|c0_g1,TR1887|c0_g1,TR20184|c0_g1,TR20770|c0_g1,TR20884|c0_g1,TR2366|c17_g1,TR3406|c0_g1,TR7270|c0_g1,TR8221|c0_g1,TR8324|c0_g1,TR9279|c0_g1,TR9556|c0_g1,TR9876|c2_g2
	ko00260	Glycine, serine and threonine metabolism	Metabolism; Amino acid metabolism	0.00257322657163964	0.0704668199618239	16	62	TR10315|c0_g1,TR10457|c0_g1,TR12699|c0_g1,TR13047|c0_g1,TR13619|c0_g1,TR18682|c0_g1,TR19754|c0_g1,TR19860|c0_g1,TR20185|c0_g1,TR20727|c0_g1,TR20958|c0_g1,TR7865|c0_g1,TR8182|c8_g1,TR86|c1_g5,TR9097|c0_g1,TR9527|c0_g1
	ko00982	Drug metabolism - cytochrome P450	Metabolism; Xenobiotics biodegradation and metabolism	0.000454694422859393	0.026978535756324	15	48	TR13495|c0_g1,TR13643|c0_g1,TR13781|c0_g1,TR158|c0_g1,TR1682|c0_g1,TR19209|c0_g1,TR21249|c0_g1,TR2401|c0_g1,TR2463|c1_g1,TR2694|c0_g1,TR760|c0_g1,TR7901|c0_g1,TR8878|c0_g1,TR9307|c7_g1,TR9691|c0_g1
	ko00980	Metabolism of xenobiotics by cytochrome P450	Metabolism; Xenobiotics biodegradation and metabolism	0.000582155687607081	0.0275209018384782	15	49	TR13495|c0_g1,TR13643|c0_g1,TR13781|c0_g1,TR14271|c0_g1,TR158|c0_g1,TR1682|c0_g1,TR19209|c0_g1,TR21249|c0_g1,TR2401|c0_g1,TR2463|c1_g1,TR2694|c0_g1,TR760|c0_g1,TR8878|c0_g1,TR9307|c7_g1,TR9691|c0_g1
	ko00051	Fructose and mannose metabolism	Metabolism; Carbohydrate metabolism	0.00111448187947074	0.0396755549091583	13	42	TR10965|c0_g1,TR13144|c1_g1,TR1374|c0_g1,TR1509|c1_g2,TR18764|c0_g1,TR19205|c0_g1,TR19365|c0_g1,TR19913|c0_g1,TR234|c0_g2,TR3051|c0_g1,TR8126|c0_g1,TR8967|c0_g1,TR9885|c0_g1
	ko05204	Chemical carcinogenesis	Human Diseases; Cancers	0.00587011064133356	0.122927022842044	12	44	TR13643|c0_g1,TR13781|c0_g1,TR158|c0_g1,TR1682|c0_g1,TR21249|c0_g1,TR2401|c0_g1,TR2463|c1_g1,TR2694|c0_g1,TR760|c0_g1,TR8878|c0_g1,TR9307|c7_g1,TR9691|c0_g1
	ko00020	Citrate cycle (TCA cycle)	Metabolism; Carbohydrate metabolism	0.0129181971091618	0.170328821143023	12	49	TR13835|c0_g1,TR18974|c14_g1,TR20135|c14_g1,TR20170|c0_g1,TR20253|c4_g1,TR20253|c8_g1,TR21113|c0_g1,TR21714|c0_g3,TR21714|c0_g4,TR8345|c0_g1,TR9341|c0_g1,TR9959|c0_g1
	ko00071	Fatty acid degradation	Metabolism; Lipid metabolism	0.00837499955054345	0.136590488730178	11	41	TR12427|c5_g1,TR13495|c0_g1,TR1350|c0_g2,TR14709|c0_g1,TR1887|c0_g1,TR19209|c0_g1,TR20770|c0_g1,TR20884|c0_g1,TR2366|c17_g1,TR7270|c0_g1,TR8221|c0_g1
	ko00140	Steroid hormone biosynthesis	Metabolism; Lipid metabolism	0.00107212933673283	0.0396755549091583	9	23	TR21249|c0_g1,TR2401|c0_g1,TR2463|c1_g1,TR3406|c0_g1,TR760|c0_g1,TR8777|c0_g1,TR8878|c0_g1,TR9509|c0_g1,TR9691|c0_g1
	ko05162	Measles	Human Diseases; Infectious diseases	0.0222025760707411	0.228634838825692	9	35	TR11796|c2_g1,TR12162|c1_g1,TR18649|c1_g1,TR20599|c0_g1,TR2179|c0_g1,TR2978|c0_g1,TR8351|c1_g1,TR8393|c0_g1,TR9523|c0_g1
	ko05164	Influenza A	Human Diseases; Infectious diseases	0.0356445467772715	0.309498991529479	9	39	TR13704|c0_g1,TR16469|c0_g1,TR17807|c0_g1,TR21316|c0_g1,TR21720|c0_g1,TR2179|c0_g1,TR2978|c0_g1,TR8351|c1_g1,TR9523|c0_g1
	ko00052	Galactose metabolism	Metabolism; Carbohydrate metabolism	0.0412428614986623	0.326276859856084	9	39	TR10808|c0_g2,TR10853|c1_g1,TR11539|c0_g1,TR13144|c1_g1,TR13862|c0_g1,TR20443|c0_g1,TR2554|c0_g1,TR3235|c3_g1,TR7346|c0_g1
	ko00906	Carotenoid biosynthesis	Metabolism; Metabolism of terpenoids and polyketides	0.00160523905642997	0.0519513730990063	8	20	TR10137|c0_g1,TR10282|c0_g1,TR11807|c0_g1,TR13713|c0_g1,TR21040|c0_g1,TR21170|c0_g1,TR8021|c1_g1,TR8852|c0_g1
	ko00830	Retinol metabolism	Metabolism; Metabolism of cofactors and vitamins	0.00844098525860649	0.136590488730178	8	25	TR13495|c0_g1,TR19209|c0_g1,TR21249|c0_g1,TR2401|c0_g1,TR2463|c1_g1,TR760|c0_g1,TR8878|c0_g1,TR9691|c0_g1
	ko05205	Proteoglycans in cancer	Human Diseases; Cancers	0.0297037458090359	0.278277197579389	8	32	TR13474|c0_g2,TR17807|c0_g1,TR21122|c0_g1,TR21316|c0_g1,TR5403|c0_g1,TR7759|c0_g1,TR8351|c1_g1,TR8774|c0_g1
	ko00061	Fatty acid biosynthesis	Metabolism; Lipid metabolism	0.0313386640414482	0.278914109968889	8	32	TR10619|c0_g3,TR14331|c0_g1,TR1887|c0_g1,TR20184|c0_g1,TR20770|c0_g1,TR2366|c17_g1,TR8221|c0_g1,TR8324|c0_g1
	ko00983	Drug metabolism - other enzymes	Metabolism; Xenobiotics biodegradation and metabolism	0.0494119343516437	0.359325976821591	8	34	TR11894|c0_g1,TR14706|c1_g1,TR21249|c0_g1,TR2401|c0_g1,TR2463|c1_g1,TR760|c0_g1,TR8878|c0_g1,TR9691|c0_g1
	ko00062	Fatty acid elongation	Metabolism; Lipid metabolism	0.00404596582867403	0.0960242556671969	7	18	TR13994|c0_g1,TR2994|c0_g1,TR3406|c0_g1,TR5119|c0_g6,TR7270|c0_g1,TR7832|c0_g1,TR9556|c0_g1
	ko03320	PPAR signaling pathway	Organismal Systems; Endocrine system	0.0159691265260287	0.196034794595387	7	23	TR10141|c1_g1,TR1887|c0_g1,TR20770|c0_g1,TR20884|c0_g1,TR2366|c17_g1,TR8221|c0_g1,TR9279|c0_g1
	ko00910	Nitrogen metabolism	Metabolism; Energy metabolism	0.0219145646992469	0.228634838825692	7	25	TR12207|c0_g1,TR12251|c0_g1,TR18627|c4_g1,TR18715|c0_g2,TR18715|c0_g3,TR2320|c0_g1,TR5882|c0_g1
	ko01040	Biosynthesis of unsaturated fatty acids	Metabolism; Lipid metabolism	0.0224781442665709	0.228634838825692	7	24	TR10141|c1_g1,TR17286|c0_g1,TR20884|c0_g1,TR3406|c0_g1,TR9279|c0_g1,TR9556|c0_g1,TR9876|c2_g2
	ko00380	Tryptophan metabolism	Metabolism; Amino acid metabolism	0.0398854103902959	0.322709229521485	7	27	TR11681|c0_g3,TR1350|c0_g2,TR13927|c0_g1,TR14709|c0_g1,TR3863|c0_g1,TR7270|c0_g1,TR9374|c0_g1
	ko00521	Streptomycin biosynthesis	Metabolism; Biosynthesis of other secondary metabolites	0.00310363450686564	0.078920991746012	6	14	TR12962|c0_g1,TR13144|c1_g1,TR21066|c0_g2,TR3235|c3_g1,TR3674|c0_g1,TR7346|c0_g1
	ko00627	Aminobenzoate degradation	Metabolism; Xenobiotics biodegradation and metabolism	0.00663949173554377	0.129690952722468	6	15	TR11499|c1_g2,TR12261|c0_g1,TR1350|c0_g2,TR17672|c0_g1,TR18245|c1_g1,TR21350|c0_g1
	ko04920	Adipocytokine signaling pathway	Organismal Systems; Endocrine system	0.00986039437253351	0.152621756374866	6	17	TR13276|c0_g1,TR1887|c0_g1,TR20770|c0_g1,TR2366|c17_g1,TR33|c0_g11,TR8221|c0_g1
	ko05210	Colorectal cancer	Human Diseases; Cancers	0.021336415574337	0.228634838825692	6	19	TR13474|c0_g2,TR16469|c0_g1,TR21316|c0_g1,TR2978|c0_g1,TR3931|c0_g1,TR7759|c0_g1
	ko00100	Steroid biosynthesis	Metabolism; Lipid metabolism	0.0218681670169611	0.228634838825692	6	19	TR13055|c0_g1,TR18148|c0_g1,TR21604|c0_g1,TR21787|c2_g15,TR6823|c0_g1,TR8585|c0_g1
	ko02010	ABC transporters	Environmental Information Processing; Membrane transport	0.043751967102557	0.338602180185006	6	24	TR10750|c7_g1,TR11705|c2_g1,TR13691|c0_g1,TR17960|c0_g1,TR3148|c16_g1,TR7729|c0_g1
	ko00945	Stilbenoid, diarylheptanoid and gingerol biosynthesis	Metabolism; Biosynthesis of other secondary metabolites	0.0108594525755315	0.154638604675569	5	12	TR10281|c0_g1,TR11499|c1_g2,TR17672|c0_g1,TR21350|c0_g1,TR8942|c0_g1
	ko04540	Gap junction	Cellular Processes; Cellular commiunity	0.0222965181697576	0.228634838825692	5	14	TR13138|c0_g1,TR13635|c0_g2,TR14367|c0_g1,TR18606|c0_g1,TR21316|c0_g1
	ko00941	Flavonoid biosynthesis	Metabolism; Biosynthesis of other secondary metabolites	0.039474019678253	0.322709229521485	5	16	TR10281|c0_g1,TR19370|c0_g1,TR6321|c0_g1,TR8942|c0_g1,TR9672|c0_g1
	ko00523	Polyketide sugar unit biosynthesis	Metabolism; Metabolism of terpenoids and polyketides	8.13941894195129e-05	0.00724408285833665	4	4	TR12962|c0_g1,TR21066|c0_g2,TR3674|c0_g1,TR7665|c0_g1
	ko00073	Cutin, suberine and wax biosynthesis	Metabolism; Lipid metabolism	0.0106938609350437	0.154638604675569	4	8	TR19986|c0_g1,TR21431|c0_g1,TR35|c1_g2,TR9652|c0_g1
	ko04976	Bile secretion	Organismal Systems; Digestive system	0.0126528145167975	0.170328821143023	4	10	TR10750|c7_g1,TR11705|c2_g1,TR13691|c0_g1,TR20788|c0_g1
	ko05416	Viral myocarditis	Human Diseases; Cardiovascular diseases	0.0309362149972135	0.278914109968889	4	11	TR13474|c0_g2,TR16469|c0_g1,TR17807|c0_g1,TR7759|c0_g1
	ko04917	Prolactin signaling pathway	Organismal Systems; Endocrine system	0.0379592017146223	0.321749424057275	4	11	TR21316|c0_g1,TR2978|c0_g1,TR8777|c0_g1,TR9509|c0_g1
	ko01055	Biosynthesis of vancomycin group antibiotics	Metabolism; Metabolism of terpenoids and polyketides	0.000618447232325352	0.0275209018384782	3	3	TR12962|c0_g1,TR21066|c0_g2,TR3674|c0_g1
	ko04913	Ovarian steroidogenesis	Organismal Systems; Endocrine system	0.00692170815091826	0.129690952722468	3	4	TR12037|c0_g1,TR8777|c0_g1,TR9509|c0_g1
	ko00902	Monoterpenoid biosynthesis	Metabolism; Metabolism of terpenoids and polyketides	0.0157034231105711	0.196034794595387	3	5	TR11290|c1_g7,TR12140|c1_g1,TR21769|c2_g2
	ko00363	Bisphenol degradation	Metabolism; Xenobiotics biodegradation and metabolism	0.0284743721987919	0.273969635209997	3	6	TR11499|c1_g2,TR17672|c0_g1,TR21350|c0_g1
	ko00624	Polycyclic aromatic hydrocarbon degradation	Metabolism; Xenobiotics biodegradation and metabolism	0.0284743721987919	0.273969635209997	3	6	TR11499|c1_g2,TR17672|c0_g1,TR21350|c0_g1
	ko04670	Leukocyte transendothelial migration	Organismal Systems; Immune system	0.0454902783603477	0.344564661623059	3	7	TR13474|c0_g2,TR17807|c0_g1,TR7759|c0_g1
