# Supplementary material for: Understanding the molecular mechanisms underlying the effects of light intensity on flavonoid production by RNA-seq analysis in Epimedium pseudowushanense B.L.Guo
Source: PLoS One. 2017 Aug 7;12(8):e0182348. doi: 10.1371/journal.pone.0182348 (PMC5546586; doi:10.1371/journal.pone.0182348)
Supplement: S10 Table — (XLSX) [file pone.0182348.s010.xlsx]

## Sheet: P_value
Table S10. List of Pearson correlation coefficients of expression profiles between the RNA-seq and RT-qPCR
Gene ID	L	M	H	Gene ID	L	M	H	Pearson correlation coefficient	P_value
TR2108|c0_g1	-0.631316	-0.087705	0.719021	TR2108|c0_g1	-1.34288	0.124365	1.21851	0.980868	1.17646e-05
TR575|c1_g1	-0.693945	0.511346	0.182599	TR575|c1_g1	-2.65039	3.81017	-1.15978	0.848277	0.00106185
TR6321|c0_g1	-2.32963	-0.0106304	2.34026	TR6321|c0_g1	-5.03926	0.879777	4.15949	0.985903	6.30489e-06
TR1945|c0_g1	-0.109216	-0.357674	0.46689	TR1945|c0_g1	-0.291975	-0.313965	1.60594	0.958783	5.78166e-05
TR11916|c0_g1	-0.827465	-0.686073	1.51354	TR11916|c0_g1	-2.2607	-0.0658388	2.32654	0.90267	0.000374795
TR9672|c0_g1	-0.968255	-1.12802	2.09627	TR9672|c0_g1	0.572581	-3.63038	2.0578	0.732518	0.00469994
TR19880|c0_g1	-0.609263	0.204087	0.405177	TR19880|c0_g1	-0.231683	-0.46425	0.695932	0.498009	0.0384452
TR11207|c0_g7	0.428809	0.105388	-0.534197	TR11207|c0_g7	1.0671	0.55466	-1.62176	0.987884	4.63444e-06
TR11560|c0_g1	-0.206694	0.409001	-0.202307	TR11560|c0_g1	0.933521	1.69894	0.788403	0.988003	4.54247e-06
TR1989|c0_g1	-0.204274	-0.0475536	0.251827	TR1989|c0_g1	-2.08582	0.00577884	2.08004	0.983653	8.52756e-06
TR10614|c0_g1	-0.979449	0.399229	0.58022	TR10614|c0_g1	-6.7765	2.97077	3.80573	0.999378	1.18551e-08
TR9038|c0_g1	-0.539614	0.217006	0.322609	TR9038|c0_g1	-0.0775062	-0.0118616	0.0893678	0.860988	0.000859388
TR18393|c0_g1	-0.710473	0.156152	0.554321	TR18393|c0_g1	-8.75138	3.82998	4.9214	0.971087	2.75529e-05
TR19575|c0_g1	-0.0678475	0.655526	-0.587679	TR19575|c0_g1	2.37515	2.75383	1.12898	0.923671	0.000217679
TR21768|c4_g3	1.21504	-1.03615	-0.178897	TR21768|c4_g3	1.81753	-2.6011	0.783568	0.90696	0.00033847
