# Supplementary material for: Understanding the molecular mechanisms underlying the effects of light intensity on flavonoid production by RNA-seq analysis in Epimedium pseudowushanense B.L.Guo
Source: PLoS One. 2017 Aug 7;12(8):e0182348. doi: 10.1371/journal.pone.0182348 (PMC5546586; doi:10.1371/journal.pone.0182348)
Supplement: S11 Table — (XLSX) [file pone.0182348.s011.xlsx]

## Sheet: table S10
Table S11 List of putative transcriptional factors
Unique sequence ID	Length (bp)	Species	Protein ID	Family	Identity	E-value	FPKM			Total flavonoid content(mg/g)			correlation coefficient	p-value
							L	M	H	L	M	H		L vs H	L vs M	M vs H
TR12665|c0_g1	1495	Oryza sativa subsp. indica	OsIBCD021211	FAR1	30.53	8e-16	31.7066	34.1897	17.3164	19.8861	53.7981	137.1	-0.912408	5e-05	0.57075	0.0001
TR10547|c0_g4	1609	Oryza sativa subsp. indica	OsIBCD017735	FAR1	38.02	5e-18	86.4259	86.1364	10.4887	19.8861	53.7981	137.1	-0.960598	0.00075	0.9955	0.00355
TR11151|c6_g8	656	Oryza sativa subsp. indica	OsIBSD048167	FAR1	44.26	8e-07	729.836	656.106	98.4042	19.8861	53.7981	137.1	-0.984204	0.00645	0.8663	0.0117
TR11318|c2_g17	545	Oryza sativa subsp. indica	OsIBSD048167	FAR1	40.88	3e-36	99.8219	106.604	19.8257	19.8861	53.7981	137.1	-0.93755	0.00715	0.8991	0.00595
TR21562|c0_g1	3341	Oryza sativa subsp. indica	OsIBCD021211	FAR1	30.56	2e-47	4.25732	5.80086	16.0448	19.8861	53.7981	137.1	0.986549	0.0108	0.5423	0.04575
TR12400|c0_g10	266	Oryza sativa subsp. indica	OsIBCD021211	FAR1	45.16	2e-07	0	0	19.3902	19.8861	53.7981	137.1	0.959673	0.01185	1	0.01215
TR229|c1_g4	289	Oryza sativa subsp. indica	OsIBCD021211	FAR1	36.59	5e-11	14.3909	7.26601	0	19.8861	53.7981	137.1	-0.972983	0.01195	0.6156	1
TR11281|c1_g1	3933	Oryza sativa subsp. indica	OsIBSD048167	FAR1	37.08	1e-54	20.5187	17.7544	3.86753	19.8861	53.7981	137.1	-0.991634	0.01525	0.8315	0.0311
TR11185|c9_g24	274	Oryza sativa subsp. indica	OsIBSD048167	FAR1	49.25	4e-16	956.06	905.788	206.572	19.8861	53.7981	137.1	-0.974811	0.01915	0.91115	0.02035
TR11185|c9_g33	272	Oryza sativa subsp. indica	OsIBSD048167	FAR1	44.44	2e-16	341.838	293.915	53.0771	19.8861	53.7981	137.1	-0.991628	0.0198	0.7867	0.02945
TR11308|c5_g12	271	Oryza sativa subsp. indica	OsIBSD048167	FAR1	69.23	3e-17	668.781	615.686	159.365	19.8861	53.7981	137.1	-0.982001	0.02055	0.8714	0.0272
TR2048|c3_g1	1380	Oryza sativa subsp. indica	OsIBCD021211	FAR1	45.69	7e-88	24.2937	28.8739	33.798	19.8861	53.7981	137.1	0.976385	0.02105	0.63805	0.03945
TR11197|c0_g1	1128	Oryza sativa subsp. indica	OsIBCD021211	FAR1	30.17	2e-20	5.72963	2.35246	25.0912	19.8861	53.7981	137.1	0.911856	0.0227	0.1959	0.0029
TR11185|c9_g16	339	Oryza sativa subsp. indica	OsIBSD048167	FAR1	50	7e-11	291.406	286.987	80.362	19.8861	53.7981	137.1	-0.964663	0.02725	0.97295	0.0287
TR11308|c6_g19	409	Oryza sativa subsp. indica	OsIBSD048167	FAR1	34.62	6e-24	229.052	211.132	62.4904	19.8861	53.7981	137.1	-0.982603	0.02855	0.86895	0.0407
TR11600|c3_g2	234	Oryza sativa subsp. japonica	LOC_Os04g22990.1	FAR1	44.74	3e-14	39.3779	26.6958	0	19.8861	53.7981	137.1	-0.999352	0.0309	0.7639	0.0212
TR11185|c9_g3	265	Oryza sativa subsp. indica	OsIBSD048167	FAR1	43.21	2e-14	533.261	535.708	139.286	19.8861	53.7981	137.1	-0.958152	0.03095	0.99265	0.0279
TR19739|c0_g1	1426	Oryza sativa subsp. indica	OsIBCD021211	FAR1	30.97	2e-21	3.96078	3.04174	16.3302	19.8861	53.7981	137.1	0.940425	0.0382	0.70155	0.01385
TR11147|c0_g20	251	Oryza sativa subsp. indica	OsIBCD021211	FAR1	47.22	6e-13	0	0	18.2293	19.8861	53.7981	137.1	0.959673	0.03945	1	0.03595
TR13708|c1_g2	260	Oryza sativa subsp. indica	OsIBSD048167	FAR1	60.87	5e-14	307.39	353.413	56.1876	19.8861	53.7981	137.1	-0.909258	0.04015	0.81435	0.02565
TR11308|c6_g21	513	Oryza sativa subsp. indica	OsIBSD048167	FAR1	44.91	4e-36	137.489	142.976	47.3182	19.8861	53.7981	137.1	-0.944063	0.0408	0.9351	0.0305
TR14139|c0_g1	239	Oryza sativa subsp. indica	OsIBSD048167	FAR1	41.03	5e-15	349.334	242.615	70.3302	19.8861	53.7981	137.1	-0.994619	0.0432	0.5818	0.1181
TR17878|c3_g1	389	Oryza sativa subsp. indica	OsIBCD021211	FAR1	45.36	4e-14	13.4325	10.2181	4.16489	19.8861	53.7981	137.1	-0.997978	0.04675	0.8716	0.06025
TR17991|c0_g1	260	Oryza sativa subsp. indica	OsIBCD021211	FAR1	41.94	2e-07	101.601	92.4831	24.2518	19.8861	53.7981	137.1	-0.984394	0.04675	0.8716	0.06025
TR1756|c0_g2	2466	Oryza sativa subsp. indica	OsIBSD048167	FAR1	30.38	2e-94	16.257	13.6481	11.7714	19.8861	53.7981	137.1	-0.945195	0.04675	0.8716	0.06025
TR11184|c1_g12	288	Oryza sativa subsp. indica	OsIBSD048167	FAR1	41.67	3e-07	220.24	115.067	52.3077	19.8861	53.7981	137.1	-0.927384	0.04685	0.3008	0.2733
TR14257|c0_g1	3592	Oryza sativa subsp. indica	OsIBCD021211	FAR1	31.09	5e-93	2.79088	2.39127	8.77064	19.8861	53.7981	137.1	0.942453	0.04695	0.786	0.0286
TR11308|c6_g7	241	Oryza sativa subsp. indica	OsIBSD048167	FAR1	43.04	8e-13	401.631	427.861	94.7623	19.8861	53.7981	137.1	-0.937358	0.05085	0.91095	0.03985
TR2679|c0_g1	3088	Oryza sativa subsp. indica	OsIBCD021211	FAR1	42.1	0	40.6717	43.4061	8.90357	19.8861	53.7981	137.1	-0.937193	0.0519	0.9259	0.0396
TR11207|c0_g1	4175	Oryza sativa subsp. japonica	LOC_Os04g22990.1	FAR1	31.75	1e-42	17.8681	18.606	7.04086	19.8861	53.7981	137.1	-0.942095	0.06625	0.9334	0.05025
TR14355|c0_g1	1368	Oryza sativa subsp. indica	OsIBCD021211	FAR1	30.23	7e-16	140.722	53.5924	0	19.8861	53.7981	137.1	-0.930369	0.7897	0.03505	0.0224
TR11479|c2_g3	452	Vitis vinifera	GSVIVP00025883001	MYB	69.33	5e-27	22.2249	19.5376	0	19.8861	53.7981	137.1	-0.984906	5e-05	0.86755	5e-05
TR13238|c0_g1	3365	Vitis vinifera	GSVIVP00026045001	MYB-related	67.8	9e-19	92.1275	84.6119	27.0793	19.8861	53.7981	137.1	-0.983994	0.02745	0.8774	0.0205
TR10751|c1_g2	412	Vitis vinifera, Epimedium sagittatum	GSVIVP00032264001	MYB	79.34	1e-63	0	0	34.1469	19.8861	53.7981	137.1	0.959673	5e-05	1	5e-05
TR19695|c0_g1	1453	Vitis vinifera	GSVIVP00024611001	MYB	60.26	7e-103	2.42021	1.63423	14.7733	19.8861	53.7981	137.1	0.943317	0.02225	0.61935	0.00775
TR3438|c0_g2	295	Vitis vinifera	GSVIVP00034097001	MYB	96.15	3e-11	0	10.2334	17.1472	19.8861	53.7981	137.1	0.93939	0.01035	0.025	0.66065
TR21158|c0_g2	1076	Epimedium sagittatum	R2R3-MYB transcription factor MYB11 [Epimedium sagittatum]	MYB	0.54	5e-79	6.91845	1.26069	54.107	19.8861	53.7981	137.1	0.927694	0.0038	0.04365	0.0014
TR8406|c0_g1	1868	Oryza sativa subsp. indica	OsIBCD028679	MYB	54.08	2e-75	27.9822	24.4054	12.7556	19.8861	53.7981	137.1	-0.998295	0.0591	0.0184	0.42185
TR15232|c0_g1	1588	Vitis vinifera,Epimedium sagittatum	GSVIVP00016004001	MYB	60.23	2e-124	7.90121	4.42234	24.9412	19.8861	53.7981	137.1	#REF!	0.05765	0.3262	0.0054
TR21557|c0_g1	893	Vitis vinifera, Epimedium sagittatum	GSVIVP00022415001	MYB	43.15	7e-53	1.13756	1.23314	61.2901	19.8861	53.7981	137.1	#REF!	0.2504	0.81165	0.00025
TR3544|c0_g1	589	Vitis vinifera	GSVIVP00015818001	MYB-related	63.64	3e-36	19.6953	11.7074	7.41773	19.8861	53.7981	137.1	-0.916791	0.02075	0.40845	0.0879
TR15798|c0_g1	1153	Vitis vinifera	GSVIVP00036374001	MYB-related	70.71	1e-42	18.8488	5.8461	94.9861	19.8861	53.7981	137.1	0.912931	0.00175	0.0412	5e-05
TR18621|c0_g1	1276	Oryza sativa subsp. indica	OsIBCD010288	MYB-related	42.16	1e-32	9.78343	25.8858	120.456	19.8861	53.7981	137.1	0.988786	0.0002	0.06445	0.00955
TR4062|c0_g1	1378	Oryza sativa subsp. indica	OsIBCD010288	MYB-related	37.98	2e-31	29.1597	8.36174	133.623	19.8861	53.7981	137.1	0.904538	0.005	0.02495	5e-05
TR15395|c0_g1	1044	Oryza sativa subsp. indica	OsIBCD010288	MYB-related	36.94	7e-32	1.63131	2.75454	27.3048	19.8861	53.7981	137.1	0.969836	0.00795	0.55105	0.00635
TR5064|c0_g14	251	Oryza sativa subsp. indica	OsIBCD010288	MYB-related	48.24	2e-17	0	3.96638	37.5268	19.8861	53.7981	137.1	0.982265	0.0088	1	0.282
TR20831|c0_g1	2704	Oryza sativa subsp. indica	OsIBCD035653	MYB-related	47.26	2e-139	14.6882	8.85239	47.1555	19.8861	53.7981	137.1	0.910284	0.0157	0.28125	0.0014
TR9048|c0_g1	816	Oryza sativa subsp. indica	OsIBCD020284	MYB-related	41.96	8e-26	0	0.223316	17.3969	19.8861	53.7981	137.1	0.962758	0.03185	0.8537	0.0197
TR11204|c7_g14	520	Arabidopsis thaliana	AT4G12020.1	WRKY	33.86	2e-11	149.725	140.435	38.5595	19.8861	53.7981	137.1	-0.97812	0.03415	0.915	0.03085
TR12800|c1_g1	1207	Arabidopsis thaliana	AT4G12020.2	WRKY	33.93	6e-31	2.85786	3.89127	16.4035	19.8861	53.7981	137.1	0.976682	0.0197	0.67305	0.0287
TR7131|c0_g1	1105	Oryza sativa subsp. indica	OsIBCD001171	WRKY	34.57	2e-19	1.23389	4.34263	12.1884	19.8861	53.7981	137.1	0.999982	0.01365	0.1255	0.11725
TR10108|c0_g1	2571	Oryza sativa subsp. indica	OsIBCD025288	WRKY	70	2e-16	4.80946	4.86519	13.9931	19.8861	53.7981	137.1	0.961142	0.0321	0.9835	0.03615
TR8122|c0_g1	2665	Arabidopsis thaliana	AT4G12020.2	WRKY	30.59	5e-24	3.39517	2.61049	7.56791	19.8861	53.7981	137.1	#REF!	0.12355	0.64395	0.0497
TR17994|c0_g1	1829	Vitis vinifera	GSVIVP00023884001	bHLH	56.26	8e-168	101.601	92.4831	24.2518	19.8861	53.7981	137.1	-0.984394	0.04675	0.8716	0.06025
TR15190|c0_g1	1517	Vitis vinifera	GSVIVP00015749001	bHLH	55.1	2e-85	1.31275	1.79066	13.773	19.8861	53.7981	137.1	0.968638	0.01645	0.7243	0.0147
TR18595|c0_g1	1061	Vitis vinifera	GSVIVP00015166001	bHLH	56.78	6e-87	6.61515	6.62248	1.94692	19.8861	53.7981	137.1	-0.959291	0.0418	0.08425	0.0059
TR3707|c0_g1	1295	Arabidopsis thaliana	AT1G35460.1	bHLH	67.57	2e-45	19.6953	11.7074	7.41773	19.8861	53.7981	137.1	#REF!	0.27435	0.0181	0.16925
TR21721|c1_g3	871	Vitis vinifera	GSVIVP00014848001	bHLH	44.83	9e-07	9.98408	8.88678	49.8211	19.8861	53.7981	137.1	0.952795	0.0098	0.85365	0.0077
TR7116|c1_g1	374	Oryza sativa subsp. indica	OsIBCD028891	bHLH	36.64	1e-16	0	3.15515	11.6839	19.8861	53.7981	137.1	0.999782	0.0008	1	0.26595
TR14214|c1_g1	733	Oryza sativa subsp. indica	OsIBCD028891	bHLH	48.65	9e-40	0	0.166119	2.13847	19.8861	53.7981	137.1	0.976959	0.001	1	0.2427
TR14123|c2_g1	691	Oryza sativa subsp. indica	OsIBCD028891	bHLH	40.68	9e-37	4.47231	4.46421	3.54981	19.8861	53.7981	137.1	-0.961792	0.01295	0.08195	0.4036
TR5056|c0_g2	701	Oryza sativa subsp. indica	OsIBCD028891	bHLH	38.75	3e-13	0	0	0.108288	19.8861	53.7981	137.1	0.959673	0.017	5e-05	0.00775
TR17548|c0_g1	280	Oryza sativa subsp. indica	OsIBCD028891	bHLH	46.81	1e-23	12.8678	16.0538	25.0955	19.8861	53.7981	137.1	0.999516	0.04675	0.8716	0.06025
TR17980|c0_g1	588	Oryza sativa subsp. indica	OsIBCD028891	bHLH	41.89	2e-34	1.51915	1.94098	8.55319	19.8861	53.7981	137.1	0.973331	0.04675	0.8716	0.06025
TR17980|c1_g1	892	Oryza sativa subsp. indica	OsIBCD028891	bHLH	40.53	1e-58	2.07227	1.72527	5.2864	19.8861	53.7981	137.1	0.93108	0.04675	0.8716	0.06025
TR7024|c0_g1	875	Vitis vinifera	GSVIVP00014316001	MYB	49.08	3e-56	15.0959	27.6968	29.5532	19.8861	53.7981	137.1	0.799723	0.04835	0.23485	1
TR7027|c0_g2	532	Vitis vinifera	GSVIVP00015818001	MYB-related	55.1	6e-26	15.0959	27.6968	29.5532	19.8861	53.7981	137.1	0.799723	0.0495	0.0027	0.1174
TR12088|c0_g1	2156	Vitis vinifera	GSVIVP00023467001	MYB-related	41.13	1e-49	109.577	33.3009	23.9316	19.8861	53.7981	137.1	-0.788549	0.0047	0.02435	0.45645
TR13863|c0_g1	1352	Vitis vinifera	GSVIVP00013648001	MYB	68.01	4e-126	13.1956	3.86401	3.30383	19.8861	53.7981	137.1	-0.757181	0.0257	0.05155	0.8117
TR17932|c0_g1	599	Vitis vinifera	GSVIVP00014609001	MYB-related	32.08	1e-14	2.82439	5.50986	1.10565	19.8861	53.7981	137.1	-0.594129	0.04675	0.8716	0.06025
TR1767|c0_g1	2166	Arabidopsis thaliana	AT4G12020.2	WRKY	55.52	4e-98	4.53217	6.47896	6.03973	19.8861	53.7981	137.1	0.557841	0.04675	0.8716	0.06025
TR5793|c0_g1	226	Vitis vinifera	GSVIVP00014754001	MYB	78.67	9e-39	1.01224	10.0407	3.14139	19.8861	53.7981	137.1	-0.011117	0.0116	0.0218	0.9349
TR7896|c0_g1	1156	Vitis vinifera	GSVIVP00010768001	bHLH	31.34	2e-23	66.0659	47.6568	53.7848	19.8861	53.7981	137.1	#REF!	0.0512	0.38275	0.0555
TR11190|c1_g4	882	Vitis vinifera	GSVIVP00014609001	MYB-related	31.98	1e-26	23.8848	33.4893	7.77474	19.8861	53.7981	137.1	#REF!	0.05355	0.4898	0.01375
TR4766|c0_g1	963	Vitis vinifera	GSVIVP00006790001	bHLH	65.42	5e-92	87.3445	213.658	35.3178	19.8861	53.7981	137.1	#REF!	0.0565	0.0563	0.00035
TR11638|c0_g1	2698	Vitis vinifera	GSVIVP00000427001	bHLH	51.11	0	17.5401	4.14956	40.6595	19.8861	53.7981	137.1	#REF!	0.0608	0.0072	0.0001
TR19812|c0_g1	1022	Vitis vinifera	GSVIVP00020733001	MYB	77.38	9e-40	8.84297	8.88788	29.8308	19.8861	53.7981	137.1	#REF!	0.06365	0.99455	0.06935
TR16256|c0_g1	980	Vitis vinifera	GSVIVP00014609001	MYB-related	41.13	1e-25	5.1616	5.88687	1.0715	19.8861	53.7981	137.1	#REF!	0.06595	0.8391	0.05085
TR19507|c1_g1	710	Vitis vinifera	GSVIVP00019365001	WRKY	62.71	1e-73	3.82014	1.38426	15.1055	19.8861	53.7981	137.1	#REF!	0.0675	0.2918	0.03855
TR16922|c0_g1	1044	Vitis vinifera	GSVIVP00014609001	MYB-related	34.94	9e-06	7.24596	5.08674	1.40659	19.8861	53.7981	137.1	#REF!	0.0678	0.60375	0.1585
TR18196|c0_g1	533	Vitis vinifera	GSVIVP00036374001	MYB-related	83.54	5e-43	5.85463	2.0223	6.82452	19.8861	53.7981	137.1	#REF!	0.0712	0.2348	0.24415
TR12327|c0_g1	1411	Vitis vinifera	GSVIVP00014609001	MYB-related	38.78	3e-14	7.23006	2.07947	2.30898	19.8861	53.7981	137.1	#REF!	0.078	0.0652	0.87905
TR15205|c0_g1	596	Vitis vinifera	GSVIVP00024838001	WRKY	56.73	5e-33	13.9464	13.1862	0.794382	19.8861	53.7981	137.1	#REF!	0.07815	0.93335	0.0771
TR11358|c0_g1	647	Vitis vinifera	GSVIVP00014609001	MYB-related	32.37	1e-18	14.9385	12.2062	15.297	19.8861	53.7981	137.1	#REF!	0.07825	0.1863	0.15795
TR235|c2_g1	1436	Vitis vinifera	GSVIVP00024582001	MYB-related	66.9	5e-137	17.4232	24.1479	2.65198	19.8861	53.7981	137.1	#REF!	0.0872	0.3177	0.0195
TR235|c0_g2	340	Vitis vinifera	GSVIVP00024582001	MYB-related	69.57	2e-29	17.4232	24.1479	2.65198	19.8861	53.7981	137.1	#REF!	0.0872	0.3177	0.0195
TR235|c0_g1	338	Vitis vinifera	GSVIVP00024582001	MYB-related	71.21	3e-29	17.4232	24.1479	2.65198	19.8861	53.7981	137.1	#REF!	0.0872	0.3177	0.0195
TR21316|c0_g1	1710	Arabidopsis thaliana	AT4G12020.2	WRKY	30.86	3e-26	65.8768	83.016	30.6655	19.8861	53.7981	137.1	#REF!	0.0894	0.6105	0.0288
TR8008|c0_g1	552	Vitis vinifera	GSVIVP00014609001	MYB-related	36.07	3e-11	8.53314	7.27784	0.948833	19.8861	53.7981	137.1	#REF!	0.0926	0.8371	0.10965
TR9473|c0_g1	1658	Vitis vinifera, Epimedium sagittatum	GSVIVP00019566001	MYB	54.47	1e-106	41.8805	38.5089	92.8686	19.8861	53.7981	137.1	#REF!	0.1066	0.8634	0.06095
TR776|c0_g1	956	Vitis vinifera	GSVIVP00028082001	MYB	67.46	6e-72	39.8249	42.7812	33.3796	19.8861	53.7981	137.1	#REF!	0.1082	0.0514	0.0093
TR15970|c0_g2	831	Vitis vinifera	GSVIVP00019057001	WRKY	67.74	2e-83	4.96398	0.54257	1.05477	19.8861	53.7981	137.1	#REF!	0.11545	0.11545	1
TR11359|c0_g1	270	Vitis vinifera	GSVIVP00014609001	MYB-related	35.9	8e-13	14.9385	12.2062	15.297	19.8861	53.7981	137.1	#REF!	0.14185	0.1314	0.92195
TR13007|c0_g1	1014	Vitis vinifera	GSVIVP00022176001	MYB	50	1e-72	18.3636	23.6329	8.24652	19.8861	53.7981	137.1	#REF!	0.15405	0.60535	0.05985
TR20434|c0_g1	1595	Vitis vinifera	GSVIVP00036369001	bHLH	56.4	1e-116	98.9277	19.1167	51.6964	19.8861	53.7981	137.1	#REF!	0.1586	0.0008	0.0301
TR20781|c0_g2	440	Vitis vinifera	GSVIVP00028119001	WRKY	56.19	1e-21	19.5664	10.2786	5.53625	19.8861	53.7981	137.1	#REF!	0.1599	0.40555	0.5152
TR13018|c0_g1	942	Vitis vinifera	GSVIVP00028247001	MYB-related	61.17	7e-34	60.7931	17.3563	32.134	19.8861	53.7981	137.1	#REF!	0.16155	0.01185	0.2086
TR11981|c0_g1	819	Vitis vinifera	GSVIVP00014609001	MYB-related	37.84	3e-12	6.70663	3.73393	1.75295	19.8861	53.7981	137.1	#REF!	0.16225	0.4739	0.45225
TR5036|c0_g1	472	Vitis vinifera	GSVIVP00025556001	MYB-related	35.09	5e-06	2.06322	6.7237	10.2626	19.8861	53.7981	137.1	#REF!	0.16315	0.30005	0.62095
TR19034|c0_g1	1406	Vitis vinifera	GSVIVP00016337001	MYB	64.92	1e-134	25.7839	20.3264	51.9502	19.8861	53.7981	137.1	#REF!	0.1687	0.65505	0.06985
TR18110|c1_g1	332	Vitis vinifera	GSVIVP00002687001	bHLH	44.44	1e-19	3.41344	8.7466	17.0927	19.8861	53.7981	137.1	#REF!	0.1764	0.41235	0.4774
TR19093|c1_g1	308	Vitis vinifera	GSVIVP00014609001	MYB-related	45.24	1e-06	25.2661	6.47444	5.66153	19.8861	53.7981	137.1	#REF!	0.17955	0.25745	1
TR19093|c2_g1	562	Vitis vinifera	GSVIVP00014609001	MYB-related	32.04	3e-12	6.14822	4.5977	1.68572	19.8861	53.7981	137.1	#REF!	0.1845	0.7077	0.2932
TR3608|c1_g1	381	Vitis vinifera	GSVIVP00014609001	MYB-related	31.71	2e-08	19.6953	11.7074	7.41773	19.8861	53.7981	137.1	#REF!	0.18935	0.20395	1
TR10655|c1_g3	745	Arabidopsis thaliana	AT4G12020.2	WRKY	35.06	1e-21	1.33482	2.90942	4.14681	19.8861	53.7981	137.1	#REF!	0.1909	0.3675	0.6281
TR15309|c0_g1	370	Vitis vinifera	GSVIVP00022506001	bHLH	71.79	2e-08	96.1682	82.0116	110.671	19.8861	53.7981	137.1	#REF!	0.20045	0.3219	0.73275
TR14930|c0_g3	318	Vitis vinifera	GSVIVP00014609001	MYB-related	40	5e-12	20.6967	5.38362	1.69178	19.8861	53.7981	137.1	#REF!	0.20195	0.2217	1
TR5857|c0_g1	922	Vitis vinifera	GSVIVP00029322001	bHLH	52.05	1e-69	7.394	25.1037	2.94979	19.8861	53.7981	137.1	#REF!	0.20605	0.04105	0.00825
TR6339|c0_g2	489	Vitis vinifera	GSVIVP00035835001	WRKY	50	2e-39	0	0	0	19.8861	53.7981	137.1	#REF!	0.2064	0.19425	1
TR18240|c0_g1	282	Vitis vinifera	GSVIVP00016076001	MYB	78.57	1e-19	33.1199	18.8039	3.13473	19.8861	53.7981	137.1	#REF!	0.2091	0.5877	0.29475
TR7027|c0_g1	532	Vitis vinifera	GSVIVP00015818001	MYB-related	44.72	3e-26	15.0959	27.6968	29.5532	19.8861	53.7981	137.1	#REF!	0.2096	0.01105	0.0907
TR13343|c6_g1	618	Vitis vinifera	GSVIVP00036944001	MYB	57.45	1e-25	5.32658	3.0123	1.65564	19.8861	53.7981	137.1	#REF!	0.2124	0.48495	0.5113
TR1391|c0_g1	2958	Vitis vinifera	GSVIVP00002947001	FAR1	35.88	4e-123	16.5095	7.95949	1.771	19.8861	53.7981	137.1	#REF!	0.2143	0.79505	0.12355
TR12480|c0_g1	1246	Vitis vinifera	GSVIVP00017631001	MYB	56.47	3e-97	37.5649	18.6133	21.3162	19.8861	53.7981	137.1	#REF!	0.21775	0.13245	0.77955
TR10655|c1_g1	1064	Arabidopsis thaliana	AT4G12020.2	WRKY	33.85	1e-27	1.33482	2.90942	4.14681	19.8861	53.7981	137.1	#REF!	0.22405	1	0.1798
TR4489|c0_g1	250	Vitis vinifera	GSVIVP00014609001	MYB-related	38.75	1e-12	2.67871	0	1.65048	19.8861	53.7981	137.1	#REF!	0.2245	0.23155	0.77025
TR11548|c5_g1	361	Vitis vinifera	GSVIVP00017792001	MYB	53.95	5e-18	19.3522	7.78772	6.31607	19.8861	53.7981	137.1	#REF!	0.22705	0.3087	0.82675
TR20056|c0_g1	2711	Vitis vinifera	GSVIVP00037016001	MYB	61.29	1e-180	7.85242	9.84924	4.23083	19.8861	53.7981	137.1	#REF!	0.2285	0.63425	0.0887
TR11986|c0_g1	1280	Arabidopsis thaliana	AT5G57150.1	bHLH	34.48	7e-19	59.8787	54.8882	122.774	19.8861	53.7981	137.1	#REF!	0.23125	0.86095	0.15605
TR16870|c0_g1	241	Arabidopsis thaliana	AT4G12020.1	WRKY	40	3e-08	12.8835	17.128	59.4129	19.8861	53.7981	137.1	#REF!	0.23795	1	0.30875
TR7709|c0_g1	360	Vitis vinifera	GSVIVP00014609001	MYB-related	36.45	4e-15	19.3931	23.8446	39.0719	19.8861	53.7981	137.1	#REF!	0.2403	0.92005	0.227
TR3147|c0_g1	2652	Arabidopsis thaliana	AT4G12020.2	WRKY	36.05	1e-35	6.61178	7.56274	11.4059	19.8861	53.7981	137.1	#REF!	0.2426	0.7738	0.3758
TR13459|c1_g1	536	Vitis vinifera	GSVIVP00014609001	MYB-related	38.19	7e-30	7.00881	1.99199	0.19484	19.8861	53.7981	137.1	#REF!	0.25155	0.20965	1
TR12941|c0_g1	1180	Vitis vinifera	GSVIVP00034599001	MYB-related	57.07	1e-77	17.2934	20.7341	29.5261	19.8861	53.7981	137.1	#REF!	0.2592	0.70395	0.44885
TR935|c0_g1	540	Vitis vinifera	GSVIVP00014609001	MYB-related	31.51	7e-12	8.03357	3.31237	2.94538	19.8861	53.7981	137.1	#REF!	0.2614	0.29595	0.90545
TR4949|c0_g1	453	Vitis vinifera	GSVIVP00014609001	MYB-related	40.14	2e-21	15.2931	15.4676	30.4981	19.8861	53.7981	137.1	#REF!	0.26215	0.8445	0.3657
TR3171|c1_g1	1143	Vitis vinifera	GSVIVP00007276001	MYB	65.53	3e-106	37.8612	34.9271	22.3276	19.8861	53.7981	137.1	#REF!	0.2625	0.85575	0.33875
TR15541|c1_g1	239	Vitis vinifera	GSVIVP00014609001	MYB-related	33.8	3e-06	50.8571	4.99224	3.16615	19.8861	53.7981	137.1	#REF!	0.26325	0.25685	1
TR1653|c1_g1	322	Vitis vinifera	GSVIVP00014609001	MYB-related	32	2e-12	21.4835	33.0426	45.7804	19.8861	53.7981	137.1	#REF!	0.2651	0.9295	0.258
TR792|c1_g2	1544	Vitis vinifera	GSVIVP00026895001	MYB-related	66.16	2e-124	7.49643	4.40593	5.6822	19.8861	53.7981	137.1	#REF!	0.2652	0.9526	0.27035
TR20781|c2_g1	602	Vitis vinifera	GSVIVP00028119001	WRKY	89.13	4e-57	122.046	93.5843	73.3053	19.8861	53.7981	137.1	#REF!	0.26525	0.55475	0.59495
TR13535|c0_g1	551	Vitis vinifera	GSVIVP00026045001	MYB-related	67.53	2e-28	0.596206	1.20284	0	19.8861	53.7981	137.1	#REF!	0.26745	0.22805	0.8348
TR9597|c1_g1	638	Vitis vinifera	GSVIVP00004704001	MYB-related	79.14	1e-107	11.3322	11.8842	18.3037	19.8861	53.7981	137.1	#REF!	0.28115	0.1245	0.3047
TR10698|c2_g1	2026	Arabidopsis thaliana	AT4G00050.1	bHLH	48.82	9e-75	106.482	35.3949	63.215	19.8861	53.7981	137.1	#REF!	0.28485	0.02985	0.21515
TR7231|c0_g1	256	Vitis vinifera	GSVIVP00014609001	MYB-related	35.71	4e-11	28.0531	7.24445	2.46952	19.8861	53.7981	137.1	#REF!	0.28705	0.3673	1
TR2461|c0_g1	1361	Vitis vinifera	GSVIVP00034599001	MYB-related	60.94	2e-96	15.7143	17.74	25.5701	19.8861	53.7981	137.1	#REF!	0.2943	0.79265	0.42825
TR8519|c0_g1	1414	Vitis vinifera	GSVIVP00037525001	FAR1	58.62	5e-12	30.644	19.6366	18.4094	19.8861	53.7981	137.1	#REF!	0.2981	0.10055	0.5054
TR1457|c0_g1	1607	Vitis vinifera	GSVIVP00038760001	MYB	44.44	4e-13	27.8299	24.1983	44.0799	19.8861	53.7981	137.1	#REF!	0.3072	0.76435	0.18705
TR21652|c0_g1	1643	Vitis vinifera	GSVIVP00023837001	bHLH	67.48	8e-90	28.6491	33.9309	17.5582	19.8861	53.7981	137.1	#REF!	0.3096	0.7119	0.1513
TR13415|c0_g1	1126	Vitis vinifera	GSVIVP00035835001	WRKY	58.76	6e-89	10.0402	7.34074	5.36417	19.8861	53.7981	137.1	#REF!	0.3142	0.60235	0.6093
TR19672|c0_g1	1129	Vitis vinifera	GSVIVP00028932001	MYB-related	49.55	2e-49	119.915	33.0932	76.6919	19.8861	53.7981	137.1	#REF!	0.3204	0.0064	0.0708
TR19623|c0_g2	1654	Vitis vinifera	GSVIVP00001485001	MYB-related	66.84	1e-74	36.0259	35.8919	55.7668	19.8861	53.7981	137.1	#REF!	0.32155	0.9936	0.31935
TR16594|c0_g1	232	Vitis vinifera	GSVIVP00014609001	MYB-related	38.78	7e-06	68.1597	34.5578	18.578	19.8861	53.7981	137.1	#REF!	0.32435	0.59735	0.6589
TR11832|c1_g1	1193	Vitis vinifera	GSVIVP00016585001	MYB-related	70.35	1e-68	13.1261	13.2601	22.1933	19.8861	53.7981	137.1	#REF!	0.3268	0.9872	0.3973
TR7625|c0_g1	226	Vitis vinifera	GSVIVP00001485001	MYB-related	47.27	2e-09	452.455	535.73	231.862	19.8861	53.7981	137.1	#REF!	0.3271	0.7836	0.20515
TR1001|c0_g1	609	Arabidopsis thaliana	AT4G12020.2	WRKY	45.83	2e-25	0.372885	16.9262	2.67532	19.8861	53.7981	137.1	#REF!	0.32775	0.25265	0.2416
TR13709|c1_g1	477	Vitis vinifera	GSVIVP00006790001	bHLH	59.15	8e-48	13.575	39.7828	5.70991	19.8861	53.7981	137.1	#REF!	0.33	0.13255	0.0573
TR11323|c0_g3	431	Arabidopsis thaliana	AT4G12020.2	WRKY	53.33	4e-20	47.3255	23.0902	25.7929	19.8861	53.7981	137.1	#REF!	0.3394	0.26675	0.867
TR18444|c0_g1	889	Vitis vinifera	GSVIVP00034660001	bHLH	64.93	3e-53	71.0853	25.1647	22.5409	19.8861	53.7981	137.1	#REF!	0.3409	0.0038	0.00015
TR10751|c1_g5	412	Vitis vinifera, Epimedium sagittatum	GSVIVP00032264001	MYB	80.17	5e-65	154.248	100.166	270.462	19.8861	53.7981	137.1	#REF!	0.3439	0.516	0.1011
TR13623|c0_g1	1153	Vitis vinifera, Epimedium sagittatum	GSVIVP00030469001	MYB	73.97	4e-112	26.8301	50.2977	16.2428	19.8861	53.7981	137.1	#REF!	0.34855	0.19775	0.05085
TR9837|c0_g1	2695	Vitis vinifera	GSVIVP00030071001	MYB-related	72.64	0	23.4129	6.54729	33.3424	19.8861	53.7981	137.1	#REF!	0.3545	0.26925	0.85795
TR2539|c0_g1	448	Vitis vinifera	GSVIVP00005984001	FAR1	37.06	7e-21	38.5243	36.052	62.1939	19.8861	53.7981	137.1	#REF!	0.35575	0.90165	0.28425
TR11520|c0_g1	2588	Vitis vinifera	GSVIVP00033099001	FAR1	71.56	0	23.1525	15.1592	15.4417	19.8861	53.7981	137.1	#REF!	0.3599	0.3281	0.96685
TR1332|c0_g1	2338	Vitis vinifera	GSVIVP00023080001	WRKY	59.43	6e-177	49.9673	63.9419	41.6479	19.8861	53.7981	137.1	#REF!	0.36125	0.57535	0.0149
TR15582|c0_g1	259	Vitis vinifera	GSVIVP00002947001	FAR1	33.72	2e-12	65.642	17.2452	25.3931	19.8861	53.7981	137.1	#REF!	0.37005	0.24645	0.73835
TR11479|c2_g4	1032	Vitis vinifera	GSVIVP00025883001	MYB	44.65	5e-76	4.78189	6.53354	2.46302	19.8861	53.7981	137.1	#REF!	0.37015	0.6423	0.16655
TR9616|c0_g1	1527	Vitis vinifera	GSVIVP00002171001	WRKY	60	2e-110	10.1828	6.07853	6.36471	19.8861	53.7981	137.1	#REF!	0.37605	0.3327	0.9307
TR18818|c1_g1	244	Arabidopsis thaliana	AT4G12020.2	WRKY	34.72	6e-09	14.8734	17.6801	40.6547	19.8861	53.7981	137.1	#REF!	0.38485	1	0.4305
TR9904|c0_g1	957	Vitis vinifera	GSVIVP00036110001	MYB	70.59	6e-114	114.882	38.788	77.3257	19.8861	53.7981	137.1	#REF!	0.38535	0.02815	0.1476
TR4030|c0_g1	1592	Vitis vinifera	GSVIVP00021000001	MYB	57.43	5e-131	16.6252	6.02528	10.8559	19.8861	53.7981	137.1	#REF!	0.38735	0.07035	0.28765
TR20295|c0_g1	2655	Arabidopsis thaliana	AT4G12020.2	WRKY	33.33	2e-26	11.8794	8.16234	21.4781	19.8861	53.7981	137.1	#REF!	0.39595	0.58985	0.88395
TR5471|c0_g1	1629	Vitis vinifera	GSVIVP00005984001	FAR1	47.09	4e-41	2.94723	2.40507	4.95693	19.8861	53.7981	137.1	#REF!	0.39795	0.75355	0.25285
TR13528|c0_g1	1930	Vitis vinifera	GSVIVP00017977001	MYB-related	55.18	1e-179	5.7548	5.53663	8.79976	19.8861	53.7981	137.1	#REF!	0.40215	0.94155	0.3647
TR18110|c0_g1	1285	Vitis vinifera	GSVIVP00036135001	bHLH	36.57	1e-31	2.35827	1.89891	4.25234	19.8861	53.7981	137.1	#REF!	0.40535	0.7755	0.2628
TR7815|c0_g2	959	Arabidopsis thaliana	AT4G12020.1	WRKY	30.41	3e-13	14.6223	6.88735	6.63287	19.8861	53.7981	137.1	#REF!	0.4068	1	0.00015
TR10465|c0_g1	1198	Vitis vinifera	GSVIVP00002546001	MYB	68.37	1e-139	58.5087	8.94843	21.5849	19.8861	53.7981	137.1	#REF!	0.40805	0.00365	0.43165
TR11190|c1_g3	252	Vitis vinifera	GSVIVP00014609001	MYB-related	37.8	1e-13	32.3096	34.2466	10.9101	19.8861	53.7981	137.1	#REF!	0.4085	0.94965	0.3289
TR11352|c0_g1	1104	Vitis vinifera	GSVIVP00001942001	FAR1	51.07	6e-71	14.9385	12.2062	15.297	19.8861	53.7981	137.1	#REF!	0.4395	0.37335	0.91685
TR7126|c0_g1	1706	Vitis vinifera	GSVIVP00002947001	FAR1	41.94	7e-17	51.0098	204.306	2.25978	19.8861	53.7981	137.1	#REF!	0.44645	0.5591	0.8387
TR19924|c0_g1	2491	Vitis vinifera	GSVIVP00029103001	FAR1	56.64	0	3.7751	2.67693	5.56441	19.8861	53.7981	137.1	#REF!	0.46705	0.5474	0.19365
TR20942|c0_g2	2684	Vitis vinifera	GSVIVP00025092001	WRKY	49.56	0	5.54027	4.8116	7.90951	19.8861	53.7981	137.1	#REF!	0.47245	0.7828	0.31095
TR10513|c1_g1	2277	Vitis vinifera	GSVIVP00008627001	bHLH	55.57	0	22.7172	20.6245	16.6023	19.8861	53.7981	137.1	#REF!	0.4786	0.831	0.6324
TR11190|c1_g1	3489	Vitis vinifera	GSVIVP00014609001	MYB-related	38.64	7e-39	86.2533	121.217	33.4669	19.8861	53.7981	137.1	#REF!	0.4795	0.7707	0.40575
TR18777|c0_g1	1129	Epimedium sagittatum	R2R3-MYB transcription factor MYB1 [Epimedium sagittatum]	MYB	0.97	0	42.7596	45.3583	30.8268	19.8861	53.7981	137.1	#REF!	0.4886	0.89655	0.4071
TR10348|c0_g1	1108	Vitis vinifera	GSVIVP00028932001	MYB-related	58.42	4e-92	286.219	290.335	200.14	19.8861	53.7981	137.1	#REF!	0.4894	0.976	0.4571
TR4076|c2_g1	1314	Vitis vinifera	GSVIVP00029103001	FAR1	51.26	2e-57	11.9118	4.75386	6.9284	19.8861	53.7981	137.1	#REF!	0.4956	0.6842	0.7739
TR10751|c1_g3	432	Vitis vinifera, Epimedium sagittatum	GSVIVP00032264001	MYB	76.67	3e-25	111.914	115.208	59.3679	19.8861	53.7981	137.1	#REF!	0.5047	0.97355	0.4267
TR12097|c0_g2	2578	Arabidopsis thaliana	AT4G12020.2	WRKY	34.33	1e-25	10.2118	11.2474	7.49727	19.8861	53.7981	137.1	#REF!	0.5143	0.8306	0.3847
TR20546|c0_g1	1756	Arabidopsis thaliana	AT4G12020.2	WRKY	32.16	2e-31	8.54145	2.03569	11.7586	19.8861	53.7981	137.1	#REF!	0.52385	0.0576	0.0278
TR10234|c0_g1	2663	Vitis vinifera	GSVIVP00035312001	FAR1	86.36	0	10.3512	10.503	13.8028	19.8861	53.7981	137.1	#REF!	0.5268	0.97495	0.5346
TR18700|c0_g1	490	Arabidopsis thaliana	AT5G57150.1	bHLH	73.53	3e-10	12.8122	6.52405	8.44839	19.8861	53.7981	137.1	#REF!	0.53355	0.47575	0.18375
TR9884|c1_g1	1680	Vitis vinifera	GSVIVP00032777001	WRKY	49.36	4e-83	0.200725	0	0.0753316	19.8861	53.7981	137.1	#REF!	0.54875	0.98605	0.53725
TR1340|c1_g1	1507	Vitis vinifera	GSVIVP00032777001	WRKY	48.04	7e-99	51.6682	7.93275	11.7698	19.8861	53.7981	137.1	#REF!	0.54925	0.5311	0.2249
TR9937|c0_g2	2360	Vitis vinifera	GSVIVP00001720001	MYB	56.82	0	5.67887	7.06236	4.04289	19.8861	53.7981	137.1	#REF!	0.5502	0.6833	0.307
TR10735|c2_g1	1741	Vitis vinifera	GSVIVP00005670001	bHLH	55.17	1e-111	47.2354	37.7617	35.6007	19.8861	53.7981	137.1	#REF!	0.55785	0.63285	0.8993
TR492|c3_g2	1569	Vitis vinifera,Epimedium sagittatum	GSVIVP00033681001	MYB	48.25	7e-84	15.2931	15.4676	30.4981	19.8861	53.7981	137.1	#REF!	0.56055	0.5189	0.23365
TR492|c3_g3	504	Vitis vinifera, Epimedium sagittatum	GSVIVP00033681001	MYB	38.37	4e-09	15.2931	15.4676	30.4981	19.8861	53.7981	137.1	#REF!	0.56055	0.5189	0.23365
TR5744|c0_g1	436	Vitis vinifera	GSVIVP00009957001	MYB-related	54.67	1e-46	44.3921	125.58	40.6716	19.8861	53.7981	137.1	#REF!	0.56135	0.43395	0.8412
TR11494|c4_g2	6950	Vitis vinifera	GSVIVP00014609001	MYB-related	30.65	2e-16	80.9725	56.6908	53.898	19.8861	53.7981	137.1	#REF!	0.5618	0.6005	0.93785
TR10909|c5_g2	2293	Vitis vinifera	GSVIVP00024649001	bHLH	63.9	2e-113	3155.2	1355.37	2676.09	19.8861	53.7981	137.1	#REF!	0.5689	0.5464	0.2325
TR19603|c3_g1	450	Vitis vinifera	GSVIVP00014609001	MYB-related	32.76	2e-15	8.33757	8.01027	5.09342	19.8861	53.7981	137.1	#REF!	0.5744	0.96555	0.5957
TR20613|c0_g1	803	Vitis vinifera	GSVIVP00021046001	FAR1	77.66	1e-93	3.04738	6.35435	4.68657	19.8861	53.7981	137.1	#REF!	0.5903	0.33775	0.65925
TR9707|c0_g1	2135	Vitis vinifera	GSVIVP00021021001	WRKY	62.36	2e-167	7.40054	6.77242	10.5628	19.8861	53.7981	137.1	#REF!	0.591	0.4309	0.79555
TR21733|c0_g1	6233	Vitis vinifera	GSVIVP00018224001	MYB	48.69	0	25.3093	23.0212	19.8201	19.8861	53.7981	137.1	#REF!	0.5991	0.8387	0.7497
TR426|c0_g5	256	Vitis vinifera	GSVIVP00027001001	WRKY	46.55	4e-10	0	0	9.73756	19.8861	53.7981	137.1	#REF!	0.6026	0.06025	0.0341
TR426|c0_g4	408	Vitis vinifera	GSVIVP00027001001	WRKY	46.55	3e-09	12.2974	9.34426	20.4462	19.8861	53.7981	137.1	#REF!	0.6026	0.06025	0.0341
TR426|c0_g2	1225	Vitis vinifera	GSVIVP00027001001	WRKY	46.06	1e-69	57.3208	22.9634	12.1775	19.8861	53.7981	137.1	#REF!	0.6026	0.06025	0.0341
TR20756|c0_g1	2836	Arabidopsis thaliana	AT4G12020.2	WRKY	35.88	9e-27	15.0432	14.3259	11.8067	19.8861	53.7981	137.1	#REF!	0.6121	0.9159	0.6835
TR10857|c0_g1	1473	Vitis vinifera	GSVIVP00021136001	bHLH	53.55	5e-81	18.6431	8.83405	20.4072	19.8861	53.7981	137.1	#REF!	0.61455	0.548	0.2695
TR16740|c0_g1	345	Vitis vinifera, Epimedium sagittatum	GSVIVP00020968001	MYB	30.77	1e-06	9.78611	3.12724	16.8595	19.8861	53.7981	137.1	#REF!	0.62415	0.4271	0.2141
TR682|c4_g3	1772	Vitis vinifera	GSVIVP00015098001	MYB-related	47.69	1e-72	12.2665	9.82729	9.19637	19.8861	53.7981	137.1	#REF!	0.6357	0.722	0.9098
TR18547|c0_g1	984	Vitis vinifera	GSVIVP00001941001	FAR1	70.2	6e-99	33.311	20.421	41.486	19.8861	53.7981	137.1	#REF!	0.6363	0.31165	0.1396
TR2763|c1_g1	407	Vitis vinifera	GSVIVP00002947001	FAR1	49.25	6e-42	8.8417	72.7463	3.57933	19.8861	53.7981	137.1	#REF!	0.63985	0.53515	0.2996
TR14748|c0_g1	1118	Vitis vinifera	GSVIVP00001115001	MYB	32.46	1e-20	3.51557	3.54872	2.5525	19.8861	53.7981	137.1	#REF!	0.6491	0.9874	0.63805
TR4187|c0_g1	245	Vitis vinifera	GSVIVP00032465001	MYB	69.62	5e-30	19.6198	0	33.2303	19.8861	53.7981	137.1	#REF!	0.65465	1	0.00805
TR9693|c0_g1	731	Vitis vinifera	GSVIVP00015818001	MYB-related	59.41	1e-31	10.4803	0.186608	7.6868	19.8861	53.7981	137.1	#REF!	0.65505	0.1816	0.09445
TR7530|c0_g1	1211	Vitis vinifera	GSVIVP00000052001	bHLH	67.04	3e-116	4.11406	6.39098	3.05465	19.8861	53.7981	137.1	#REF!	0.6575	0.46625	0.25595
TR12740|c0_g1	1407	Vitis vinifera	GSVIVP00037902001	bHLH	61.63	2e-91	22.9343	33.0963	18.7495	19.8861	53.7981	137.1	#REF!	0.66365	0.41875	0.217
TR7625|c0_g2	226	Vitis vinifera	GSVIVP00001485001	MYB-related	47.27	2e-09	74.5925	77.9812	46.4236	19.8861	53.7981	137.1	#REF!	0.66505	0.9651	0.6034
TR18090|c0_g1	395	Arabidopsis thaliana	AT4G12020.2	WRKY	38.2	1e-12	8.77669	0.663144	5.68552	19.8861	53.7981	137.1	#REF!	0.67025	0.25785	0.2674
TR14074|c0_g1	1893	Vitis vinifera	GSVIVP00016271001	MYB-related	52.94	4e-08	5.2086	7.74199	6.51821	19.8861	53.7981	137.1	#REF!	0.67665	0.4542	0.7403
TR10682|c0_g1	4603	Arabidopsis thaliana	AT4G12020.2	WRKY	43.02	6e-51	7.43275	7.60581	8.95754	19.8861	53.7981	137.1	#REF!	0.6803	0.96105	0.72515
TR12925|c0_g1	2163	Vitis vinifera	GSVIVP00021320001	MYB	59.83	0	39.7609	0	0	19.8861	53.7981	137.1	#REF!	0.6853	0.20625	0.1015
TR8256|c0_g1	1337	Vitis vinifera	GSVIVP00017377001	FAR1	52.94	6e-31	18.2545	21.7269	15.8832	19.8861	53.7981	137.1	#REF!	0.6892	0.4823	0.7593
TR10751|c1_g6	953	Vitis vinifera, Epimedium sagittatum	GSVIVP00034097001	MYB	51.79	4e-71	151.063	217.228	222.432	19.8861	53.7981	137.1	#REF!	0.6945	0.69435	0.97725
TR9135|c0_g1	1282	Vitis vinifera	GSVIVP00017891001	MYB	65.85	7e-98	9.75746	3.2325	7.73954	19.8861	53.7981	137.1	#REF!	0.6985	0.0923	0.1678
TR2625|c0_g1	1961	Vitis vinifera	GSVIVP00037942001	bHLH	57.96	8e-156	33.5007	23.7469	39.5667	19.8861	53.7981	137.1	#REF!	0.70425	0.43895	0.2581
TR8175|c1_g1	281	Vitis vinifera	GSVIVP00032972001	MYB	88.89	1e-53	42.6425	8.6614	28.8568	19.8861	53.7981	137.1	#REF!	0.7072	0.1935	0.2827
TR16504|c0_g1	1724	Vitis vinifera	GSVIVP00017237001	bHLH	64.52	4e-82	9.57585	6.30225	11.3858	19.8861	53.7981	137.1	#REF!	0.7129	0.4179	0.25155
TR20684|c1_g1	376	Vitis vinifera	GSVIVP00002947001	FAR1	78.23	1e-63	10.9438	4.4645	15.0414	19.8861	53.7981	137.1	#REF!	0.7153	0.378	0.21135
TR765|c0_g1	881	Vitis vinifera	GSVIVP00006790001	bHLH	60	1e-71	7.40703	7.18093	8.69504	19.8861	53.7981	137.1	#REF!	0.71615	0.0604	0.129
TR19171|c0_g1	3160	Arabidopsis thaliana	AT4G12020.2	WRKY	30.49	5e-26	19.4305	23.7369	22.7907	19.8861	53.7981	137.1	#REF!	0.71875	0.65215	0.92695
TR11323|c0_g2	1816	Arabidopsis thaliana	AT4G12020.2	WRKY	47.33	1e-65	34.1703	22.0726	42.4667	19.8861	53.7981	137.1	#REF!	0.72715	0.4659	0.3196
TR14018|c0_g1	1715	Vitis vinifera	GSVIVP00017237001	bHLH	53.44	3e-82	0	0.447302	0	19.8861	53.7981	137.1	#REF!	0.73475	0.2383	0.13305
TR4076|c0_g1	648	Vitis vinifera	GSVIVP00029103001	FAR1	62.79	3e-95	3.48244	3.28634	4.53811	19.8861	53.7981	137.1	#REF!	0.7403	0.94545	0.6866
TR14847|c0_g1	1288	Vitis vinifera, Epimedium sagittatum	GSVIVP00019566001	MYB	60	4e-106	25.4781	17.355	16.1006	19.8861	53.7981	137.1	#REF!	0.7408	0.88635	0.63005
TR14761|c7_g1	1112	Arabidopsis thaliana	AT5G04110.1	MYB-related	35.37	3e-07	1.89121	4.72308	1.43172	19.8861	53.7981	137.1	#REF!	0.74535	0.19645	0.1619
TR14277|c0_g1	2145	Vitis vinifera	GSVIVP00016271001	MYB-related	41.67	2e-92	11.5362	11.9359	9.96667	19.8861	53.7981	137.1	#REF!	0.74755	0.94245	0.69745
TR13959|c0_g1	2623	Arabidopsis thaliana	AT4G12020.2	WRKY	34.75	3e-29	10.4997	10.8683	12.1189	19.8861	53.7981	137.1	#REF!	0.75035	0.9402	0.8121
TR3714|c0_g1	3904	Arabidopsis thaliana	AT4G12020.2	WRKY	48.31	2e-62	19.6953	11.7074	7.41773	19.8861	53.7981	137.1	#REF!	0.7538	0.4299	0.6448
TR15223|c1_g1	472	Vitis vinifera	GSVIVP00025556001	MYB-related	46.24	6e-22	6.7182	3.04504	5.26978	19.8861	53.7981	137.1	#REF!	0.7796	0.40875	0.5528
TR1497|c0_g1	760	Arabidopsis thaliana	AT5G01310.1	bHLH	67.14	3e-96	0	0	0	19.8861	53.7981	137.1	#REF!	0.7912	0.2592	0.3637
TR10947|c0_g1	1685	Arabidopsis thaliana	AT4G12020.2	WRKY	33.93	6e-28	17.1546	24.0966	14.9601	19.8861	53.7981	137.1	#REF!	0.80715	0.54015	0.3748
TR12097|c0_g1	3354	Arabidopsis thaliana	AT4G12020.2	WRKY	33.21	2e-27	11.0135	7.43726	12.3138	19.8861	53.7981	137.1	#REF!	0.8095	0.40355	0.27925
TR5012|c0_g1	1819	Arabidopsis thaliana	AT4G12020.1	WRKY	32.76	8e-17	3.94385	2.60512	4.49826	19.8861	53.7981	137.1	#REF!	0.8263	0.49915	0.3622
TR21747|c3_g1	2424	Vitis vinifera	GSVIVP00023708001	bHLH	62.17	0	40.9061	65.5888	36.8458	19.8861	53.7981	137.1	#REF!	0.8327	0.3078	0.2456
TR20781|c0_g1	443	Vitis vinifera	GSVIVP00028119001	WRKY	57.14	5e-22	4.30367	4.85841	5.45985	19.8861	53.7981	137.1	#REF!	0.8347	0.9099	0.9124
TR16266|c0_g1	1136	Vitis vinifera	GSVIVP00001943001	FAR1	62	3e-102	5.22086	5.44605	5.93062	19.8861	53.7981	137.1	#REF!	0.83965	0.9475	0.8846
TR9834|c0_g1	1910	Vitis vinifera	GSVIVP00003416001	bHLH	54.73	2e-57	23.4129	6.54729	33.3424	19.8861	53.7981	137.1	#REF!	0.8472	0.3353	0.24765
TR12481|c0_g1	1260	Vitis vinifera	GSVIVP00027432001	bHLH	69.92	6e-104	65.6009	59.3249	60.5304	19.8861	53.7981	137.1	#REF!	0.8508	0.81395	0.96035
TR8357|c0_g1	1794	Vitis vinifera, Epimedium sagittatum	GSVIVP00028224001	MYB	60.88	1e-140	47.279	22.9058	42.6071	19.8861	53.7981	137.1	#REF!	0.85215	0.13315	0.21625
TR7625|c0_g3	226	Vitis vinifera	GSVIVP00001485001	MYB-related	47.27	2e-09	36.0085	0	29.8469	19.8861	53.7981	137.1	#REF!	0.8605	0.01215	0.0158
TR16105|c0_g1	767	Vitis vinifera	GSVIVP00015818001	MYB-related	61.47	5e-37	0	0	0	19.8861	53.7981	137.1	#REF!	0.86315	0.0809	0.0932
TR10447|c0_g1	1576	Arabidopsis thaliana	AT4G12020.2	WRKY	32	3e-28	21.9101	20.5628	20.2645	19.8861	53.7981	137.1	#REF!	0.8697	0.894	0.9746
TR13917|c0_g1	1550	Vitis vinifera	GSVIVP00031699001	bHLH	67.66	1e-154	12.3534	1.80984	11.3944	19.8861	53.7981	137.1	#REF!	0.86975	0.0184	0.0222
TR17267|c0_g1	310	Vitis vinifera	GSVIVP00014609001	MYB-related	33.75	3e-06	10.278	16.8131	8.8035	19.8861	53.7981	137.1	#REF!	0.87045	0.63425	0.5373
TR13496|c0_g1	1354	Vitis vinifera	GSVIVP00014872001	WRKY	76.85	2e-47	0	32.0434	71.757	19.8861	53.7981	137.1	#REF!	0.8708	0.18175	0.1963
TR2678|c0_g1	3412	Vitis vinifera	GSVIVP00004133001	WRKY	40.29	1e-79	40.6717	43.4061	8.90357	19.8861	53.7981	137.1	#REF!	0.87675	0.72855	0.84285
TR14097|c0_g1	2876	Arabidopsis thaliana	AT4G12020.1	WRKY	58.67	3e-61	33.3588	46.1415	35.8167	19.8861	53.7981	137.1	#REF!	0.8774	0.48855	0.58225
TR21373|c0_g1	2814	Arabidopsis thaliana	AT4G12020.1	WRKY	57.58	7e-62	17.1001	12.6398	15.9658	19.8861	53.7981	137.1	#REF!	0.87815	0.4877	0.5994
TR10835|c0_g1	1195	Vitis vinifera	GSVIVP00023389001	WRKY	55.62	3e-100	23.1166	33.7515	21.6105	19.8861	53.7981	137.1	#REF!	0.8859	0.40495	0.32645
TR4687|c0_g1	591	Vitis vinifera	GSVIVP00016726001	MYB	93.75	3e-14	9.68288	2.94384	4.59291	19.8861	53.7981	137.1	#REF!	0.8911	0.03735	0.032
TR19695|c1_g1	925	Vitis vinifera, Epimedium sagittatum	GSVIVP00034097001	MYB	50.98	5e-74	5.73732	23.0739	6.27642	19.8861	53.7981	137.1	#REF!	0.8917	0.0269	0.03355
TR21544|c0_g2	3116	Vitis vinifera	GSVIVP00002947001	FAR1	38.65	2e-139	7.32061	6.62514	7.81613	19.8861	53.7981	137.1	#REF!	0.8925	0.8369	0.72065
TR12568|c0_g1	1597	Vitis vinifera	GSVIVP00002934001	MYB-related	54.6	5e-163	6.2098	6.73336	6.66937	19.8861	53.7981	137.1	#REF!	0.8953	0.8838	0.9854
TR12050|c0_g1	2887	Arabidopsis thaliana	AT4G12020.2	WRKY	32.88	2e-24	19.7791	28.9147	16.6273	19.8861	53.7981	137.1	#REF!	0.89705	0.0052	0.0022
TR9318|c0_g1	1886	Vitis vinifera	GSVIVP00028159001	MYB-related	74.71	0	39.4316	18.8876	1.91531	19.8861	53.7981	137.1	#REF!	0.9082	0.80925	0.72715
TR12692|c0_g1	2191	Epimedium sagittatum	R2R3-MYB transcription factor MYB8 [Epimedium sagittatum]	MYB	0.98	0	6.45107	11.5815	5.03287	19.8861	53.7981	137.1	#REF!	0.9147	0.4307	0.49895
TR1712|c0_g1	1476	Vitis vinifera, Epimedium sagittatum	GSVIVP00025459001	MYB	89.87	6e-57	9.91375	14.6131	3.5895	19.8861	53.7981	137.1	#REF!	0.9239	0.05555	0.06
TR19945|c0_g1	2719	Arabidopsis thaliana	AT5G04110.1	MYB-related	57.54	7e-74	11.9018	9.06677	24.034	19.8861	53.7981	137.1	#REF!	0.93005	0.32485	0.29175
TR19940|c0_g1	3941	Arabidopsis thaliana	AT4G12020.2	WRKY	30.87	4e-10	6.05503	10.0071	8.08769	19.8861	53.7981	137.1	#REF!	0.93005	0.32485	0.29175
TR9597|c0_g2	1380	Vitis vinifera	GSVIVP00029107001	MYB-related	60.77	7e-144	11.3322	11.8842	18.3037	19.8861	53.7981	137.1	#REF!	0.93105	0.82865	0.7589
TR11548|c4_g3	2871	Vitis vinifera	GSVIVP00017792001	MYB	59.35	0	5.78567	4.44779	6.03554	19.8861	53.7981	137.1	#REF!	0.9313	0.60555	0.55355
TR13160|c0_g1	2417	Vitis vinifera	GSVIVP00025556001	MYB-related	64.47	2e-28	3.4874	4.88298	3.65276	19.8861	53.7981	137.1	#REF!	0.9335	0.52775	0.58545
TR11423|c0_g1	4235	Arabidopsis thaliana	AT4G12020.2	WRKY	30.15	7e-12	13.7488	8.003	14.2114	19.8861	53.7981	137.1	#REF!	0.94085	0.2189	0.20165
TR11307|c1_g1	4605	Vitis vinifera	GSVIVP00002219001	MYB	85.22	0	21.3986	31.2652	20.6184	19.8861	53.7981	137.1	#REF!	0.94655	0.49555	0.4448
TR19357|c0_g1	1134	Vitis vinifera, Epimedium sagittatum	GSVIVP00034097001	MYB	51.74	3e-79	20.375	15.6111	21.0185	19.8861	53.7981	137.1	#REF!	0.9524	0.5994	0.5771
TR19623|c0_g1	1439	Vitis vinifera	GSVIVP00001485001	MYB-related	66.39	7e-104	21.5684	16.0741	21.0843	19.8861	53.7981	137.1	#REF!	0.96115	0.5199	0.55005
TR19310|c0_g2	3584	Vitis vinifera	GSVIVP00002947001	FAR1	38.57	5e-145	1.83218	1.63202	1.88281	19.8861	53.7981	137.1	#REF!	0.9614	0.845	0.805
TR3655|c0_g1	1503	Vitis vinifera	GSVIVP00002171001	WRKY	61.1	4e-123	19.6953	11.7074	7.41773	19.8861	53.7981	137.1	#REF!	0.9634	0.1963	0.2077
TR4415|c0_g1	1146	Vitis vinifera	GSVIVP00033681001	MYB	56.58	2e-109	2.67871	0	1.65048	19.8861	53.7981	137.1	#REF!	0.96445	0.69905	0.6662
TR1565|c0_g1	2182	Vitis vinifera	GSVIVP00004133001	WRKY	53.19	0	7.34422	9.84657	1.01572	19.8861	53.7981	137.1	#REF!	0.9715	0.9491	0.977
TR20903|c0_g1	2527	Arabidopsis thaliana	AT4G12020.2	WRKY	33.5	2e-20	12.0445	7.87352	14.6989	19.8861	53.7981	137.1	#REF!	0.97245	0.62465	0.64755
TR10691|c0_g2	2116	Arabidopsis thaliana	AT4G12020.2	WRKY	33.51	4e-18	4.51767	5.13992	4.57104	19.8861	53.7981	137.1	#REF!	0.98175	0.81245	0.8252
TR20175|c2_g1	1490	Arabidopsis thaliana	AT4G12020.2	WRKY	32.5	1e-12	6.46578	5.94264	13.4747	19.8861	53.7981	137.1	#REF!	0.98285	0.0014	0.00045
TR20684|c0_g1	1702	Vitis vinifera	GSVIVP00002947001	FAR1	70.67	0	4.99792	3.67283	5.04999	19.8861	53.7981	137.1	#REF!	0.98295	0.60775	0.59325
TR3510|c4_g1	386	Vitis vinifera	GSVIVP00014609001	MYB-related	33.33	7e-08	13.2895	1.42498	5.65597	19.8861	53.7981	137.1	#REF!	0.99185	0.3236	0.3355
TR18847|c0_g1	1463	Vitis vinifera	GSVIVP00021430001	MYB	54.7	1e-128	0.410838	144.551	1.22669	19.8861	53.7981	137.1	#REF!	0.9949	0.6976	0.69565
TR17422|c0_g1	410	Vitis vinifera	GSVIVP00013072001	bHLH	52.08	3e-25	0	25.0777	0	19.8861	53.7981	137.1	#REF!	1	5e-05	5e-05
TR3438|c0_g3	327	Arabidopsis thaliana	AT2G47190.1	MYB	55	2e-07	15.8283	9.81679	27.5748	19.8861	53.7981	137.1	#REF!	1	0.0105	0.0105
TR3438|c0_g1	295	Vitis vinifera	GSVIVP00034097001	MYB	100	2e-12	0	17.4394	0	19.8861	53.7981	137.1	#REF!	1	0.0105	0.0105
TR8796|c0_g1	1032	Vitis vinifera	GSVIVP00037648001	WRKY	55.31	9e-101	1.0188	16.1556	0.843344	19.8861	53.7981	137.1	#REF!	1	0.0166	0.0183
TR1834|c0_g1	2085	Arabidopsis thaliana	AT4G12020.2	WRKY	36.23	4e-06	2.69966	23.4673	0.573432	19.8861	53.7981	137.1	#REF!	1	0.04855	0.0843
TR5021|c0_g1	540	Vitis vinifera	GSVIVP00011123001	bHLH	52.15	3e-42	1.29896	12.7458	0	19.8861	53.7981	137.1	#REF!	1	0.0945	0.0001
TR14761|c3_g1	944	Arabidopsis thaliana	AT5G04110.1	MYB-related	34.01	1e-08	1.36032	4.96	1.25849	19.8861	53.7981	137.1	#REF!	1	0.1061	0.0868
TR2763|c1_g2	656	Vitis vinifera	GSVIVP00005984001	FAR1	43.78	7e-61	8.8417	72.7463	3.57933	19.8861	53.7981	137.1	#REF!	1	0.168	0.30815
TR7562|c0_g3	581	Vitis vinifera	GSVIVP00022423001	MYB	59.68	1e-70	0	0	0	19.8861	53.7981	137.1	#REF!	1	0.22945	0.2086
TR7562|c0_g2	734	Vitis vinifera	GSVIVP00022423001	MYB	57.5	1e-73	2.27615	0.165739	1.52239	19.8861	53.7981	137.1	#REF!	1	0.22945	0.2086
TR6339|c0_g1	883	Vitis vinifera	GSVIVP00035835001	WRKY	57.2	5e-88	0.0607245	4.05234	0.454744	19.8861	53.7981	137.1	#REF!	1	0.25415	0.08115
TR21788|c1_g1	656	Vitis vinifera	GSVIVP00014609001	MYB-related	35.56	7e-23	0.560929	2.54722	0.484266	19.8861	53.7981	137.1	#REF!	1	0.25555	0.1961
TR14244|c0_g1	660	Vitis vinifera	GSVIVP00006872001	WRKY	78.37	1e-76	1.01434	1.84709	0.602336	19.8861	53.7981	137.1	#REF!	1	0.5988	0.3728
TR7436|c0_g2	667	Vitis vinifera	GSVIVP00002947001	FAR1	60.94	5e-34	0	0	0	19.8861	53.7981	137.1	#REF!	1	1	1
TR7436|c0_g1	665	Vitis vinifera	GSVIVP00002947001	FAR1	60.94	5e-34	0	0	0	19.8861	53.7981	137.1	#REF!	1	1	1
TR21788|c1_g2	431	Vitis vinifera	GSVIVP00014609001	MYB-related	31.67	2e-07	0	0	0	19.8861	53.7981	137.1	#REF!	1	1	1
TR21654|c4_g2	334	Vitis vinifera	GSVIVP00014609001	MYB-related	40.3	8e-13	0	0	0	19.8861	53.7981	137.1	#REF!	1	1	1
TR14930|c0_g1	317	Vitis vinifera	GSVIVP00014609001	MYB-related	38.55	7e-14	0	0	0	19.8861	53.7981	137.1	#REF!	1	1	1
TR14469|c0_g1	399	Vitis vinifera, Epimedium sagittatum	GSVIVP00036110001	MYB	64.71	5e-33	0.334526	0.517981	4.56428	19.8861	53.7981	137.1	#REF!	1	1	1
TR13228|c1_g2	707	Vitis vinifera	GSVIVP00026175001	bHLH	68.6	4e-36	0	0	0.117693	19.8861	53.7981	137.1	#REF!	1	1	1
TR7556|c0_g2	302	Vitis vinifera	GSVIVP00020968001	MYB	48	2e-23	5.30905	5.26762	7.71742	19.8861	53.7981	137.1	#REF!	1	1	1
TR20942|c0_g1	936	Vitis vinifera	GSVIVP00025092001	WRKY	47.91	7e-63	0.0761687	0	0.163065	19.8861	53.7981	137.1	#REF!	1	1	1
TR21654|c4_g1	316	Vitis vinifera	GSVIVP00014609001	MYB-related	40.3	1e-12	0.684264	0	0.993215	19.8861	53.7981	137.1	#REF!	1	1	1
TR15970|c0_g1	841	Vitis vinifera	GSVIVP00019057001	WRKY	57.4	8e-43	1.012	0	0.715242	19.8861	53.7981	137.1	#REF!	1	1	1
TR11776|c1_g2	1445	Vitis vinifera	GSVIVP00014609001	MYB-related	34.65	8e-13	0	0.0631005	0	19.8861	53.7981	137.1	#REF!	1	1	1
TR2763|c0_g1	1049	Arabidopsis thaliana	AT3G06250.1	FAR1	31.82	1e-29	8.8417	72.7463	3.57933	19.8861	53.7981	137.1	#REF!	1	1	1
TR2763|c0_g2	957	Arabidopsis thaliana	AT3G06250.1	FAR1	32.25	4e-23	8.8417	72.7463	3.57933	19.8861	53.7981	137.1	#REF!	1	1	1
TR11494|c4_g1	3783	Vitis vinifera	GSVIVP00014609001	MYB-related	30.65	7e-17	0.293289	0.16329	0.171982	19.8861	53.7981	137.1	#REF!	1	1	1
TR4030|c0_g2	906	Vitis vinifera	GSVIVP00021000001	MYB	94.35	7e-120	0.0686703	0	0	19.8861	53.7981	137.1	#REF!	1	1	1
TR16766|c0_g2	269	Vitis vinifera	GSVIVP00014609001	MYB-related	33.72	3e-06	10.6286	0	0	19.8861	53.7981	137.1	#REF!	1	1	1
TR7815|c0_g1	607	Arabidopsis thaliana	AT4G12020.1	WRKY	32.65	4e-11	14.6223	6.88735	6.63287	19.8861	53.7981	137.1	#REF!	1	1	1
TR14244|c0_g2	660	Vitis vinifera	GSVIVP00006872001	WRKY	78.37	1e-76	0.924169	1.19668	0.319248	19.8861	53.7981	137.1	#REF!	1	1	1
TR19093|c0_g2	433	Vitis vinifera	GSVIVP00014609001	MYB-related	30.09	1e-09	2.43757	1.52328	1.14262	19.8861	53.7981	137.1	#REF!	1	1	1
TR3781|c0_g1	2664	Vitis vinifera	GSVIVP00015425001	MYB-related	63.13	0	19.6953	11.7074	7.41773	19.8861	53.7981	137.1	#REF!	1	1	1
TR3945|c0_g1	552	Vitis vinifera	GSVIVP00005788001	FAR1	37.59	2e-21	19.6953	11.7074	7.41773	19.8861	53.7981	137.1	#REF!	1	1	1
TR3802|c0_g1	400	Vitis vinifera	GSVIVP00015818001	MYB-related	62.92	3e-31	19.6953	11.7074	7.41773	19.8861	53.7981	137.1	#REF!	1	1	1
TR7929|c0_g1	269	Vitis vinifera	GSVIVP00014609001	MYB-related	38.1	8e-06	152.123	86.2848	44.0945	19.8861	53.7981	137.1	#REF!	1	1	1
TR19789|c0_g1	1199	Oryza sativa subsp. indica	OsIBCD010288	MYB-related	48.8	3e-44	31.5427	30.5088	56.3424	19.8861	53.7981	137.1	0.949138	0.05045	1	0.0028
TR11184|c2_g6	349	Oryza sativa subsp. indica	OsIBSD048167	FAR1	45.22	7e-27	100.03	83.547	24.7073	19.8861	53.7981	137.1	-0.997167	0.054	0.76295	0.08785
TR11146|c1_g10	1690	Oryza sativa subsp. indica	OsIBSD048167	FAR1	42.22	6e-13	24.9365	22.7307	6.04244	19.8861	53.7981	137.1	-0.984201	0.06885	0.8864	0.0785
TR20512|c0_g1	2368	Oryza sativa subsp. indica	OsIBCD035653	MYB-related	39.63	2e-96	2.86707	3.03958	8.65832	19.8861	53.7981	137.1	0.966704	0.06965	0.92345	0.0654
TR11318|c2_g20	1050	Oryza sativa subsp. indica	OsIBSD048167	FAR1	60.98	2e-16	209.126	178.794	51.1874	19.8861	53.7981	137.1	-0.9947	0.07155	0.83545	0.11565
TR14214|c0_g1	830	Oryza sativa subsp. indica	OsIBCD028891	bHLH	34.41	1e-51	1.18703	0.430136	6.07974	19.8861	53.7981	137.1	0.917647	0.0754	1	0.0904
TR5138|c0_g7	329	Oryza sativa subsp. japonica	LOC_Os04g22990.1	FAR1	38.32	1e-13	79.733	70.9717	8.20997	19.8861	53.7981	137.1	-0.985171	0.07855	0.91845	0.1313
TR11596|c2_g2	1169	Oryza sativa subsp. indica	OsIBCD021211	FAR1	32.56	2e-06	68.0712	50.008	27.4962	19.8861	53.7981	137.1	-0.984652	0.0803	0.52735	0.2301
TR1221|c0_g1	3874	Oryza sativa subsp. indica	OsIBCD021211	FAR1	30.92	6e-91	11.3946	13.2391	26.0363	19.8861	53.7981	137.1	0.985745	0.0816	0.7445	0.14
TR10865|c0_g1	1501	Oryza sativa subsp. indica	OsIBCD032250	FAR1	39.44	6e-70	10.4144	18.926	30.3545	19.8861	53.7981	137.1	0.988106	0.08895	0.35205	0.43625
TR11185|c9_g8	322	Oryza sativa subsp. indica	OsIBSD048167	FAR1	77.27	4e-11	612.49	627.749	127.206	19.8861	53.7981	137.1	-0.951795	0.09005	0.97525	0.0727
TR11191|c3_g10	1001	Oryza sativa subsp. japonica	LOC_Os04g22990.1	FAR1	31.76	3e-27	39.9806	38.9574	11.9549	19.8861	53.7981	137.1	-0.968225	0.09245	0.972	0.114
TR11308|c6_g24	237	Oryza sativa subsp. indica	OsIBSD048167	FAR1	45.45	4e-09	143.875	96.3999	19.2948	19.8861	53.7981	137.1	-0.994784	0.09315	0.6297	0.16435
TR2048|c2_g1	563	Oryza sativa subsp. indica	OsIBCD021211	FAR1	45.88	5e-29	24.2937	28.8739	33.798	19.8861	53.7981	137.1	0.976385	0.0954	0.5749	0.14675
TR222|c0_g5	1946	Oryza sativa subsp. japonica	LOC_Os04g22990.1	FAR1	32.74	7e-39	3.01496	6.44064	11.7875	19.8861	53.7981	137.1	0.993637	0.09555	0.9352	0.04205
TR21676|c0_g1	860	Oryza sativa subsp. indica	OsIBCD021211	FAR1	32.26	7e-18	3.59282	4.14317	0.511579	19.8861	53.7981	137.1	-0.910619	0.09565	0.8577	0.08085
TR1261|c0_g1	1458	Oryza sativa subsp. indica	OsIBCD010288	MYB-related	47.87	4e-20	0	0	0.640675	19.8861	53.7981	137.1	0.959673	0.1001	0.1641	0.6966
TR11185|c9_g18	539	Oryza sativa subsp. indica	OsIBSD048167	FAR1	32.73	1e-25	288.072	302.277	112.624	19.8861	53.7981	137.1	-0.9386	0.1032	0.92795	0.0934
TR11262|c4_g11	273	Oryza sativa subsp. indica	OsIBCD021211	FAR1	39.13	7e-12	7.97526	68.1645	110.381	19.8861	53.7981	137.1	0.94288	0.10385	0.1225	0.50865
TR19417|c0_g4	230	Oryza sativa subsp. indica	OsIBSD048167	FAR1	39.47	6e-12	5.80671	19.6488	45.4592	19.8861	53.7981	137.1	0.997815	0.1053	0.63755	0.04965
TR15039|c0_g1	948	Oryza sativa subsp. indica	OsIBCD028891	bHLH	32.63	4e-08	1.76443	2.50298	4.14498	19.8861	53.7981	137.1	0.999737	0.10875	0.13885	0.8918
TR11264|c1_g2	281	Oryza sativa subsp. indica	OsIBCD021211	FAR1	32.11	3e-07	0	0	15.0326	19.8861	53.7981	137.1	0.959673	0.1114	1	0.1132
TR11184|c1_g6	298	Oryza sativa subsp. indica	OsIBSD048167	FAR1	45.59	5e-13	241.521	149.527	60.7165	19.8861	53.7981	137.1	-0.969207	0.11745	0.52305	0.32065
TR3083|c0_g1	435	Oryza sativa subsp. indica	OsIBCD021211	FAR1	57.04	8e-48	16.1906	11.9576	3.52468	19.8861	53.7981	137.1	-0.998776	0.1268	0.7086	0.22785
TR6040|c0_g1	1278	Oryza sativa subsp. indica	OsIBCD028891	bHLH	31.6	5e-25	2.71311	2.24235	7.23819	19.8861	53.7981	137.1	0.932186	0.13175	0.79805	0.09815
TR11308|c6_g17	287	Oryza sativa subsp. indica	OsIBSD048167	FAR1	43.16	3e-19	88.9196	63.4219	25.9707	19.8861	53.7981	137.1	-0.991634	0.1333	0.64355	0.29635
TR4391|c2_g1	945	Oryza sativa subsp. indica	OsIBCD028891	bHLH	42.6	5e-42	3.01124	5.12511	12.1192	19.8861	53.7981	137.1	0.998117	0.14215	0.85255	0.08365
TR21351|c0_g1	355	Oryza sativa subsp. indica	OsIBSD048167	FAR1	30.77	7e-07	28.0862	26.7445	6.76589	19.8861	53.7981	137.1	-0.973951	0.14465	0.9486	0.1548
TR2059|c0_g1	766	Oryza sativa subsp. japonica	LOC_Os10g20990.1	MYB-related	83.5	3e-52	56.1691	32.3282	16.6951	19.8861	53.7981	137.1	-0.936559	0.1486	0.7055	0.27655
TR11308|c6_g10	241	Oryza sativa subsp. indica	OsIBSD048167	FAR1	32.05	2e-09	83.0668	64.5289	15.4291	19.8861	53.7981	137.1	-0.999863	0.14935	0.78745	0.1917
TR2048|c0_g1	487	Oryza sativa subsp. indica	OsIBCD021211	FAR1	43.94	2e-20	24.2937	28.8739	33.798	19.8861	53.7981	137.1	0.976385	0.1594	0.9047	0.21325
TR11262|c4_g5	280	Oryza sativa subsp. indica	OsIBCD021211	FAR1	39.08	6e-13	55.0745	62.1226	5.71478	19.8861	53.7981	137.1	-0.921112	0.162	0.88065	0.15925
TR9165|c0_g1	575	Oryza sativa subsp. japonica	LOC_Os11g11220.1	FAR1	41.55	2e-29	18.0601	19.3517	3.96707	19.8861	53.7981	137.1	-0.935648	0.168	0.9469	0.0932
TR11318|c2_g8	287	Oryza sativa subsp. indica	OsIBSD048167	FAR1	45.65	2e-21	45.3466	37.9094	10.7851	19.8861	53.7981	137.1	-0.996874	0.1716	0.82405	0.2056
TR4391|c0_g1	1222	Oryza sativa subsp. indica	OsIBCD028891	bHLH	31.92	5e-41	3.01124	5.12511	12.1192	19.8861	53.7981	137.1	0.998117	0.17305	0.4895	0.06015
TR3459|c0_g1	1819	Oryza sativa subsp. indica	OsIBCD028891	bHLH	37.47	4e-88	2.54245	2.0271	5.73517	19.8861	53.7981	137.1	0.915683	0.1787	0.7346	0.09885
TR7710|c0_g1	2498	Oryza sativa subsp. indica	OsIBCD021211	FAR1	31.35	9e-46	1.76714	1.47497	4.2174	19.8861	53.7981	137.1	0.927881	0.1794	0.791	0.11485
TR21481|c0_g1	2123	Oryza sativa subsp. indica	OsIBCD011991	MYB-related	60.59	0	19.0392	24.5768	27.2947	19.8861	53.7981	137.1	0.907569	0.18365	0.7517	0.10335
TR2488|c0_g1	525	Oryza sativa subsp. indica	OsIBCD021211	FAR1	44.58	6e-26	14.3952	14.9859	2.70526	19.8861	53.7981	137.1	-0.946813	0.20015	0.8586	0.1448
TR11184|c2_g19	376	Oryza sativa subsp. indica	OsIBSD048167	FAR1	43.86	8e-26	89.8985	90.6617	40.778	19.8861	53.7981	137.1	-0.955835	0.20405	0.9895	0.17615
TR11184|c2_g5	608	Oryza sativa subsp. indica	OsIBSD048167	FAR1	37.58	2e-34	115.416	82.0661	46.1643	19.8861	53.7981	137.1	-0.976468	0.20675	0.6904	0.40595
TR5070|c0_g1	2383	Oryza sativa subsp. indica	OsIBCD030024	FAR1	44.58	1e-13	242.893	71.3357	1412.82	19.8861	53.7981	137.1	0.919995	0.20965	0.03865	0.0912
TR1573|c0_g1	2849	Oryza sativa subsp. indica	OsIBCD035099	bHLH	31.25	4e-08	35.396	17.822	311.716	19.8861	53.7981	137.1	0.943324	0.21225	0.8405	0.148
TR13906|c0_g1	488	Oryza sativa subsp. indica	OsIBCD012106	MYB-related	92.73	2e-34	172.021	152.723	303.431	19.8861	53.7981	137.1	0.919933	0.2143	0.79505	0.12355
TR10220|c2_g2	1305	Oryza sativa subsp. indica	OsIBCD021211	FAR1	31.86	1e-25	18.2825	15.9867	33.0254	19.8861	53.7981	137.1	0.917348	0.21505	0.7767	0.129
TR6441|c1_g1	273	Oryza sativa subsp. japonica	LOC_Os07g37630.1	FAR1	38.04	7e-14	26.0095	16.262	4.8144	19.8861	53.7981	137.1	-0.981555	0.2165	0.6704	0.39195
TR17108|c0_g1	269	Oryza sativa subsp. japonica	LOC_Os04g22990.1	FAR1	40	2e-14	8.11955	6.70199	16.0174	19.8861	53.7981	137.1	0.910361	0.21705	0.75075	0.1189
TR17108|c0_g2	269	Oryza sativa subsp. japonica	LOC_Os04g22990.1	FAR1	40	2e-14	8.11955	6.70199	16.0174	19.8861	53.7981	137.1	0.910361	0.21705	0.75075	0.1189
TR5474|c0_g1	352	Oryza sativa subsp. indica	OsIBCD028891	bHLH	34.62	8e-07	2.17738	4.71834	12.8742	19.8861	53.7981	137.1	0.998454	0.2191	1	0.31345
TR11318|c2_g4	241	Oryza sativa subsp. indica	OsIBSD048167	FAR1	40.26	3e-15	72.6003	48.5377	20.3267	19.8861	53.7981	137.1	-0.981461	0.22395	0.6591	0.40115
TR7388|c0_g1	240	Oryza sativa subsp. indica	OsIBCD028891	bHLH	44.26	7e-10	6.77057	9.78767	51.2167	19.8861	53.7981	137.1	0.974977	0.2262	1	0.25745
TR11184|c2_g16	233	Oryza sativa subsp. indica	OsIBSD048167	FAR1	33.77	3e-10	113.501	62.5728	26.3196	19.8861	53.7981	137.1	-0.944239	0.2294	0.4994	0.44415
TR11147|c0_g9	252	Oryza sativa subsp. indica	OsIBCD021211	FAR1	36.14	6e-11	4.58368	6.14126	34.6502	19.8861	53.7981	137.1	0.971591	0.22985	1	0.26495
TR11318|c2_g18	335	Oryza sativa subsp. indica	OsIBSD048167	FAR1	36.46	9e-19	152.691	145.764	43.8198	19.8861	53.7981	137.1	-0.974096	0.2305	0.9443	0.23185
TR11184|c2_g10	233	Oryza sativa subsp. indica	OsIBSD048167	FAR1	35.06	4e-06	99.8311	67.703	6.7129	19.8861	53.7981	137.1	-0.998105	0.231	0.67915	0.24765
TR11147|c0_g17	298	Oryza sativa subsp. indica	OsIBCD021211	FAR1	59.46	6e-08	1.83928	0	24.5366	19.8861	53.7981	137.1	0.938581	0.23905	1	0.00315
TR18173|c2_g1	319	Oryza sativa subsp. indica	OsIBCD028891	bHLH	39.6	7e-22	1.32076	6.72711	14.3	19.8861	53.7981	137.1	0.989855	0.2413	1	0.46485
TR14680|c0_g1	1199	Oryza sativa subsp. indica	OsIBCD028891	bHLH	40.06	8e-74	2.12837	2.05229	4.8463	19.8861	53.7981	137.1	0.952681	0.2438	0.96185	0.2272
TR7116|c0_g1	384	Oryza sativa subsp. indica	OsIBCD028891	bHLH	44.35	2e-32	1.98671	3.40932	8.65978	19.8861	53.7981	137.1	0.996707	0.2466	1	0.3464
TR11145|c1_g11	247	Oryza sativa subsp. japonica	LOC_Os04g22990.1	FAR1	46.34	2e-16	46.9029	22.259	5.06052	19.8861	53.7981	137.1	-0.942416	0.2488	0.4536	0.32905
TR11308|c6_g16	254	Oryza sativa subsp. indica	OsIBSD048167	FAR1	34.52	1e-14	64.18	67.1531	22.6214	19.8861	53.7981	137.1	-0.941176	0.2574	0.9577	0.2286
TR11147|c0_g10	275	Oryza sativa subsp. indica	OsIBCD021211	FAR1	42.11	3e-11	1.50754	0	51.9408	19.8861	53.7981	137.1	0.952194	0.2588	1	0.0016
TR11714|c0_g1	658	Oryza sativa subsp. japonica	LOC_Os11g05340.1	FAR1	53.7	3e-32	15.0317	13.4126	6.97657	19.8861	53.7981	137.1	-0.995604	0.2613	0.8637	0.3329
TR7091|c0_g1	250	Oryza sativa subsp. indica	OsIBCD028891	bHLH	48.81	4e-21	4.18008	4.04042	24.3409	19.8861	53.7981	137.1	0.957976	0.26225	1	0.29245
TR2048|c4_g1	278	Oryza sativa subsp. indica	OsIBCD021211	FAR1	45.56	3e-11	24.2937	28.8739	33.798	19.8861	53.7981	137.1	0.976385	0.2666	0.83985	0.26135
TR21329|c0_g1	2339	Oryza sativa subsp. indica	OsIBCD017735	FAR1	34.09	5e-12	3.63831	3.08642	8.5862	19.8861	53.7981	137.1	0.930068	0.2712	0.0164	0.0001
TR15975|c0_g1	288	Oryza sativa subsp. indica	OsIBCD028891	bHLH	46.74	3e-21	13.0789	14.7926	17.7214	19.8861	53.7981	137.1	0.996072	0.27515	1	0.50165
TR18314|c0_g1	227	Oryza sativa subsp. indica	OsIBCD010288	MYB-related	43.48	8e-07	2.7258	5.74205	55.4474	19.8861	53.7981	137.1	0.972747	0.2825	1	0.29265
TR21478|c0_g2	228	Oryza sativa subsp. indica	OsIBCD023005	WRKY	45.07	8e-14	5.24286	12.5399	44.8677	19.8861	53.7981	137.1	0.993837	0.28965	1	0.3965
TR11262|c4_g17	565	Oryza sativa subsp. indica	OsIBCD021211	FAR1	34.95	6e-25	65.2328	62.2526	128.108	19.8861	53.7981	137.1	0.94764	0.2907	0.94095	0.24975
TR9216|c0_g1	3060	Oryza sativa subsp. indica	OsIBCD021211	FAR1	40.7	2e-09	4.24842	3.56139	7.55916	19.8861	53.7981	137.1	0.902024	0.29885	0.74855	0.15415
TR12400|c0_g4	450	Oryza sativa subsp. indica	OsIBCD021211	FAR1	39.6	1e-07	5.16185	7.79785	28.3252	19.8861	53.7981	137.1	0.983694	0.29965	0.6911	0.15545
TR17176|c0_g1	258	Oryza sativa subsp. indica	OsIBCD028891	bHLH	41.79	3e-09	9.26845	6.55561	33.685	19.8861	53.7981	137.1	0.930191	0.30185	1	0.211
TR11311|c0_g10	2462	Oryza sativa subsp. indica	OsIBSD048167	FAR1	36.88	5e-68	39.8724	26.9183	13.8182	19.8861	53.7981	137.1	-0.97242	0.3032	0.6522	0.5192
TR10523|c2_g2	564	Oryza sativa subsp. indica	OsIBCD021211	FAR1	35.17	1e-14	248.884	235.054	157.601	19.8861	53.7981	137.1	-0.989659	0.30775	0.9	0.37325
TR5138|c0_g2	399	Oryza sativa subsp. japonica	LOC_Os04g22990.1	FAR1	30.95	1e-13	84.8367	51.8936	30.3644	19.8861	53.7981	137.1	-0.936238	0.32265	0.59995	0.59655
TR3394|c0_g1	914	Oryza sativa subsp. japonica	LOC_Os07g46900.1	FAR1	58.16	9e-30	0	1.771	29.3841	19.8861	53.7981	137.1	0.973394	0.3229	0.6478	0.56715
TR10832|c0_g2	830	Oryza sativa subsp. indica	OsIBSD048167	FAR1	32.5	2e-06	17.8898	14.6436	3.75619	19.8861	53.7981	137.1	-0.997958	0.33355	0.8317	0.08175
TR1829|c1_g1	512	Oryza sativa subsp. indica	OsIBCD021211	FAR1	46.25	4e-31	3.3153	5.00463	7.79563	19.8861	53.7981	137.1	0.995239	0.3399	0.0104	0.00305
TR18289|c0_g1	1615	Oryza sativa subsp. indica	OsIBCD021211	FAR1	30.82	1e-14	29.035	34.6719	40.8669	19.8861	53.7981	137.1	0.977735	0.3399	0.0104	0.00305
TR1829|c0_g1	368	Oryza sativa subsp. indica	OsIBCD021211	FAR1	38.69	3e-15	29.035	34.6719	40.8669	19.8861	53.7981	137.1	0.977735	0.3399	0.0104	0.00305
TR1829|c0_g2	368	Oryza sativa subsp. indica	OsIBCD021211	FAR1	38.69	3e-15	29.035	34.6719	40.8669	19.8861	53.7981	137.1	0.977735	0.3399	0.0104	0.00305
TR1829|c1_g2	512	Oryza sativa subsp. indica	OsIBCD021211	FAR1	43.75	5e-27	3.73654	8.28901	10.8314	19.8861	53.7981	137.1	0.920758	0.3399	0.0104	0.00305
TR2710|c0_g1	2270	Oryza sativa subsp. indica	OsIBCD035653	MYB-related	39.42	3e-135	9.16314	8.5028	14.7505	19.8861	53.7981	137.1	0.928182	0.3409	0.88015	0.2692
TR18348|c0_g1	1821	Oryza sativa subsp. indica	OsIBCD028891	bHLH	35.88	4e-60	2.44784	2.21576	4.42188	19.8861	53.7981	137.1	0.928358	0.3486	0.87655	0.28015
TR72|c0_g1	1914	Oryza sativa subsp. indica	OsIBSD048167	FAR1	37.09	2e-34	20.8999	21.9443	32.2276	19.8861	53.7981	137.1	0.979778	0.34925	0.9152	0.3917
TR8654|c1_g1	1353	Oryza sativa subsp. indica	OsIBCD028891	bHLH	42.62	1e-52	3.62864	3.46046	6.52255	19.8861	53.7981	137.1	0.944795	0.35255	0.9409	0.3111
TR253|c0_g1	2646	Oryza sativa subsp. japonica	LOC_Os10g14040.1	FAR1	72.09	6e-15	42.8213	31.9825	26.6321	19.8861	53.7981	137.1	-0.90816	0.35575	0.90165	0.28425
TR15570|c0_g1	395	Oryza sativa subsp. indica	OsIBCD028891	bHLH	42.86	1e-32	4.86861	6.87317	12.0052	19.8861	53.7981	137.1	0.999958	0.3564	0.71055	0.5418
TR19417|c0_g1	230	Oryza sativa subsp. indica	OsIBSD048167	FAR1	39.47	2e-12	38.6062	42.0538	12.2543	19.8861	53.7981	137.1	-0.924565	0.35715	0.9303	0.37525
TR6445|c0_g1	2971	Oryza sativa subsp. indica	OsIBCD028891	bHLH	31.6	1e-50	5.17742	4.0887	3.24226	19.8861	53.7981	137.1	-0.95209	0.3641	0.6298	0.649
TR19417|c0_g3	230	Oryza sativa subsp. indica	OsIBSD048167	FAR1	39.47	2e-12	5.80671	19.6488	45.4592	19.8861	53.7981	137.1	0.997815	0.3905	0.43555	0.1491
TR10970|c2_g3	4941	Oryza sativa subsp. japonica	LOC_Os04g22990.1	FAR1	40	6e-16	38.8968	31.8106	24.9263	19.8861	53.7981	137.1	-0.969654	0.39355	0.75835	0.66495
TR21489|c0_g1	1949	Oryza sativa subsp. indica	OsIBCD021211	FAR1	32.29	3e-12	19.0392	24.5768	27.2947	19.8861	53.7981	137.1	0.907569	0.40095	0.15835	0.54095
TR19752|c0_g1	235	Oryza sativa subsp. indica	OsIBSD048167	FAR1	58.97	2e-08	14.4854	16.2385	3.21819	19.8861	53.7981	137.1	-0.917386	0.4118	0.8993	1
TR11526|c0_g1	2507	Oryza sativa subsp. japonica	LOC_Os11g05340.1	FAR1	52.47	1e-113	7.45308	8.19085	10.9611	19.8861	53.7981	137.1	0.99646	0.4154	0.84525	0.5385
TR11191|c3_g3	417	Oryza sativa subsp. japonica	LOC_Os04g22990.1	FAR1	39.37	4e-20	4.51274	4.79973	1.72572	19.8861	53.7981	137.1	-0.932484	0.41735	0.94755	0.4008
TR19627|c0_g3	2290	Oryza sativa subsp. indica	OsIBCD028891	bHLH	37.84	8e-53	4.50977	4.18969	3.22315	19.8861	53.7981	137.1	-0.999045	0.42495	0.6341	0.21365
TR217|c0_g1	2119	Oryza sativa subsp. indica	OsIBCD035653	MYB-related	38.74	3e-87	91.8481	81.652	29.4964	19.8861	53.7981	137.1	-0.991309	0.43055	0.66465	0.68095
TR19290|c0_g1	1900	Oryza sativa subsp. indica	OsIBCD021211	FAR1	33.47	2e-21	4.86184	4.54962	2.89862	19.8861	53.7981	137.1	-0.990707	0.43355	0.9158	0.50695
TR11665|c1_g1	262	Oryza sativa subsp. japonica	LOC_Os04g22990.1	FAR1	30.23	4e-07	19.1178	17.9375	6.80641	19.8861	53.7981	137.1	-0.980468	0.43735	0.92915	0.47865
TR12659|c1_g1	2320	Oryza sativa subsp. indica	OsIBCD028891	bHLH	31.5	1e-30	26.5745	33.2287	37.4217	19.8861	53.7981	137.1	0.932725	0.4377	0.6082	0.78575
TR21272|c0_g1	2381	Oryza sativa subsp. japonica	LOC_Os02g29640.1	FAR1	38.27	8e-08	103.742	150.286	179.341	19.8861	53.7981	137.1	0.931813	0.44035	0.6074	0.8066
TR3504|c0_g2	225	Oryza sativa subsp. indica	OsIBSD048167	FAR1	43.24	5e-13	126.442	113.527	65.6431	19.8861	53.7981	137.1	-0.996642	0.4617	0.89725	0.55775
TR11605|c3_g5	448	Oryza sativa subsp. indica	OsIBCD021211	FAR1	49.18	5e-14	132.546	146.108	251.748	19.8861	53.7981	137.1	0.983689	0.46535	0.9262	0.57255
TR18046|c0_g1	283	Oryza sativa subsp. japonica	LOC_Os04g22990.1	FAR1	43.48	8e-16	16.0546	15.8518	6.66463	19.8861	53.7981	137.1	-0.964816	0.47075	0.9466	0.4807
TR218|c0_g2	225	Oryza sativa subsp. indica	OsIBCD021211	FAR1	50	8e-14	9.08662	18.994	25.0588	19.8861	53.7981	137.1	0.9299	0.4819	1	0.8244
TR14725|c0_g1	271	Oryza sativa subsp. indica	OsIBCD028891	bHLH	50.56	2e-24	7.66241	11.2023	17.9014	19.8861	53.7981	137.1	0.998057	0.48785	1	0.70355
TR11244|c0_g3	2113	Oryza sativa subsp. indica	OsIBCD021211	FAR1	30.88	2e-13	13.8649	14.4304	19.5716	19.8861	53.7981	137.1	0.981065	0.5097	0.93695	0.575
TR21698|c1_g2	372	Oryza sativa subsp. indica	OsIBCD028679	MYB	75	5e-07	10.894	9.22091	5.9433	19.8861	53.7981	137.1	-0.998561	0.53625	0.85335	0.65435
TR8043|c0_g1	363	Oryza sativa subsp. indica	OsIBCD021211	FAR1	35.54	3e-11	9.79106	9.6713	4.60331	19.8861	53.7981	137.1	-0.965162	0.5466	0.96125	0.52245
TR492|c3_g1	267	Oryza sativa subsp. indica	OsIBCD031718	MYB	86.27	3e-28	15.2931	15.4676	30.4981	19.8861	53.7981	137.1	0.962435	0.56055	0.5189	0.23365
TR11461|c0_g1	5742	Oryza sativa subsp. indica	OsIBCD021211	FAR1	33.33	1e-07	138.94	218.578	264.615	19.8861	53.7981	137.1	0.924225	0.5702	0.6747	0.8801
TR9342|c1_g1	949	Oryza sativa subsp. indica	OsIBCD028891	bHLH	43.6	5e-38	10.741	12.9122	15.5545	19.8861	53.7981	137.1	0.983448	0.5899	0.77755	0.7846
TR15194|c0_g1	286	Oryza sativa subsp. indica	OsIBCD010134	MYB-related	67.02	3e-39	23.9964	25.5136	14.3247	19.8861	53.7981	137.1	-0.917013	0.59585	0.9445	0.55715
TR11262|c4_g1	282	Oryza sativa subsp. indica	OsIBCD021211	FAR1	38.64	3e-09	22.3595	30.4162	37.8317	19.8861	53.7981	137.1	0.965728	0.6025	0.7562	0.82715
TR4201|c0_g1	246	Oryza sativa subsp. indica	OsIBSD048167	FAR1	45	4e-14	151.014	135.186	28.7694	19.8861	53.7981	137.1	-0.986314	0.6026	0.06025	0.0341
TR4206|c0_g1	373	Oryza sativa subsp. indica	OsIBCD028891	bHLH	31.9	3e-10	5.85116	5.76305	10.9762	19.8861	53.7981	137.1	0.955419	0.6026	0.06025	0.0341
TR6142|c0_g1	392	Oryza sativa subsp. indica	OsIBCD028891	bHLH	45.35	3e-18	5.60942	5.9388	9.10032	19.8861	53.7981	137.1	0.980184	0.6208	0.95265	0.6408
TR19105|c1_g1	322	Oryza sativa subsp. indica	OsIBCD028891	bHLH	41.67	3e-22	7.19133	9.43892	11.186	19.8861	53.7981	137.1	0.952073	0.66435	0.80665	0.86585
TR12846|c1_g1	780	Oryza sativa subsp. indica	OsIBCD028891	bHLH	42.86	6e-44	4.20157	4.25554	5.56409	19.8861	53.7981	137.1	0.968918	0.7047	0.9867	0.71235
TR21223|c0_g1	1666	Oryza sativa subsp. indica	OsIBCD002584	MYB-related	76.47	2e-08	66.3517	69.6441	78.5446	19.8861	53.7981	137.1	0.999781	0.70685	0.91745	0.79775
TR3681|c0_g1	402	Oryza sativa subsp. indica	OsIBCD028891	bHLH	42.22	1e-27	19.6953	11.7074	7.41773	19.8861	53.7981	137.1	-0.916791	0.7169	0.69615	0.9675
TR10602|c1_g1	1443	Oryza sativa subsp. indica	OsIBCD010288	MYB-related	44.17	3e-41	25.956	26.3154	26.7038	19.8861	53.7981	137.1	0.976708	0.7327	0.80155	0.91625
TR4132|c0_g2	1897	Oryza sativa subsp. indica	OsIBCD028891	bHLH	31.8	1e-59	4.76897	5.10334	5.71728	19.8861	53.7981	137.1	0.997548	0.73795	0.9005	0.82905
TR11251|c2_g4	270	Oryza sativa subsp. indica	OsIBCD021211	FAR1	45.56	7e-10	9.30716	11.3889	13.937	19.8861	53.7981	137.1	0.983745	0.779	1	0.86765
TR2206|c0_g1	2164	Oryza sativa subsp. japonica	LOC_Os06g08290.1	MYB-related	36.82	2e-28	0	0	2.77258	19.8861	53.7981	137.1	0.959673	0.8082	0.796	0.9904
TR837|c0_g2	3459	Oryza sativa subsp. indica	OsIBCD028891	bHLH	39.88	1e-33	7.10441	6.73501	6.34588	19.8861	53.7981	137.1	-0.9751	0.828	0.92145	0.9129
TR1168|c1_g1	3235	Oryza sativa subsp. indica	OsIBCD021211	FAR1	30.88	7e-97	12.4309	13.531	15.2523	19.8861	53.7981	137.1	0.993712	0.83215	0.8415	0.67265
TR15897|c0_g1	288	Oryza sativa subsp. indica	OsIBCD028891	bHLH	37.76	2e-15	28.1741	25.2491	23.3666	19.8861	53.7981	137.1	-0.934768	0.8332	0.90425	0.93565
TR3541|c0_g1	627	Oryza sativa subsp. indica	OsIBCD028891	bHLH	36.41	3e-40	19.6953	11.7074	7.41773	19.8861	53.7981	137.1	-0.916791	0.85035	0.85755	0.7443
TR6532|c0_g1	451	Oryza sativa subsp. indica	OsIBCD028891	bHLH	36.92	6e-19	2.91717	3.7453	9.03108	19.8861	53.7981	137.1	0.987261	0.8694	0.9102	0.78105
TR17|c1_g19	817	Oryza sativa subsp. indica	OsIBSD048167	FAR1	32.73	6e-24	7.97318	8.21574	6.55354	19.8861	53.7981	137.1	-0.912907	0.93405	0.9783	0.911
TR17|c1_g9	364	Oryza sativa subsp. indica	OsIBSD048167	FAR1	40	6e-12	7.97318	8.21574	6.55354	19.8861	53.7981	137.1	-0.912907	0.93405	0.9783	0.911
TR17|c1_g17	341	Oryza sativa subsp. indica	OsIBSD048167	FAR1	35.44	2e-10	7.97318	8.21574	6.55354	19.8861	53.7981	137.1	-0.912907	0.93405	0.9783	0.911
TR1721|c2_g1	724	Oryza sativa subsp. indica	OsIBCD028891	bHLH	31.17	1e-33	18.7556	20.7467	41.8932	19.8861	53.7981	137.1	0.978603	0.9603	0.51655	0.4761
TR4410|c0_g1	778	Oryza sativa subsp. indica	OsIBCD028891	bHLH	40.65	1e-31	1.04472	1.05992	0.900633	19.8861	53.7981	137.1	-0.931776	0.96445	0.69905	0.6662
TR4396|c0_g2	240	Oryza sativa subsp. indica	OsIBCD010288	MYB-related	51.72	5e-12	3.01124	5.12511	12.1192	19.8861	53.7981	137.1	0.998117	1	0.00015	0.00015
TR4396|c0_g1	240	Oryza sativa subsp. indica	OsIBCD010288	MYB-related	53.45	5e-13	3.01124	5.12511	12.1192	19.8861	53.7981	137.1	0.998117	1	0.00575	0.00575
TR3383|c0_g1	1633	Oryza sativa subsp. indica	OsIBCD017735	FAR1	38.14	3e-13	0	1.771	29.3841	19.8861	53.7981	137.1	0.973394	1	0.1531	0.24885
TR19047|c1_g1	367	Oryza sativa subsp. indica	OsIBCD021211	FAR1	36.13	1e-14	23.0907	7.67841	0	19.8861	53.7981	137.1	-0.909108	1	0.3883	0.6884
TR3568|c0_g1	225	Oryza sativa subsp. indica	OsIBCD021211	FAR1	40.58	3e-07	19.6953	11.7074	7.41773	19.8861	53.7981	137.1	-0.916791	1	0.40935	0.6647
TR19417|c0_g2	230	Oryza sativa subsp. indica	OsIBSD048167	FAR1	39.47	3e-12	5.80671	19.6488	45.4592	19.8861	53.7981	137.1	0.997815	1	0.8824	0.36055
TR11145|c1_g4	261	Oryza sativa subsp. japonica	LOC_Os04g22990.1	FAR1	46.51	3e-19	17.1053	12.4018	0	19.8861	53.7981	137.1	-0.999879	1	1	1
TR14753|c0_g2	405	Oryza sativa subsp. indica	OsIBCD021211	FAR1	38.83	9e-16	0	0.515846	1.92327	19.8861	53.7981	137.1	0.999738	1	1	1
TR11265|c0_g1	249	Oryza sativa subsp. indica	OsIBCD021211	FAR1	41.25	9e-09	18.1319	12.3489	0	19.8861	53.7981	137.1	-0.999471	1	1	1
TR8176|c2_g1	237	Oryza sativa subsp. indica	OsIBCD021211	FAR1	41.54	2e-08	6.27094	8.55046	15.8904	19.8861	53.7981	137.1	0.99842	1	1	1
TR8406|c0_g2	683	Oryza sativa subsp. indica	OsIBCD028679	MYB	57.02	4e-41	27.9822	24.4054	12.7556	19.8861	53.7981	137.1	-0.998295	1	1	1
TR229|c1_g2	267	Oryza sativa subsp. indica	OsIBCD021211	FAR1	41.18	4e-12	0	2.99336	8.49268	19.8861	53.7981	137.1	0.997558	1	1	1
TR14130|c1_g1	1129	Oryza sativa subsp. indica	OsIBCD028891	bHLH	40.29	2e-75	0	0.174128	0.818918	19.8861	53.7981	137.1	0.99666	1	1	1
TR15975|c0_g2	238	Oryza sativa subsp. indica	OsIBCD028891	bHLH	48.05	3e-19	13.0789	14.7926	17.7214	19.8861	53.7981	137.1	0.996072	1	1	1
TR21351|c0_g3	264	Oryza sativa subsp. indica	OsIBSD048167	FAR1	34.48	3e-14	2.79771	2.50525	0	19.8861	53.7981	137.1	-0.982056	1	1	1
TR11605|c3_g2	225	Oryza sativa subsp. indica	OsIBCD021211	FAR1	41.27	1e-09	0	6.0344	13.0995	19.8861	53.7981	137.1	0.981386	1	1	1
TR17208|c0_g2	2418	Oryza sativa subsp. indica	OsIBCD028891	bHLH	33.85	1e-81	0.343375	0.33801	0.289105	19.8861	53.7981	137.1	-0.981021	1	1	1
TR11600|c3_g4	385	Oryza sativa subsp. japonica	LOC_Os04g22990.1	FAR1	39.52	3e-19	0.726976	0.684323	0	19.8861	53.7981	137.1	-0.973057	1	1	1
TR12246|c1_g1	306	Oryza sativa subsp. japonica	LOC_Os04g22990.1	FAR1	48.39	5e-22	3.37894	1.66257	0	19.8861	53.7981	137.1	-0.969446	1	1	1
TR3304|c1_g2	514	Oryza sativa subsp. indica	OsIBCD021211	FAR1	50.65	7e-36	28.0667	14.3469	1.14984	19.8861	53.7981	137.1	-0.968949	1	1	1
TR3304|c1_g3	488	Oryza sativa subsp. indica	OsIBCD021211	FAR1	51.37	1e-34	28.0667	14.3469	1.14984	19.8861	53.7981	137.1	-0.968949	1	1	1
TR3304|c1_g1	474	Oryza sativa subsp. indica	OsIBCD021211	FAR1	50.83	1e-31	28.0667	14.3469	1.14984	19.8861	53.7981	137.1	-0.968949	1	1	1
TR4955|c0_g2	1803	Oryza sativa subsp. indica	OsIBCD028891	bHLH	33.59	1e-81	15.2931	15.4676	30.4981	19.8861	53.7981	137.1	0.962435	1	1	1
TR4955|c0_g1	1795	Oryza sativa subsp. indica	OsIBCD028891	bHLH	33.59	1e-81	15.2931	15.4676	30.4981	19.8861	53.7981	137.1	0.962435	1	1	1
TR17087|c0_g2	1244	Oryza sativa subsp. japonica	LOC_Os10g14040.1	FAR1	54.55	1e-07	0	0	0.0924736	19.8861	53.7981	137.1	0.959673	1	1	1
TR6253|c0_g2	1048	Oryza sativa subsp. indica	OsIBCD028891	bHLH	44.3	2e-61	0	0	0.0607821	19.8861	53.7981	137.1	0.959673	1	1	1
TR8560|c0_g2	264	Oryza sativa subsp. indica	OsIBCD028891	bHLH	39.74	4e-13	0	0	1.8573	19.8861	53.7981	137.1	0.959673	1	1	1
TR12400|c0_g1	252	Oryza sativa subsp. indica	OsIBCD021211	FAR1	46.27	1e-08	0	0	9.20823	19.8861	53.7981	137.1	0.959673	1	1	1
TR17208|c0_g1	2418	Oryza sativa subsp. indica	OsIBCD028891	bHLH	34.04	1e-81	0	0	0.244693	19.8861	53.7981	137.1	0.959673	1	1	1
TR11293|c0_g9	482	Oryza sativa subsp. indica	OsIBCD021211	FAR1	41.13	1e-18	2.80232	2.84147	0.90496	19.8861	53.7981	137.1	-0.954552	1	1	1
TR11229|c0_g4	350	Oryza sativa subsp. indica	OsIBCD021211	FAR1	33.66	4e-08	62.8679	30.0146	6.47665	19.8861	53.7981	137.1	-0.944828	1	1	1
TR3968|c0_g1	1409	Oryza sativa subsp. indica	OsIBCD021211	FAR1	41.83	7e-96	19.6953	11.7074	7.41773	19.8861	53.7981	137.1	-0.916791	1	1	1
TR3968|c0_g2	761	Oryza sativa subsp. indica	OsIBCD021211	FAR1	39.02	7e-51	19.6953	11.7074	7.41773	19.8861	53.7981	137.1	-0.916791	1	1	1
TR3968|c1_g1	660	Oryza sativa subsp. indica	OsIBCD021211	FAR1	38.91	5e-36	19.6953	11.7074	7.41773	19.8861	53.7981	137.1	-0.916791	1	1	1
TR3917|c0_g1	484	Oryza sativa subsp. indica	OsIBCD012106	MYB-related	92.73	1e-34	19.6953	11.7074	7.41773	19.8861	53.7981	137.1	-0.916791	1	1	1
TR3846|c1_g1	482	Oryza sativa subsp. japonica	LOC_Os04g22990.1	FAR1	41.38	6e-07	19.6953	11.7074	7.41773	19.8861	53.7981	137.1	-0.916791	1	1	1
TR3944|c2_g1	425	Oryza sativa subsp. indica	OsIBCD028891	bHLH	42.96	3e-39	19.6953	11.7074	7.41773	19.8861	53.7981	137.1	-0.916791	1	1	1
TR3968|c4_g1	393	Oryza sativa subsp. indica	OsIBCD021211	FAR1	50	5e-32	19.6953	11.7074	7.41773	19.8861	53.7981	137.1	-0.916791	1	1	1
TR3944|c1_g1	392	Oryza sativa subsp. indica	OsIBCD028891	bHLH	33.8	1e-06	19.6953	11.7074	7.41773	19.8861	53.7981	137.1	-0.916791	1	1	1
TR3900|c0_g1	336	Oryza sativa subsp. indica	OsIBCD028891	bHLH	46.02	2e-26	19.6953	11.7074	7.41773	19.8861	53.7981	137.1	-0.916791	1	1	1
TR3968|c2_g1	252	Oryza sativa subsp. indica	OsIBCD021211	FAR1	44.93	4e-12	19.6953	11.7074	7.41773	19.8861	53.7981	137.1	-0.916791	1	1	1
TR3835|c0_g1	238	Oryza sativa subsp. indica	OsIBCD021211	FAR1	58.11	1e-22	19.6953	11.7074	7.41773	19.8861	53.7981	137.1	-0.916791	1	1	1
TR3835|c0_g2	238	Oryza sativa subsp. indica	OsIBCD021211	FAR1	56.76	5e-22	19.6953	11.7074	7.41773	19.8861	53.7981	137.1	-0.916791	1	1	1
TR3968|c3_g1	235	Oryza sativa subsp. indica	OsIBCD021211	FAR1	45.45	5e-07	19.6953	11.7074	7.41773	19.8861	53.7981	137.1	-0.916791	1	1	1
TR19047|c0_g1	1472	Oryza sativa subsp. indica	OsIBCD021211	FAR1	33.82	2e-50	23.0907	7.67841	0	19.8861	53.7981	137.1	-0.909108	1	1	1
TR19047|c0_g2	1410	Oryza sativa subsp. indica	OsIBCD021211	FAR1	33.82	1e-50	23.0907	7.67841	0	19.8861	53.7981	137.1	-0.909108	1	1	1
TR1065|c1_g2	2746	Oryza sativa subsp. indica	OsIBCD028891	bHLH	33.45	5e-46	6.50215	5.92002	9.21552	19.8861	53.7981	137.1	0.899921	0.8416	0.95345	0.7922
TR7510|c2_g1	294	Oryza sativa subsp. indica	OsIBCD021211	FAR1	35.37	3e-08	1.99443	0	10.8513	19.8861	53.7981	137.1	0.896728	0.33835	1	0.0241
TR21509|c0_g2	1926	Oryza sativa subsp. indica	OsIBCD017735	FAR1	36.9	1e-10	4.60434	4.2445	6.1626	19.8861	53.7981	137.1	0.895003	0.1326	0.0211	0.38675
TR519|c1_g2	2054	Oryza sativa subsp. indica	OsIBCD017735	FAR1	38.4	1e-14	3.59215	4.33584	0.411752	19.8861	53.7981	137.1	-0.894127	0.0127	0.0002	0.3669
TR11435|c0_g5	310	Oryza sativa subsp. indica	OsIBCD023769	FAR1	42.16	2e-25	0.501184	0.362174	0.304474	19.8861	53.7981	137.1	-0.890248	0.9288	0.7382	0.7924
TR550|c3_g1	238	Oryza sativa subsp. indica	OsIBCD010288	MYB-related	64	2e-06	4.68522	0	23.3084	19.8861	53.7981	137.1	0.888777	1	0.30205	0.0084
TR19809|c1_g1	2053	Oryza sativa subsp. indica	OsIBCD035653	MYB-related	39.27	2e-100	18.8859	5.98463	0.748841	19.8861	53.7981	137.1	-0.887928	0.4975	0.28565	0.09935
TR11265|c1_g4	1231	Oryza sativa subsp. indica	OsIBCD021211	FAR1	32.65	5e-27	166.921	62.9686	21.1843	19.8861	53.7981	137.1	-0.88694	0.005	0.20695	0.1874
TR14436|c2_g1	375	Oryza sativa subsp. japonica	LOC_Os02g39220.1	FAR1	41.25	2e-07	2.56885	8.80363	11.2823	19.8861	53.7981	137.1	0.885808	0.2315	0.27485	0.78875
TR11547|c1_g1	598	Oryza sativa subsp. indica	OsIBCD021211	FAR1	34.74	2e-09	7.71579	5.75036	4.97951	19.8861	53.7981	137.1	-0.884418	0.59985	0.72885	0.8648
TR9191|c0_g1	361	Oryza sativa subsp. indica	OsIBSD048167	FAR1	37.07	5e-20	36.6471	46.0081	1.94723	19.8861	53.7981	137.1	-0.883281	0.1749	0.82225	0.16885
TR8660|c0_g1	2087	Oryza sativa subsp. indica	OsIBCD027904	WRKY	59.65	1e-160	7.03815	8.43153	8.97031	19.8861	53.7981	137.1	0.882962	0.7504	0.9481	0.69955
TR15332|c0_g1	522	Oryza sativa subsp. indica	OsIBCD021211	FAR1	33.33	6e-20	4.51646	3.83108	3.56692	19.8861	53.7981	137.1	-0.882631	0.81055	0.86715	0.9488
TR299|c1_g1	4025	Oryza sativa subsp. indica	OsIBCD019136	MYB-related	54.14	0	65.1157	80.5835	8.70123	19.8861	53.7981	137.1	-0.881946	0.73595	0.1497	0.27615
TR299|c0_g2	1592	Oryza sativa subsp. indica	OsIBCD019136	MYB-related	36.16	5e-16	65.1157	80.5835	8.70123	19.8861	53.7981	137.1	-0.881946	0.73595	0.1497	0.27615
TR11293|c0_g17	551	Oryza sativa subsp. indica	OsIBCD021211	FAR1	40.91	4e-06	89.3035	103.474	39.2545	19.8861	53.7981	137.1	-0.879238	0.4774	0.9034	0.46745
TR11143|c2_g21	241	Oryza sativa subsp. indica	OsIBCD021211	FAR1	36.71	1e-07	98.7104	118.405	29.274	19.8861	53.7981	137.1	-0.879086	0.20985	0.83215	0.162
TR2213|c1_g1	954	Oryza sativa subsp. indica	OsIBCD021211	FAR1	33.02	1e-09	2.95285	2.32405	5.14998	19.8861	53.7981	137.1	0.878312	0.47375	0.75775	0.29565
TR9177|c1_g1	1796	Oryza sativa subsp. indica	OsIBCD021211	FAR1	31.25	1e-23	10.7492	5.23068	3.22566	19.8861	53.7981	137.1	-0.876621	0.04115	0.1678	0.41735
TR21531|c0_g4	1482	Oryza sativa subsp. indica	OsIBCD035653	MYB-related	35.7	7e-95	0.531903	0	2.3188	19.8861	53.7981	137.1	0.874839	0.75035	0.00145	0.0026
TR21531|c0_g2	730	Oryza sativa subsp. indica	OsIBCD035653	MYB-related	61.25	5e-26	0.531903	0	2.3188	19.8861	53.7981	137.1	0.874839	0.28215	0.10545	0.2127
TR21531|c0_g5	319	Oryza sativa subsp. indica	OsIBCD035653	MYB-related	55.67	2e-29	0.531903	0	2.3188	19.8861	53.7981	137.1	0.874839	0.5487	0.24545	0.3043
TR21531|c0_g1	744	Oryza sativa subsp. indica	OsIBCD035653	MYB-related	38.51	4e-32	0.531903	0	2.3188	19.8861	53.7981	137.1	0.874839	0.0771	0.2909	0.38925
TR21531|c0_g8	316	Oryza sativa subsp. indica	OsIBCD035653	MYB-related	59.34	7e-32	0.531903	0	2.3188	19.8861	53.7981	137.1	0.874839	0.2725	1	0.0031
TR21531|c0_g7	242	Oryza sativa subsp. indica	OsIBCD035653	MYB-related	60.76	2e-27	0.531903	0	2.3188	19.8861	53.7981	137.1	0.874839	0.2725	1	0.0031
TR21531|c0_g6	293	Oryza sativa subsp. indica	OsIBCD035653	MYB-related	55.79	6e-29	0.531903	0	2.3188	19.8861	53.7981	137.1	0.874839	0.0089	1	0.0099
TR21531|c0_g3	301	Oryza sativa subsp. indica	OsIBCD035653	MYB-related	58.7	5e-32	0.531903	0	2.3188	19.8861	53.7981	137.1	0.874839	1	1	1
TR12400|c0_g8	305	Oryza sativa subsp. indica	OsIBCD021211	FAR1	46.77	4e-08	1.71513	15.242	19.9576	19.8861	53.7981	137.1	0.872453	0.2375	0.2746	0.79105
TR8035|c0_g1	2084	Oryza sativa subsp. indica	OsIBCD028891	bHLH	30.81	4e-26	7.13161	4.24103	16.5808	19.8861	53.7981	137.1	0.872346	0.6908	0.9652	0.7197
TR15015|c0_g1	635	Oryza sativa subsp. indica	OsIBCD028891	bHLH	43.9	4e-15	16.4258	11.5879	32.1808	19.8861	53.7981	137.1	0.871994	0.59435	0.5136	0.258
TR15015|c1_g1	287	Oryza sativa subsp. indica	OsIBCD028891	bHLH	44.74	6e-17	16.4258	11.5879	32.1808	19.8861	53.7981	137.1	0.871994	0.2665	1	0.00515
TR15015|c3_g1	269	Oryza sativa subsp. indica	OsIBCD028891	bHLH	46.07	3e-22	16.4258	11.5879	32.1808	19.8861	53.7981	137.1	0.871994	0.26545	1	0.3338
TR92|c0_g8	869	Oryza sativa subsp. indica	OsIBSD048167	FAR1	35.97	1e-45	66.637	38.8384	29.4537	19.8861	53.7981	137.1	-0.869244	0.50845	0.5687	0.96755
TR92|c0_g16	313	Oryza sativa subsp. indica	OsIBSD048167	FAR1	43.48	1e-15	66.637	38.8384	29.4537	19.8861	53.7981	137.1	-0.869244	0.50845	0.5687	0.96755
TR92|c0_g14	268	Oryza sativa subsp. indica	OsIBSD048167	FAR1	58.97	3e-11	66.637	38.8384	29.4537	19.8861	53.7981	137.1	-0.869244	0.50845	0.5687	0.96755
TR92|c0_g12	260	Oryza sativa subsp. indica	OsIBSD048167	FAR1	58.97	3e-11	66.637	38.8384	29.4537	19.8861	53.7981	137.1	-0.869244	0.50845	0.5687	0.96755
TR92|c0_g2	260	Oryza sativa subsp. indica	OsIBSD048167	FAR1	58.97	3e-11	66.637	38.8384	29.4537	19.8861	53.7981	137.1	-0.869244	0.50845	0.5687	0.96755
TR18927|c0_g1	1013	Oryza sativa subsp. indica	OsIBCD028891	bHLH	38.87	4e-53	4.09221	3.17408	6.97187	19.8861	53.7981	137.1	0.868437	0.42245	0.73365	0.2669
TR11605|c2_g1	630	Oryza sativa subsp. indica	OsIBCD021211	FAR1	53.42	5e-69	5.76428	6.93502	2.19767	19.8861	53.7981	137.1	-0.865592	0.3366	0.81955	0.234
TR11318|c2_g25	254	Oryza sativa subsp. indica	OsIBSD048167	FAR1	37.14	2e-11	194.049	243.03	45.5584	19.8861	53.7981	137.1	-0.865106	0.08815	0.7358	0.05375
TR5138|c0_g6	533	Oryza sativa subsp. japonica	LOC_Os04g22990.1	FAR1	40.46	5e-34	6.40208	8.27529	0.773744	19.8861	53.7981	137.1	-0.864213	0.1286	0.74485	0.12
TR10523|c2_g1	746	Oryza sativa subsp. indica	OsIBCD021211	FAR1	36.28	4e-09	199.85	171.112	161.898	19.8861	53.7981	137.1	-0.864142	0.64725	0.7405	0.9005
TR11184|c2_g14	257	Oryza sativa subsp. indica	OsIBSD048167	FAR1	39.53	5e-12	66.7682	81.299	23.1535	19.8861	53.7981	137.1	-0.864109	0.2838	0.81975	0.20705
TR4107|c0_g1	2200	Oryza sativa subsp. indica	OsIBCD028891	bHLH	34.08	2e-80	124.568	162.708	12.6365	19.8861	53.7981	137.1	-0.861822	0.813	0.36445	0.2648
TR4107|c0_g2	1480	Oryza sativa subsp. indica	OsIBCD028891	bHLH	34.94	2e-73	124.568	162.708	12.6365	19.8861	53.7981	137.1	-0.861822	1	1	1
TR11146|c1_g4	229	Oryza sativa subsp. indica	OsIBSD048167	FAR1	35.71	7e-09	4.57128	6.13699	0	19.8861	53.7981	137.1	-0.861289	1	1	1
TR20735|c0_g1	3146	Oryza sativa subsp. indica	OsIBCD021211	FAR1	42.34	6e-179	21.2695	8.03008	4.07653	19.8861	53.7981	137.1	-0.85724	0.00835	0.05785	0.2398
TR5447|c0_g1	232	Oryza sativa subsp. indica	OsIBCD021211	FAR1	43.24	2e-13	4.85107	9.15627	10.441	19.8861	53.7981	137.1	0.857174	0.38	0.2145	0.5408
TR15786|c0_g1	850	Oryza sativa subsp. indica	OsIBCD010288	MYB-related	46.41	4e-36	3.25107	1.59119	7.90102	19.8861	53.7981	137.1	0.856936	0.2694	0.4131	0.06815
TR20002|c0_g1	1018	Oryza sativa subsp. indica	OsIBCD021248	FAR1	65.08	5e-19	27.2906	38.468	41.7184	19.8861	53.7981	137.1	0.854706	0.479	0.57085	0.88955
TR1638|c0_g1	1673	Oryza sativa subsp. indica	OsIBCD017735	FAR1	39.2	2e-21	53.565	44.6916	76.8204	19.8861	53.7981	137.1	0.849559	0.76625	0.8676	0.64345
TR13514|c0_g1	1164	Oryza sativa subsp. indica	OsIBCD010288	MYB-related	50	1e-44	22.2161	5.25866	65.7788	19.8861	53.7981	137.1	0.847257	0.0935	0.0291	0.0004
TR13416|c1_g1	531	Oryza sativa subsp. indica	OsIBCD021211	FAR1	38.18	1e-09	83.795	95.6672	53.3052	19.8861	53.7981	137.1	-0.847222	0.33295	0.24595	0.1861
TR229|c1_g1	1615	Oryza sativa subsp. indica	OsIBCD021211	FAR1	45.71	4e-92	94.751	51.2788	39.7478	19.8861	53.7981	137.1	-0.846117	0.4331	0.56125	0.81945
TR19839|c1_g1	1159	Oryza sativa subsp. japonica	LOC_Os07g46900.1	FAR1	50.56	8e-20	7.86024	9.97429	10.5274	19.8861	53.7981	137.1	0.844863	0.42895	0.73975	0.25855
TR13787|c0_g1	1884	Oryza sativa subsp. indica	OsIBCD021211	FAR1	33.53	1e-09	8.79102	9.33162	7.44753	19.8861	53.7981	137.1	-0.843347	0.74195	0.90385	0.66115
TR14047|c0_g2	364	Oryza sativa subsp. indica	OsIBCD021211	FAR1	36.54	3e-10	7.78372	2.40356	1.03316	19.8861	53.7981	137.1	-0.842434	1	1	1
TR11600|c3_g6	229	Oryza sativa subsp. japonica	LOC_Os04g22990.1	FAR1	45.83	2e-12	15.9352	6.13699	3.64581	19.8861	53.7981	137.1	-0.842269	1	1	1
TR233|c1_g1	1884	Oryza sativa subsp. indica	OsIBCD017735	FAR1	32.33	4e-10	30.1771	13.2768	9.05255	19.8861	53.7981	137.1	-0.840741	0.0872	0.3177	0.0195
TR11318|c2_g23	290	Oryza sativa subsp. indica	OsIBSD048167	FAR1	45.65	3e-21	32.981	42.1043	11.4299	19.8861	53.7981	137.1	-0.837134	0.2915	0.7671	0.1757
TR14558|c1_g1	1229	Oryza sativa subsp. indica	OsIBCD021211	FAR1	47.49	1e-92	5.53498	2.73438	2.06955	19.8861	53.7981	137.1	-0.836191	0.173	0.31305	0.71925
TR5138|c0_g4	275	Oryza sativa subsp. japonica	LOC_Os04g22990.1	FAR1	45.56	4e-18	13.4608	17.1086	4.91423	19.8861	53.7981	137.1	-0.836106	0.46605	0.82865	0.33985
TR9727|c0_g1	1447	Oryza sativa subsp. indica	OsIBCD019136	MYB-related	31.35	3e-18	25.9901	7.04833	2.69642	19.8861	53.7981	137.1	-0.833364	0.0025	0.03715	0.17565
TR6664|c0_g1	476	Oryza sativa subsp. indica	OsIBCD028891	bHLH	48.03	2e-40	4.75418	2.64932	9.49837	19.8861	53.7981	137.1	0.831143	0.42665	0.55055	0.1804
TR669|c0_g1	3111	Oryza sativa subsp. indica	OsIBCD035653	MYB-related	64	9e-13	33.698	25.985	24.2927	19.8861	53.7981	137.1	-0.829461	0.7398	0.23915	0.3537
TR14726|c1_g1	316	Oryza sativa subsp. indica	OsIBCD028891	bHLH	45.79	9e-26	6.21069	2.91789	13.5324	19.8861	53.7981	137.1	0.829366	0.45775	1	0.2756
TR6156|c0_g1	1114	Oryza sativa subsp. indica	OsIBCD028891	bHLH	42.11	1e-45	2.6535	1.83094	4.47584	19.8861	53.7981	137.1	0.828884	0.8646	0.58805	0.7055
TR2429|c0_g1	2494	Oryza sativa subsp. indica	OsIBCD030024	FAR1	78.08	2e-31	141.876	125.792	122.41	19.8861	53.7981	137.1	-0.825939	0.2399	0.82625	0.3527
TR18507|c0_g1	227	Oryza sativa subsp. indica	OsIBSD048167	FAR1	32.86	1e-06	50.3746	41.714	69.0232	19.8861	53.7981	137.1	0.825078	0.89995	0.2122	0.16215
TR18507|c0_g2	241	Oryza sativa subsp. indica	OsIBSD048167	FAR1	32.86	1e-06	50.3746	41.714	69.0232	19.8861	53.7981	137.1	0.825078	0.5399	0.6711	0.32425
TR14558|c0_g1	322	Oryza sativa subsp. indica	OsIBCD021211	FAR1	39.81	1e-10	12.2478	5.41623	4.01774	19.8861	53.7981	137.1	-0.823762	0.3821	0.5101	1
TR11147|c0_g21	275	Oryza sativa subsp. indica	OsIBCD021211	FAR1	38.89	3e-13	17.2197	2.33837	48.5236	19.8861	53.7981	137.1	0.82189	0.36585	0.31275	0.25155
TR11151|c6_g6	1834	Oryza sativa subsp. indica	OsIBSD048167	FAR1	30.24	4e-54	467.254	626.111	133.252	19.8861	53.7981	137.1	-0.821822	0.15455	0.73595	0.09205
TR19391|c0_g1	2299	Oryza sativa subsp. indica	OsIBCD035653	MYB-related	48.66	2e-165	6.7501	3.75119	3.15476	19.8861	53.7981	137.1	-0.821452	0.16265	0.2743	0.7633
TR11308|c6_g5	254	Oryza sativa subsp. indica	OsIBSD048167	FAR1	34.52	9e-15	31.8615	39.6658	15.8523	19.8861	53.7981	137.1	-0.818388	0.49705	0.8316	0.3935
TR228|c1_g1	729	Oryza sativa subsp. indica	OsIBCD028891	bHLH	41.15	3e-51	5.61643	3.95299	9.00437	19.8861	53.7981	137.1	0.817379	0.00455	0.9401	0.00265
TR550|c4_g1	310	Oryza sativa subsp. indica	OsIBCD010288	MYB-related	52.54	2e-11	2.56775	0	7.76542	19.8861	53.7981	137.1	0.816507	1	0.30205	0.0084
TR14472|c1_g1	691	Oryza sativa subsp. indica	OsIBCD028891	bHLH	42.29	2e-44	5.30902	3.59845	3.28308	19.8861	53.7981	137.1	-0.815572	0.55725	0.62595	0.9104
TR11318|c2_g28	305	Oryza sativa subsp. indica	OsIBSD048167	FAR1	37.62	4e-12	140.483	185.755	49.6687	19.8861	53.7981	137.1	-0.815216	0.13515	0.6405	0.0579
TR11191|c3_g9	426	Oryza sativa subsp. japonica	LOC_Os04g22990.1	FAR1	37.23	3e-20	12.3594	17.2804	2.57336	19.8861	53.7981	137.1	-0.813969	0.1323	0.6551	0.07375
TR21769|c2_g3	1734	Oryza sativa subsp. indica	OsIBCD032250	FAR1	35.51	3e-14	88.1466	94.82	75.3594	19.8861	53.7981	137.1	-0.808542	0.7295	0.87095	0.61265
TR7821|c1_g1	575	Oryza sativa subsp. indica	OsIBCD028891	bHLH	31.03	2e-15	4.60132	2.15938	9.26739	19.8861	53.7981	137.1	0.808128	0.3395	0.38465	0.09665
TR18173|c0_g1	550	Oryza sativa subsp. indica	OsIBCD028891	bHLH	43.8	7e-26	2.76279	1.43698	5.29553	19.8861	53.7981	137.1	0.808092	0.4543	0.5381	0.1954
TR12855|c0_g1	2207	Oryza sativa subsp. indica	OsIBCD028891	bHLH	33.18	5e-69	14.3847	7.72767	6.66397	19.8861	53.7981	137.1	-0.805195	0.1132	0.1958	0.76465
TR11143|c2_g7	413	Oryza sativa subsp. indica	OsIBCD021211	FAR1	36.92	1e-15	134.985	180.494	50.2275	19.8861	53.7981	137.1	-0.804283	0.2483	0.78275	0.14885
TR14849|c0_g1	1698	Oryza sativa subsp. indica	OsIBCD017735	FAR1	38.21	8e-15	25.4781	17.355	16.1006	19.8861	53.7981	137.1	-0.802858	0.7408	0.88635	0.63005
TR11193|c4_g1	5330	Oryza sativa subsp. japonica	LOC_Os04g22990.1	FAR1	34.43	2e-43	77.4642	113.724	11.67	19.8861	53.7981	137.1	-0.8003	0.0107	0.5812	0.0053
TR2605|c0_g1	2817	Oryza sativa subsp. indica	OsIBCD028891	bHLH	32.37	3e-82	3.17592	1.78836	5.59851	19.8861	53.7981	137.1	0.794273	0.27945	0.3326	0.04945
TR14558|c2_g1	294	Oryza sativa subsp. indica	OsIBCD021211	FAR1	44.44	5e-13	28.9296	31.0829	25.3224	19.8861	53.7981	137.1	-0.787621	0.4063	0.3096	1
TR14558|c3_g1	354	Oryza sativa subsp. indica	OsIBCD021211	FAR1	43.59	2e-13	28.9296	31.0829	25.3224	19.8861	53.7981	137.1	-0.787621	0.28135	0.5548	0.54215
TR14558|c4_g1	268	Oryza sativa subsp. indica	OsIBCD021211	FAR1	36.7	5e-12	28.9296	31.0829	25.3224	19.8861	53.7981	137.1	-0.787621	0.2685	0.75505	0.2954
TR20821|c0_g1	2413	Oryza sativa subsp. indica	OsIBCD012137	FAR1	37.8	8e-16	4.82696	2.35276	8.867	19.8861	53.7981	137.1	0.783412	0.2531	0.2056	0.02975
TR20846|c0_g1	1152	Oryza sativa subsp. japonica	LOC_Os07g46900.1	FAR1	46.08	1e-17	19.8196	12.5271	31.6192	19.8861	53.7981	137.1	0.781896	0.3284	0.3643	0.06295
TR1559|c0_g1	1481	Oryza sativa subsp. indica	OsIBCD010288	MYB-related	46	9e-42	129.705	79.8959	74.6932	19.8861	53.7981	137.1	-0.77978	0.00265	0.0037	0.0002
TR7940|c0_g1	233	Oryza sativa subsp. indica	OsIBCD000420	FAR1	41.38	2e-08	25.0645	16.9222	16.1068	19.8861	53.7981	137.1	-0.777677	1	1	1
TR11145|c1_g13	941	Oryza sativa subsp. japonica	LOC_Os04g22990.1	FAR1	31.71	2e-06	8.35696	12.5995	1.95116	19.8861	53.7981	137.1	-0.7701	0.0932	0.5592	0.04
TR9177|c2_g1	689	Oryza sativa subsp. indica	OsIBCD021211	FAR1	33.99	4e-11	6.28208	2.18113	1.83733	19.8861	53.7981	137.1	-0.769544	0.1536	0.22485	0.8602
TR12014|c0_g1	3310	Oryza sativa subsp. indica	OsIBCD030024	FAR1	47.06	3e-10	16.6522	10.7849	25.4109	19.8861	53.7981	137.1	0.768109	0.4705	0.4889	0.15155
TR17087|c0_g1	2141	Oryza sativa subsp. japonica	LOC_Os10g14040.1	FAR1	54.55	3e-07	1.19853	0.345766	2.47106	19.8861	53.7981	137.1	0.768044	0.28645	1	0.0485
TR1510|c0_g1	1226	Oryza sativa subsp. indica	OsIBCD009670	bHLH	41.84	2e-37	3.28576	3.64546	3.67339	19.8861	53.7981	137.1	0.766388	0.6504	0.73255	0.4602
TR1510|c0_g2	1085	Oryza sativa subsp. indica	OsIBCD009670	bHLH	54.78	1e-33	3.28576	3.64546	3.67339	19.8861	53.7981	137.1	0.766388	0.6504	0.73255	0.4602
TR11265|c1_g6	402	Oryza sativa subsp. indica	OsIBCD021211	FAR1	32.37	8e-09	13.9653	3.77212	3.02107	19.8861	53.7981	137.1	-0.764343	0.21045	0.26635	1
TR11143|c2_g6	232	Oryza sativa subsp. indica	OsIBCD021211	FAR1	35.71	2e-09	72.0929	100.045	102.064	19.8861	53.7981	137.1	0.763591	0.69105	0.69285	0.9745
TR9964|c0_g2	326	Oryza sativa subsp. indica	OsIBCD021211	FAR1	50	2e-12	10.0031	13.3191	5.19389	19.8861	53.7981	137.1	-0.763003	0.52865	0.76015	0.3316
TR8767|c0_g1	265	Oryza sativa subsp. indica	OsIBSD048167	FAR1	31.03	9e-12	65.2946	94.2036	23.4552	19.8861	53.7981	137.1	-0.762631	0.28925	0.65725	0.1382
TR940|c0_g1	1146	Oryza sativa subsp. indica	OsIBCD035653	MYB-related	37.09	1e-50	24.1349	27.0055	19.9829	19.8861	53.7981	137.1	-0.762521	0.1059	0.2016	0.038
TR21226|c0_g1	2915	Oryza sativa subsp. indica	OsIBCD030024	FAR1	64.1	3e-25	38.4779	31.812	31.362	19.8861	53.7981	137.1	-0.761129	0.64805	0.67395	0.9729
TR9142|c0_g1	1290	Oryza sativa subsp. indica	OsIBCD021211	FAR1	30	3e-19	19.612	2.83368	1.74101	19.8861	53.7981	137.1	-0.759877	0.01465	0.0068	0.5472
TR12400|c0_g7	361	Oryza sativa subsp. indica	OsIBCD021211	FAR1	36.27	3e-09	9.3793	2.10133	19.5846	19.8861	53.7981	137.1	0.756934	0.5192	0.38245	0.28605
TR18457|c0_g1	2952	Oryza sativa subsp. indica	OsIBCD035653	MYB-related	41.37	4e-103	71.0853	25.1647	22.5409	19.8861	53.7981	137.1	-0.755638	0.3163	0.6531	0.58965
TR19342|c2_g1	252	Oryza sativa subsp. indica	OsIBCD021211	FAR1	38.57	5e-09	22.5283	15.5764	32.1733	19.8861	53.7981	137.1	0.754998	0.72415	0.7661	0.50625
TR11184|c2_g8	257	Oryza sativa subsp. indica	OsIBSD048167	FAR1	39.53	5e-12	21.6891	7.1166	6.30289	19.8861	53.7981	137.1	-0.754943	0.3946	0.40995	1
TR11279|c1_g1	347	Oryza sativa subsp. indica	OsIBCD028891	bHLH	42.99	2e-24	40.9201	41.812	39.6835	19.8861	53.7981	137.1	-0.754878	0.46735	0.6772	0.7585
TR3083|c1_g1	759	Oryza sativa subsp. indica	OsIBCD021211	FAR1	37.98	3e-42	7.39334	2.48587	2.21695	19.8861	53.7981	137.1	-0.754384	0.1337	0.2057	0.90335
TR13307|c0_g1	1415	Oryza sativa subsp. indica	OsIBCD021211	FAR1	51.2	6e-52	5.03286	8.36673	0.452345	19.8861	53.7981	137.1	-0.753212	0.36125	0.57535	0.0149
TR1176|c0_g1	2063	Oryza sativa subsp. indica	OsIBSD047038	FAR1	39.29	3e-06	20.8205	1.81063	0.894602	19.8861	53.7981	137.1	-0.750808	0.56985	0.63645	0.29305
TR11992|c1_g1	1479	Oryza sativa subsp. indica	OsIBCD028891	bHLH	41.64	2e-60	4.91143	5.54434	4.05436	19.8861	53.7981	137.1	-0.750542	0.753	0.8334	0.6077
TR11636|c1_g6	274	Oryza sativa subsp. japonica	LOC_Os04g22990.1	FAR1	33.33	1e-09	3.51557	4.79242	1.79573	19.8861	53.7981	137.1	-0.749549	1	1	1
TR11143|c2_g1	411	Oryza sativa subsp. indica	OsIBCD021211	FAR1	33.33	1e-07	8.67902	2.25627	1.99427	19.8861	53.7981	137.1	-0.746751	0.24795	0.2531	1
TR15282|c0_g1	724	Oryza sativa subsp. indica	OsIBCD028891	bHLH	39	4e-56	3.97249	2.6411	5.70692	19.8861	53.7981	137.1	0.743303	0.62925	0.619	0.3399
TR11185|c9_g27	238	Oryza sativa subsp. indica	OsIBSD048167	FAR1	65.28	1e-24	237.925	96.636	92.434	19.8861	53.7981	137.1	-0.740578	0.24915	0.2363	0.95805
TR11147|c0_g2	284	Oryza sativa subsp. indica	OsIBCD021211	FAR1	42.86	8e-19	43.9138	6.83854	5.76912	19.8861	53.7981	137.1	-0.740072	0.2163	0.1937	1
TR13708|c1_g1	260	Oryza sativa subsp. indica	OsIBSD048167	FAR1	63.04	1e-14	42.508	63.0823	16.3339	19.8861	53.7981	137.1	-0.7388	0.35635	0.64945	0.18975
TR9964|c0_g3	328	Oryza sativa subsp. indica	OsIBCD021211	FAR1	57.89	5e-15	6.55991	22.2354	22.6262	19.8861	53.7981	137.1	0.737849	0.27935	0.30125	0.9743
TR12067|c0_g3	470	Oryza sativa subsp. indica	OsIBCD021211	FAR1	36.15	9e-11	8.41985	5.56205	11.8716	19.8861	53.7981	137.1	0.728777	0.61545	0.60595	0.59235
TR7337|c0_g2	1355	Oryza sativa subsp. indica	OsIBCD019136	MYB-related	30.88	3e-19	8.00249	1.40981	15.9299	19.8861	53.7981	137.1	0.727905	0.2277	0.0208	0.00435
TR13794|c0_g1	231	Oryza sativa subsp. indica	OsIBCD021211	FAR1	40.32	2e-07	3.5119	6.36025	0.107492	19.8861	53.7981	137.1	-0.726722	0.13765	0.3143	0.6329
TR19153|c0_g1	1018	Oryza sativa subsp. japonica	LOC_Os12g01180.1	WRKY	39.5	2e-44	15.6607	9.11543	23.4579	19.8861	53.7981	137.1	0.726072	0.41315	0.3195	0.08175
TR4676|c0_g1	982	Oryza sativa subsp. indica	OsIBCD028891	bHLH	37.2	4e-62	33.3652	0	0	19.8861	53.7981	137.1	-0.723291	0.56755	0.94805	0.6221
TR14278|c0_g2	270	Oryza sativa subsp. japonica	LOC_Os04g22990.1	FAR1	59.77	2e-27	42.8951	0	0	19.8861	53.7981	137.1	-0.723291	0.0142	0.0142	1
TR16409|c0_g1	261	Oryza sativa subsp. indica	OsIBCD028891	bHLH	48.28	8e-24	25.8263	0	0	19.8861	53.7981	137.1	-0.723291	0.33995	0.3804	0.94505
TR14999|c0_g2	713	Oryza sativa subsp. japonica	LOC_Os10g20990.1	MYB-related	83.5	1e-52	3.29315	0	0	19.8861	53.7981	137.1	-0.723291	0.8529	0.98125	0.8351
TR14999|c0_g1	678	Oryza sativa subsp. japonica	LOC_Os10g20990.1	MYB-related	83.5	3e-53	3.29315	0	0	19.8861	53.7981	137.1	-0.723291	0.8529	0.98125	0.8351
TR16407|c0_g1	263	Oryza sativa subsp. indica	OsIBCD028891	bHLH	36.9	2e-13	25.8263	0	0	19.8861	53.7981	137.1	-0.723291	0.2519	1	0.28205
TR18966|c0_g4	2160	Oryza sativa subsp. indica	OsIBCD021211	FAR1	30	2e-14	0.322928	0	0	19.8861	53.7981	137.1	-0.723291	1	1	1
TR4132|c0_g1	361	Oryza sativa subsp. indica	OsIBCD028891	bHLH	38.71	9e-08	6.446	0	0	19.8861	53.7981	137.1	-0.723291	1	1	1
TR14723|c0_g2	352	Oryza sativa subsp. indica	OsIBCD028891	bHLH	43.18	3e-16	0.461807	0	0	19.8861	53.7981	137.1	-0.723291	1	1	1
TR11600|c3_g3	311	Oryza sativa subsp. japonica	LOC_Os04g22990.1	FAR1	37.62	7e-13	0.72018	0	0	19.8861	53.7981	137.1	-0.723291	1	1	1
TR11244|c0_g1	281	Oryza sativa subsp. indica	OsIBCD021211	FAR1	35.63	9e-08	8.46515	0	0	19.8861	53.7981	137.1	-0.723291	1	1	1
TR4410|c0_g2	554	Oryza sativa subsp. indica	OsIBCD028891	bHLH	40.91	7e-33	1.12365	0	0	19.8861	53.7981	137.1	-0.723291	0.96445	0.69905	0.6662
TR2399|c1_g1	2014	Oryza sativa subsp. indica	OsIBCD028891	bHLH	31.2	6e-71	4.94298	0	0	19.8861	53.7981	137.1	-0.723291	0.9623	0.8451	0.81275
TR269|c2_g5	1115	Oryza sativa subsp. indica	OsIBCD021211	FAR1	41.18	2e-16	30.2374	0	0	19.8861	53.7981	137.1	-0.723291	0.0519	0.9259	0.0396
TR269|c2_g4	347	Oryza sativa subsp. indica	OsIBCD021211	FAR1	45.45	2e-06	30.2374	0	0	19.8861	53.7981	137.1	-0.723291	0.0519	0.9259	0.0396
TR269|c2_g1	344	Oryza sativa subsp. indica	OsIBCD021211	FAR1	45.45	2e-06	30.2374	0	0	19.8861	53.7981	137.1	-0.723291	0.0519	0.9259	0.0396
TR19105|c0_g1	331	Oryza sativa subsp. indica	OsIBCD028891	bHLH	44.44	1e-26	0.545218	0	0	19.8861	53.7981	137.1	-0.723291	1	1	1
TR11293|c0_g15	240	Oryza sativa subsp. indica	OsIBCD021211	FAR1	36.36	2e-06	14.1305	0	0	19.8861	53.7981	137.1	-0.723291	1	1	1
TR203|c4_g12	371	Oryza sativa subsp. indica	OsIBSD048167	FAR1	33.72	5e-12	4.02245	12.1232	12.0351	19.8861	53.7981	137.1	0.71672	0.39595	0.58985	0.88395
TR203|c4_g3	230	Oryza sativa subsp. indica	OsIBSD048167	FAR1	43.9	2e-07	4.02245	12.1232	12.0351	19.8861	53.7981	137.1	0.71672	0.39595	0.58985	0.88395
TR8371|c0_g1	412	Oryza sativa subsp. indica	OsIBCD001171	WRKY	46	2e-08	18.0712	23.6364	11.7594	19.8861	53.7981	137.1	-0.716322	0.828	0.92145	0.9129
TR8371|c0_g2	360	Oryza sativa subsp. indica	OsIBCD001171	WRKY	46	1e-08	18.0712	23.6364	11.7594	19.8861	53.7981	137.1	-0.716322	0.828	0.92145	0.9129
TR9978|c0_g4	326	Oryza sativa subsp. indica	OsIBCD033620	WRKY	31.58	7e-09	66.5691	8.51738	9.31089	19.8861	53.7981	137.1	-0.71501	0.0616	0.2945	0.82765
TR11229|c0_g2	1628	Oryza sativa subsp. indica	OsIBCD021211	FAR1	31.13	3e-18	84.5534	109.22	56.8678	19.8861	53.7981	137.1	-0.714228	0.5877	0.68985	0.32575
TR15200|c1_g1	510	Oryza sativa subsp. indica	OsIBCD028891	bHLH	39.16	1e-32	3.03231	1.75486	4.46023	19.8861	53.7981	137.1	0.713401	0.6664	0.58825	0.3372
TR10156|c0_g1	2828	Oryza sativa subsp. indica	OsIBCD021211	FAR1	30.54	2e-16	5.97939	5.14132	6.91449	19.8861	53.7981	137.1	0.713038	0.7623	0.75555	0.54365
TR11143|c2_g15	228	Oryza sativa subsp. indica	OsIBCD021211	FAR1	33.8	3e-08	32.4989	12.5399	54.6779	19.8861	53.7981	137.1	0.712214	0.6473	0.5025	0.3182
TR9198|c2_g1	322	Oryza sativa subsp. indica	OsIBCD028891	bHLH	54.63	6e-36	14.6025	16.6042	12.3784	19.8861	53.7981	137.1	-0.712192	0.86005	0.88875	0.73985
TR12995|c1_g1	2671	Oryza sativa subsp. indica	OsIBSD048167	FAR1	31.1	8e-97	3.71023	2.22156	5.33368	19.8861	53.7981	137.1	0.708407	0.4825	0.36675	0.1206
TR10522|c0_g1	1297	Oryza sativa subsp. indica	OsIBCD010288	MYB-related	47.2	4e-36	64.2175	113.489	10.5845	19.8861	53.7981	137.1	-0.70803	0.0059	0.3248	5e-05
TR11318|c2_g11	511	Oryza sativa subsp. indica	OsIBSD048167	FAR1	42.11	8e-37	100.549	163.88	33.0664	19.8861	53.7981	137.1	-0.703678	0.06895	0.36135	0.011
TR11145|c1_g8	240	Oryza sativa subsp. japonica	LOC_Os04g22990.1	FAR1	42.11	4e-10	17.122	31.0636	3.07061	19.8861	53.7981	137.1	-0.692179	0.52705	0.61795	0.2761
TR11952|c0_g1	1959	Oryza sativa subsp. indica	OsIBCD035653	MYB-related	36.35	3e-102	229.796	66.85	75.1593	19.8861	53.7981	137.1	-0.691288	0.0655	0.02975	0.8205
TR11636|c1_g5	278	Oryza sativa subsp. japonica	LOC_Os04g22990.1	FAR1	32.26	6e-10	9.68651	17.9957	1.47418	19.8861	53.7981	137.1	-0.688091	0.3035	0.5533	0.25075
TR7954|c0_g1	2135	Oryza sativa subsp. japonica	LOC_Os02g29640.1	FAR1	47.17	5e-08	158.929	43.1587	272.061	19.8861	53.7981	137.1	0.685715	0.42625	0.03955	0.00515
TR19507|c0_g1	3458	Oryza sativa subsp. indica	OsIBCD021211	FAR1	31.63	1e-89	10.3398	13.7407	7.02331	19.8861	53.7981	137.1	-0.685277	0.39665	0.53175	0.1499
TR21648|c0_g2	3431	Oryza sativa subsp. indica	OsIBCD021211	FAR1	32	6e-21	3.6951	7.28249	7.06617	19.8861	53.7981	137.1	0.685117	0.18655	0.1618	0.9478
TR6|c0_g1	2614	Oryza sativa subsp. indica	OsIBCD012137	FAR1	40.16	8e-14	9.93671	3.52249	16.1716	19.8861	53.7981	137.1	0.6846	0.5694	0.42835	0.81735
TR11553|c0_g1	2264	Oryza sativa subsp. indica	OsIBCD035653	MYB-related	32.02	2e-50	32.0839	20.7343	42.9266	19.8861	53.7981	137.1	0.680945	0.50675	0.32585	0.0998
TR3137|c0_g1	1852	Oryza sativa subsp. indica	OsIBCD017735	FAR1	35.04	2e-11	3.69392	1.44617	5.83621	19.8861	53.7981	137.1	0.680446	0.43195	0.1833	0.0509
TR11264|c1_g3	245	Oryza sativa subsp. indica	OsIBCD021211	FAR1	38.16	5e-07	11.802	0	23.0315	19.8861	53.7981	137.1	0.680093	0.66355	1	0.03395
TR15799|c1_g1	311	Oryza sativa subsp. indica	OsIBCD021211	FAR1	43.06	5e-08	67.8915	26.672	29.6773	19.8861	53.7981	137.1	-0.676589	0.1259	0.11165	0.93155
TR10332|c0_g1	3303	Oryza sativa subsp. indica	OsIBCD021211	FAR1	40.72	0	8.12544	12.273	4.24998	19.8861	53.7981	137.1	-0.676251	0.2158	0.38925	0.0548
TR10740|c0_g1	1144	Oryza sativa subsp. indica	OsIBCD021211	FAR1	31.6	2e-22	12.0572	8.55123	15.3291	19.8861	53.7981	137.1	0.675987	0.6929	0.56045	0.31215
TR714|c0_g1	2146	Oryza sativa subsp. indica	OsIBCD021211	FAR1	30.39	4e-06	14.4094	21.2792	8.00374	19.8861	53.7981	137.1	-0.675805	0.67975	0.70635	0.44415
TR16505|c0_g1	1527	Oryza sativa subsp. indica	OsIBCD010288	MYB-related	35.4	2e-26	3291.36	702.939	903.548	19.8861	53.7981	137.1	-0.673435	0.4778	0.36045	0.77375
TR21624|c0_g1	643	Oryza sativa subsp. indica	OsIBCD021211	FAR1	39.04	1e-31	4.77393	7.25061	2.51003	19.8861	53.7981	137.1	-0.671574	0.4438	0.59935	0.21835
TR17878|c4_g1	228	Oryza sativa subsp. indica	OsIBCD021211	FAR1	43.94	2e-11	61.6587	23.8407	27.0291	19.8861	53.7981	137.1	-0.668713	0.04675	0.8716	0.06025
TR11189|c0_g1	2724	Oryza sativa subsp. indica	OsIBCD028891	bHLH	37.8	4e-101	17.6849	21.6332	21.2834	19.8861	53.7981	137.1	0.665711	0.06985	0.88885	0.09115
TR11187|c1_g2	2088	Oryza sativa subsp. japonica	LOC_Os04g22990.1	FAR1	33.02	6e-45	17.6849	21.6332	21.2834	19.8861	53.7981	137.1	0.665711	0.8788	0.96935	0.91585
TR6680|c0_g1	1775	Oryza sativa subsp. indica	OsIBCD028891	bHLH	32.23	4e-65	1.8002	4.03844	3.83136	19.8861	53.7981	137.1	0.662943	0.2401	0.20985	0.93265
TR11147|c0_g18	364	Oryza sativa subsp. indica	OsIBCD021211	FAR1	43.42	3e-11	10.1638	0.863452	1.72499	19.8861	53.7981	137.1	-0.662861	0.23195	0.264	1
TR9889|c0_g1	1796	Oryza sativa subsp. indica	OsIBCD017735	FAR1	41.53	2e-18	58.5534	55.0061	61.6666	19.8861	53.7981	137.1	0.662857	0.9117	0.8911	0.7928
TR229|c1_g3	266	Oryza sativa subsp. indica	OsIBCD021211	FAR1	49.44	9e-22	76.6714	5.15156	11.9683	19.8861	53.7981	137.1	-0.660962	0.112	0.1857	1
TR20437|c0_g1	1898	Oryza sativa subsp. indica	OsIBCD017735	FAR1	51.67	2e-15	56.595	27.0917	29.9146	19.8861	53.7981	137.1	-0.6607	0.23745	0.24535	0.8671
TR11636|c1_g11	432	Oryza sativa subsp. japonica	LOC_Os04g22990.1	FAR1	30	9e-07	3.19978	6.58578	0.329727	19.8861	53.7981	137.1	-0.655361	0.2888	0.60225	0.31875
TR18068|c0_g1	264	Oryza sativa subsp. indica	OsIBCD010288	MYB-related	53.33	5e-07	54.1666	24.4661	27.6413	19.8861	53.7981	137.1	-0.652633	0.55835	0.4218	0.90695
TR16497|c0_g1	572	Oryza sativa subsp. indica	OsIBCD028891	bHLH	43.01	9e-47	8.90342	2.30039	3.0522	19.8861	53.7981	137.1	-0.647561	0.22165	0.1502	0.78825
TR20547|c0_g4	416	Oryza sativa subsp. indica	OsIBCD021211	FAR1	33.11	7e-09	33.3299	23.2539	41.5173	19.8861	53.7981	137.1	0.646209	0.0431	0.24335	0.26365
TR20547|c0_g1	373	Oryza sativa subsp. indica	OsIBCD021211	FAR1	33.9	2e-09	33.3299	23.2539	41.5173	19.8861	53.7981	137.1	0.646209	0.4167	0.3767	0.1418
TR20547|c0_g2	330	Oryza sativa subsp. indica	OsIBCD021211	FAR1	42.62	3e-08	33.3299	23.2539	41.5173	19.8861	53.7981	137.1	0.646209	0.37055	0.38135	0.13285
TR20547|c0_g3	271	Oryza sativa subsp. indica	OsIBCD021211	FAR1	39.39	8e-08	33.3299	23.2539	41.5173	19.8861	53.7981	137.1	0.646209	0.37915	0.44825	0.9047
TR16830|c0_g1	781	Oryza sativa subsp. indica	OsIBCD028891	bHLH	41.88	2e-48	3.5129	4.2968	2.87628	19.8861	53.7981	137.1	-0.64609	0.80655	0.7928	0.60705
TR2005|c0_g1	2347	Oryza sativa subsp. indica	OsIBCD012137	FAR1	34.35	2e-10	58.429	45.2572	68.9962	19.8861	53.7981	137.1	0.643436	0.55685	0.66335	0.8667
TR19342|c1_g1	263	Oryza sativa subsp. indica	OsIBCD021211	FAR1	37.65	2e-06	41.0776	15.1433	18.2907	19.8861	53.7981	137.1	-0.64202	0.41475	0.3273	0.8531
TR12400|c0_g9	229	Oryza sativa subsp. indica	OsIBCD021211	FAR1	47.83	3e-08	27.3501	0	3.5514	19.8861	53.7981	137.1	-0.635666	1	1	1
TR19621|c0_g1	674	Oryza sativa subsp. indica	OsIBCD028891	bHLH	42.7	8e-45	5.05263	2.80976	6.78222	19.8861	53.7981	137.1	0.634822	0.68885	0.47665	0.2545
TR11318|c2_g6	233	Oryza sativa subsp. indica	OsIBSD048167	FAR1	44.44	7e-07	2.15781	11.2815	10.0694	19.8861	53.7981	137.1	0.633397	1	1	1
TR19105|c0_g2	1032	Oryza sativa subsp. indica	OsIBCD028891	bHLH	43.65	4e-29	2.26957	0.643305	3.5071	19.8861	53.7981	137.1	0.631921	0.5559	0.1839	0.08395
TR3076|c0_g1	880	Oryza sativa subsp. indica	OsIBCD021211	FAR1	52.53	8e-63	5.24804	7.18518	3.78819	19.8861	53.7981	137.1	-0.629801	0.66815	0.6664	0.36415
TR14723|c1_g1	1278	Oryza sativa subsp. indica	OsIBCD028891	bHLH	40.6	1e-52	3.13761	3.67985	3.60375	19.8861	53.7981	137.1	0.627688	0.8401	0.8127	0.97395
TR11191|c3_g6	266	Oryza sativa subsp. japonica	LOC_Os04g22990.1	FAR1	38.27	1e-08	15.6058	25.7167	8.0751	19.8861	53.7981	137.1	-0.627235	0.65135	0.6508	0.35895
TR13164|c0_g1	1317	Oryza sativa subsp. indica	OsIBCD010288	MYB-related	34.22	7e-31	13.2946	51.5412	45.9906	19.8861	53.7981	137.1	0.624007	0.01525	0.0086	0.7966
TR8176|c0_g1	343	Oryza sativa subsp. indica	OsIBCD021211	FAR1	35.71	8e-11	27.7695	5.90508	9.13772	19.8861	53.7981	137.1	-0.621899	0.22555	0.1726	0.70135
TR11293|c0_g4	240	Oryza sativa subsp. indica	OsIBCD021211	FAR1	37.33	1e-07	43.4048	23.0531	26.1374	19.8861	53.7981	137.1	-0.619019	0.7112	0.6133	0.90435
TR5056|c0_g1	701	Oryza sativa subsp. indica	OsIBCD028891	bHLH	38.75	1e-12	1.27576	1.63834	1.58197	19.8861	53.7981	137.1	0.615951	0.017	5e-05	0.00775
TR5064|c0_g21	356	Oryza sativa subsp. indica	OsIBCD010288	MYB-related	47.11	3e-23	807.661	1689.33	192.669	19.8861	53.7981	137.1	-0.612901	0.06675	0.2191	0.0095
TR11146|c1_g11	345	Oryza sativa subsp. indica	OsIBSD048167	FAR1	43.55	4e-12	7.85176	14.5067	3.23398	19.8861	53.7981	137.1	-0.611756	0.47895	0.54255	0.28325
TR13785|c3_g1	398	Oryza sativa subsp. indica	OsIBCD028891	bHLH	35.71	4e-12	4.81802	3.77652	5.53263	19.8861	53.7981	137.1	0.609302	0.88855	1	0.71455
TR12168|c0_g1	1673	Oryza sativa subsp. indica	OsIBCD021211	FAR1	39.08	8e-11	52.8799	36.0303	64.3197	19.8861	53.7981	137.1	0.606998	0.71615	0.4707	0.2272
TR18829|c1_g1	466	Oryza sativa subsp. indica	OsIBCD028891	bHLH	44.59	7e-40	4.68743	0.681348	7.32777	19.8861	53.7981	137.1	0.600522	0.6122	0.2324	0.1891
TR11184|c1_g8	265	Oryza sativa subsp. indica	OsIBSD048167	FAR1	43.28	2e-08	65.4411	21.0098	29.2331	19.8861	53.7981	137.1	-0.592156	0.39065	0.2583	0.75645
TR11147|c0_g1	740	Oryza sativa subsp. indica	OsIBCD021211	FAR1	38.14	3e-36	176.197	46.3666	258.381	19.8861	53.7981	137.1	0.591736	0.47015	0.0468	0.01265
TR8799|c0_g1	1232	Oryza sativa subsp. japonica	LOC_Os03g12940.2	bHLH	30.29	8e-24	33.2004	55.624	19.5189	19.8861	53.7981	137.1	-0.583755	0.8397	0.926	0.91305
TR11264|c2_g4	770	Oryza sativa subsp. indica	OsIBCD021211	FAR1	36.69	5e-12	76.0959	122.2	48.6048	19.8861	53.7981	137.1	-0.578792	0.5453	0.46935	0.203
TR19753|c0_g1	1831	Oryza sativa subsp. indica	OsIBCD017735	FAR1	38.26	5e-15	26.3872	19.4979	30.4698	19.8861	53.7981	137.1	0.577455	0.7952	0.5593	0.38345
TR11145|c1_g15	349	Oryza sativa subsp. japonica	LOC_Os04g22990.1	FAR1	30.28	1e-09	5.62163	13.4816	0.995979	19.8861	53.7981	137.1	-0.575962	0.5175	0.6537	0.50205
TR21729|c0_g1	3766	Oryza sativa subsp. indica	OsIBCD030024	FAR1	52.27	1e-08	60.1792	132.853	17.8492	19.8861	53.7981	137.1	-0.573742	0.57555	0.5635	0.9983
TR15575|c0_g1	1129	Oryza sativa subsp. indica	OsIBCD010288	MYB-related	38.86	1e-28	1008.15	7.57882	223.66	19.8861	53.7981	137.1	-0.566198	0.14855	0.00055	0.0001
TR2619|c0_g1	1499	Oryza sativa subsp. indica	OsIBCD028679	MYB	51.29	2e-67	18.324	4.94291	25.8296	19.8861	53.7981	137.1	0.565661	0.45595	0.02515	0.0067
TR11149|c1_g3	2707	Oryza sativa subsp. japonica	LOC_Os04g22990.1	FAR1	31.7	9e-52	54.5872	21.6975	28.8798	19.8861	53.7981	137.1	-0.564117	0.15595	0.04125	0.51015
TR11600|c3_g12	328	Oryza sativa subsp. japonica	LOC_Os04g22990.1	FAR1	39.22	4e-14	1.28834	3.61843	0	19.8861	53.7981	137.1	-0.562598	1	1	1
TR14175|c0_g1	1477	Oryza sativa subsp. indica	OsIBCD025000	MYB-related	77.34	2e-58	3.97593	10.7932	0.315504	19.8861	53.7981	137.1	-0.556371	0.5687	0.20885	0.46035
TR14170|c0_g3	303	Oryza sativa subsp. indica	OsIBCD028891	bHLH	37.62	2e-19	3.97593	10.7932	0.315504	19.8861	53.7981	137.1	-0.556371	0.2714	1	0.36195
TR14170|c0_g1	303	Oryza sativa subsp. indica	OsIBCD028891	bHLH	37.62	2e-19	3.97593	10.7932	0.315504	19.8861	53.7981	137.1	-0.556371	0.43585	1	0.51325
TR14170|c0_g2	303	Oryza sativa subsp. indica	OsIBCD028891	bHLH	36.63	4e-19	3.97593	10.7932	0.315504	19.8861	53.7981	137.1	-0.556371	1	1	1
TR14055|c0_g1	720	Oryza sativa subsp. japonica	LOC_Os10g20990.1	MYB-related	82.52	5e-52	155.198	249.13	227.513	19.8861	53.7981	137.1	0.553895	0.3873	0.2898	0.8389
TR13785|c1_g1	256	Oryza sativa subsp. indica	OsIBCD028891	bHLH	34.88	4e-11	15.1202	21.7333	11.6179	19.8861	53.7981	137.1	-0.553464	0.82215	0.7687	0.6423
TR13785|c0_g1	365	Oryza sativa subsp. indica	OsIBCD028891	bHLH	38.02	2e-26	28.0984	7.45059	12.2301	19.8861	53.7981	137.1	-0.552717	0.35435	0.15485	0.59185
TR19302|c0_g5	236	Oryza sativa subsp. japonica	LOC_Os04g22990.1	FAR1	42.67	1e-14	5.47667	15.9105	0	19.8861	53.7981	137.1	-0.551583	1	1	1
TR21351|c0_g7	264	Oryza sativa subsp. indica	OsIBSD048167	FAR1	34.48	3e-14	9.79191	21.4024	3.71459	19.8861	53.7981	137.1	-0.550995	0.54125	0.52675	0.30455
TR21742|c0_g3	3986	Oryza sativa subsp. indica	OsIBCD021211	FAR1	30.53	5e-86	4.29665	6.94432	2.91359	19.8861	53.7981	137.1	-0.550567	0.42885	0.30765	0.0746
TR11205|c6_g3	8995	Oryza sativa subsp. japonica	LOC_Os04g22990.1	FAR1	41.39	4e-91	11.7109	32.1561	1.04867	19.8861	53.7981	137.1	-0.550218	0.002	0.22065	0.0002
TR19269|c0_g1	1283	Oryza sativa subsp. indica	OsIBCD019136	MYB-related	32.44	2e-21	3.20014	8.30251	7.10638	19.8861	53.7981	137.1	0.550123	0.58875	0.05625	0.0244
TR20792|c0_g1	2009	Oryza sativa subsp. indica	OsIBCD017735	FAR1	35.24	4e-09	155.938	375.203	42.996	19.8861	53.7981	137.1	-0.547622	0.04375	0.2515	0.0145
TR2057|c0_g1	2354	Oryza sativa subsp. indica	OsIBCD012137	FAR1	42.22	4e-15	26.9717	23.4607	28.7798	19.8861	53.7981	137.1	0.547576	0.62035	0.75185	0.41365
TR18966|c0_g1	2019	Oryza sativa subsp. indica	OsIBCD021211	FAR1	30	2e-14	0.198714	0.0420681	0.0796248	19.8861	53.7981	137.1	-0.54541	1	1	1
TR12806|c0_g1	1443	Oryza sativa subsp. indica	OsIBCD010288	MYB-related	38.99	1e-35	6.90359	3.94167	8.34576	19.8861	53.7981	137.1	0.535909	0.74755	0.3681	0.256
TR7779|c0_g1	953	Oryza sativa subsp. japonica	LOC_Os07g46900.1	FAR1	47.75	7e-20	7.48065	30.0941	24.4189	19.8861	53.7981	137.1	0.535385	0.0171	0.02925	0.48445
TR12346|c0_g1	2292	Oryza sativa subsp. indica	OsIBCD012137	FAR1	33.33	1e-14	68.3665	42.6209	49.2272	19.8861	53.7981	137.1	-0.530292	0.47395	0.2957	0.7407
TR6308|c0_g1	1669	Oryza sativa subsp. indica	OsIBCD035653	MYB-related	34.46	2e-82	5.18135	1.0524	7.13011	19.8861	53.7981	137.1	0.529508	0.6087	0.06485	0.03375
TR9177|c0_g1	614	Oryza sativa subsp. indica	OsIBCD021211	FAR1	33.82	2e-06	4.76549	3.7591	4.02048	19.8861	53.7981	137.1	-0.527455	0.83205	0.77555	0.93905
TR20110|c0_g3	355	Oryza sativa subsp. japonica	LOC_Os04g22990.1	FAR1	36.61	3e-11	3.57219	11.2956	0	19.8861	53.7981	137.1	-0.525378	1	0.3815	0.00615
TR11308|c6_g22	230	Oryza sativa subsp. indica	OsIBSD048167	FAR1	34.67	2e-11	4.85509	15.4263	0	19.8861	53.7981	137.1	-0.523951	1	1	1
TR11600|c3_g1	269	Oryza sativa subsp. japonica	LOC_Os04g22990.1	FAR1	39.08	7e-12	0	8.30585	6.09938	19.8861	53.7981	137.1	0.522031	1	1	1
TR20872|c1_g1	1891	Oryza sativa subsp. indica	OsIBCD021211	FAR1	30.26	1e-25	3.68402	8.52692	1.48177	19.8861	53.7981	137.1	-0.52194	0.19735	0.13325	0.02145
TR16554|c0_g1	280	Oryza sativa subsp. indica	OsIBCD028891	bHLH	40	8e-21	16.2494	20.4298	14.3811	19.8861	53.7981	137.1	-0.518444	0.90205	0.81825	0.737
TR5064|c0_g1	270	Oryza sativa subsp. indica	OsIBCD010288	MYB-related	42.67	4e-14	230.305	663.41	37.613	19.8861	53.7981	137.1	-0.517538	0.04215	0.07215	0.00725
TR21351|c0_g4	264	Oryza sativa subsp. indica	OsIBSD048167	FAR1	34.48	2e-14	9.78998	23.2628	3.99266	19.8861	53.7981	137.1	-0.510877	0.53645	0.4638	0.2526
TR15194|c1_g1	607	Oryza sativa subsp. indica	OsIBCD010134	MYB-related	42.22	6e-07	3.92159	2.37511	2.82239	19.8861	53.7981	137.1	-0.500087	0.7147	0.583	0.84135
TR4589|c0_g1	257	Oryza sativa subsp. indica	OsIBCD028891	bHLH	38.82	2e-12	106.24	309.349	23.9658	19.8861	53.7981	137.1	-0.499034	0.1128	0.697	0.0486
TR456|c0_g1	517	Oryza sativa subsp. japonica	LOC_Os04g22990.1	FAR1	33.33	2e-12	106.24	309.349	23.9658	19.8861	53.7981	137.1	-0.499034	0.4808	0.9531	0.43355
TR10378|c0_g3	503	Oryza sativa subsp. indica	OsIBCD021211	FAR1	37.72	1e-12	39.7421	5.64075	15.5666	19.8861	53.7981	137.1	-0.498344	0.5369	0.49685	0.96275
TR15750|c0_g1	500	Oryza sativa subsp. indica	OsIBCD028891	bHLH	36.36	2e-26	5.18935	2.51766	6.25836	19.8861	53.7981	137.1	0.496659	0.8253	0.4615	0.3535
TR18966|c0_g2	2159	Oryza sativa subsp. indica	OsIBCD021211	FAR1	30	2e-14	0.144193	0.350147	0.289646	19.8861	53.7981	137.1	0.495794	1	1	1
TR19391|c0_g2	563	Oryza sativa subsp. indica	OsIBCD035653	MYB-related	45.99	4e-33	0	0.27134	0.191443	19.8861	53.7981	137.1	0.495136	1	1	1
TR19302|c0_g1	236	Oryza sativa subsp. japonica	LOC_Os04g22990.1	FAR1	42.67	5e-15	7.36742	26.5175	0	19.8861	53.7981	137.1	-0.489152	1	0.41135	0.0306
TR21192|c0_g1	1906	Oryza sativa subsp. japonica	LOC_Os05g03800.1	FAR1	58.06	1e-22	21.6006	23.8707	23.1795	19.8861	53.7981	137.1	0.485559	0.8735	0.8226	0.9482
TR218|c0_g1	361	Oryza sativa subsp. indica	OsIBCD021211	FAR1	52	9e-17	11.3217	3.36233	14.2976	19.8861	53.7981	137.1	0.483771	0.4888	0.57835	0.6016
TR2029|c0_g1	1412	Oryza sativa subsp. japonica	LOC_Os03g55164.1	WRKY	55.53	4e-144	72.6187	46.999	82.146	19.8861	53.7981	137.1	0.482762	0.39595	0.58985	0.88395
TR11147|c0_g5	387	Oryza sativa subsp. indica	OsIBCD021211	FAR1	37.98	4e-13	29.1937	0	9.0359	19.8861	53.7981	137.1	-0.480709	0.2343	0.00015	0.0063
TR11308|c5_g2	325	Oryza sativa subsp. indica	OsIBSD048167	FAR1	39.6	3e-20	50.8383	33.1013	57.3611	19.8861	53.7981	137.1	0.480685	0.87125	0.56655	0.4504
TR17266|c0_g1	373	Oryza sativa subsp. indica	OsIBCD028891	bHLH	38.46	5e-19	9.1218	4.55632	10.7846	19.8861	53.7981	137.1	0.478892	0.8506	0.46205	0.38515
TR5608|c0_g1	286	Oryza sativa subsp. indica	OsIBCD021211	FAR1	42.68	6e-06	42.3996	27.0664	31.8561	19.8861	53.7981	137.1	-0.477944	0.40955	0.3423	0.93475
TR5064|c0_g20	650	Oryza sativa subsp. indica	OsIBCD010288	MYB-related	49.68	8e-41	547.487	1745.4	116.854	19.8861	53.7981	137.1	-0.476483	0.02765	0.0798	0.0002
TR21351|c0_g2	246	Oryza sativa subsp. indica	OsIBSD048167	FAR1	32.86	1e-06	95.7771	235.321	45.6749	19.8861	53.7981	137.1	-0.476256	0.4236	0.2541	0.05885
TR11636|c1_g10	355	Oryza sativa subsp. japonica	LOC_Os04g22990.1	FAR1	30.97	5e-06	4.69237	16.8437	0.691749	19.8861	53.7981	137.1	-0.460662	0.52915	0.49345	0.30395
TR14723|c0_g1	354	Oryza sativa subsp. indica	OsIBCD028891	bHLH	43.18	3e-16	0.442972	0	0.586063	19.8861	53.7981	137.1	0.457327	1	1	1
TR11233|c0_g4	490	Oryza sativa subsp. japonica	LOC_Os08g09900.1	WRKY	31.54	8e-07	4.07568	0.66231	5.17626	19.8861	53.7981	137.1	0.457007	0.7004	0.48675	1
TR95|c0_g1	1993	Oryza sativa subsp. indica	OsIBCD030024	FAR1	51.16	3e-08	17.6871	47.0122	8.38312	19.8861	53.7981	137.1	-0.454209	0.4439	0.19705	0.6507
TR9498|c0_g1	1117	Oryza sativa subsp. indica	OsIBCD010288	MYB-related	42.61	5e-31	17.6871	47.0122	8.38312	19.8861	53.7981	137.1	-0.454209	0.4439	0.19705	0.6507
TR5553|c0_g1	325	Oryza sativa subsp. japonica	LOC_Os04g22990.1	FAR1	40	1e-13	6.04012	17.9632	2.32238	19.8861	53.7981	137.1	-0.451226	0.4748	0.3615	0.18445
TR7664|c3_g1	638	Oryza sativa subsp. indica	OsIBCD028891	bHLH	43.43	2e-44	23.0174	60.2428	11.6068	19.8861	53.7981	137.1	-0.448317	0.59655	0.74495	0.8719
TR11244|c0_g2	271	Oryza sativa subsp. indica	OsIBCD021211	FAR1	37.18	7e-07	4.28735	18.4697	0	19.8861	53.7981	137.1	-0.445974	1	0.307	0.00765
TR11931|c0_g1	1394	Oryza sativa subsp. indica	OsIBCD021211	FAR1	30.35	3e-20	2.81192	11.7151	8.6289	19.8861	53.7981	137.1	0.44415	0.07755	0.02655	0.55995
TR21679|c0_g2	1358	Oryza sativa subsp. indica	OsIBCD019136	MYB-related	42.81	6e-67	45.6779	58.104	42.1398	19.8861	53.7981	137.1	-0.436076	0.858	0.5871	0.4753
TR16022|c0_g1	308	Oryza sativa subsp. japonica	LOC_Os11g12490.1	FAR1	36.73	5e-10	32.8068	4.48743	14.6034	19.8861	53.7981	137.1	-0.433495	0.37145	0.16725	0.3493
TR12400|c0_g6	246	Oryza sativa subsp. indica	OsIBCD021211	FAR1	38.27	8e-08	1.96073	56.8843	37.1281	19.8861	53.7981	137.1	0.430966	0.2669	0.25935	0.64805
TR7831|c0_g1	779	Oryza sativa subsp. indica	OsIBCD028891	bHLH	45.29	9e-54	5.12105	1.32542	6.1615	19.8861	53.7981	137.1	0.429972	0.79665	0.13675	0.09865
TR6436|c1_g1	1045	Oryza sativa subsp. japonica	LOC_Os04g22990.1	FAR1	39.39	1e-14	2.34027	5.68906	1.44195	19.8861	53.7981	137.1	-0.426559	0.54985	0.24535	0.0858
TR18222|c0_g1	418	Oryza sativa subsp. japonica	LOC_Os04g22990.1	FAR1	39.71	3e-19	5.42107	20.2265	1.46042	19.8861	53.7981	137.1	-0.426127	0.36585	0.17005	0.2411
TR9635|c0_g1	1457	Oryza sativa subsp. indica	OsIBCD021211	FAR1	32.43	6e-27	6.63042	8.82275	8.02263	19.8861	53.7981	137.1	0.425613	0.74775	0.5993	0.86495
TR4651|c0_g1	492	Oryza sativa subsp. indica	OsIBCD012106	MYB-related	83.64	1e-29	469.243	704.288	410.956	19.8861	53.7981	137.1	-0.414536	0.77625	0.39195	0.2367
TR5064|c0_g17	510	Oryza sativa subsp. indica	OsIBCD010288	MYB-related	46.67	2e-14	353.698	1573.03	52.4257	19.8861	53.7981	137.1	-0.413993	0.01115	0.1066	0.00035
TR11293|c0_g20	232	Oryza sativa subsp. indica	OsIBCD021211	FAR1	39.13	1e-06	6.97001	35.4906	0	19.8861	53.7981	137.1	-0.412366	1	0.26815	0.0077
TR11147|c0_g19	244	Oryza sativa subsp. indica	OsIBCD021211	FAR1	56.79	9e-27	172.942	19.1514	210.261	19.8861	53.7981	137.1	0.411322	0.7832	0.0503	0.0426
TR17701|c0_g1	878	Oryza sativa subsp. indica	OsIBCD035653	MYB-related	49.39	8e-41	4.70639	3.544	3.98708	19.8861	53.7981	137.1	-0.408955	0.04675	0.8716	0.06025
TR14533|c0_g2	318	Oryza sativa subsp. indica	OsIBCD023005	WRKY	36.36	1e-07	11.6889	0	14.4095	19.8861	53.7981	137.1	0.405268	0.85645	0.01005	0.0146
TR16610|c0_g1	299	Oryza sativa subsp. indica	OsIBCD028891	bHLH	50	8e-24	26.3982	4.47085	13.0187	19.8861	53.7981	137.1	-0.399981	0.44585	0.16895	0.37145
TR10701|c0_g1	305	Oryza sativa subsp. japonica	LOC_Os04g22990.1	FAR1	37.78	1e-06	8.24792	36.8604	1.8481	19.8861	53.7981	137.1	-0.399646	0.49075	0.30385	0.24235
TR7385|c0_g1	559	Oryza sativa subsp. indica	OsIBCD021211	FAR1	47.13	2e-21	5.26484	0.790819	6.25814	19.8861	53.7981	137.1	0.398612	0.85355	0.1545	0.1264
TR6529|c0_g1	392	Oryza sativa subsp. indica	OsIBCD028891	bHLH	41.32	5e-29	10.8501	1.8683	5.39005	19.8861	53.7981	137.1	-0.397613	0.44685	0.16885	0.36615
TR21676|c2_g1	2297	Oryza sativa subsp. indica	OsIBCD021211	FAR1	31.17	1e-64	3.85844	18.0855	0.799231	19.8861	53.7981	137.1	-0.394225	0.0356	0.0076	0.00055
TR11547|c2_g1	1935	Oryza sativa subsp. indica	OsIBCD021211	FAR1	31.39	7e-22	6.92784	16.0868	4.98185	19.8861	53.7981	137.1	-0.392607	0.6417	0.2163	0.2635
TR19306|c0_g3	255	Oryza sativa subsp. japonica	LOC_Os04g22990.1	FAR1	45	6e-18	32.0723	175.517	2.336	19.8861	53.7981	137.1	-0.389322	0.2715	0.0828	0.24995
TR11191|c3_g5	243	Oryza sativa subsp. japonica	LOC_Os04g22990.1	FAR1	41.89	1e-12	3.10061	18.4558	0	19.8861	53.7981	137.1	-0.38588	1	0.37035	0.0453
TR11291|c0_g1	3162	Oryza sativa subsp. indica	OsIBCD021211	FAR1	40.7	0	26.7933	86.4153	14.8564	19.8861	53.7981	137.1	-0.384775	0.2686	0.0732	0.0227
TR6885|c0_g1	831	Oryza sativa subsp. indica	OsIBCD019623	MYB-related	56.77	3e-63	5.23015	1.97548	3.29505	19.8861	53.7981	137.1	-0.383624	0.5695	0.37355	0.6732
TR324|c0_g1	1863	Oryza sativa subsp. indica	OsIBCD017735	FAR1	42.65	2e-15	3.11685	18.9544	0	19.8861	53.7981	137.1	-0.382573	1	0.01745	0.0405
TR3249|c1_g1	1289	Oryza sativa subsp. indica	OsIBCD021211	FAR1	34.73	2e-12	3.11685	18.9544	0	19.8861	53.7981	137.1	-0.382573	0.4515	0.0517	0.0156
TR3291|c2_g1	535	Oryza sativa subsp. indica	OsIBCD028891	bHLH	39.64	5e-20	3.11685	18.9544	0	19.8861	53.7981	137.1	-0.382573	0.1039	0.2443	0.4629
TR329|c0_g4	280	Oryza sativa subsp. indica	OsIBCD021211	FAR1	41.82	3e-07	3.11685	18.9544	0	19.8861	53.7981	137.1	-0.382573	0.6275	0.7908	0.36365
TR11147|c0_g6	244	Oryza sativa subsp. indica	OsIBCD021211	FAR1	37.97	1e-09	30.3709	0	36.2766	19.8861	53.7981	137.1	0.381049	0.87585	0.01	0.0098
TR7521|c2_g1	626	Oryza sativa subsp. indica	OsIBCD028891	bHLH	30.14	2e-19	3.98217	2.04689	4.30354	19.8861	53.7981	137.1	0.362225	0.925	0.4506	0.39135
TR19306|c0_g2	233	Oryza sativa subsp. japonica	LOC_Os04g22990.1	FAR1	43.24	2e-15	11.4546	83.5347	0	19.8861	53.7981	137.1	-0.35737	1	0.1857	0.0025
TR13078|c2_g1	472	Oryza sativa subsp. indica	OsIBCD028891	bHLH	33.74	1e-23	3.37522	4.05284	3.76041	19.8861	53.7981	137.1	0.355854	0.9152	0.8529	0.94125
TR7282|c3_g1	252	Oryza sativa subsp. indica	OsIBCD028891	bHLH	42.86	4e-06	20.5548	155.027	0	19.8861	53.7981	137.1	-0.353214	0.00155	0.02175	0.3305
TR7282|c2_g1	278	Oryza sativa subsp. indica	OsIBCD028891	bHLH	36.67	4e-15	20.5548	155.027	0	19.8861	53.7981	137.1	-0.353214	0.7517	0.51695	0.7656
TR7297|c0_g1	934	Oryza sativa subsp. indica	OsIBSD048167	FAR1	34.91	5e-43	20.5548	155.027	0	19.8861	53.7981	137.1	-0.353214	0.0588	0.7542	0.033
TR7297|c1_g1	399	Oryza sativa subsp. indica	OsIBSD048167	FAR1	37.12	2e-21	20.5548	155.027	0	19.8861	53.7981	137.1	-0.353214	0.0588	0.7542	0.033
TR7282|c1_g1	254	Oryza sativa subsp. indica	OsIBCD028891	bHLH	47.95	2e-17	20.5548	155.027	0	19.8861	53.7981	137.1	-0.353214	0.92115	1	0.2964
TR3504|c0_g1	257	Oryza sativa subsp. indica	OsIBSD048167	FAR1	35.82	2e-11	19.2608	48.3151	14.9901	19.8861	53.7981	137.1	-0.349157	0.83255	0.395	0.2891
TR14139|c0_g2	239	Oryza sativa subsp. indica	OsIBSD048167	FAR1	39.74	6e-13	1.7222	13.4854	0	19.8861	53.7981	137.1	-0.348751	1	1	1
TR11147|c0_g23	264	Oryza sativa subsp. indica	OsIBCD021211	FAR1	54.39	1e-14	65.377	0	74.9005	19.8861	53.7981	137.1	0.34824	0.8721	0.00025	0.0001
TR13385|c0_g1	1143	Oryza sativa subsp. indica	OsIBCD021211	FAR1	32.72	4e-29	3.28422	12.6864	1.93213	19.8861	53.7981	137.1	-0.346941	0.53175	0.0656	0.01975
TR14658|c0_g1	356	Oryza sativa subsp. japonica	LOC_Os10g34884.1	FAR1	59.09	1e-21	5.12778	36.4796	0.65757	19.8861	53.7981	137.1	-0.346087	1	0.134	0.25
TR9952|c0_g1	2649	Oryza sativa subsp. indica	OsIBCD021211	FAR1	44.98	2e-174	4.41416	3.28786	3.79055	19.8861	53.7981	137.1	-0.33995	0.7726	0.58715	0.79965
TR19302|c0_g4	236	Oryza sativa subsp. japonica	LOC_Os04g22990.1	FAR1	42.67	5e-15	9.11527	79.5524	0	19.8861	53.7981	137.1	-0.3368	1	0.1737	0.003
TR11600|c3_g8	230	Oryza sativa subsp. japonica	LOC_Os04g22990.1	FAR1	44.44	3e-11	4.43668	39.1806	0	19.8861	53.7981	137.1	-0.335579	1	0.2653	0.0111
TR21624|c1_g1	2690	Oryza sativa subsp. indica	OsIBCD021211	FAR1	41.98	1e-151	5.32399	8.96904	4.86031	19.8861	53.7981	137.1	-0.335231	0.85445	0.32085	0.2413
TR7091|c2_g1	240	Oryza sativa subsp. indica	OsIBCD028891	bHLH	43.48	9e-12	3.55841	32.7138	19.5299	19.8861	53.7981	137.1	0.333585	0.32015	0.267	0.626
TR7910|c0_g2	303	Oryza sativa subsp. indica	OsIBCD021211	FAR1	31.71	3e-10	2.68514	24.2735	0	19.8861	53.7981	137.1	-0.333208	1	0.19835	0.0008
TR1566|c1_g1	1024	Oryza sativa subsp. indica	OsIBCD021211	FAR1	33.42	5e-43	13.8944	14.3065	14.1197	19.8861	53.7981	137.1	0.332397	0.38595	0.82885	0.32395
TR6082|c0_g1	318	Oryza sativa subsp. indica	OsIBCD021211	FAR1	39.53	4e-10	17.2387	94.7502	7.9687	19.8861	53.7981	137.1	-0.32977	0.4791	0.0628	0.05295
TR12898|c0_g1	1411	Oryza sativa subsp. indica	OsIBCD010288	MYB-related	44.55	4e-38	61.9451	115.124	55.8691	19.8861	53.7981	137.1	-0.325906	0.82985	0.20585	0.1546
TR11600|c3_g9	408	Oryza sativa subsp. japonica	LOC_Os04g22990.1	FAR1	39.1	1e-19	2.5413	8.70527	1.89302	19.8861	53.7981	137.1	-0.319268	1	0.2859	0.2057
TR14278|c0_g1	270	Oryza sativa subsp. japonica	LOC_Os04g22990.1	FAR1	63.22	2e-30	2.5827	28.4723	0	19.8861	53.7981	137.1	-0.315273	1	0.2587	0.0083
TR7365|c0_g1	520	Oryza sativa subsp. indica	OsIBCD028891	bHLH	42.39	1e-15	9.2437	2.87696	5.88719	19.8861	53.7981	137.1	-0.311099	0.5687	0.2094	0.43275
TR13320|c2_g1	3571	Oryza sativa subsp. indica	OsIBCD021211	FAR1	32.03	1e-77	5.1409	3.37445	4.21055	19.8861	53.7981	137.1	-0.310533	0.68865	0.4216	0.67975
TR14069|c0_g1	1521	Oryza sativa subsp. indica	OsIBCD021211	FAR1	53.77	2e-59	30.2209	57.6289	27.6618	19.8861	53.7981	137.1	-0.310522	0.6442	0.53545	0.3094
TR9600|c0_g7	239	Oryza sativa subsp. indica	OsIBCD023005	WRKY	42.37	1e-09	10.7761	94.8525	2.9636	19.8861	53.7981	137.1	-0.310186	1	0.14475	0.2533
TR1314|c0_g3	263	Oryza sativa subsp. japonica	LOC_Os04g22990.1	FAR1	46.51	2e-18	29.5844	10.0759	19.3296	19.8861	53.7981	137.1	-0.309414	0.58405	0.56425	0.5312
TR1314|c0_g2	305	Oryza sativa subsp. japonica	LOC_Os04g22990.1	FAR1	44	2e-20	29.5844	10.0759	19.3296	19.8861	53.7981	137.1	-0.309414	0.46505	0.5909	0.5794
TR1314|c0_g4	251	Oryza sativa subsp. japonica	LOC_Os04g22990.1	FAR1	45.57	1e-15	29.5844	10.0759	19.3296	19.8861	53.7981	137.1	-0.309414	0.60465	0.5979	0.3783
TR1314|c0_g1	246	Oryza sativa subsp. japonica	LOC_Os04g22990.1	FAR1	45.68	1e-17	29.5844	10.0759	19.3296	19.8861	53.7981	137.1	-0.309414	0.3423	0.8751	0.43675
TR28|c2_g1	1453	Oryza sativa subsp. indica	OsIBCD021211	FAR1	42.86	6e-10	8.8417	72.7463	3.57933	19.8861	53.7981	137.1	-0.302227	0.12765	0.322	0.58685
TR28|c5_g1	321	Oryza sativa subsp. indica	OsIBCD021211	FAR1	35	9e-08	8.8417	72.7463	3.57933	19.8861	53.7981	137.1	-0.302227	0.12765	0.322	0.58685
TR3076|c3_g1	549	Oryza sativa subsp. indica	OsIBCD021211	FAR1	48.17	2e-42	2.39715	9.83442	1.7995	19.8861	53.7981	137.1	-0.300718	1	0.18715	0.1049
TR9952|c1_g1	250	Oryza sativa subsp. indica	OsIBCD021211	FAR1	41.03	8e-12	15.2726	65.6124	11.8578	19.8861	53.7981	137.1	-0.291122	0.54535	0.37595	0.65405
TR21726|c4_g1	1237	Oryza sativa subsp. indica	OsIBSD048167	FAR1	33.67	7e-29	21.6942	64.6965	18.9439	19.8861	53.7981	137.1	-0.288118	0.8318	0.0607	0.06625
TR19102|c1_g2	1061	Oryza sativa subsp. indica	OsIBCD028891	bHLH	38.87	6e-55	3.21715	1.46728	2.33489	19.8861	53.7981	137.1	-0.285753	0.65495	0.30795	0.55165
TR12246|c1_g2	261	Oryza sativa subsp. japonica	LOC_Os04g22990.1	FAR1	45.88	6e-17	2.53462	13.2673	7.91669	19.8861	53.7981	137.1	0.282741	0.5677	0.6194	0.66215
TR19306|c0_g1	255	Oryza sativa subsp. japonica	LOC_Os04g22990.1	FAR1	45	6e-18	3.00052	58.3562	0	19.8861	53.7981	137.1	-0.280498	1	0.23195	0.00215
TR11318|c2_g14	305	Oryza sativa subsp. indica	OsIBSD048167	FAR1	37.62	5e-12	3.42598	20.1655	2.5192	19.8861	53.7981	137.1	-0.280471	1	0.21535	0.23535
TR3028|c0_g1	817	Oryza sativa subsp. indica	OsIBCD010288	MYB-related	43.52	2e-43	11.324	140.256	4.545	19.8861	53.7981	137.1	-0.279218	0.2476	0.0009	0.0013
TR218|c0_g3	349	Oryza sativa subsp. indica	OsIBCD021211	FAR1	51.3	5e-19	0.891765	17.9821	0	19.8861	53.7981	137.1	-0.278903	0.54485	0.1912	0.35275
TR218|c0_g4	502	Oryza sativa subsp. indica	OsIBCD021211	FAR1	38.65	3e-19	0.891765	17.9821	0	19.8861	53.7981	137.1	-0.278903	0.8346	0.4164	0.57375
TR218|c0_g5	239	Oryza sativa subsp. indica	OsIBCD021211	FAR1	53.85	1e-16	0.891765	17.9821	0	19.8861	53.7981	137.1	-0.278903	0.21555	0.66525	0.32125
TR218|c0_g6	237	Oryza sativa subsp. indica	OsIBCD021211	FAR1	51.72	3e-10	0.891765	17.9821	0	19.8861	53.7981	137.1	-0.278903	0.7887	0.9009	0.7084
TR9615|c1_g2	1841	Oryza sativa subsp. indica	OsIBCD021211	FAR1	42.91	4e-108	0.920147	14.6321	0.22692	19.8861	53.7981	137.1	-0.277622	1	0.00285	0.0668
TR15270|c0_g1	1009	Oryza sativa subsp. indica	OsIBCD021211	FAR1	45.96	5e-74	2.72406	6.23124	2.56401	19.8861	53.7981	137.1	-0.273722	0.9411	0.2675	0.2589
TR14753|c1_g1	306	Oryza sativa subsp. indica	OsIBCD021211	FAR1	31.73	8e-06	2.50868	22.2482	12.2442	19.8861	53.7981	137.1	0.273573	0.3038	0.20065	0.5332
TR8875|c0_g1	1541	Oryza sativa subsp. japonica	LOC_Os01g57580.1	bHLH	53.57	2e-33	11.0329	6.06842	11.2535	19.8861	53.7981	137.1	0.272768	0.9707	0.26605	0.2437
TR1109|c0_g2	592	Oryza sativa subsp. indica	OsIBCD021211	FAR1	37.67	2e-18	2.03246	49.1446	0	19.8861	53.7981	137.1	-0.271736	0.25575	0.0064	0.022
TR11093|c0_g1	231	Oryza sativa subsp. indica	OsIBCD028891	bHLH	33.33	5e-12	2.03246	49.1446	0	19.8861	53.7981	137.1	-0.271736	0.8047	0.6299	0.4428
TR1153|c3_g1	801	Oryza sativa subsp. japonica	LOC_Os04g22990.1	FAR1	34.04	7e-06	1.19201	0	0.608788	19.8861	53.7981	137.1	-0.269213	0.4154	0.84525	0.5385
TR1153|c1_g1	282	Oryza sativa subsp. japonica	LOC_Os04g22990.1	FAR1	42.39	9e-19	1.19201	0	0.608788	19.8861	53.7981	137.1	-0.269213	0.4154	0.84525	0.5385
TR6890|c1_g1	259	Oryza sativa subsp. indica	OsIBCD021211	FAR1	40.35	1e-06	1.32506	36.0537	0	19.8861	53.7981	137.1	-0.267747	1	0.268	0.00575
TR5064|c0_g7	228	Oryza sativa subsp. indica	OsIBCD010288	MYB-related	56.76	1e-21	27.6661	853.34	0	19.8861	53.7981	137.1	-0.264006	0.0251	0.05085	5e-05
TR76|c0_g3	1735	Oryza sativa subsp. indica	OsIBCD021211	FAR1	31.92	6e-24	6.87047	0.903273	7.04518	19.8861	53.7981	137.1	0.260582	0.60535	0.9843	0.5756
TR76|c0_g1	690	Oryza sativa subsp. indica	OsIBCD021211	FAR1	37.43	4e-14	6.87047	0.903273	7.04518	19.8861	53.7981	137.1	0.260582	0.60535	0.9843	0.5756
TR12400|c0_g5	229	Oryza sativa subsp. indica	OsIBCD021211	FAR1	47.83	2e-08	0	14.8511	7.12413	19.8861	53.7981	137.1	0.258555	1	1	1
TR21178|c0_g2	1013	Oryza sativa subsp. indica	OsIBSD048167	FAR1	40	6e-10	0.49069	23.0807	0	19.8861	53.7981	137.1	-0.25442	0.0908	0.14995	0.0107
TR11145|c1_g3	242	Oryza sativa subsp. japonica	LOC_Os04g22990.1	FAR1	47.44	6e-15	14.6732	37.5807	14.2297	19.8861	53.7981	137.1	-0.252482	0.9055	0.40765	0.3772
TR1469|c1_g1	2175	Oryza sativa subsp. indica	OsIBCD035653	MYB-related	61.82	0	139.563	165.162	151.513	19.8861	53.7981	137.1	0.244165	1	0.0763	0.09645
TR5151|c0_g1	368	Oryza sativa subsp. indica	OsIBCD028891	bHLH	43.44	4e-31	14.1804	3.8542	9.37068	19.8861	53.7981	137.1	-0.243005	0.6524	0.24445	0.37415
TR5175|c0_g1	390	Oryza sativa subsp. indica	OsIBCD028891	bHLH	48.91	4e-21	9.73823	5.39206	7.71441	19.8861	53.7981	137.1	-0.242869	0.80285	0.5413	0.7173
TR14047|c0_g1	375	Oryza sativa subsp. indica	OsIBCD021211	FAR1	34.91	7e-10	0	1.40379	0	19.8861	53.7981	137.1	-0.236382	1	1	1
TR6253|c0_g1	1052	Oryza sativa subsp. indica	OsIBCD028891	bHLH	44.3	2e-61	0	0.168731	0	19.8861	53.7981	137.1	-0.236382	1	1	1
TR9615|c1_g1	644	Oryza sativa subsp. indica	OsIBCD021211	FAR1	47.69	2e-13	0	1.87742	0	19.8861	53.7981	137.1	-0.236382	1	1	1
TR9615|c0_g1	334	Oryza sativa subsp. indica	OsIBCD021211	FAR1	48.53	7e-13	0	31.4524	0	19.8861	53.7981	137.1	-0.236382	1	5e-05	5e-05
TR11251|c2_g5	224	Oryza sativa subsp. indica	OsIBCD021211	FAR1	47.83	2e-13	0	83.3913	0	19.8861	53.7981	137.1	-0.236382	1	0.00245	0.00245
TR11293|c0_g7	272	Oryza sativa subsp. indica	OsIBCD021211	FAR1	37.78	2e-13	0	11.0198	0	19.8861	53.7981	137.1	-0.236382	1	1	1
TR20110|c0_g1	256	Oryza sativa subsp. japonica	LOC_Os04g22990.1	FAR1	41.56	3e-11	0	18.1111	0	19.8861	53.7981	137.1	-0.236382	1	0.0306	0.0306
TR6061|c0_g1	278	Oryza sativa subsp. indica	OsIBCD028891	bHLH	44.09	1e-16	27.7794	4.48268	27.7691	19.8861	53.7981	137.1	0.23601	0.9482	0.23295	0.1794
TR5653|c0_g1	257	Oryza sativa subsp. japonica	LOC_Os11g07890.1	MYB	32.14	1e-07	4.25934	32.0247	4.32275	19.8861	53.7981	137.1	-0.234458	1	0.2508	0.2593
TR11147|c0_g3	268	Oryza sativa subsp. indica	OsIBCD021211	FAR1	53.49	3e-08	48.3199	5.88725	28.9171	19.8861	53.7981	137.1	-0.233473	0.56625	0.19515	0.2713
TR11147|c0_g16	939	Oryza sativa subsp. indica	OsIBCD021211	FAR1	49.25	2e-77	97.5233	9.24227	57.3326	19.8861	53.7981	137.1	-0.231229	0.28105	0.0004	0.00335
TR11251|c2_g2	229	Oryza sativa subsp. indica	OsIBCD021211	FAR1	48.68	2e-14	3.20941	141.151	4.44172	19.8861	53.7981	137.1	-0.228824	1	0.2561	0.25325
TR14644|c0_g1	2126	Oryza sativa subsp. indica	OsIBCD021211	FAR1	34.78	9e-11	18.8086	10.3845	18.7084	19.8861	53.7981	137.1	0.226301	0.9906	0.22255	0.22575
TR7089|c0_g1	1098	Oryza sativa subsp. indica	OsIBCD021211	FAR1	31.11	2e-14	8.15988	4.13429	8.09746	19.8861	53.7981	137.1	0.223212	0.8936	0.4442	0.38065
TR7724|c0_g1	2747	Oryza sativa subsp. indica	OsIBCD021211	FAR1	34.1	7e-61	5.89513	1.70464	4.01801	19.8861	53.7981	137.1	-0.223034	0.45415	0.04075	0.15505
TR19777|c0_g1	1653	Oryza sativa subsp. indica	OsIBCD010288	MYB-related	40.18	3e-39	698.226	49.1301	687.043	19.8861	53.7981	137.1	0.221733	0.9881	0.0234	0.0186
TR12799|c0_g13	228	Oryza sativa subsp. indica	OsIBCD021211	FAR1	33.33	7e-09	17.3456	116.729	19.1114	19.8861	53.7981	137.1	-0.22127	1	0.025	0.025
TR12799|c0_g8	228	Oryza sativa subsp. indica	OsIBCD021211	FAR1	34.67	3e-08	17.3456	116.729	19.1114	19.8861	53.7981	137.1	-0.22127	1	0.025	0.025
TR12799|c0_g12	228	Oryza sativa subsp. indica	OsIBCD021211	FAR1	33.33	2e-08	17.3456	116.729	19.1114	19.8861	53.7981	137.1	-0.22127	0.2474	0.2669	0.46055
TR12799|c0_g1	228	Oryza sativa subsp. indica	OsIBCD021211	FAR1	33.33	3e-09	17.3456	116.729	19.1114	19.8861	53.7981	137.1	-0.22127	0.4069	0.4954	1
TR12799|c0_g10	228	Oryza sativa subsp. indica	OsIBCD021211	FAR1	33.33	6e-08	17.3456	116.729	19.1114	19.8861	53.7981	137.1	-0.22127	0.7846	0.72095	0.91725
TR12799|c0_g7	228	Oryza sativa subsp. indica	OsIBCD021211	FAR1	33.33	7e-08	17.3456	116.729	19.1114	19.8861	53.7981	137.1	-0.22127	0.27675	1	0.0086
TR12799|c0_g9	228	Oryza sativa subsp. indica	OsIBCD021211	FAR1	33.33	1e-08	17.3456	116.729	19.1114	19.8861	53.7981	137.1	-0.22127	0.0103	1	0.0122
TR12799|c0_g4	228	Oryza sativa subsp. indica	OsIBCD021211	FAR1	33.33	2e-07	17.3456	116.729	19.1114	19.8861	53.7981	137.1	-0.22127	0.0149	1	0.01295
TR12799|c0_g11	228	Oryza sativa subsp. indica	OsIBCD021211	FAR1	33.33	5e-08	17.3456	116.729	19.1114	19.8861	53.7981	137.1	-0.22127	0.3298	1	0.0294
TR12799|c0_g2	228	Oryza sativa subsp. indica	OsIBCD021211	FAR1	33.33	2e-08	17.3456	116.729	19.1114	19.8861	53.7981	137.1	-0.22127	1	1	1
TR12799|c0_g3	228	Oryza sativa subsp. indica	OsIBCD021211	FAR1	33.33	2e-08	17.3456	116.729	19.1114	19.8861	53.7981	137.1	-0.22127	1	1	1
TR12799|c0_g5	228	Oryza sativa subsp. indica	OsIBCD021211	FAR1	33.33	3e-08	17.3456	116.729	19.1114	19.8861	53.7981	137.1	-0.22127	1	1	1
TR12799|c0_g6	228	Oryza sativa subsp. indica	OsIBCD021211	FAR1	33.33	1e-08	17.3456	116.729	19.1114	19.8861	53.7981	137.1	-0.22127	1	1	1
TR2691|c0_g2	255	Oryza sativa subsp. indica	OsIBCD001171	WRKY	42.68	2e-10	5.55138	59.9934	29.6247	19.8861	53.7981	137.1	0.216566	0.26095	0.1901	0.42365
TR11262|c4_g16	347	Oryza sativa subsp. indica	OsIBCD021211	FAR1	35.62	5e-08	20.4094	22.9384	21.5092	19.8861	53.7981	137.1	0.208362	0.75155	0.8253	0.8551
TR11251|c2_g1	260	Oryza sativa subsp. indica	OsIBCD021211	FAR1	50	2e-12	3.77539	27.0013	4.60761	19.8861	53.7981	137.1	-0.205578	1	0.2988	0.2948
TR202|c0_g8	722	Oryza sativa subsp. indica	OsIBCD021211	FAR1	36.06	7e-20	3.22778	4.43304	3.27107	19.8861	53.7981	137.1	-0.205502	0.9836	0.59715	0.61435
TR202|c0_g9	348	Oryza sativa subsp. indica	OsIBCD021211	FAR1	47.86	4e-19	3.22778	4.43304	3.27107	19.8861	53.7981	137.1	-0.205502	0.9836	0.59715	0.61435
TR202|c0_g6	304	Oryza sativa subsp. indica	OsIBCD021211	FAR1	47.47	1e-14	3.22778	4.43304	3.27107	19.8861	53.7981	137.1	-0.205502	0.9836	0.59715	0.61435
TR202|c0_g11	250	Oryza sativa subsp. indica	OsIBCD021211	FAR1	45.78	5e-13	3.22778	4.43304	3.27107	19.8861	53.7981	137.1	-0.205502	0.9836	0.59715	0.61435
TR202|c0_g5	242	Oryza sativa subsp. indica	OsIBCD021211	FAR1	50.7	2e-07	3.22778	4.43304	3.27107	19.8861	53.7981	137.1	-0.205502	0.9836	0.59715	0.61435
TR202|c0_g7	242	Oryza sativa subsp. indica	OsIBCD021211	FAR1	50.7	2e-07	3.22778	4.43304	3.27107	19.8861	53.7981	137.1	-0.205502	0.9836	0.59715	0.61435
TR202|c0_g3	238	Oryza sativa subsp. indica	OsIBCD021211	FAR1	54.39	2e-09	3.22778	4.43304	3.27107	19.8861	53.7981	137.1	-0.205502	0.9836	0.59715	0.61435
TR202|c0_g2	237	Oryza sativa subsp. indica	OsIBCD021211	FAR1	51.79	3e-08	3.22778	4.43304	3.27107	19.8861	53.7981	137.1	-0.205502	0.9836	0.59715	0.61435
TR3028|c0_g2	756	Oryza sativa subsp. indica	OsIBCD010288	MYB-related	39.04	8e-22	0.0995629	23.1752	0.939622	19.8861	53.7981	137.1	-0.205074	1	0.2539	0.06565
TR8477|c0_g1	2038	Oryza sativa subsp. japonica	LOC_Os02g29640.1	FAR1	45.16	1e-07	3.71658	7.74638	3.86824	19.8861	53.7981	137.1	-0.203993	0.00055	0.0004	0.7805
TR10985|c0_g7	478	Oryza sativa subsp. indica	OsIBCD028891	bHLH	40.25	5e-32	0.246047	0	0.236696	19.8861	53.7981	137.1	0.203667	1	1	1
TR3028|c1_g1	337	Oryza sativa subsp. indica	OsIBCD010288	MYB-related	50	2e-11	0	23.9764	0.913908	19.8861	53.7981	137.1	-0.203569	1	0.00065	0.25365
TR11191|c3_g7	243	Oryza sativa subsp. japonica	LOC_Os04g22990.1	FAR1	41.89	1e-12	6.19963	33.7748	7.34512	19.8861	53.7981	137.1	-0.20055	1	0.25985	0.2628
TR11264|c1_g1	281	Oryza sativa subsp. indica	OsIBCD021211	FAR1	30.28	4e-10	34.1773	51.6372	41.6267	19.8861	53.7981	137.1	0.199131	0.7771	0.7163	0.74355
TR15200|c0_g1	891	Oryza sativa subsp. indica	OsIBCD028891	bHLH	42.98	7e-62	2.87969	3.57808	3.17747	19.8861	53.7981	137.1	0.19882	0.8958	0.7687	0.87265
TR17715|c0_g1	522	Oryza sativa subsp. indica	OsIBCD021211	FAR1	44.14	4e-25	4.26802	7.46939	4.41975	19.8861	53.7981	137.1	-0.195359	0.04675	0.8716	0.06025
TR11293|c0_g11	250	Oryza sativa subsp. indica	OsIBCD021211	FAR1	37.1	1e-06	0	48.4851	2.3899	19.8861	53.7981	137.1	-0.193671	1	0.00615	0.2675
TR11251|c2_g6	1904	Oryza sativa subsp. indica	OsIBCD021211	FAR1	35.91	2e-29	13.4891	63.051	15.9467	19.8861	53.7981	137.1	-0.193408	0.76	0.0103	0.0122
TR11143|c2_g19	1548	Oryza sativa subsp. indica	OsIBCD021211	FAR1	31.92	7e-18	53.9626	43.936	53.4608	19.8861	53.7981	137.1	0.192997	0.98685	0.70885	0.7406
TR5288|c0_g1	516	Oryza sativa subsp. indica	OsIBCD021211	FAR1	44.21	7e-08	7.04785	3.89942	5.74396	19.8861	53.7981	137.1	-0.185065	0.8175	0.5218	0.6886
TR7742|c0_g1	1121	Oryza sativa subsp. indica	OsIBCD017735	FAR1	37.01	3e-14	4.39491	2.72999	3.70583	19.8861	53.7981	137.1	-0.184775	0.8006	0.48755	0.66755
TR11184|c1_g5	244	Oryza sativa subsp. indica	OsIBSD048167	FAR1	55.41	8e-21	43.2494	10.4644	29.7627	19.8861	53.7981	137.1	-0.181951	0.7838	0.2191	0.4126
TR8176|c1_g1	283	Oryza sativa subsp. indica	OsIBCD021211	FAR1	42.39	6e-11	19.0656	4.15734	18.104	19.8861	53.7981	137.1	0.179997	0.9437	0.29945	0.2997
TR14130|c1_g2	1129	Oryza sativa subsp. indica	OsIBCD028891	bHLH	40.29	1e-75	0.523841	0	0.489408	19.8861	53.7981	137.1	0.178881	1	1	1
TR11147|c0_g8	394	Oryza sativa subsp. indica	OsIBCD021211	FAR1	45.71	3e-11	86.3474	0.668332	80.608	19.8861	53.7981	137.1	0.17774	0.90145	0.4403	0.23135
TR11251|c2_g3	309	Oryza sativa subsp. indica	OsIBCD021211	FAR1	52.27	3e-07	6.64127	20.2534	12.1373	19.8861	53.7981	137.1	0.173403	0.60105	0.3003	0.59895
TR11147|c0_g11	1775	Oryza sativa subsp. indica	OsIBCD021211	FAR1	38.81	6e-70	59.1265	6.58725	55.2978	19.8861	53.7981	137.1	0.172372	0.8967	0.0004	5e-05
TR7532|c0_g1	320	Oryza sativa subsp. indica	OsIBCD028891	bHLH	42.99	9e-29	21.9698	11.1019	21.1411	19.8861	53.7981	137.1	0.169275	0.96095	0.589	0.52145
TR13098|c2_g1	3807	Oryza sativa subsp. indica	OsIBCD021211	FAR1	30.4	8e-62	11.0731	62.6996	15.1384	19.8861	53.7981	137.1	-0.166984	0.5704	0.0138	0.00305
TR21351|c0_g5	264	Oryza sativa subsp. indica	OsIBSD048167	FAR1	34.48	2e-14	1.39858	11.9536	5.57189	19.8861	53.7981	137.1	0.163999	1	1	1
TR14676|c4_g1	291	Oryza sativa subsp. indica	OsIBCD028891	bHLH	52.33	3e-25	22.4145	26.1325	23.881	19.8861	53.7981	137.1	0.162928	0.94215	0.8781	0.9217
TR9964|c0_g4	270	Oryza sativa subsp. indica	OsIBCD021211	FAR1	56.14	3e-15	160.099	200.066	163.53	19.8861	53.7981	137.1	-0.160421	0.98135	0.80165	0.82495
TR4137|c0_g1	3102	Oryza sativa subsp. indica	OsIBSD048167	FAR1	31.12	2e-95	6.41428	8.84416	6.62588	19.8861	53.7981	137.1	-0.159273	0.94575	0.49125	0.53675
TR21436|c0_g1	1900	Oryza sativa subsp. indica	OsIBCD017735	FAR1	46.15	2e-26	18.3507	2.37477	12.1261	19.8861	53.7981	137.1	-0.157531	0.41575	0.0025	0.01005
TR13165|c0_g1	812	Oryza sativa subsp. indica	OsIBCD028891	bHLH	41.42	2e-59	3.61138	1.56715	3.42698	19.8861	53.7981	137.1	0.156368	0.9446	0.31845	0.34065
TR9165|c1_g1	258	Oryza sativa subsp. indica	OsIBCD014314	FAR1	40.85	9e-13	3.20354	44.122	18.9638	19.8861	53.7981	137.1	0.152527	0.33095	0.2375	0.44825
TR19302|c0_g3	236	Oryza sativa subsp. japonica	LOC_Os04g22990.1	FAR1	42.67	5e-15	3.63825	9.15636	5.75521	19.8861	53.7981	137.1	0.150818	1	1	1
TR17326|c0_g1	358	Oryza sativa subsp. indica	OsIBCD028891	bHLH	31.62	3e-09	2.60478	5.28783	2.87384	19.8861	53.7981	137.1	-0.14693	0.8618	0.2065	0.2712
TR15997|c0_g1	242	Oryza sativa subsp. indica	OsIBCD001171	WRKY	41.25	3e-13	16.3319	53.862	20.1245	19.8861	53.7981	137.1	-0.146201	1	1	1
TR14676|c3_g1	224	Oryza sativa subsp. indica	OsIBCD028891	bHLH	35.62	8e-09	30.5211	13.4513	28.7775	19.8861	53.7981	137.1	0.145173	0.87925	1	0.5179
TR4783|c0_g1	247	Oryza sativa subsp. japonica	LOC_Os04g22990.1	FAR1	30	3e-07	47.8425	8.09894	32.8934	19.8861	53.7981	137.1	-0.142413	0.7269	0.2099	0.3053
TR11293|c0_g3	285	Oryza sativa subsp. indica	OsIBCD021211	FAR1	36.78	3e-06	20.9864	1.88835	18.9518	19.8861	53.7981	137.1	0.141023	0.92015	0.2688	0.2752
TR11178|c9_g14	255	Oryza sativa subsp. indica	OsIBCD001171	WRKY	39.39	9e-09	177.792	64.2448	165.628	19.8861	53.7981	137.1	0.140461	0.9184	0.2152	0.22665
TR11665|c1_g5	388	Oryza sativa subsp. japonica	LOC_Os04g22990.1	FAR1	31.78	2e-10	6.75811	20.2175	11.6071	19.8861	53.7981	137.1	0.124663	0.64875	0.35325	0.609
TR13452|c0_g1	1678	Oryza sativa subsp. indica	OsIBCD017735	FAR1	35.59	1e-12	11.9575	6.10057	11.2297	19.8861	53.7981	137.1	0.124075	0.91285	0.2598	0.346
TR8549|c0_g3	1147	Oryza sativa subsp. indica	OsIBCD028891	bHLH	40.58	2e-77	3.26153	2.55755	3.17252	19.8861	53.7981	137.1	0.121976	0.9672	0.7273	0.7556
TR12647|c3_g1	449	Oryza sativa subsp. indica	OsIBCD021211	FAR1	42.96	1e-20	9.5971	4.85321	8.98967	19.8861	53.7981	137.1	0.120422	0.9324	0.4243	0.47575
TR9937|c0_g1	917	Oryza sativa subsp. indica	OsIBCD003667	MYB	75.63	3e-54	0.348571	0	0.22446	19.8861	53.7981	137.1	-0.119963	1	1	1
TR15687|c0_g1	377	Oryza sativa subsp. indica	OsIBCD021211	FAR1	41.23	2e-15	7.842	5.32159	7.50354	19.8861	53.7981	137.1	0.114363	0.9532	0.7052	0.731
TR14753|c0_g1	405	Oryza sativa subsp. indica	OsIBCD021211	FAR1	39.81	4e-16	0	3.61094	1.26064	19.8861	53.7981	137.1	0.112228	1	1	1
TR14278|c1_g2	361	Oryza sativa subsp. japonica	LOC_Os04g22990.1	FAR1	44.12	6e-23	2.20452	12.497	3.65814	19.8861	53.7981	137.1	-0.107581	1	0.00825	0.27385
TR14278|c1_g3	361	Oryza sativa subsp. japonica	LOC_Os04g22990.1	FAR1	44.12	6e-23	2.20452	12.497	3.65814	19.8861	53.7981	137.1	-0.107581	1	0.01795	0.01795
TR14278|c1_g1	361	Oryza sativa subsp. japonica	LOC_Os04g22990.1	FAR1	44.12	6e-23	2.20452	12.497	3.65814	19.8861	53.7981	137.1	-0.107581	1	1	1
TR11293|c0_g19	315	Oryza sativa subsp. indica	OsIBCD021211	FAR1	44.44	5e-07	3.79025	20.2944	6.12775	19.8861	53.7981	137.1	-0.107189	1	0.2227	0.3219
TR11145|c1_g6	238	Oryza sativa subsp. japonica	LOC_Os04g22990.1	FAR1	44	8e-15	9.3574	16.8185	11.8782	19.8861	53.7981	137.1	0.0997106	1	1	1
TR7608|c0_g1	393	Oryza sativa subsp. indica	OsIBCD028891	bHLH	48.08	3e-08	11.0291	1.34718	7.76798	19.8861	53.7981	137.1	-0.0985639	0.6847	0.19425	0.23115
TR695|c0_g1	3487	Oryza sativa subsp. indica	OsIBCD021211	FAR1	30.13	2e-80	14.6564	29.6322	16.995	19.8861	53.7981	137.1	-0.0928546	0.57365	0.0447	0.0135
TR70|c0_g1	3158	Oryza sativa subsp. indica	OsIBCD033614	WRKY	30.59	2e-53	14.6564	29.6322	16.995	19.8861	53.7981	137.1	-0.0928546	0.75255	0.14685	0.24475
TR6961|c0_g2	1114	Oryza sativa subsp. indica	OsIBCD028891	bHLH	37.23	8e-25	14.6564	29.6322	16.995	19.8861	53.7981	137.1	-0.0928546	0.6335	0.1587	0.33175
TR6961|c0_g1	570	Oryza sativa subsp. indica	OsIBCD028891	bHLH	44.94	5e-43	14.6564	29.6322	16.995	19.8861	53.7981	137.1	-0.0928546	0.96825	0.57745	0.5526
TR6961|c1_g1	1156	Oryza sativa subsp. indica	OsIBCD028891	bHLH	30.34	1e-06	14.6564	29.6322	16.995	19.8861	53.7981	137.1	-0.0928546	0.70785	0.856	0.84765
TR6939|c0_g2	327	Oryza sativa subsp. japonica	LOC_Os04g22990.1	FAR1	38.32	8e-19	14.6564	29.6322	16.995	19.8861	53.7981	137.1	-0.0928546	1	1	1
TR6939|c0_g1	295	Oryza sativa subsp. japonica	LOC_Os04g22990.1	FAR1	37.89	3e-15	14.6564	29.6322	16.995	19.8861	53.7981	137.1	-0.0928546	1	1	1
TR10950|c0_g1	3263	Oryza sativa subsp. indica	OsIBCD021211	FAR1	31.64	9e-81	29.189	15.0194	26.9261	19.8861	53.7981	137.1	0.0893309	0.8759	0.17875	0.22425
TR21591|c0_g1	1595	Oryza sativa subsp. indica	OsIBCD028679	MYB	65.64	2e-96	21.1605	37.5654	23.85	19.8861	53.7981	137.1	-0.0850951	0.6526	0.58535	0.32755
TR11605|c3_g3	819	Oryza sativa subsp. indica	OsIBCD021211	FAR1	47.83	7e-15	28.5586	47.8369	31.7277	19.8861	53.7981	137.1	-0.084653	0.8561	0.36845	0.4682
TR1109|c0_g1	326	Oryza sativa subsp. indica	OsIBCD021211	FAR1	37.3	3e-19	2.31199	8.53607	4.31094	19.8861	53.7981	137.1	0.0812289	0.25575	0.0064	0.022
TR11143|c2_g9	256	Oryza sativa subsp. indica	OsIBCD021211	FAR1	34.78	7e-08	19.714	115.322	36.2454	19.8861	53.7981	137.1	-0.0760979	0.5493	0.1133	0.18695
TR8589|c3_g1	238	Oryza sativa subsp. indica	OsIBCD028891	bHLH	41.56	2e-08	3.9392	33.9914	9.13825	19.8861	53.7981	137.1	-0.0760047	1	0.26565	0.3214
TR13815|c0_g1	430	Oryza sativa subsp. indica	OsIBCD021211	FAR1	45.77	2e-23	9.59638	14.9496	11.2862	19.8861	53.7981	137.1	0.0751645	0.39725	0.69985	0.6283
TR11262|c4_g4	253	Oryza sativa subsp. indica	OsIBCD021211	FAR1	39.74	2e-08	28.9663	64.0705	35.0748	19.8861	53.7981	137.1	-0.0749866	0.86095	0.41925	0.5197
TR17878|c2_g1	271	Oryza sativa subsp. indica	OsIBCD021211	FAR1	34.83	4e-07	20.3	6.53545	17.8695	19.8861	53.7981	137.1	0.0723956	0.04675	0.8716	0.06025
TR8147|c4_g1	504	Oryza sativa subsp. japonica	LOC_Os07g46900.1	FAR1	42.53	1e-07	0.771469	6.85849	2.66311	19.8861	53.7981	137.1	0.0697745	1	0.1241	0.3047
TR229|c1_g5	307	Oryza sativa subsp. indica	OsIBCD021211	FAR1	37.8	7e-11	11.0133	6.49667	10.2026	19.8861	53.7981	137.1	0.0694454	0.26755	0.2551	1
TR229|c1_g6	289	Oryza sativa subsp. indica	OsIBCD021211	FAR1	36.59	9e-11	11.0133	6.49667	10.2026	19.8861	53.7981	137.1	0.0694454	1	1	1
TR11260|c0_g1	784	Oryza sativa subsp. indica	OsIBCD033866	WRKY	59.82	8e-29	121.193	78.7823	113.554	19.8861	53.7981	137.1	0.0688096	0.87755	0.32755	0.40625
TR9746|c0_g1	1762	Oryza sativa subsp. indica	OsIBCD000196	MYB-related	72.8	4e-111	9.58197	4.34349	7.96595	19.8861	53.7981	137.1	-0.0672733	0.72105	0.14945	0.2641
TR13513|c0_g1	2109	Oryza sativa subsp. indica	OsIBCD012137	FAR1	36.23	8e-14	7.20918	0.801136	5.23536	19.8861	53.7981	137.1	-0.0667593	0.53335	0.0061	0.0138
TR11600|c3_g13	311	Oryza sativa subsp. japonica	LOC_Os04g22990.1	FAR1	38.61	2e-13	0.781906	2.90708	1.1902	19.8861	53.7981	137.1	-0.0565832	1	1	1
TR6126|c0_g1	494	Oryza sativa subsp. indica	OsIBCD028891	bHLH	41.79	2e-25	7.92936	1.77889	6.74703	19.8861	53.7981	137.1	0.0564691	0.846	0.2016	0.2273
TR21698|c1_g1	2940	Oryza sativa subsp. indica	OsIBCD028679	MYB	53.57	5e-37	30.2547	109.21	53.2374	19.8861	53.7981	137.1	0.0482277	0.59785	0.22115	0.64625
TR19592|c0_g1	1176	Oryza sativa subsp. indica	OsIBCD010288	MYB-related	44.9	4e-39	3.24416	24.3225	9.32736	19.8861	53.7981	137.1	0.0455204	0.0929	0.00475	0.08045
TR11612|c0_g1	2225	Oryza sativa subsp. indica	OsIBCD010288	MYB-related	43.68	1e-30	299.668	57.7085	230.217	19.8861	53.7981	137.1	-0.0438185	0.7003	0.01075	0.0342
TR21069|c2_g1	2584	Oryza sativa subsp. indica	OsIBCD012137	FAR1	32.5	1e-08	146.632	103.617	134.367	19.8861	53.7981	137.1	-0.0417499	0.6208	0.74465	0.86565
TR14369|c0_g1	1194	Oryza sativa subsp. indica	OsIBCD010288	MYB-related	44.6	1e-47	12.9345	2.78419	10.1432	19.8861	53.7981	137.1	-0.0307617	0.53445	0.004	0.00155
TR970|c0_g1	385	Oryza sativa subsp. indica	OsIBCD028891	bHLH	39.37	1e-21	10.4803	0.186608	7.6868	19.8861	53.7981	137.1	-0.0268552	0.53315	0.85815	0.417
TR21679|c1_g3	1451	Oryza sativa subsp. indica	OsIBCD019136	MYB-related	39.25	1e-63	63.1204	24.8395	54.6582	19.8861	53.7981	137.1	0.0266431	0.77375	0.08965	0.13635
TR18266|c0_g1	318	Oryza sativa subsp. indica	OsIBCD028891	bHLH	34.09	1e-06	3.41939	18.3647	7.41998	19.8861	53.7981	137.1	0.0228689	1	0.1998	0.36245
TR19676|c0_g1	2546	Oryza sativa subsp. indica	OsIBCD035653	MYB-related	37.79	2e-97	71.071	32.5338	62.3363	19.8861	53.7981	137.1	0.0207743	0.7781	0.0977	0.1611
TR11289|c0_g1	2357	Oryza sativa subsp. japonica	LOC_Os04g22990.1	FAR1	31.76	3e-45	184.481	94.489	163.939	19.8861	53.7981	137.1	0.0190847	0.21685	0.6395	0.076
TR21769|c2_g1	1075	Oryza sativa subsp. indica	OsIBCD032250	FAR1	33.33	1e-06	7.99111	2.19544	6.46798	19.8861	53.7981	137.1	-0.0176239	0.7526	0.08415	0.14985
TR9964|c0_g1	326	Oryza sativa subsp. indica	OsIBCD021211	FAR1	50	9e-18	37.758	14.1227	31.8315	19.8861	53.7981	137.1	-0.00472053	0.82905	0.2939	0.3795
TR13367|c0_g1	1736	Oryza sativa subsp. japonica	LOC_Os11g05340.1	FAR1	57.83	8e-127	0	0	0	19.8861	53.7981	137.1	#DIV/0!	0.5379	0.35155	0.12825
TR7710|c0_g2	1494	Oryza sativa subsp. indica	OsIBCD021211	FAR1	33.85	8e-25	0	0	0	19.8861	53.7981	137.1	#DIV/0!	1	1	1
TR21624|c1_g2	1268	Oryza sativa subsp. indica	OsIBCD021211	FAR1	43.81	5e-64	0	0	0	19.8861	53.7981	137.1	#DIV/0!	1	1	1
TR12647|c2_g1	1248	Oryza sativa subsp. indica	OsIBCD021211	FAR1	34.6	2e-29	0	0	0	19.8861	53.7981	137.1	#DIV/0!	1	1	1
TR14214|c1_g2	550	Oryza sativa subsp. indica	OsIBCD028891	bHLH	48.78	2e-17	0	0	0	19.8861	53.7981	137.1	#DIV/0!	1	1	1
TR10985|c0_g4	450	Oryza sativa subsp. indica	OsIBCD028891	bHLH	41.06	4e-31	0	0	0	19.8861	53.7981	137.1	#DIV/0!	1	1	1
TR19102|c1_g1	443	Oryza sativa subsp. indica	OsIBCD028891	bHLH	45.45	9e-13	0	0	0	19.8861	53.7981	137.1	#DIV/0!	1	1	1
TR11265|c0_g2	249	Oryza sativa subsp. indica	OsIBCD021211	FAR1	41.25	1e-08	0	0	0	19.8861	53.7981	137.1	#DIV/0!	1	1	1
TR11147|c0_g4	245	Oryza sativa subsp. indica	OsIBCD021211	FAR1	40.62	2e-08	0	0	0	19.8861	53.7981	137.1	#DIV/0!	1	1	1
TR11147|c0_g7	245	Oryza sativa subsp. indica	OsIBCD021211	FAR1	40.62	8e-09	0	0	0	19.8861	53.7981	137.1	#DIV/0!	1	1	1
TR11600|c3_g10	242	Oryza sativa subsp. japonica	LOC_Os04g22990.1	FAR1	34.62	4e-07	0	0	0	19.8861	53.7981	137.1	#DIV/0!	1	1	1
TR19302|c0_g2	236	Oryza sativa subsp. japonica	LOC_Os04g22990.1	FAR1	41.33	2e-14	0	0	0	19.8861	53.7981	137.1	#DIV/0!	1	1	1
TR11318|c2_g27	233	Oryza sativa subsp. indica	OsIBSD048167	FAR1	44.44	7e-07	0	0	0	19.8861	53.7981	137.1	#DIV/0!	1	1	1
TR5092|c1_g2	13144	Vitis vinifera	GSVIVP00038656001	zf-HD	96.15	1e-06
TR47|c1_g1	9634	Zea mays	GRMZM2G024054_P01	MYB-related	58.86	2e-22
TR21699|c2_g1	7274	Selaginella moellendorffii	448225	C3H	39.17	4e-14
TR2062|c0_g1	6739	Micromonas pusilla CCMP1545	54299	MYB-related	33.06	2e-12
TR860|c0_g1	6571	Vitis vinifera	GSVIVP00015456001	C3H	61.48	0
TR11444|c1_g1	6473	Arabidopsis lyrata	475432	Orphans	33.88	3e-25
TR11561|c0_g1	6144	Oryza sativa subsp. indica	OsIBCD020881	C3H	34.46	4e-16
TR9899|c0_g1	6135	Selaginella moellendorffii	437336	Orphans	32.83	0
TR10250|c2_g1	6121	Vitis vinifera	GSVIVP00029724001	TAZ	69.51	0
TR1154|c0_g1	5783	Populus trichocarpa	216338	HB	62.75	0
TR11684|c0_g4	5764	Zea mays	GRMZM2G148957_P01	Tify	66.67	8e-07
TR2378|c0_g1	5671	Oryza sativa subsp. indica	OsIBCD004243	C2H2	30.99	9e-140
TR11790|c0_g1	5557	Selaginella moellendorffii	448225	C3H	39.42	2e-52
TR20676|c0_g1	5548	Oryza sativa subsp. indica	OsIBCD030168	NAC	53.73	0
TR20495|c0_g1	5507	Oryza sativa subsp. indica	OsIBCD004243	C2H2	31.22	3e-123
TR13819|c0_g1	5417	Carica papaya	evm.TU.supercontig_26.22	C3H	40.47	5e-87
TR10764|c0_g1	5320	Oryza sativa subsp. indica	OsIBCD030168	NAC	55.07	0
TR20249|c0_g1	5132	Carica papaya	evm.TU.supercontig_90.19	C3H	33.07	5e-07
TR12960|c0_g1	5098	Micromonas sp. RCC299	61222	C3H	36.39	5e-119
TR20360|c0_g2	5071	Carica papaya	evm.TU.supercontig_94.68	C3H	48.63	4e-49
TR21363|c1_g1	4972	Populus trichocarpa	230742	Orphans	64.48	0
TR1808|c0_g1	4944	Vitis vinifera	GSVIVP00015901001	C2H2	53.31	0
TR21701|c0_g1	4933	Carica papaya	evm.TU.supercontig_26.22	C3H	47.52	2e-147
TR12820|c0_g1	4853	Oryza sativa subsp. indica	OsIBCD030168	NAC	68.66	0
TR59|c0_g3	4753	Carica papaya	evm.TU.supercontig_43.64	Orphans	71.25	0
TR61|c0_g2	4681	Micromonas sp. RCC299	61222	C3H	31.64	3e-31
TR11419|c0_g1	4678	Vitis vinifera	GSVIVP00006101001	MADS	46.08	1e-64
TR10734|c1_g1	4670	Selaginella moellendorffii	408664	C3H	31.5	1e-25
TR21778|c0_g2	4608	Vitis vinifera	GSVIVP00023519001	C3H	72.16	9e-163
TR11858|c0_g1	4595	Vitis vinifera	GSVIVP00015636001	Orphans	48.15	2e-18
TR3080|c0_g2	4577	Populus trichocarpa	245597	Orphans	41.76	0
TR11756|c0_g1	4536	Vitis vinifera	GSVIVP00003098001	C3H	32.46	5e-07
TR21363|c1_g2	4468	Oryza sativa subsp. japonica	LOC_Os01g01960.1	Orphans	51.23	0
TR11925|c0_g1	4420	Oryza sativa subsp. indica	OsIBCD030168	NAC	44.98	0
TR10819|c0_g1	4405	Vitis vinifera	GSVIVP00017021001	ARF	82.2	0
TR2009|c1_g1	4385	Chlorella sp. NC64A	58999	MYB-related	32.06	2e-22
TR1512|c0_g1	4374	Vitis vinifera	GSVIVP00024123001	C3H	36.25	1e-08
TR21380|c0_g1	4373	Chlorella sp. NC64A	138311	C2H2	36	6e-111
TR419|c0_g3	4339	Selaginella moellendorffii	443461	AP2-EREBP	35.56	0
TR5094|c0_g1	4331	Selaginella moellendorffii	440731	AP2-EREBP	53.03	0
TR1170|c2_g2	4290	Arabidopsis lyrata	313019	mTERF	71.14	0
TR21718|c0_g1	4289	Vitis vinifera	GSVIVP00007494001	C2H2	40.77	4e-151
TR1103|c0_g1	4261	Selaginella moellendorffii	443461	AP2-EREBP	66.23	0
TR11594|c0_g1	4241	Vitis vinifera	GSVIVP00002959001	SBP	58.52	0
TR11759|c0_g1	4230	Carica papaya	evm.TU.supercontig_42.119	C3H	36.32	7e-48
TR21641|c0_g1	4215	Populus trichocarpa	760579	FAR1	35.58	1e-19
TR21691|c0_g1	4205	Vitis vinifera	GSVIVP00038745001	NAC	51.16	7e-16
TR10916|c0_g1	4188	Vitis vinifera	GSVIVP00002959001	SBP	56.45	0
TR8992|c0_g1	4188	Zea mays	GRMZM2G125384_P01	bZIP	54.17	5e-16
TR1455|c2_g1	4174	Vitis vinifera	GSVIVP00017926001	FHA	69.03	0
TR11697|c0_g1	4170	Populus trichocarpa	757162	DBP	31.68	2e-25
TR10657|c0_g1	4166	Chlamydomonas reinhardtii	413078	Orphans	50.5	1e-90
TR11703|c0_g1	4157	Oryza sativa subsp. indica	OsIBCD014700	NAC	30.39	1e-40
TR1870|c0_g1	4114	Chlorella sp. NC64A	58999	MYB-related	31.09	2e-23
TR12739|c0_g2	4113	Arabidopsis lyrata	913118	ABI3VP1	30.08	5e-26
TR11844|c0_g1	4105	Populus trichocarpa	557974	C3H	32.52	6e-07
TR10898|c0_g1	4094	Zea mays	GRMZM2G125943_P01	Orphans	31.06	5e-14
TR21362|c0_g1	4058	Vitis vinifera	GSVIVP00017926001	FHA	36.18	2e-32
TR12076|c0_g1	4043	Vitis vinifera	GSVIVP00003098001	C3H	30.39	4e-06
TR8566|c1_g1	4040	Carica papaya	evm.TU.supercontig_2.134	Orphans	68.61	0
TR21418|c0_g1	4032	Coccomyxa sp. C-169	82291	Orphans	42.34	2e-30
TR11734|c0_g1	4030	Arabidopsis lyrata	337099	C3H	50.13	1e-97
TR2756|c1_g1	4025	Arabidopsis lyrata	312791	bHLH	34.48	6e-18
TR21395|c0_g1	4003	Vitis vinifera	GSVIVP00025478001	C3H	32.26	8e-50
TR551|c1_g1	4001	Coccomyxa sp. C-169	82291	Orphans	43.28	8e-31
TR20849|c1_g1	3989	Oryza sativa subsp. japonica	LOC_Os03g12120.1	NAC	66.41	3e-107
TR11778|c0_g1	3987	Oryza sativa subsp. indica	OsIBCD014577	TCP	42.99	4e-92
TR11574|c0_g1	3984	Carica papaya	evm.TU.supercontig_5.73	C2H2	35.56	5e-101
TR12793|c0_g1	3965	Arabidopsis lyrata	313019	mTERF	31.06	4e-22
TR14438|c0_g1	3963	Chlorella sp. NC64A	142311	C3H	36.67	3e-07
TR2209|c0_g1	3963	Carica papaya	evm.TU.supercontig_26.22	C3H	65.82	2e-167
TR9879|c0_g1	3948	Vitis vinifera	GSVIVP00008414001	CAMTA	61.93	0
TR20894|c0_g1	3947	Chlorella sp. NC64A	142774	Orphans	45.32	1e-68
TR3814|c0_g1	3941	Vitis vinifera	GSVIVP00017926001	FHA	57.51	0
TR12427|c11_g1	3935	Populus trichocarpa	795562	Orphans	45	1e-59
TR12212|c0_g1	3921	Carica papaya	evm.TU.supercontig_26.187	RWP-RK	52.87	0
TR20617|c0_g1	3918	Vitis vinifera	GSVIVP00006101001	MADS	37.5	5e-52
TR10568|c0_g1	3908	Zea mays	GRMZM2G148644_P02	MYB-related	50.46	0
TR2321|c0_g1	3901	Vitis vinifera	GSVIVP00007494001	C2H2	62.83	0
TR5096|c0_g4	3895	Carica papaya	evm.TU.supercontig_50.36	bHLH	62.42	9e-54
TR19609|c0_g1	3891	Populus trichocarpa	232801	Trihelix	55.44	2e-87
TR17650|c0_g1	3882	Micromonas sp. RCC299	63531	C2H2	33.12	5e-61
TR10362|c0_g1	3875	Micromonas pusilla CCMP1545	26271	TIG	34.97	2e-12
TR5072|c0_g1	3856	Physcomitrella patens	73934	Orphans	30.61	7e-11
TR424|c1_g1	3850	Oryza sativa subsp. indica	OsIBCD021528	AP2-EREBP	54.29	2e-16
TR5137|c0_g1	3850	Carica papaya	evm.TU.supercontig_146.33	SBP	56.92	0
TR20725|c0_g1	3818	Chlamydomonas reinhardtii	323313	C3H	42.65	7e-06
TR20045|c0_g1	3815	Arabidopsis lyrata	312791	bHLH	31.67	3e-29
TR20907|c0_g1	3807	Carica papaya	evm.TU.supercontig_5.73	C2H2	38.57	2e-37
TR11531|c0_g2	3805	Oryza sativa subsp. indica	OsIBCD031787	bZIP	32.38	3e-29
TR21497|c0_g1	3803	Cyanidioschyzon merolae	CMB029C	C2C2-GATA	35.09	6e-19
TR12494|c0_g1	3782	Oryza sativa subsp. indica	OsIBCD004305	HB	62.93	0
TR10291|c0_g3	3770	Arabidopsis lyrata	312791	bHLH	34.01	5e-33
TR12023|c0_g1	3752	Zea mays	GRMZM2G125078_P01	HB	35.14	6e-07
TR763|c0_g1	3743	Micromonas sp. RCC299	57500	C3H	30.83	5e-08
TR5045|c0_g1	3716	Carica papaya	evm.TU.supercontig_26.24	ARF	61.83	0
TR14789|c0_g1	3690	Vitis vinifera	GSVIVP00029724001	TAZ	72.58	0
TR21608|c0_g1	3688	Populus trichocarpa	752498	C3H	50.82	0
TR562|c0_g1	3671	Vitis vinifera	GSVIVP00025478001	C3H	33.33	1e-51
TR21062|c0_g1	3665	Arabidopsis lyrata	313019	mTERF	33.33	2e-07
TR9821|c2_g1	3661	Oryza sativa subsp. indica	OsIBCD001007	C3H	35.22	6e-36
TR1162|c0_g2	3658	Chlorella sp. NC64A	58999	MYB-related	33.6	5e-31
TR284|c0_g2	3657	Chlamydomonas reinhardtii	17550	C2H2	45.16	2e-07
TR9688|c0_g1	3654	Micromonas sp. RCC299	99587	FHA	46	7e-06
TR13068|c0_g1	3652	Oryza sativa subsp. indica	OsIBCD004305	HB	54.6	0
TR2357|c0_g1	3652	Populus trichocarpa	226066	CAMTA	56.89	0
TR11815|c0_g1	3638	Vitis vinifera	GSVIVP00006101001	MADS	43.77	6e-74
TR10032|c0_g1	3634	Vitis vinifera	GSVIVP00028351001	ARF	76.67	0
TR85|c0_g1	3630	Sorghum bicolor	5005809	HB	44.24	6e-106
TR1691|c0_g1	3628	Vitis vinifera	GSVIVP00006101001	MADS	34.09	2e-41
TR21720|c0_g1	3626	Ostreococcus lucimarinus	23918	C3H	34.25	3e-13
TR21740|c0_g1	3621	Populus trichocarpa	766957	FAR1	40.06	3e-148
TR20202|c0_g2	3609	Carica papaya	evm.TU.supercontig_2145.1	Trihelix	59.65	8e-153
TR11890|c0_g1	3606	Populus trichocarpa	179157	CAMTA	55.47	0
TR11428|c2_g1	3597	Micromonas sp. RCC299	86881	C3H	46.12	5e-63
TR11563|c0_g1	3591	Vitis vinifera	GSVIVP00025478001	C3H	33.03	7e-46
TR11730|c1_g2	3589	Oryza sativa subsp. indica	OsIBCD001007	C3H	34.41	4e-42
TR12359|c0_g1	3581	Vitis vinifera	GSVIVP00015636001	Orphans	64.2	5e-27
TR11618|c0_g1	3577	Micromonas sp. RCC299	61189	C2H2	44.59	5e-70
TR1185|c0_g1	3564	Carica papaya	evm.TU.supercontig_26.22	C3H	85.99	0
TR8771|c0_g1	3558	Carica papaya	evm.TU.supercontig_103.64	FAR1	70.94	0
TR533|c0_g1	3547	Selaginella moellendorffii	437676	OFP	61.85	0
TR328|c0_g1	3544	Chlorella sp. NC64A	58505	FHA	43.93	3e-47
TR21294|c0_g1	3543	Oryza sativa subsp. indica	OsIBCD001007	C3H	33.62	5e-27
TR14299|c1_g1	3538	Chlorella sp. NC64A	138311	C2H2	35.48	2e-106
TR830|c0_g1	3528	Arabidopsis lyrata	312791	bHLH	40.79	9e-52
TR9309|c0_g1	3526	Coccomyxa sp. C-169	82291	Orphans	38.46	5e-32
TR8786|c0_g1	3523	Arabidopsis lyrata	913118	ABI3VP1	30.04	3e-24
TR20454|c0_g1	3522	Selaginella moellendorffii	427019	Tify	34.42	2e-122
TR21222|c0_g1	3510	Chlamydomonas reinhardtii	413078	Orphans	39.17	1e-42
TR10304|c0_g1	3475	Sorghum bicolor	4845531	FAR1	32.54	5e-121
TR9564|c0_g1	3471	Populus trichocarpa	767717	bHLH	54.87	2e-146
TR21574|c0_g1	3456	Oryza sativa subsp. indica	OsIBCD033264	C2C2-GATA	34.14	3e-25
TR19445|c1_g1	3450	Physcomitrella patens	233176	C2H2	37.08	2e-07
TR564|c0_g1	3434	Micromonas sp. RCC299	61222	C3H	32.99	1e-30
TR21274|c2_g1	3388	Vitis vinifera	GSVIVP00017926001	FHA	34.8	1e-27
TR21006|c0_g1	3380	Populus trichocarpa	566121	Orphans	66.8	0
TR11480|c0_g1	3376	Arabidopsis lyrata	312791	bHLH	38.59	3e-66
TR21184|c0_g1	3374	Arabidopsis lyrata	312791	bHLH	44.06	8e-59
TR20924|c0_g2	3369	Populus trichocarpa	763473	CPP	39.27	1e-107
TR20113|c0_g3	3365	Galdieria sulphuraria	Gs03370.1	C2H2	32.5	5e-08
TR11923|c0_g1	3364	Micromonas pusilla CCMP1545	26271	TIG	30.94	8e-10
TR18|c0_g1	3358	Vitis vinifera	GSVIVP00006101001	MADS	41.83	4e-63
TR15350|c0_g1	3357	Vitis vinifera	GSVIVP00006101001	MADS	31.41	7e-31
TR20113|c0_g1	3350	Galdieria sulphuraria	Gs03370.1	C2H2	32.5	5e-08
TR11765|c0_g1	3347	Vitis vinifera	GSVIVP00006101001	MADS	46.61	2e-58
TR11906|c0_g1	3343	Zea mays	GRMZM2G069248_P01	Orphans	32.47	3e-07
TR9362|c0_g1	3342	Vitis vinifera	GSVIVP00017926001	FHA	38.14	2e-148
TR10666|c1_g2	3329	Populus trichocarpa	767717	bHLH	55.78	3e-130
TR1455|c1_g1	3328	Vitis vinifera	GSVIVP00017926001	FHA	64.4	0
TR1432|c0_g1	3324	Vitis vinifera	GSVIVP00006101001	MADS	40.57	6e-47
TR10984|c0_g1	3322	Populus trichocarpa	413996	RWP-RK	54.81	0
TR20113|c0_g2	3311	Galdieria sulphuraria	Gs03370.1	C2H2	32.5	5e-08
TR11569|c0_g1	3305	Vitis vinifera	GSVIVP00006101001	MADS	43.08	6e-71
TR1093|c0_g1	3303	Vitis vinifera	GSVIVP00006101001	MADS	46.12	9e-58
TR8742|c3_g1	3301	Populus trichocarpa	587278	Orphans	35.83	6e-18
TR2466|c0_g1	3295	Vitis vinifera	GSVIVP00034328001	HB	88.32	0
TR19|c2_g1	3291	Zea mays	GRMZM2G057260_P01	bHLH	39.19	7e-08
TR2269|c0_g1	3282	Vitis vinifera	GSVIVP00022742001	Orphans	60.51	0
TR20327|c0_g1	3281	Oryza sativa subsp. indica	OsIBCD001007	C3H	36.63	5e-44
TR11753|c0_g1	3280	Chlorella sp. NC64A	58999	MYB-related	34.14	1e-31
TR11942|c1_g2	3278	Vitis vinifera	GSVIVP00006101001	MADS	42.72	1e-68
TR20977|c0_g3	3277	Carica papaya	evm.TU.supercontig_3.362	HB	34.3	1e-81
TR11823|c0_g1	3268	Carica papaya	evm.TU.supercontig_929.1	CAMTA	67.66	0
TR1148|c0_g1	3261	Oryza sativa subsp. indica	OsIBCD031787	bZIP	32.51	2e-23
TR14|c0_g2	3257	Populus trichocarpa	581594	bHLH	41.79	1e-108
TR8762|c0_g1	3251	Carica papaya	evm.TU.supercontig_130.48	FAR1	39.35	4e-104
TR2988|c0_g1	3249	Arabidopsis thaliana	AT5G37020.1	ARF	65.12	0
TR28|c4_g1	3248	Vitis vinifera	GSVIVP00006101001	MADS	46.15	1e-54
TR12334|c0_g1	3247	Populus trichocarpa	577177	ABI3VP1	64.28	0
TR11707|c0_g2	3238	Zea mays	GRMZM2G137387_P01	MADS	33.91	4e-12
TR10983|c0_g1	3233	Chlorella sp. NC64A	138968	FHA	41.56	2e-09
TR11893|c1_g1	3226	Vitis vinifera	GSVIVP00024547001	ARF	72.36	0
TR8657|c0_g1	3210	Vitis vinifera	GSVIVP00026038001	HB	77.25	0
TR10757|c0_g1	3206	Vitis vinifera	GSVIVP00017926001	FHA	36	7e-32
TR89|c0_g1	3204	Populus trichocarpa	206194	FHA	38.42	2e-147
TR3709|c0_g1	3203	Vitis vinifera	GSVIVP00017926001	FHA	30.85	5e-27
TR1082|c0_g1	3201	Galdieria sulphuraria	Gs06330.1	C3H	32.71	6e-10
TR8024|c0_g1	3200	Vitis vinifera	GSVIVP00025478001	C3H	34.55	5e-41
TR2616|c0_g1	3186	Micromonas sp. RCC299	61106	C2H2	44.62	9e-08
TR11428|c3_g1	3177	Micromonas sp. RCC299	86881	C3H	63.77	5e-23
TR9310|c0_g1	3173	Vitis vinifera	GSVIVP00017918001	Trihelix	74.24	0
TR13324|c0_g1	3166	Oryza sativa subsp. indica	OsIBCD014700	NAC	30.42	6e-35
TR8672|c0_g1	3158	Vitis vinifera	GSVIVP00026418001	GRAS	48.26	4e-164
TR12477|c0_g1	3156	Micromonas sp. RCC299	61222	C3H	37.98	7e-61
TR12649|c2_g1	3155	Populus trichocarpa	218986	HB	52.05	8e-178
TR21762|c2_g3	3155	Zea mays	GRMZM2G057260_P01	bHLH	40.62	4e-07
TR12831|c0_g1	3154	Vitis vinifera	GSVIVP00003037001	ARF	60.75	0
TR10872|c0_g1	3150	Vitis vinifera	GSVIVP00018031001	ARF	64	0
TR1366|c0_g1	3148	Chlorella sp. NC64A	50978	C3H	45.14	1e-29
TR10882|c1_g1	3146	Chlorella sp. NC64A	58999	MYB-related	33.47	1e-31
TR11794|c0_g1	3146	Vitis vinifera	GSVIVP00017926001	FHA	39.17	6e-26
TR21328|c0_g1	3144	Chlorella sp. NC64A	138311	C2H2	36.44	2e-128
TR12052|c0_g1	3134	Arabidopsis lyrata	311885	bZIP	31.45	3e-24
TR1244|c0_g1	3130	Vitis vinifera	GSVIVP00002786001	CAMTA	50.52	0
TR10646|c0_g1	3127	Galdieria sulphuraria	Gs04680.1	C2C2-GATA	35.37	8e-08
TR12912|c0_g1	3127	Populus trichocarpa	647251	C3H	61.68	0
TR12235|c0_g1	3123	Vitis vinifera	GSVIVP00006101001	MADS	40.13	2e-57
TR19373|c0_g1	3112	Vitis vinifera	GSVIVP00017926001	FHA	37.35	1e-32
TR461|c0_g1	3112	Vitis vinifera	GSVIVP00006101001	MADS	30.85	1e-25
TR840|c3_g1	3105	Vitis vinifera	GSVIVP00006101001	MADS	39	2e-54
TR522|c0_g1	3101	Populus trichocarpa	589465	MYB-related	53.73	0
TR18741|c0_g1	3099	Micromonas sp. RCC299	61222	C3H	36.61	2e-68
TR3764|c0_g2	3095	Vitis vinifera	GSVIVP00027569001	NOZZLE	47.78	3e-48
TR12280|c0_g1	3094	Zea mays	GRMZM2G027807_P01	Tify	30.64	7e-55
TR10833|c0_g1	3088	Populus trichocarpa	588876	WRKY	34.58	2e-109
TR7985|c0_g1	3081	Vitis vinifera	GSVIVP00006101001	MADS	36.65	1e-44
TR20298|c0_g1	3079	Chlorella sp. NC64A	134820	PBF-2-like	37.19	5e-56
TR8113|c0_g2	3078	Vitis vinifera	GSVIVP00006101001	MADS	31.19	1e-29
TR12151|c1_g1	3077	Chlorella sp. NC64A	142311	C3H	45.28	1e-07
TR20048|c0_g1	3076	Galdieria sulphuraria	Gs06330.1	C3H	33.02	3e-08
TR21507|c1_g1	3074	Vitis vinifera	GSVIVP00017517001	HB	60.13	0
TR358|c0_g1	3070	Chlorella sp. NC64A	142023	HB	31.28	1e-06
TR9101|c1_g2	3063	Carica papaya	evm.TU.supercontig_1018.1	GRAS	58.81	0
TR11681|c0_g1	3058	Vitis vinifera	GSVIVP00028802001	C3H	75.03	0
TR11686|c0_g1	3058	Arabidopsis lyrata	312791	bHLH	35.47	3e-39
TR11989|c0_g1	3058	Carica papaya	evm.TU.supercontig_50.36	bHLH	33.52	1e-37
TR21443|c1_g1	3056	Oryza sativa subsp. indica	OsIBCD001007	C3H	37.29	4e-43
TR12911|c0_g1	3052	Vitis vinifera	GSVIVP00006101001	MADS	42.07	3e-59
TR2082|c0_g1	3048	Vitis vinifera	GSVIVP00024505001	ARF	64.91	0
TR479|c0_g1	3044	Vitis vinifera	GSVIVP00017926001	FHA	37.33	1e-29
TR1809|c0_g2	3038	Chlorella sp. NC64A	58999	MYB-related	30.28	7e-26
TR20978|c0_g1	3038	Sorghum bicolor	5009620	mTERF	42.25	5e-07
TR10973|c1_g1	3034	Carica papaya	evm.TU.supercontig_3.362	HB	37.22	1e-96
TR1276|c0_g1	3034	Oryza sativa subsp. indica	OsIBCD014700	NAC	30.77	3e-33
TR21579|c0_g1	3029	Physcomitrella patens	164628	BSD	32.85	3e-39
TR2361|c0_g1	3026	Vitis vinifera	GSVIVP00006101001	MADS	32.27	8e-43
TR12410|c0_g1	3025	Vitis vinifera	GSVIVP00024123001	C3H	37.5	2e-10
TR19740|c0_g1	3024	Arabidopsis lyrata	485498	DBP	32.97	8e-30
TR421|c0_g1	3022	Arabidopsis thaliana	AT3G47120.1	C3H	39.19	6e-06
TR20651|c0_g1	3020	Vitis vinifera	GSVIVP00006101001	MADS	40.86	8e-64
TR13052|c0_g1	3019	Chlamydomonas reinhardtii	17550	C2H2	45.45	7e-08
TR11309|c0_g5	3016	Vitis vinifera	GSVIVP00006101001	MADS	51.15	2e-59
TR11578|c2_g1	3016	Galdieria sulphuraria	Gs06330.1	C3H	33.64	4e-10
TR12948|c0_g1	3014	Arabidopsis lyrata	907730	mTERF	46.99	2e-31
TR11702|c0_g1	3011	Oryza sativa subsp. indica	OsIBCD014577	TCP	47.27	3e-91
TR11607|c0_g1	3008	Arabidopsis lyrata	358097	C3H	32.71	1e-07
TR13188|c0_g2	3002	Vitis vinifera	GSVIVP00038745001	NAC	58.62	2e-08
TR13329|c0_g1	3001	Zea mays	GRMZM2G169709_P01	E2F-DP	64.71	2e-13
TR8362|c0_g2	2990	Chlamydomonas reinhardtii	142718	FHA	34.04	2e-11
TR20898|c0_g1	2988	Vitis vinifera	GSVIVP00003037001	ARF	50.07	0
TR20570|c0_g1	2983	Vitis vinifera	GSVIVP00017926001	FHA	35.11	2e-23
TR14461|c0_g1	2977	Carica papaya	evm.TU.supercontig_3.362	HB	38.95	2e-105
TR1169|c1_g4	2976	Oryza sativa subsp. indica	OsIBCD001007	C3H	36.48	9e-43
TR2218|c0_g1	2970	Vitis vinifera	GSVIVP00006101001	MADS	37.72	2e-44
TR10687|c0_g1	2969	Vitis vinifera	GSVIVP00006101001	MADS	37.63	2e-51
TR357|c0_g1	2968	Chlorella sp. NC64A	58999	MYB-related	33.2	4e-32
TR468|c0_g1	2968	Vitis vinifera	GSVIVP00006101001	MADS	36.52	1e-41
TR12043|c0_g1	2966	Vitis vinifera	GSVIVP00035919001	HB	50.27	0
TR2443|c0_g1	2964	Populus trichocarpa	803896	FAR1	50.52	0
TR12251|c0_g1	2963	Oryza sativa subsp. indica	OsIBCD000491	bZIP	40.24	2e-30
TR8243|c0_g1	2963	Micromonas sp. RCC299	61106	C2H2	40	1e-09
TR13099|c0_g1	2961	Vitis vinifera	GSVIVP00006101001	MADS	38.79	3e-59
TR14101|c0_g1	2955	Galdieria sulphuraria	Gs06330.1	C3H	32.2	1e-08
TR10559|c0_g1	2953	Oryza sativa subsp. indica	OsIBCD021950	G2-like	34.62	1e-82
TR71|c0_g1	2953	Vitis vinifera	GSVIVP00000471001	NAC	39.24	3e-82
TR11474|c1_g1	2942	Ostreococcus lucimarinus	13808	TIG	34.04	3e-06
TR10949|c0_g1	2939	Vitis vinifera	GSVIVP00035919001	HB	54.42	0
TR201|c0_g3	2939	Carica papaya	evm.TU.supercontig_26.22	C3H	46.96	2e-39
TR1485|c0_g1	2938	Vitis vinifera	GSVIVP00006101001	MADS	40	2e-33
TR21026|c0_g1	2938	Oryza sativa subsp. indica	OsIBCD014700	NAC	30.77	1e-43
TR1312|c0_g1	2930	Vitis vinifera	GSVIVP00017926001	FHA	35.51	1e-27
TR20137|c0_g1	2930	Oryza sativa subsp. indica	OsIBCD021950	G2-like	31.21	8e-68
TR1279|c0_g1	2929	Vitis vinifera	GSVIVP00038745001	NAC	77.66	7e-21
TR11737|c0_g1	2927	Oryza sativa subsp. indica	OsIBCD007344	AP2-EREBP	44.26	2e-64
TR13516|c0_g1	2926	Vitis vinifera	GSVIVP00024123001	C3H	37.33	9e-08
TR19873|c0_g1	2924	Vitis vinifera	GSVIVP00006101001	MADS	32.42	3e-35
TR21003|c0_g1	2924	Vitis vinifera	GSVIVP00006101001	MADS	39.45	2e-53
TR12243|c0_g1	2923	Zea mays	GRMZM2G009391_P01	E2F-DP	69.66	1e-32
TR752|c0_g1	2918	Vitis vinifera	GSVIVP00017926001	FHA	37.28	8e-30
TR21001|c0_g1	2914	Micromonas sp. RCC299	99587	FHA	34.74	2e-08
TR8970|c0_g1	2913	Chlorella sp. NC64A	142311	C3H	36.76	8e-08
TR5118|c1_g1	2909	Oryza sativa subsp. indica	OsIBCD027236	AP2-EREBP	31.89	9e-52
TR1369|c1_g1	2905	Vitis vinifera	GSVIVP00024542001	HB	82.68	0
TR13679|c0_g1	2901	Chlamydomonas reinhardtii	142718	FHA	34.88	3e-10
TR12242|c0_g1	2900	Vitis vinifera	GSVIVP00017926001	FHA	31.65	7e-36
TR12887|c1_g1	2898	Micromonas pusilla CCMP1545	48228	G2-like	42.75	1e-24
TR13699|c0_g1	2893	Chlorella sp. NC64A	58999	MYB-related	30.48	3e-11
TR1503|c0_g1	2890	Vitis vinifera	GSVIVP00026038001	HB	72.98	0
TR15179|c0_g1	2882	Vitis vinifera	GSVIVP00006101001	MADS	35.25	9e-43
TR11771|c0_g3	2881	Carica papaya	evm.TU.supercontig_61.35	C3H	30.43	2e-19
TR1487|c0_g1	2880	Vitis vinifera	GSVIVP00006101001	MADS	39.94	4e-58
TR1539|c0_g1	2872	Vitis vinifera	GSVIVP00019764001	CCAAT	49.41	1e-19
TR16|c2_g1	2872	Vitis vinifera	GSVIVP00008414001	CAMTA	34	8e-18
TR19501|c0_g1	2871	Oryza sativa subsp. indica	OsIBCD014577	TCP	59.48	1e-142
TR1987|c0_g1	2865	Arabidopsis lyrata	311885	bZIP	31.21	9e-24
TR10336|c1_g1	2864	Micromonas sp. RCC299	61222	C3H	32.88	2e-23
TR10159|c0_g1	2859	Micromonas sp. RCC299	100424	C3H	43.81	2e-117
TR1233|c0_g1	2858	Vitis vinifera	GSVIVP00017926001	FHA	36.54	7e-44
TR19794|c1_g1	2851	Vitis vinifera	GSVIVP00026236001	HB	78.21	0
TR390|c0_g1	2851	Vitis vinifera	GSVIVP00019851001	SBP	54.31	0
TR12976|c1_g1	2845	Chlorella sp. NC64A	59210	BSD	34.75	3e-30
TR9427|c0_g1	2841	Vitis vinifera	GSVIVP00024526001	C3H	59.07	0
TR1618|c0_g1	2840	Oryza sativa subsp. indica	OsIBCD020881	C3H	50.65	7e-83
TR3726|c0_g1	2831	Carica papaya	evm.TU.supercontig_3.362	HB	46.34	7e-159
TR12909|c0_g1	2829	Vitis vinifera	GSVIVP00006101001	MADS	46.74	8e-67
TR11698|c0_g1	2820	Vitis vinifera	GSVIVP00017032001	SBP	58.02	2e-152
TR1778|c0_g1	2819	Galdieria sulphuraria	Gs04680.1	C2C2-GATA	33.33	8e-08
TR21764|c0_g1	2814	Vitis vinifera	GSVIVP00011538001	ARR-B	44.02	4e-105
TR9829|c0_g1	2814	Vitis vinifera	GSVIVP00035345001	ARF	78.12	0
TR20444|c0_g1	2813	Vitis vinifera	GSVIVP00006101001	MADS	40.82	3e-58
TR8512|c0_g1	2811	Populus trichocarpa	766957	FAR1	71.1	0
TR1732|c0_g3	2801	Oryza sativa subsp. indica	OsIBCD019557	C3H	32.46	3e-25
TR2505|c0_g1	2797	Vitis vinifera	GSVIVP00017926001	FHA	36.79	7e-46
TR19109|c0_g1	2790	Vitis vinifera	GSVIVP00026861001	BES1	74.96	0
TR20889|c0_g1	2788	Chlorella sp. NC64A	134820	PBF-2-like	45.33	3e-10
TR12135|c0_g1	2786	Carica papaya	evm.TU.supercontig_9.100	ARR-B	50.98	8e-151
TR12002|c0_g1	2782	Carica papaya	evm.TU.supercontig_3.362	HB	50.61	0
TR9953|c0_g1	2780	Arabidopsis lyrata	312791	bHLH	40.85	1e-57
TR10399|c0_g1	2779	Micromonas sp. RCC299	59410	Orphans	39.22	1e-173
TR13023|c0_g1	2771	Vitis vinifera	GSVIVP00017926001	FHA	30.88	4e-18
TR10714|c0_g1	2768	Populus trichocarpa	768064	C3H	64.47	0
TR14358|c0_g2	2767	Vitis vinifera	GSVIVP00026367001	FHA	60.84	0
TR1865|c1_g1	2766	Arabidopsis lyrata	312791	bHLH	30.31	1e-12
TR12657|c0_g1	2763	Selaginella moellendorffii	419761	EIL	37.14	5e-06
TR11693|c2_g1	2760	Oryza sativa subsp. indica	OsIBCD011208	ABI3VP1	39.47	5e-62
TR1241|c0_g1	2760	Vitis vinifera	GSVIVP00006101001	MADS	36.31	4e-49
TR8453|c0_g1	2760	Chlorella sp. NC64A	133184	FHA	36	7e-16
TR20626|c0_g1	2758	Oryza sativa subsp. indica	OsIBCD020881	C3H	49.84	4e-83
TR11566|c1_g2	2754	Oryza sativa subsp. indica	OsIBCD025926	C2H2	30.22	2e-42
TR536|c0_g1	2751	Chlorella sp. NC64A	53340	CCAAT	31.87	3e-06
TR21038|c0_g1	2748	Zea mays	GRMZM2G080016_P01	HB	67.31	2e-13
TR2671|c0_g1	2745	Vitis vinifera	GSVIVP00038745001	NAC	49.45	2e-11
TR379|c0_g1	2738	Populus trichocarpa	731468	MYB-related	43.42	3e-68
TR1150|c0_g1	2737	Vitis vinifera	GSVIVP00006101001	MADS	33.49	3e-28
TR10844|c0_g1	2736	Populus trichocarpa	657068	C3H	45.37	3e-128
TR12992|c0_g1	2736	Chlorella sp. NC64A	50978	C3H	33.33	8e-14
TR12452|c0_g1	2732	Zea mays	GRMZM2G095571_P02	C2C2-GATA	58.02	6e-44
TR2085|c0_g1	2731	Vitis vinifera	GSVIVP00019764001	CCAAT	49.41	2e-18
TR8675|c0_g1	2730	Populus trichocarpa	766957	FAR1	65.9	0
TR11799|c0_g1	2729	Arabidopsis lyrata	312791	bHLH	37.31	3e-50
TR18376|c0_g1	2728	Chlorella sp. NC64A	140910	C3H	47.06	3e-07
TR1379|c0_g1	2727	Oryza sativa subsp. indica	OsIBCD001007	C3H	35.66	2e-43
TR20599|c0_g1	2727	Vitis vinifera	GSVIVP00006101001	MADS	42.23	3e-49
TR12366|c0_g1	2723	Zea mays	GRMZM2G077078_P01	C3H	56.25	5e-48
TR18493|c0_g3	2722	Vitis vinifera	GSVIVP00006101001	MADS	43.22	3e-64
TR21578|c0_g1	2717	Physcomitrella patens	204377	C3H	39.47	7e-08
TR10120|c0_g1	2714	Cyanidioschyzon merolae	CMO059C	C2H2	40.54	3e-08
TR5082|c1_g1	2714	Vitis vinifera	GSVIVP00006101001	MADS	38.01	2e-48
TR2007|c0_g1	2705	Carica papaya	evm.TU.supercontig_1057.1	C3H	42.68	1e-10
TR19|c1_g1	2700	Carica papaya	evm.TU.supercontig_150.7	bZIP	66.5	2e-144
TR14179|c1_g1	2698	Selaginella moellendorffii	440893	bHLH	53.57	2e-37
TR18737|c0_g1	2696	Micromonas sp. RCC299	63531	C2H2	35.6	2e-77
TR13060|c0_g1	2695	Vitis vinifera	GSVIVP00006101001	MADS	33.33	8e-33
TR10463|c0_g1	2694	Oryza sativa subsp. indica	OsIBCD014700	NAC	32.83	1e-51
TR19657|c0_g1	2692	Micromonas sp. RCC299	62804	MYB-related	30.73	2e-08
TR20973|c0_g1	2692	Vitis vinifera	GSVIVP00036397001	mTERF	64.75	4e-106
TR8291|c0_g1	2692	Vitis vinifera	GSVIVP00006101001	MADS	37.07	2e-42
TR14318|c0_g1	2688	Carica papaya	evm.TU.supercontig_12.62	WRKY	56.26	0
TR14648|c0_g1	2688	Zea mays	GRMZM2G042842_P01	FAR1	48.78	3e-52
TR12694|c0_g1	2687	Oryza sativa subsp. japonica	LOC_Os07g17230.1	ABI3VP1	32.7	5e-66
TR12361|c0_g1	2686	Carica papaya	evm.TU.supercontig_3.362	HB	48.87	2e-172
TR13257|c0_g1	2686	Vitis vinifera	GSVIVP00017926001	FHA	37.86	4e-34
TR1188|c0_g1	2685	Cyanidioschyzon merolae	CMO059C	C2H2	45	2e-09
TR20410|c0_g1	2683	Populus trichocarpa	731365	AP2-EREBP	64.96	5e-48
TR35|c0_g1	2680	Zea mays	GRMZM2G024054_P01	MYB-related	36.42	5e-08
TR484|c1_g2	2679	Oryza sativa subsp. indica	OsIBCD011208	ABI3VP1	30.34	1e-56
TR4469|c0_g1	2673	Vitis vinifera	GSVIVP00009253001	HB	46.28	2e-173
TR3862|c0_g1	2669	Vitis vinifera	GSVIVP00018167001	C2H2	37.6	1e-135
TR20609|c0_g1	2667	Populus trichocarpa	760579	FAR1	34.57	2e-21
TR1501|c0_g7	2665	Populus trichocarpa	784299	C3H	42.24	1e-45
TR21754|c1_g1	2663	Arabidopsis thaliana	AT1G58210.1	Orphans	61.82	1e-15
TR499|c0_g1	2662	Chlamydomonas reinhardtii	178083	MYB-related	38.16	6e-08
TR3650|c1_g1	2659	Populus trichocarpa	246977	Orphans	68.57	0
TR12831|c0_g2	2656	Vitis vinifera	GSVIVP00024505001	ARF	61.24	0
TR21615|c0_g1	2656	Zea mays	GRMZM2G110402_P03	C3H	37.84	6e-08
TR13216|c0_g1	2653	Carica papaya	evm.TU.supercontig_2.176	ARR-B	61.31	0
TR9419|c0_g1	2651	Vitis vinifera	GSVIVP00038107001	FHA	62.56	0
TR21533|c0_g1	2643	Vitis vinifera	GSVIVP00006101001	MADS	39.8	2e-49
TR8071|c0_g1	2639	Micromonas sp. RCC299	84309	Orphans	35.58	1e-65
TR21384|c0_g1	2636	Oryza sativa subsp. indica	OsIBCD001007	C3H	35.37	1e-44
TR11848|c0_g1	2635	Selaginella moellendorffii	405772	C2H2	31.63	3e-29
TR5065|c0_g1	2634	Micromonas sp. RCC299	62804	MYB-related	41.8	6e-132
TR12878|c0_g1	2633	Vitis vinifera	GSVIVP00006101001	MADS	34.82	9e-42
TR456|c3_g1	2629	Vitis vinifera	GSVIVP00006101001	MADS	40.96	3e-62
TR15831|c0_g1	2628	Oryza sativa subsp. indica	OsIBCD004243	C2H2	46.52	0
TR20210|c0_g3	2628	Vitis vinifera	GSVIVP00006101001	MADS	44.82	5e-65
TR15831|c0_g2	2626	Oryza sativa subsp. indica	OsIBCD004243	C2H2	46.52	0
TR2493|c0_g1	2621	Populus trichocarpa	755405	bHLH	53.06	1e-179
TR12538|c0_g1	2620	Carica papaya	evm.TU.supercontig_26.22	C3H	55.58	5e-160
TR3322|c0_g1	2614	Oryza sativa subsp. indica	OsIBCD034967	GRF	32.77	5e-13
TR9276|c0_g1	2613	Carica papaya	evm.TU.supercontig_26.22	C3H	49.22	1e-125
TR442|c0_g1	2609	Arabidopsis thaliana	AT2G24830.1	C3H	50	2e-07
TR529|c0_g1	2607	Chlorella sp. NC64A	53340	CCAAT	34	1e-06
TR4619|c0_g1	2603	Vitis vinifera	GSVIVP00019795001	mTERF	39.78	8e-16
TR499|c0_g2	2601	Oryza sativa subsp. indica	OsIBCD014700	NAC	30.1	2e-53
TR5108|c1_g2	2601	Arabidopsis lyrata	313019	mTERF	41.09	1e-16
TR10105|c0_g2	2598	Populus trichocarpa	767450	MYB-related	44.17	9e-165
TR12104|c0_g1	2598	Micromonas sp. RCC299	62804	MYB-related	44.34	4e-148
TR14514|c0_g1	2598	Vitis vinifera	GSVIVP00024542001	HB	77.48	0
TR2452|c0_g1	2595	Vitis vinifera	GSVIVP00006101001	MADS	36.12	3e-50
TR10880|c0_g1	2592	Oryza sativa subsp. indica	OsIBCD001007	C3H	36.96	8e-42
TR9353|c0_g1	2592	Oryza sativa subsp. indica	OsIBCD001007	C3H	36.63	2e-41
TR9824|c0_g1	2589	Vitis vinifera	GSVIVP00019092001	AP2-EREBP	38.19	1e-18
TR554|c0_g1	2587	Vitis vinifera	GSVIVP00006101001	MADS	37.17	7e-45
TR10128|c1_g1	2584	Vitis vinifera	GSVIVP00019494001	FHA	71.51	0
TR11469|c3_g1	2583	Oryza sativa subsp. indica	OsIBSD048695	Orphans	43.27	9e-64
TR1197|c0_g2	2583	Oryza sativa subsp. indica	OsIBCD014700	NAC	30.14	1e-36
TR847|c0_g1	2582	Oryza sativa subsp. indica	OsIBCD019557	C3H	30.04	2e-24
TR1363|c0_g1	2580	Galdieria sulphuraria	Gs06330.1	C3H	35.92	7e-11
TR2655|c0_g1	2578	Vitis vinifera	GSVIVP00035131001	C2H2	65.1	0
TR11616|c2_g1	2575	Oryza sativa subsp. japonica	LOC_Os03g61110.1	C3H	42.86	6e-06
TR17793|c0_g1	2571	Carica papaya	evm.TU.supercontig_96.41	ARF	67.51	0
TR10222|c0_g1	2569	Vitis vinifera	GSVIVP00017926001	FHA	38.25	3e-34
TR13336|c0_g2	2569	Populus trichocarpa	760579	FAR1	33.88	5e-21
TR12575|c0_g1	2568	Vitis vinifera	GSVIVP00006101001	MADS	39.12	5e-40
TR13759|c0_g1	2567	Oryza sativa subsp. indica	OsIBCD014700	NAC	30.47	8e-28
TR15049|c0_g1	2565	Vitis vinifera	GSVIVP00032706001	ARR-B	46.72	5e-162
TR12265|c0_g1	2561	Zea mays	GRMZM2G125078_P01	HB	57.26	7e-33
TR19790|c0_g1	2561	Physcomitrella patens	204377	C3H	39.44	1e-06
TR2796|c0_g1	2561	Arabidopsis lyrata	341076	MYB	43.21	1e-102
TR430|c0_g1	2561	Vitis vinifera	GSVIVP00006101001	MADS	39.86	4e-53
TR8586|c0_g1	2560	Vitis vinifera	GSVIVP00006101001	MADS	36.22	9e-45
TR20989|c0_g1	2559	Populus trichocarpa	820773	CPP	47.26	0
TR2225|c0_g1	2556	Micromonas sp. RCC299	101327	C3H	41.89	2e-09
TR1911|c0_g1	2555	Micromonas sp. RCC299	102756	Orphans	39.68	2e-19
TR8609|c0_g1	2554	Arabidopsis thaliana	AT1G64100.2	NAC	30.12	3e-84
TR19562|c0_g1	2552	Vitis vinifera	GSVIVP00006101001	MADS	40.2	1e-56
TR21715|c0_g1	2552	Physcomitrella patens	159541	C3H	44.83	8e-07
TR19697|c0_g1	2551	Cyanidioschyzon merolae	CMB029C	C2C2-GATA	35.64	3e-20
TR1781|c0_g1	2549	Vitis vinifera	GSVIVP00006101001	MADS	38.64	1e-51
TR12245|c0_g1	2547	Vitis vinifera	GSVIVP00006101001	MADS	32.42	3e-37
TR12797|c1_g1	2546	Arabidopsis lyrata	312791	bHLH	32.89	2e-10
TR13241|c0_g1	2543	Vitis vinifera	GSVIVP00029142001	GRAS	74.04	0
TR10606|c0_g1	2539	Micromonas pusilla CCMP1545	26271	TIG	30.63	2e-19
TR13102|c0_g1	2533	Oryza sativa subsp. indica	OsIBCD011208	ABI3VP1	31.53	2e-71
TR21381|c0_g1	2527	Chlorella sp. NC64A	50978	C3H	31.37	9e-13
TR493|c1_g1	2526	Vitis vinifera	GSVIVP00017926001	FHA	36.2	1e-24
TR11719|c0_g1	2525	Vitis vinifera	GSVIVP00035978001	C3H	70	0
TR1415|c0_g1	2521	Vitis vinifera	GSVIVP00028411001	C3H	70.16	0
TR8411|c2_g1	2519	Populus trichocarpa	582869	Orphans	33.92	7e-22
TR11205|c6_g7	2518	Vitis vinifera	GSVIVP00037702001	GRAS	37.65	3e-09
TR17612|c0_g1	2514	Vitis vinifera	GSVIVP00006101001	MADS	30.39	4e-25
TR5896|c0_g1	2514	Zea mays	GRMZM2G069248_P01	Orphans	34.52	6e-08
TR12501|c0_g1	2513	Arabidopsis thaliana	AT2G28550.2	AP2-EREBP	54.42	1e-62
TR10717|c1_g1	2511	Vitis vinifera	GSVIVP00011492001	MADS	59.41	1e-30
TR2199|c0_g1	2508	Vitis vinifera	GSVIVP00033938001	EIL	73.17	0
TR9701|c0_g1	2505	Micromonas sp. RCC299	58625	C3H	30.24	2e-53
TR10824|c0_g1	2503	Arabidopsis thaliana	AT4G36020.1	CSD	33.33	3e-17
TR11582|c1_g3	2503	Arabidopsis thaliana	AT1G64100.2	NAC	36.99	2e-24
TR11929|c0_g1	2499	Populus trichocarpa	731468	MYB-related	46.92	3e-133
TR21304|c0_g1	2497	Oryza sativa subsp. indica	OsIBCD014700	NAC	31.12	6e-22
TR12185|c0_g1	2496	Carica papaya	evm.TU.supercontig_3.362	HB	34.86	2e-118
TR12562|c0_g1	2494	Arabidopsis lyrata	311885	bZIP	30.39	1e-22
TR11898|c1_g1	2493	Vitis vinifera	GSVIVP00019092001	AP2-EREBP	68.1	7e-63
TR12391|c0_g1	2493	Populus trichocarpa	255215	bZIP	53.76	4e-131
TR17605|c0_g1	2493	Arabidopsis lyrata	358097	C3H	35.37	2e-08
TR1388|c0_g1	2492	Oryza sativa subsp. indica	OsIBCD019557	C3H	40.42	2e-136
TR21114|c0_g1	2492	Vitis vinifera	GSVIVP00017926001	FHA	38.6	1e-31
TR20313|c0_g1	2491	Micromonas sp. RCC299	83180	CSD	38.67	1e-07
TR21398|c0_g1	2491	Carica papaya	evm.TU.supercontig_71.57	bHLH	59.8	0
TR10034|c0_g1	2490	Oryza sativa subsp. indica	OsIBCD031787	bZIP	30.8	9e-16
TR17605|c0_g2	2490	Arabidopsis lyrata	358097	C3H	35.37	2e-08
TR5126|c2_g2	2490	Vitis vinifera	GSVIVP00006101001	MADS	39.47	2e-63
TR1169|c0_g2	2488	Oryza sativa subsp. indica	OsIBCD001007	C3H	36.33	8e-43
TR18932|c0_g2	2487	Vitis vinifera	GSVIVP00006101001	MADS	37.34	2e-54
TR10988|c0_g1	2484	Selaginella moellendorffii	440893	bHLH	41.67	2e-12
TR2017|c0_g1	2483	Oryza sativa subsp. indica	OsIBCD027236	AP2-EREBP	32.3	8e-51
TR15227|c0_g1	2482	Oryza sativa subsp. japonica	LOC_Os08g42550.1	AP2-EREBP	32.09	3e-10
TR19801|c0_g1	2482	Vitis vinifera	GSVIVP00006101001	MADS	39.39	8e-61
TR9210|c0_g1	2482	Populus trichocarpa	203733	MYB-related	53.12	0
TR574|c0_g1	2477	Vitis vinifera	GSVIVP00006101001	MADS	39.8	5e-58
TR11959|c0_g1	2476	Oryza sativa subsp. indica	OsIBCD035553	Orphans	54.08	1e-153
TR351|c0_g1	2475	Vitis vinifera	GSVIVP00006101001	MADS	41.54	1e-52
TR10991|c0_g1	2471	Populus trichocarpa	817110	HB	72.16	0
TR10850|c0_g1	2468	Arabidopsis lyrata	311885	bZIP	32.61	8e-22
TR20741|c0_g1	2457	Populus trichocarpa	803616	GRAS	64.86	0
TR1265|c0_g1	2453	Zea mays	GRMZM2G125078_P01	HB	50	1e-22
TR1214|c0_g1	2451	Populus trichocarpa	776876	GRAS	77.01	0
TR15366|c0_g1	2450	Micromonas sp. RCC299	58493	Orphans	33.78	1e-23
TR12792|c0_g1	2446	Vitis vinifera	GSVIVP00006101001	MADS	43.58	5e-60
TR10398|c3_g1	2442	Populus trichocarpa	551262	NAC	42.41	4e-137
TR1275|c0_g1	2439	Vitis vinifera	GSVIVP00013494001	C2C2-GATA	64.89	0
TR14699|c0_g1	2437	Vitis vinifera	GSVIVP00000869001	HB	77.68	0
TR10355|c0_g1	2436	Populus trichocarpa	203733	MYB-related	54.33	0
TR9085|c0_g1	2433	Vitis vinifera	GSVIVP00025362001	mTERF	32.35	7e-08
TR10543|c0_g1	2432	Vitis vinifera	GSVIVP00006101001	MADS	31.63	3e-32
TR12562|c0_g2	2431	Arabidopsis lyrata	311885	bZIP	30.93	2e-22
TR8846|c0_g1	2431	Micromonas pusilla CCMP1545	26271	TIG	31.95	2e-15
TR9899|c0_g2	2431	Selaginella moellendorffii	437336	Orphans	35.36	9e-112
TR7279|c0_g1	2429	Populus trichocarpa	768851	MYB-related	44.14	4e-52
TR9875|c0_g1	2427	Populus trichocarpa	553628	MYB-related	47.4	3e-176
TR9854|c0_g1	2424	Populus trichocarpa	422480	HB	69.32	3e-36
TR13406|c0_g1	2423	Oryza sativa subsp. indica	OsIBCD027236	AP2-EREBP	31.23	1e-48
TR7279|c0_g2	2421	Populus trichocarpa	768851	MYB-related	44.14	8e-52
TR80|c0_g1	2420	Vitis vinifera	GSVIVP00006101001	MADS	41.67	1e-53
TR8920|c0_g1	2420	Populus trichocarpa	757162	DBP	34.91	3e-16
TR11327|c1_g2	2416	Vitis vinifera	GSVIVP00017926001	FHA	32.08	2e-26
TR2181|c0_g1	2414	Vitis vinifera	GSVIVP00006101001	MADS	43.43	2e-66
TR5096|c0_g2	2412	Oryza sativa subsp. indica	OsIBCD019557	C3H	34.64	3e-44
TR9790|c0_g1	2405	Oryza sativa subsp. indica	OsIBCD029578	C3H	30.64	1e-58
TR6724|c0_g1	2401	Carica papaya	evm.TU.supercontig_3.362	HB	47.12	2e-155
TR2213|c0_g1	2397	Arabidopsis lyrata	312791	bHLH	31.76	1e-16
TR21491|c0_g1	2396	Populus trichocarpa	566736	bHLH	53.6	0
TR20527|c0_g1	2394	Populus trichocarpa	589197	C3H	61.69	0
TR15224|c0_g2	2392	Carica papaya	evm.TU.supercontig_107.72	C2H2	51.2	0
TR453|c0_g1	2390	Vitis vinifera	GSVIVP00006101001	MADS	37	2e-48
TR10364|c0_g2	2387	Vitis vinifera	GSVIVP00006101001	MADS	44.13	6e-44
TR19414|c0_g1	2387	Populus trichocarpa	566736	bHLH	48.17	2e-142
TR21208|c0_g1	2385	Arabidopsis lyrata	311885	bZIP	31.62	5e-20
TR20672|c0_g1	2379	Vitis vinifera	GSVIVP00006101001	MADS	32.42	2e-27
TR11980|c2_g1	2378	Selaginella moellendorffii	441667	CAMTA	39.18	1e-07
TR20152|c0_g1	2378	Zea mays	GRMZM2G077078_P01	C3H	60.54	3e-69
TR11622|c0_g1	2377	Vitis vinifera	GSVIVP00006101001	MADS	42.09	2e-60
TR5100|c2_g1	2377	Oryza sativa subsp. indica	OsIBCD019557	C3H	41.14	8e-149
TR10406|c0_g1	2376	Arabidopsis lyrata	312791	bHLH	33.24	8e-34
TR21790|c1_g1	2376	Vitis vinifera	GSVIVP00034571001	C3H	40.55	4e-79
TR2254|c0_g1	2376	Carica papaya	evm.TU.supercontig_3.149	GRF	64.06	5e-44
TR20388|c0_g1	2372	Vitis vinifera	GSVIVP00006101001	MADS	40.06	2e-59
TR20644|c0_g1	2369	Vitis vinifera	GSVIVP00027783001	TCP	57.14	8e-88
TR2041|c0_g1	2366	Cyanidioschyzon merolae	CMB029C	C2C2-GATA	33.67	1e-18
TR21414|c0_g1	2359	Populus trichocarpa	732453	C3H	60.75	0
TR57|c3_g5	2357	Selaginella moellendorffii	419761	EIL	45.59	3e-08
TR3697|c0_g1	2355	Carica papaya	evm.TU.supercontig_3.362	HB	33.96	4e-68
TR8503|c0_g1	2355	Zea mays	GRMZM2G001699_P01	E2F-DP	82.35	2e-21
TR19929|c0_g1	2350	Arabidopsis lyrata	312791	bHLH	40.98	2e-57
TR14454|c0_g1	2347	Vitis vinifera	GSVIVP00006101001	MADS	34.14	9e-36
TR2545|c0_g2	2347	Vitis vinifera	GSVIVP00022256001	HB	42.99	8e-97
TR4940|c0_g1	2347	Populus trichocarpa	740887	Orphans	77.18	0
TR2597|c0_g2	2346	Micromonas sp. RCC299	58625	C3H	53.11	0
TR9944|c0_g1	2346	Micromonas pusilla CCMP1545	26271	TIG	30.46	2e-11
TR10187|c0_g1	2340	Vitis vinifera	GSVIVP00018680001	VOZ	79.38	0
TR11800|c0_g1	2338	Micromonas sp. RCC299	83180	CSD	34.18	8e-09
TR11242|c2_g8	2337	Selaginella moellendorffii	439190	bHLH	50	2e-28
TR11845|c2_g2	2337	Vitis vinifera	GSVIVP00006101001	MADS	44	5e-69
TR19165|c0_g1	2337	Chlamydomonas reinhardtii	413078	Orphans	44.74	2e-82
TR17666|c0_g1	2333	Oryza sativa subsp. indica	OsIBCD029578	C3H	39.9	3e-115
TR13042|c0_g1	2330	Populus trichocarpa	766957	FAR1	39.78	9e-150
TR12656|c0_g1	2326	Vitis vinifera	GSVIVP00006101001	MADS	40.67	2e-62
TR20210|c0_g1	2322	Vitis vinifera	GSVIVP00006101001	MADS	42.42	9e-54
TR12939|c0_g2	2318	Oryza sativa subsp. indica	OsIBCD020186	CCAAT	41.49	4e-09
TR7718|c0_g1	2317	Oryza sativa subsp. indica	OsIBCD027435	AP2-EREBP	78.43	1e-71
TR11760|c0_g1	2316	Micromonas sp. RCC299	61106	C2H2	43.55	4e-06
TR12305|c0_g1	2316	Zea mays	GRMZM2G125078_P01	HB	63.64	2e-07
TR8215|c0_g1	2315	Arabidopsis lyrata	312791	bHLH	47.84	2e-79
TR13616|c0_g1	2314	Vitis vinifera	GSVIVP00034801001	GRAS	63.91	0
TR4454|c0_g1	2311	Selaginella moellendorffii	102611	Trihelix	32.41	1e-06
TR9354|c0_g1	2311	Zea mays	GRMZM2G027807_P01	Tify	31.61	3e-11
TR2400|c0_g1	2309	Selaginella moellendorffii	428163	C3H	63.16	1e-07
TR689|c0_g1	2308	Micromonas sp. RCC299	58625	C3H	49.82	8e-167
TR11798|c0_g1	2304	Arabidopsis lyrata	907730	mTERF	40	2e-07
TR12498|c0_g1	2304	Vitis vinifera	GSVIVP00015900001	C3H	50.2	1e-96
TR10504|c0_g2	2303	Vitis vinifera	GSVIVP00015710001	HSF	58.04	2e-166
TR10889|c0_g1	2303	Vitis vinifera	GSVIVP00006101001	MADS	42.86	3e-63
TR424|c3_g6	2303	Oryza sativa subsp. indica	OsIBCD035530	ABI3VP1	43.9	7e-09
TR15623|c0_g1	2298	Zea mays	GRMZM2G069248_P01	Orphans	47.51	2e-89
TR15424|c0_g1	2296	Arabidopsis lyrata	313019	mTERF	43.55	9e-07
TR17588|c0_g1	2296	Vitis vinifera	GSVIVP00006101001	MADS	41.39	3e-61
TR4393|c0_g1	2296	Zea mays	GRMZM2G077078_P01	C3H	61.08	4e-68
TR18271|c1_g1	2295	Physcomitrella patens	204377	C3H	40.74	2e-07
TR12939|c0_g1	2294	Oryza sativa subsp. indica	OsIBCD020186	CCAAT	41.49	4e-09
TR9533|c0_g1	2287	Vitis vinifera	GSVIVP00006101001	MADS	47.19	3e-47
TR1246|c0_g1	2284	Vitis vinifera	GSVIVP00004278001	C2C2-CO-like	65.39	8e-151
TR12058|c0_g1	2282	Oryza sativa subsp. indica	OsIBCD019888	mTERF	37.84	3e-06
TR12174|c0_g1	2276	Populus trichocarpa	730290	GRAS	63.41	0
TR8801|c3_g1	2275	Oryza sativa subsp. indica	OsIBCD015308	C3H	30.13	7e-18
TR8813|c0_g1	2275	Vitis vinifera	GSVIVP00006101001	MADS	40.72	8e-65
TR1169|c0_g1	2273	Oryza sativa subsp. indica	OsIBCD001007	C3H	36.3	1e-42
TR2012|c0_g1	2273	Carica papaya	evm.TU.supercontig_49.120	ARF	48.77	0
TR434|c0_g1	2271	Vitis vinifera	GSVIVP00015824001	ARR-B	60.92	0
TR1449|c0_g1	2270	Vitis vinifera	GSVIVP00006101001	MADS	39.46	2e-58
TR20672|c1_g1	2269	Populus trichocarpa	229700	C3H	68.92	4e-172
TR13422|c0_g1	2268	Oryza sativa subsp. indica	OsIBCD027236	AP2-EREBP	32.37	1e-50
TR1355|c0_g1	2267	Vitis vinifera	GSVIVP00001040001	GRF	69.7	5e-08
TR10835|c1_g1	2265	Vitis vinifera	GSVIVP00006101001	MADS	39.73	2e-39
TR14524|c0_g1	2265	Micromonas sp. RCC299	101327	C3H	40	1e-09
TR21331|c1_g1	2265	Vitis vinifera	GSVIVP00037702001	GRAS	60.22	6e-138
TR11491|c0_g2	2263	Oryza sativa subsp. japonica	LOC_Os06g12360.1	RWP-RK	32.4	2e-88
TR824|c0_g1	2263	Galdieria sulphuraria	Gs06330.1	C3H	34.62	5e-11
TR11453|c0_g1	2259	Vitis vinifera	GSVIVP00026060001	C3H	49.85	2e-63
TR14615|c0_g1	2259	Vitis vinifera	GSVIVP00034603001	GRAS	34.47	4e-35
TR2746|c0_g1	2259	Vitis vinifera	GSVIVP00014597001	TUB	70.26	0
TR21448|c0_g1	2258	Zea mays	GRMZM2G055626_P05	BES1	49.89	5e-149
TR21594|c0_g2	2257	Physcomitrella patens	233271	C2H2	54.17	7e-21
TR10516|c0_g1	2255	Zea mays	GRMZM2G027807_P01	Tify	32.86	2e-16
TR12496|c0_g1	2255	Arabidopsis lyrata	311286	MYB-related	69.37	0
TR3682|c0_g1	2252	Oryza sativa subsp. indica	OsIBCD001007	C3H	30.72	1e-08
TR4309|c0_g1	2250	Carica papaya	evm.TU.supercontig_42.39	C2H2	39.74	9e-21
TR826|c0_g1	2250	Carica papaya	evm.TU.supercontig_8.191	bHLH	46.25	7e-103
TR1477|c1_g1	2248	Populus trichocarpa	763234	HSF	56.94	5e-92
TR12814|c0_g1	2243	Chlorella sp. NC64A	58151	SBP	30.84	8e-21
TR257|c0_g1	2241	Oryza sativa subsp. indica	OsIBCD001007	C3H	33.33	9e-30
TR10894|c0_g4	2239	Arabidopsis lyrata	907730	mTERF	50.6	6e-38
TR20497|c0_g1	2239	Vitis vinifera	GSVIVP00016396001	ARF	87.96	0
TR704|c0_g1	2239	Vitis vinifera	GSVIVP00006101001	MADS	44.11	6e-67
TR19760|c0_g1	2237	Carica papaya	evm.TU.supercontig_1057.1	C3H	32	8e-07
TR838|c0_g1	2236	Galdieria sulphuraria	Gs01820.1	C2H2	33.93	4e-09
TR19613|c0_g1	2226	Zea mays	GRMZM2G042842_P01	FAR1	44.05	1e-09
TR13798|c0_g1	2225	Oryza sativa subsp. indica	OsIBCD011208	ABI3VP1	34.34	1e-69
TR9208|c0_g1	2224	Arabidopsis lyrata	312791	bHLH	30.43	2e-10
TR10873|c0_g1	2223	Vitis vinifera	GSVIVP00004278001	C2C2-CO-like	64.18	6e-151
TR18647|c1_g1	2222	Micromonas sp. RCC299	62804	MYB-related	31.08	7e-08
TR17659|c0_g1	2221	Zea mays	GRMZM2G001699_P01	E2F-DP	76.47	3e-19
TR842|c0_g1	2218	Oryza sativa subsp. indica	OsIBCD016121	NAC	70.37	8e-77
TR10601|c0_g1	2217	Populus trichocarpa	821499	MYB	61.94	3e-116
TR12647|c2_g2	2216	Vitis vinifera	GSVIVP00006101001	MADS	34.68	1e-43
TR19374|c0_g1	2214	Arabidopsis lyrata	311885	bZIP	31.4	1e-16
TR3321|c0_g1	2214	Vitis vinifera	GSVIVP00035101001	Trihelix	68.33	0
TR19509|c0_g1	2213	Vitis vinifera	GSVIVP00006101001	MADS	38.41	5e-53
TR1225|c0_g1	2211	Vitis vinifera	GSVIVP00006101001	MADS	41.07	2e-58
TR9682|c2_g1	2211	Vitis vinifera	GSVIVP00036571001	ABI3VP1	57.75	3e-27
TR1551|c0_g1	2210	Oryza sativa subsp. indica	OsIBCD001007	C3H	35.02	1e-41
TR20717|c0_g1	2210	Oryza sativa subsp. indica	OsIBCD027236	AP2-EREBP	32.51	2e-50
TR19534|c0_g1	2209	Vitis vinifera	GSVIVP00006101001	MADS	40.95	1e-60
TR12394|c0_g1	2208	Sorghum bicolor	5053005	DBP	36.86	6e-35
TR42|c2_g7	2207	Oryza sativa subsp. indica	OsIBCD014458	NAC	57.87	7e-142
TR2286|c0_g1	2206	Zea mays	GRMZM2G077078_P01	C3H	57.69	7e-65
TR7510|c1_g1	2205	Vitis vinifera	GSVIVP00006101001	MADS	32.61	2e-30
TR1138|c0_g1	2204	Oryza sativa subsp. indica	OsIBSD048695	Orphans	47.59	4e-69
TR12627|c0_g1	2203	Oryza sativa subsp. indica	OsIBCD001007	C3H	77.17	0
TR20759|c0_g1	2203	Vitis vinifera	GSVIVP00017926001	FHA	35.93	8e-35
TR8945|c1_g1	2203	Micromonas sp. RCC299	61222	C3H	34.84	4e-47
TR10656|c0_g1	2202	Arabidopsis lyrata	358097	C3H	38.64	2e-10
TR9908|c1_g2	2201	Arabidopsis thaliana	AT1G64100.2	NAC	32.16	3e-107
TR11456|c0_g1	2200	Vitis vinifera	GSVIVP00006101001	MADS	42.76	3e-68
TR1697|c0_g1	2200	Vitis vinifera	GSVIVP00029142001	GRAS	69.96	0
TR20794|c0_g1	2199	Zea mays	GRMZM2G057260_P01	bHLH	79.17	6e-74
TR14778|c0_g1	2196	Cyanidioschyzon merolae	CMB029C	C2C2-GATA	33.07	8e-13
TR15174|c0_g1	2195	Vitis vinifera	GSVIVP00019935001	FHA	67.47	0
TR11859|c1_g1	2194	Vitis vinifera	GSVIVP00017926001	FHA	32.5	2e-33
TR1686|c0_g1	2194	Oryza sativa subsp. indica	OsIBCD001007	C3H	34.24	2e-43
TR6380|c0_g2	2193	Oryza sativa subsp. indica	OsIBCD027236	AP2-EREBP	33.24	5e-49
TR12266|c0_g1	2192	Oryza sativa subsp. indica	OsIBCD005009	SBP	40.45	1e-10
TR6380|c0_g1	2192	Oryza sativa subsp. indica	OsIBCD027236	AP2-EREBP	30.87	6e-49
TR3506|c3_g1	2190	Populus trichocarpa	795036	Orphans	35.51	2e-29
TR862|c0_g1	2190	Vitis vinifera	GSVIVP00029711001	G2-like	48.13	2e-91
TR17526|c0_g1	2189	Vitis vinifera	GSVIVP00033473001	BSD	73.84	0
TR9462|c0_g1	2189	Vitis vinifera	GSVIVP00001210001	BES1	80.21	0
TR1725|c0_g1	2187	Physcomitrella patens	163270	C2H2	43.66	3e-10
TR21169|c0_g1	2185	Vitis vinifera	GSVIVP00025352001	G2-like	72.34	4e-14
TR13573|c0_g1	2183	Selaginella moellendorffii	440893	bHLH	36.26	7e-07
TR9483|c0_g1	2183	Sorghum bicolor	5061407	Orphans	78.12	0
TR21666|c1_g1	2182	Carica papaya	evm.TU.supercontig_85.76	MYB-related	48.56	2e-86
TR960|c0_g1	2181	Vitis vinifera	GSVIVP00006101001	MADS	41.22	7e-62
TR243|c0_g1	2179	Zea mays	GRMZM2G125078_P01	HB	60.61	1e-07
TR12187|c0_g1	2177	Arabidopsis lyrata	312791	bHLH	34.16	3e-38
TR1684|c0_g1	2174	Chlamydomonas reinhardtii	178083	MYB-related	53.03	3e-12
TR6994|c0_g1	2174	Arabidopsis lyrata	907730	mTERF	50.78	3e-26
TR11435|c0_g1	2173	Populus trichocarpa	796816	C2H2	55.74	9e-128
TR11781|c0_g1	2172	Vitis vinifera	GSVIVP00006101001	MADS	31.96	5e-25
TR12555|c0_g1	2170	Chlorella sp. NC64A	58999	MYB-related	33.6	5e-31
TR12569|c0_g1	2166	Arabidopsis lyrata	333455	C2H2	67.25	0
TR21225|c0_g1	2166	Zea mays	GRMZM2G009163_P04	DBP	30.92	3e-14
TR7792|c0_g1	2165	Zea mays	AC212823.4_FGP040	MADS	68.18	9e-10
TR7963|c1_g1	2165	Populus trichocarpa	243557	HB	37.72	3e-77
TR21053|c0_g1	2162	Coccomyxa sp. C-169	82264	RWP-RK	32.29	2e-21
TR12126|c0_g1	2161	Micromonas sp. RCC299	59410	Orphans	30.77	5e-12
TR11893|c1_g2	2160	Vitis vinifera	GSVIVP00024547001	ARF	73.09	0
TR15504|c0_g1	2158	Oryza sativa subsp. indica	OsIBCD027236	AP2-EREBP	33.15	2e-52
TR1288|c1_g3	2157	Chlorella sp. NC64A	54323	C2H2	30.43	9e-15
TR20986|c0_g1	2157	Zea mays	GRMZM2G027807_P01	Tify	30.37	5e-15
TR11863|c0_g1	2156	Vitis vinifera	GSVIVP00036223001	NAC	56.85	6e-100
TR18437|c0_g2	2156	Oryza sativa subsp. indica	OsIBCD014700	NAC	31.85	1e-56
TR12064|c0_g1	2154	Populus trichocarpa	176026	mTERF	62.34	8e-172
TR2032|c0_g1	2154	Oryza sativa subsp. indica	OsIBCD031787	bZIP	55.77	1e-120
TR12202|c2_g2	2152	Micromonas sp. RCC299	61222	C3H	34.47	1e-37
TR1422|c0_g1	2151	Populus trichocarpa	711538	G2-like	52.13	2e-93
TR16950|c0_g1	2151	Vitis vinifera	GSVIVP00006101001	MADS	30.33	4e-32
TR16950|c0_g2	2151	Vitis vinifera	GSVIVP00006101001	MADS	30.03	3e-31
TR20253|c4_g1	2151	Oryza sativa subsp. indica	OsIBCD029578	C3H	41.24	3e-128
TR12601|c0_g1	2150	Vitis vinifera	GSVIVP00024662001	EIL	55.77	0
TR12201|c0_g1	2147	Oryza sativa subsp. indica	OsIBCD020186	CCAAT	40.7	6e-08
TR12022|c6_g1	2146	Populus trichocarpa	647251	C3H	50.62	8e-138
TR19932|c0_g1	2146	Chlorella sp. NC64A	59210	BSD	34.2	4e-27
TR21061|c0_g1	2145	Vitis vinifera	GSVIVP00006101001	MADS	32.28	2e-43
TR376|c4_g1	2144	Populus trichocarpa	588876	WRKY	34.56	2e-65
TR2046|c0_g1	2143	Oryza sativa subsp. japonica	LOC_Os02g55560.1	DBP	31.28	1e-14
TR11319|c1_g2	2140	Oryza sativa subsp. indica	OsIBCD011208	ABI3VP1	32.02	5e-52
TR11866|c1_g2	2139	Sorghum bicolor	4767412	C3H	49.59	1e-29
TR458|c1_g1	2139	Zea mays	GRMZM2G055626_P05	BES1	47.88	3e-134
TR37|c0_g1	2138	Vitis vinifera	GSVIVP00006101001	MADS	36.36	4e-57
TR11470|c0_g2	2135	Oryza sativa subsp. indica	OsIBCD005842	CPP	65.71	2e-24
TR2425|c0_g1	2134	Arabidopsis lyrata	311885	bZIP	34.97	2e-13
TR9993|c0_g1	2129	Populus trichocarpa	780378	Sigma70-like	54.59	0
TR20508|c0_g1	2128	Populus trichocarpa	834945	C2H2	67.88	0
TR10265|c0_g1	2127	Zea mays	AC212823.4_FGP040	MADS	72.73	8e-11
TR5073|c0_g1	2127	Oryza sativa subsp. indica	OsIBCD019557	C3H	37.9	2e-124
TR12303|c0_g1	2124	Vitis vinifera	GSVIVP00034571001	C3H	30.73	1e-16
TR19057|c0_g1	2124	Vitis vinifera	GSVIVP00006101001	MADS	40.07	5e-62
TR13267|c0_g1	2123	Zea mays	GRMZM2G069248_P01	Orphans	49.08	3e-86
TR1522|c0_g1	2122	Carica papaya	evm.TU.supercontig_4.210	C3H	60.74	0
TR11489|c2_g1	2121	Micromonas sp. RCC299	102756	Orphans	39.13	3e-18
TR1295|c3_g1	2121	Populus trichocarpa	723083	C3H	32.65	8e-10
TR13538|c0_g2	2121	Oryza sativa subsp. indica	OsIBCD027236	AP2-EREBP	33.63	2e-48
TR2281|c0_g1	2121	Vitis vinifera	GSVIVP00032140001	Sigma70-like	44.17	5e-130
TR6011|c0_g1	2119	Vitis vinifera	GSVIVP00023645001	mTERF	72.58	0
TR10448|c0_g1	2116	Vitis vinifera	GSVIVP00006101001	MADS	41.75	1e-58
TR8308|c0_g1	2115	Carica papaya	evm.TU.supercontig_46.85	DBP	30.12	8e-18
TR1162|c1_g1	2114	Arabidopsis lyrata	312791	bHLH	33.22	5e-31
TR11678|c0_g1	2114	Micromonas pusilla CCMP1545	26271	TIG	32.46	2e-10
TR19155|c0_g1	2113	Zea mays	GRMZM2G001699_P01	E2F-DP	78.43	2e-20
TR831|c0_g1	2111	Vitis vinifera	GSVIVP00015295001	bZIP	65.37	2e-163
TR18504|c0_g1	2109	Vitis vinifera	GSVIVP00017926001	FHA	30.52	6e-15
TR20930|c0_g1	2109	Galdieria sulphuraria	Gs32070.1	FHA	43.75	7e-09
TR774|c0_g1	2109	Vitis vinifera	GSVIVP00019538001	AP2-EREBP	60.8	7e-143
TR12564|c0_g1	2108	Zea mays	GRMZM2G027807_P01	Tify	30.14	2e-28
TR20275|c13_g1	2107	Oryza sativa subsp. indica	OsIBSD048695	Orphans	33.52	2e-16
TR2928|c0_g1	2107	Populus trichocarpa	760459	ABI3VP1	48.73	2e-56
TR12554|c0_g1	2106	Vitis vinifera	GSVIVP00024511001	C2H2	59.17	7e-151
TR21407|c1_g1	2105	Arabidopsis thaliana	AT5G41410.1	HB	48.76	2e-118
TR21430|c0_g1	2103	Zea mays	GRMZM2G059898_P01	MADS	53.42	3e-17
TR21440|c4_g1	2103	Populus trichocarpa	592219	FHA	42.78	5e-108
TR441|c0_g1	2103	Vitis vinifera	GSVIVP00018103001	NAC	43.39	2e-119
TR13429|c0_g1	2100	Oryza sativa subsp. japonica	LOC_Os06g12360.1	RWP-RK	31.29	3e-100
TR2106|c0_g1	2100	Oryza sativa subsp. indica	OsIBCD014700	NAC	30.05	2e-18
TR173|c0_g1	2098	Oryza sativa subsp. japonica	LOC_Os05g25600.1	HB	31.18	2e-34
TR2415|c0_g1	2097	Galdieria sulphuraria	Gs06330.1	C3H	33.58	4e-12
TR8712|c0_g1	2096	Vitis vinifera	GSVIVP00006101001	MADS	38.8	2e-41
TR1130|c0_g1	2092	Zea mays	GRMZM2G002232_P03	C2C2-GATA	36.18	6e-44
TR11621|c4_g1	2091	Oryza sativa subsp. indica	OsIBCD019557	C3H	40.39	6e-132
TR12500|c0_g1	2091	Vitis vinifera	GSVIVP00006101001	MADS	35.27	2e-39
TR4958|c0_g1	2089	Oryza sativa subsp. indica	OsIBCD014700	NAC	33.58	8e-64
TR17556|c0_g1	2086	Carica papaya	evm.TU.supercontig_346.1	C3H	64.39	2e-173
TR6256|c0_g1	2085	Vitis vinifera	GSVIVP00028330001	TCP	49.21	3e-71
TR12986|c0_g1	2083	Populus trichocarpa	834586	Sigma70-like	59.55	0
TR1206|c0_g3	2082	Oryza sativa subsp. indica	OsIBCD001007	C3H	86.62	0
TR19581|c0_g1	2082	Vitis vinifera	GSVIVP00015666001	bZIP	72.7	2e-146
TR8614|c0_g1	2080	Populus trichocarpa	650862	MYB	77.35	1e-133
TR12175|c0_g1	2079	Oryza sativa subsp. indica	OsIBCD005009	SBP	37.5	5e-26
TR1787|c0_g1	2074	Vitis vinifera	GSVIVP00015787001	NAC	59.62	3e-105
TR8077|c0_g2	2074	Zea mays	GRMZM2G077078_P01	C3H	50.89	1e-50
TR6873|c0_g1	2073	Chlamydomonas reinhardtii	17550	C2H2	45	7e-12
TR18116|c0_g1	2070	Vitis vinifera	GSVIVP00021708001	Trihelix	65.09	0
TR19365|c0_g1	2065	Zea mays	GRMZM2G069248_P01	Orphans	52.56	4e-19
TR11660|c1_g1	2064	Vitis vinifera	GSVIVP00017926001	FHA	41.14	1e-60
TR1997|c0_g1	2063	Selaginella moellendorffii	438363	Trihelix	38.85	3e-62
TR1546|c0_g1	2062	Populus trichocarpa	577658	C2C2-Dof	59.42	0
TR12203|c0_g1	2061	Micromonas sp. RCC299	100424	C3H	49.06	8e-07
TR13989|c0_g1	2061	Vitis vinifera	GSVIVP00023561001	C2H2	59.18	7e-149
TR15345|c0_g1	2061	Vitis vinifera	GSVIVP00031144001	Trihelix	45.51	9e-114
TR10355|c1_g1	2058	Populus trichocarpa	663578	WRKY	67.4	0
TR10566|c0_g1	2057	Arabidopsis lyrata	898397	ABI3VP1	53.97	4e-11
TR21070|c0_g1	2056	Vitis vinifera	GSVIVP00002135001	C3H	67.71	0
TR1220|c0_g1	2055	Zea mays	GRMZM2G002232_P02	C2C2-GATA	73.98	0
TR12357|c0_g1	2054	Populus trichocarpa	723083	C3H	33.33	2e-09
TR10100|c0_g1	2052	Oryza sativa subsp. indica	OsIBCD014700	NAC	35.1	2e-59
TR11270|c1_g5	2051	Vitis vinifera	GSVIVP00006101001	MADS	39.12	2e-46
TR8490|c0_g1	2049	Arabidopsis lyrata	312791	bHLH	34.69	2e-39
TR7055|c0_g1	2048	Vitis vinifera	GSVIVP00021527001	E2F-DP	72.34	0
TR3365|c0_g1	2043	Populus trichocarpa	256979	MYB-related	41.78	4e-48
TR756|c1_g3	2042	Carica papaya	evm.TU.supercontig_26.22	C3H	54.76	4e-07
TR3420|c0_g1	2041	Arabidopsis lyrata	885785	MYB	82.05	6e-140
TR14042|c0_g1	2038	Selaginella moellendorffii	405087	C2C2-Dof	35.1	1e-36
TR20529|c1_g1	2037	Populus trichocarpa	760579	FAR1	34.15	3e-20
TR7878|c0_g2	2035	Vitis vinifera	GSVIVP00006101001	MADS	44.52	4e-67
TR3599|c0_g1	2034	Oryza sativa subsp. indica	OsIBCD001968	LOB	68.36	0
TR13333|c1_g1	2033	Oryza sativa subsp. indica	OsIBSD048959	Orphans	37.5	5e-25
TR12582|c0_g1	2031	Vitis vinifera	GSVIVP00023594001	TUB	78.93	0
TR10746|c0_g3	2029	Vitis vinifera	GSVIVP00011492001	MADS	89.19	1e-62
TR793|c0_g1	2029	Zea mays	GRMZM2G057260_P01	bHLH	36.26	2e-07
TR1298|c0_g1	2025	Populus trichocarpa	711538	G2-like	51.9	7e-96
TR19686|c0_g1	2022	Carica papaya	evm.TU.supercontig_62.150	mTERF	61.1	0
TR20555|c1_g1	2019	Selaginella moellendorffii	440893	bHLH	41.05	5e-13
TR3313|c0_g1	2018	Populus trichocarpa	825048	bZIP	71.83	0
TR7854|c0_g1	2015	Oryza sativa subsp. indica	OsIBCD035553	Orphans	31.96	8e-51
TR12719|c0_g1	2007	Sorghum bicolor	5048453	G2-like	45.93	5e-59
TR21400|c0_g1	2006	Oryza sativa subsp. indica	OsIBSD048695	Orphans	32.35	8e-34
TR11515|c0_g1	2005	Populus trichocarpa	572441	HB	55.83	2e-61
TR20497|c1_g1	2002	Vitis vinifera	GSVIVP00016396001	ARF	74.45	0
TR8782|c0_g1	2002	Selaginella moellendorffii	448939	EIL	37.43	1e-22
TR1114|c0_g1	1998	Arabidopsis lyrata	311286	MYB-related	40.52	3e-37
TR10869|c0_g3	1997	Vitis vinifera	GSVIVP00006101001	MADS	43.43	2e-57
TR19523|c0_g1	1997	Chlorella sp. NC64A	139722	AP2-EREBP	33.33	2e-07
TR9487|c0_g1	1996	Oryza sativa subsp. japonica	LOC_Os06g12360.1	RWP-RK	30.24	5e-78
TR1080|c0_g1	1995	Populus trichocarpa	757162	DBP	32.39	9e-24
TR1657|c0_g1	1995	Vitis vinifera	GSVIVP00006101001	MADS	36.18	6e-46
TR11294|c0_g4	1993	Vitis vinifera	GSVIVP00006101001	MADS	38.41	6e-55
TR11621|c4_g3	1992	Oryza sativa subsp. indica	OsIBCD019557	C3H	40.86	2e-119
TR1411|c0_g1	1992	Arabidopsis lyrata	312791	bHLH	32.02	3e-20
TR10749|c0_g1	1991	Vitis vinifera	GSVIVP00006101001	MADS	41.12	1e-55
TR1757|c1_g1	1989	Oryza sativa subsp. indica	OsIBCD014577	TCP	48.92	2e-111
TR9284|c0_g1	1989	Vitis vinifera	GSVIVP00024945001	GRAS	68.23	2e-168
TR2019|c0_g1	1988	Vitis vinifera	GSVIVP00009247001	Orphans	58.65	2e-64
TR289|c1_g1	1988	Vitis vinifera	GSVIVP00006101001	MADS	43.15	1e-72
TR4372|c0_g1	1986	Carica papaya	evm.TU.supercontig_78.38	NAC	73.68	0
TR10066|c1_g1	1984	Carica papaya	evm.TU.supercontig_10.62	FAR1	30.09	7e-08
TR9534|c0_g1	1984	Carica papaya	evm.TU.supercontig_9.163	TUB	77.53	0
TR20975|c0_g1	1983	Zea mays	GRMZM2G137683_P01	Orphans	39.18	1e-29
TR2828|c0_g1	1981	Vitis vinifera	GSVIVP00006101001	MADS	42.23	4e-58
TR1883|c0_g1	1979	Oryza sativa subsp. indica	OsIBCD005009	SBP	31.89	9e-48
TR10211|c0_g1	1977	Oryza sativa subsp. indica	OsIBCD031787	bZIP	47.27	9e-81
TR4372|c0_g2	1977	Carica papaya	evm.TU.supercontig_78.38	NAC	73.68	0
TR9786|c0_g1	1976	Vitis vinifera	GSVIVP00006101001	MADS	37.54	5e-48
TR6864|c0_g1	1975	Vitis vinifera	GSVIVP00006101001	MADS	31.95	9e-27
TR1317|c0_g1	1974	Arabidopsis lyrata	477508	FHA	46.8	2e-151
TR21318|c0_g1	1972	Carica papaya	evm.TU.supercontig_10.62	FAR1	31.66	3e-13
TR8150|c0_g1	1970	Vitis vinifera	GSVIVP00037279001	E2F-DP	49.1	2e-102
TR1519|c0_g1	1968	Vitis vinifera	GSVIVP00031791001	C2H2	55.17	6e-173
TR20026|c1_g1	1968	Populus trichocarpa	411188	bZIP	46.17	1e-80
TR588|c2_g1	1968	Oryza sativa subsp. indica	OsIBCD025926	C2H2	42.76	6e-28
TR8410|c0_g1	1968	Vitis vinifera	GSVIVP00012167001	HB	63.13	4e-55
TR12635|c1_g1	1967	Oryza sativa subsp. japonica	LOC_Os05g46780.1	FHA	80.23	1e-96
TR10638|c0_g1	1966	Zea mays	GRMZM2G057260_P01	bHLH	35.16	3e-06
TR13203|c0_g1	1964	Carica papaya	evm.TU.supercontig_84.12	GRAS	73.21	0
TR19014|c0_g1	1964	Arabidopsis lyrata	913300	ABI3VP1	59.26	7e-25
TR20613|c1_g1	1964	Populus trichocarpa	766957	FAR1	52.17	3e-167
TR21308|c0_g2	1963	Vitis vinifera	GSVIVP00030332001	AP2-EREBP	50.35	2e-24
TR13260|c0_g1	1959	Vitis vinifera	GSVIVP00006496001	Sigma70-like	66.16	0
TR19716|c0_g2	1959	Carica papaya	evm.TU.supercontig_26.22	C3H	46.18	9e-71
TR14412|c0_g1	1957	Oryza sativa subsp. indica	OsIBCD034029	NAC	36.22	1e-11
TR21073|c0_g1	1956	Oryza sativa subsp. indica	OsIBCD027236	AP2-EREBP	30.21	4e-43
TR12166|c1_g1	1954	Vitis vinifera	GSVIVP00006101001	MADS	45.67	1e-73
TR1499|c0_g1	1953	Oryza sativa subsp. indica	OsIBCD001007	C3H	33.44	2e-35
TR20125|c0_g1	1951	Sorghum bicolor	4997776	DBP	30.79	1e-33
TR2128|c2_g1	1951	Coccomyxa sp. C-169	29405	C3H	40.91	8e-13
TR12319|c0_g1	1949	Carica papaya	evm.TU.supercontig_65.22	MYB-related	61.78	1e-71
TR19358|c1_g1	1949	Oryza sativa subsp. japonica	LOC_Os05g25600.1	HB	30.41	8e-16
TR8826|c0_g1	1949	Vitis vinifera	GSVIVP00021708001	Trihelix	68.67	0
TR10684|c0_g2	1948	Oryza sativa subsp. indica	OsIBCD001007	C3H	75.09	0
TR13186|c0_g1	1948	Populus trichocarpa	274535	WRKY	56.43	1e-156
TR2512|c0_g1	1948	Vitis vinifera	GSVIVP00006101001	MADS	40.93	5e-61
TR2601|c0_g1	1948	Arabidopsis lyrata	900671	AP2-EREBP	52.94	1e-14
TR11624|c0_g1	1946	Ostreococcus tauri	23208	Orphans	40.91	4e-07
TR2568|c0_g1	1943	Carica papaya	evm.TU.supercontig_5.100	Trihelix	50.32	3e-85
TR1056|c0_g1	1942	Vitis vinifera	GSVIVP00025362001	mTERF	44.26	2e-56
TR1205|c0_g1	1938	Oryza sativa subsp. indica	OsIBCD005009	SBP	30.65	4e-45
TR7684|c0_g1	1937	Chlorella sp. NC64A	58151	SBP	31.39	1e-19
TR296|c0_g5	1936	Oryza sativa subsp. indica	OsIBCD005009	SBP	31.99	8e-51
TR9246|c0_g1	1936	Vitis vinifera	GSVIVP00026092001	GRAS	75.62	0
TR20585|c0_g1	1935	Oryza sativa subsp. indica	OsIBCD031787	bZIP	49.86	7e-101
TR21625|c0_g1	1935	Oryza sativa subsp. indica	OsIBCD019907	RWP-RK	36.12	1e-84
TR1875|c0_g1	1934	Sorghum bicolor	4871762	bHLH	51.76	2e-22
TR20700|c0_g1	1932	Populus trichocarpa	796816	C2H2	59.3	7e-158
TR21176|c0_g1	1932	Galdieria sulphuraria	Gs01820.1	C2H2	47.83	1e-12
TR13963|c0_g1	1931	Oryza sativa subsp. indica	OsIBCD001007	C3H	88.64	0
TR1360|c0_g1	1929	Vitis vinifera	GSVIVP00011492001	MADS	63.83	6e-31
TR9474|c0_g2	1929	Oryza sativa subsp. japonica	LOC_Os10g39540.1	DBP	75.79	6e-99
TR5123|c0_g1	1928	Vitis vinifera	GSVIVP00034571001	C3H	38	3e-65
TR13036|c0_g1	1927	Oryza sativa subsp. indica	OsIBCD005009	SBP	37.46	4e-52
TR19638|c0_g1	1927	Arabidopsis lyrata	312791	bHLH	30.08	1e-19
TR12226|c1_g1	1925	Oryza sativa subsp. indica	OsIBCD002365	C3H	47.69	2e-48
TR2090|c1_g1	1923	Oryza sativa subsp. indica	OsIBCD001007	C3H	80.16	0
TR9949|c1_g1	1922	Vitis vinifera	GSVIVP00006101001	MADS	39.38	5e-43
TR2526|c0_g1	1920	Vitis vinifera	GSVIVP00006101001	MADS	30.7	9e-27
TR21243|c0_g1	1919	Populus trichocarpa	665539	Sigma70-like	67.19	0
TR4080|c0_g1	1918	Oryza sativa subsp. indica	OsIBCD033988	NAC	32.76	3e-21
TR827|c0_g1	1917	Zea mays	GRMZM2G125078_P01	HB	40	8e-06
TR19580|c0_g1	1914	Populus trichocarpa	723083	C3H	31.63	5e-09
TR5866|c0_g1	1914	Vitis vinifera	GSVIVP00018812001	HSF	56.73	2e-147
TR20568|c0_g1	1913	Oryza sativa subsp. indica	OsIBCD001007	C3H	30.23	1e-35
TR1738|c0_g1	1912	Carica papaya	evm.TU.supercontig_20.31	FAR1	64.29	0
TR10364|c0_g1	1911	Vitis vinifera	GSVIVP00006101001	MADS	38.61	4e-52
TR21078|c0_g2	1909	Populus trichocarpa	423970	C3H	58.58	8e-134
TR1875|c1_g1	1908	Vitis vinifera	GSVIVP00029636001	mTERF	59.96	0
TR4072|c0_g1	1908	Vitis vinifera	GSVIVP00030657001	C2H2	70.37	0
TR865|c0_g1	1906	Oryza sativa subsp. indica	OsIBCD001007	C3H	36.24	7e-50
TR11124|c0_g1	1905	Arabidopsis lyrata	312791	bHLH	48.08	2e-80
TR1270|c0_g1	1904	Chlorella sp. NC64A	133184	FHA	32.94	3e-74
TR20584|c0_g1	1904	Selaginella moellendorffii	75886	C3H	30.77	5e-06
TR15133|c0_g1	1903	Zea mays	GRMZM2G125078_P01	HB	52.94	1e-06
TR2353|c0_g1	1900	Vitis vinifera	GSVIVP00006101001	MADS	37.08	4e-53
TR13896|c0_g1	1899	Coccomyxa sp. C-169	29405	C3H	45.45	2e-13
TR2105|c0_g1	1898	Zea mays	GRMZM2G064728_P01	C3H	58.16	2e-16
TR12075|c0_g1	1896	Chlamydomonas reinhardtii	142718	FHA	31.71	8e-08
TR3033|c0_g1	1896	Galdieria sulphuraria	Gs01820.1	C2H2	46.25	6e-13
TR8516|c0_g1	1895	Populus trichocarpa	820484	MADS	60.39	2e-143
TR2093|c1_g1	1894	Populus trichocarpa	558938	bHLH	49.52	2e-99
TR11764|c1_g3	1889	Oryza sativa subsp. japonica	LOC_Os03g61110.1	C3H	45.21	3e-11
TR1772|c0_g1	1888	Vitis vinifera	GSVIVP00006101001	MADS	39.37	5e-55
TR10981|c0_g1	1886	Vitis vinifera	GSVIVP00017926001	FHA	41.42	4e-63
TR20364|c1_g1	1884	Vitis vinifera	GSVIVP00015636001	Orphans	64.63	1e-28
TR20479|c0_g1	1884	Populus trichocarpa	572918	bHLH	44.44	3e-113
TR2366|c8_g1	1883	Oryza sativa subsp. indica	OsIBSD047541	Sigma70-like	33.52	6e-35
TR10147|c0_g2	1882	Vitis vinifera	GSVIVP00017926001	FHA	42.36	2e-49
TR14570|c0_g1	1877	Physcomitrella patens	103974	Orphans	36.02	1e-45
TR8937|c0_g1	1874	Micromonas sp. RCC299	61106	C2H2	46.88	1e-10
TR20761|c0_g1	1872	Populus trichocarpa	564570	C2C2-CO-like	39.42	3e-85
TR11258|c0_g1	1869	Populus trichocarpa	588876	WRKY	33.85	2e-67
TR11576|c3_g1	1869	Populus trichocarpa	555506	ABI3VP1	53.1	0
TR12955|c0_g1	1869	Oryza sativa subsp. indica	OsIBCD033988	NAC	33.75	2e-17
TR1099|c0_g1	1866	Vitis vinifera	GSVIVP00015666001	bZIP	54.31	4e-84
TR17686|c0_g1	1864	Populus trichocarpa	757162	DBP	30.9	1e-18
TR21133|c0_g1	1864	Sorghum bicolor	4760333	C3H	30.53	2e-18
TR1193|c0_g1	1863	Vitis vinifera	GSVIVP00030572001	Tify	47.27	3e-86
TR2627|c0_g1	1863	Selaginella moellendorffii	405772	C2H2	34.88	4e-30
TR7649|c0_g1	1861	Oryza sativa subsp. indica	OsIBSD048064	Orphans	30.43	3e-29
TR9744|c0_g1	1861	Carica papaya	evm.TU.supercontig_5.100	Trihelix	69.81	2e-60
TR21267|c0_g1	1860	Oryza sativa subsp. indica	OsIBSD048064	Orphans	33.13	3e-39
TR14838|c0_g1	1857	Arabidopsis lyrata	485498	DBP	39.46	7e-47
TR8337|c0_g1	1855	Carica papaya	evm.TU.supercontig_26.22	C3H	49.85	3e-89
TR13847|c0_g1	1853	Vitis vinifera	GSVIVP00034571001	C3H	31.28	4e-18
TR10147|c0_g1	1852	Vitis vinifera	GSVIVP00017926001	FHA	42.79	7e-51
TR2061|c0_g1	1852	Chlorella sp. NC64A	59210	BSD	34.03	3e-32
TR13094|c0_g1	1851	Vitis vinifera	GSVIVP00006101001	MADS	44.32	3e-60
TR21220|c1_g1	1851	Oryza sativa subsp. indica	OsIBCD031787	bZIP	53.93	7e-105
TR21461|c2_g1	1851	Carica papaya	evm.TU.supercontig_130.38	TAZ	31.77	4e-21
TR8268|c0_g1	1851	Oryza sativa subsp. indica	OsIBCD014700	NAC	31.76	5e-37
TR8805|c0_g1	1851	Vitis vinifera	GSVIVP00017926001	FHA	52.92	2e-89
TR1935|c0_g1	1850	Zea mays	GRMZM2G055626_P05	BES1	38.58	2e-88
TR8816|c0_g1	1850	Vitis vinifera	GSVIVP00025362001	mTERF	30.6	9e-12
TR21767|c1_g1	1849	Vitis vinifera	GSVIVP00011492001	MADS	67.78	7e-34
TR12462|c0_g1	1848	Carica papaya	evm.TU.supercontig_130.3	mTERF	41.3	4e-86
TR3167|c3_g1	1848	Oryza sativa subsp. indica	OsIBCD014700	NAC	30.82	4e-12
TR8299|c0_g1	1848	Vitis vinifera	GSVIVP00023519001	C3H	35.71	3e-07
TR20778|c0_g1	1847	Vitis vinifera	GSVIVP00025362001	mTERF	40	7e-47
TR20221|c0_g1	1845	Vitis vinifera	GSVIVP00006101001	MADS	34.27	2e-51
TR1121|c0_g1	1844	Zea mays	GRMZM2G088440_P01	TCP	45.59	3e-11
TR20556|c0_g1	1844	Populus trichocarpa	571281	C2C2-Dof	48.91	9e-130
TR8077|c0_g3	1842	Zea mays	GRMZM2G077078_P01	C3H	50.89	6e-51
TR1381|c0_g1	1841	Carica papaya	evm.TU.supercontig_1.102	WRKY	64	2e-56
TR20511|c0_g1	1841	Oryza sativa subsp. indica	OsIBCD001007	C3H	32.3	8e-40
TR3725|c0_g1	1841	Arabidopsis thaliana	AT1G64100.2	NAC	31.32	1e-73
TR11938|c0_g1	1839	Arabidopsis thaliana	AT1G64100.2	NAC	30.81	5e-54
TR1010|c0_g1	1838	Oryza sativa subsp. indica	OsIBCD014700	NAC	30.15	1e-20
TR13289|c0_g1	1838	Populus trichocarpa	559606	C2H2	48.92	2e-113
TR20922|c0_g1	1838	Zea mays	GRMZM2G125078_P01	HB	57.58	5e-08
TR4250|c0_g1	1837	Sorghum bicolor	4871762	bHLH	37.57	8e-29
TR13827|c0_g1	1836	Vitis vinifera	GSVIVP00003102001	C3H	34.52	9e-07
TR10361|c0_g1	1835	Galdieria sulphuraria	Gs06330.1	C3H	30.09	2e-08
TR13950|c0_g1	1835	Populus trichocarpa	418789	MYB-related	59.63	2e-80
TR12083|c3_g1	1834	Populus trichocarpa	822568	C2C2-GATA	43.48	3e-54
TR13242|c0_g1	1832	Oryza sativa subsp. indica	OsIBCD028981	NAC	77.01	6e-157
TR8508|c0_g1	1832	Vitis vinifera	GSVIVP00030573001	C2H2	61.36	0
TR2909|c0_g1	1831	Arabidopsis lyrata	323835	GRF	57.74	6e-54
TR13143|c0_g3	1829	Vitis vinifera	GSVIVP00006101001	MADS	39.33	2e-58
TR19206|c0_g1	1828	Populus trichocarpa	597074	HSF	53.67	3e-136
TR19206|c0_g2	1828	Populus trichocarpa	597074	HSF	53.67	8e-136
TR19206|c0_g3	1828	Populus trichocarpa	597074	HSF	53.67	9e-136
TR1888|c0_g1	1822	Carica papaya	evm.TU.supercontig_75.82	GRAS	73.47	0
TR10557|c0_g1	1820	Oryza sativa subsp. indica	OsIBSD048064	Orphans	32.48	8e-43
TR11269|c4_g11	1820	Vitis vinifera	GSVIVP00006101001	MADS	35.76	2e-37
TR168|c0_g1	1820	Carica papaya	evm.TU.supercontig_5.47	bZIP	38.14	5e-50
TR11751|c0_g1	1819	Ostreococcus lucimarinus	13808	TIG	32.79	4e-06
TR210|c0_g1	1815	Sorghum bicolor	4986598	WRKY	49.06	1e-08
TR5049|c0_g2	1815	Carica papaya	evm.TU.supercontig_245.11	mTERF	33.48	7e-33
TR8108|c3_g1	1814	Populus trichocarpa	794412	Orphans	33.33	2e-17
TR7810|c0_g1	1813	Vitis vinifera	GSVIVP00025362001	mTERF	51.81	2e-18
TR1131|c2_g1	1812	Vitis vinifera	GSVIVP00006101001	MADS	39.67	1e-58
TR10479|c0_g1	1810	Carica papaya	evm.TU.supercontig_20.31	FAR1	31.84	8e-20
TR16488|c0_g1	1810	Oryza sativa subsp. indica	OsIBCD001007	C3H	32.52	2e-43
TR12578|c0_g1	1809	Carica papaya	evm.TU.supercontig_64.14	ABI3VP1	43.57	1e-30
TR20575|c1_g1	1809	Carica papaya	evm.TU.supercontig_94.68	C3H	42.75	3e-18
TR8789|c1_g1	1809	Populus trichocarpa	803082	bZIP	62.67	5e-107
TR14360|c0_g1	1804	Arabidopsis lyrata	312791	bHLH	38.97	4e-82
TR2917|c0_g1	1803	Arabidopsis lyrata	907730	mTERF	39.32	8e-10
TR10150|c0_g1	1799	Populus trichocarpa	561021	CCAAT	46.71	6e-47
TR21787|c2_g17	1798	Vitis vinifera	GSVIVP00025362001	mTERF	47.06	2e-16
TR19127|c42_g1	1796	Populus trichocarpa	582869	Orphans	39.73	1e-09
TR6814|c0_g1	1796	Vitis vinifera	GSVIVP00017953001	SBP	51.35	1e-106
TR9325|c1_g1	1796	Populus trichocarpa	801331	TUB	89.1	0
TR9782|c0_g1	1794	Carica papaya	evm.TU.supercontig_171.42	mTERF	71.22	0
TR12379|c0_g1	1792	Populus trichocarpa	759175	Orphans	46.85	7e-27
TR7211|c0_g1	1792	Zea mays	GRMZM2G147623_P02	C3H	30.3	2e-19
TR9262|c0_g1	1792	Micromonas sp. RCC299	61106	C2H2	57.14	6e-14
TR3269|c0_g1	1789	Vitis vinifera	GSVIVP00018643001	G2-like	59.78	6e-96
TR14149|c0_g1	1787	Coccomyxa sp. C-169	82291	Orphans	46.73	9e-29
TR21736|c2_g2	1785	Zea mays	GRMZM2G055626_P05	BES1	50.22	8e-144
TR8311|c0_g2	1785	Oryza sativa subsp. indica	OsIBCD034302	bZIP	42.12	3e-65
TR20867|c0_g2	1780	Arabidopsis lyrata	322019	MYB-related	39.85	3e-73
TR1900|c0_g1	1779	Vitis vinifera	GSVIVP00018680001	VOZ	53.37	5e-154
TR289|c1_g2	1779	Vitis vinifera	GSVIVP00006101001	MADS	44.48	1e-76
TR4902|c0_g1	1779	Vitis vinifera	GSVIVP00006101001	MADS	43.23	1e-61
TR9841|c0_g1	1778	Populus trichocarpa	577294	C2C2-GATA	50	3e-69
TR19024|c0_g1	1776	Vitis vinifera	GSVIVP00023519001	C3H	35	4e-07
TR11898|c2_g1	1775	Vitis vinifera	GSVIVP00006101001	MADS	48.25	4e-55
TR2567|c0_g2	1775	Vitis vinifera	GSVIVP00016568001	mTERF	84.53	0
TR6789|c0_g1	1775	Oryza sativa subsp. indica	OsIBSD047119	Orphans	31.25	2e-14
TR19233|c1_g1	1773	Populus trichocarpa	582869	Orphans	33.12	3e-17
TR21392|c0_g1	1773	Zea mays	GRMZM2G022717_P01	GRAS	61.05	3e-63
TR2315|c2_g1	1773	Vitis vinifera	GSVIVP00015636001	Orphans	65.12	1e-10
TR843|c0_g1	1773	Vitis vinifera	GSVIVP00013690001	GRAS	72.65	5e-36
TR21453|c0_g1	1772	Zea mays	GRMZM2G069248_P01	Orphans	41.84	2e-07
TR1164|c0_g1	1771	Carica papaya	evm.TU.supercontig_123.57	C2C2-CO-like	47.01	3e-135
TR148|c0_g1	1771	Vitis vinifera	GSVIVP00006101001	MADS	41.36	2e-61
TR13582|c0_g1	1768	Carica papaya	evm.TU.supercontig_26.22	C3H	42.47	8e-92
TR8876|c0_g1	1768	Arabidopsis lyrata	329122	C3H	45.69	2e-66
TR2278|c0_g1	1767	Vitis vinifera	GSVIVP00030338001	C2C2-CO-like	59.72	2e-157
TR12602|c0_g1	1766	Vitis vinifera	GSVIVP00007811001	GRAS	78.23	0
TR14463|c0_g1	1766	Micromonas sp. RCC299	63531	C2H2	36.94	2e-83
TR6601|c0_g1	1765	Micromonas sp. RCC299	61106	C2H2	32.33	3e-11
TR19861|c0_g2	1762	Populus trichocarpa	245916	mTERF	41.87	1e-83
TR10922|c1_g1	1761	Vitis vinifera	GSVIVP00024601001	CCAAT	46	3e-71
TR19379|c0_g1	1761	Vitis vinifera	GSVIVP00015636001	Orphans	53.33	9e-09
TR9078|c1_g1	1761	Vitis vinifera	GSVIVP00006101001	MADS	36.06	2e-59
TR7236|c0_g2	1757	Sorghum bicolor	4770553	C3H	66.03	5e-169
TR12310|c0_g1	1756	Vitis vinifera	GSVIVP00019092001	AP2-EREBP	41.96	9e-23
TR21049|c0_g1	1755	Arabidopsis lyrata	312791	bHLH	35.49	2e-44
TR21588|c1_g1	1755	Zea mays	GRMZM2G057609_P01	CSD	69.23	4e-26
TR2979|c0_g1	1755	Oryza sativa subsp. indica	OsIBSD048199	Orphans	31.85	3e-42
TR8717|c0_g1	1755	Chlamydomonas reinhardtii	417182	C3H	42.86	7e-12
TR1947|c0_g2	1754	Vitis vinifera	GSVIVP00019092001	AP2-EREBP	40	2e-19
TR20996|c0_g1	1754	Oryza sativa subsp. indica	OsIBCD005009	SBP	34.04	2e-45
TR9378|c0_g2	1754	Oryza sativa subsp. japonica	LOC_Os05g03040.1	AP2-EREBP	84.78	2e-96
TR20371|c0_g1	1752	Cyanidioschyzon merolae	CMO059C	C2H2	49.3	1e-14
TR1956|c0_g1	1751	Oryza sativa subsp. indica	OsIBCD005009	SBP	31.47	1e-43
TR9039|c0_g1	1751	Carica papaya	evm.TU.supercontig_130.38	TAZ	34.94	6e-27
TR2540|c3_g1	1750	Populus trichocarpa	760459	ABI3VP1	44.63	2e-56
TR10289|c0_g1	1749	Physcomitrella patens	160509	C2C2-Dof	34.74	1e-09
TR12489|c0_g1	1749	Vitis vinifera	GSVIVP00006101001	MADS	36.88	8e-53
TR2819|c0_g1	1749	Vitis vinifera	GSVIVP00024168001	C3H	88.24	0
TR3325|c0_g1	1748	Selaginella moellendorffii	440893	bHLH	41.94	4e-11
TR12581|c0_g1	1747	Populus trichocarpa	826609	PLATZ	89.19	1e-92
TR2458|c0_g1	1747	Carica papaya	evm.TU.supercontig_130.38	TAZ	33.18	3e-24
TR8339|c0_g1	1747	Vitis vinifera	GSVIVP00019332001	DBP	73.96	0
TR1975|c0_g1	1746	Vitis vinifera	GSVIVP00017926001	FHA	37.12	1e-37
TR2639|c0_g1	1746	Vitis vinifera	GSVIVP00034571001	C3H	36.18	1e-56
[truncated: 2,624 more rows]
