# Supplementary material for: Understanding the molecular mechanisms underlying the effects of light intensity on flavonoid production by RNA-seq analysis in Epimedium pseudowushanense B.L.Guo
Source: PLoS One. 2017 Aug 7;12(8):e0182348. doi: 10.1371/journal.pone.0182348 (PMC5546586; doi:10.1371/journal.pone.0182348)
Supplement: S12 Table — (XLSX) [file pone.0182348.s012.xlsx]

## Sheet: Sheet1
Table S12 Distributation of identified transcription factors in families
Family name	Unigene count
FAR1	570
C3H	398
WRKY	349
bHLH	319
MADS	287
NAC	260
Orphans	256
MYB-related	249
C2H2	197
HB	139
mTERF	139
ABI3VP1	122
FHA	111
AP2-EREBP	104
RWP-RK	99
MYB	99
bZIP	89
DBP	73
G2-like	69
Tify	68
CCAAT	60
Trihelix	59
SBP	43
C2C2-GATA	40
GRAS	39
C2C2-Dof	34
TCP	27
TAZ	27
CSD	22
CAMTA	20
HSF	17
BSD	17
Sigma70-like	16
ARF	16
GRF	15
EIL	14
CPP	13
TIG	13
LOB	13
OFP	13
BES1	13
C2C2-CO-like	11
E2F-DP	9
zf-HD	8
C2C2-YABBY	7
PBF-2-like	7
ARR-B	6
NOZZLE	6
GeBP	6
LIM	6
BBR/BPC	5
TUB	5
Alfin-like	4
PLATZ	4
ULT	2
S1Fa-like	2
HRT	2
VOZ	2
SRS	1
