# Supplementary material for: Understanding the molecular mechanisms underlying the effects of light intensity on flavonoid production by RNA-seq analysis in Epimedium pseudowushanense B.L.Guo
Source: PLoS One. 2017 Aug 7;12(8):e0182348. doi: 10.1371/journal.pone.0182348 (PMC5546586; doi:10.1371/journal.pone.0182348)
Supplement: S13 Table — (XLSX) [file pone.0182348.s013.xlsx]

## Sheet: table S12
Table S13 Counts of differentially expressed transcriptional factors between groups L vs H, L vs M and M vs H.
	Transcription factor family	No of unigene sequence	No. of significanlty up-regulated genes	No of significantly down-regulated genes
L vs H	FAR1	570	13	39
	C3H	398	9	6
	WRKY	349	12	16
	bHLH	319	15	3
	MADS	287	14	10
	NAC	260	3	2
	Orphans	256	3	4
	MYB-related	249	14	10
	C2H2	197	7	5
	HB	139	0	5
	mTERF	139	7	2
	ABI3VP1	122	1	4
	FHA	111	3	1
	AP2-EREBP	104	1	1
	RWP-RK	99	1	0
	MYB	99	6	4
	bZIP	89	1	0
	DBP	73	1	4
	G2-like	69	1	3
	Tify	68	4	2
	CCAAT	60	2	3
	Trihelix	59	0	0
	SBP	43	3	2
	C2C2-GATA	40	3	0
	GRAS	39	1	2
	C2C2-Dof	34	1	4
	TCP	27	0	0
	TAZ	27	0	0
	CSD	22	1	1
	CAMTA	20	1	0
	HSF	17	0	1
	BSD	17	1	0
	Sigma70-like	16	1	0
	ARF	16	0	1
	GRF	15	0	0
	EIL	14	0	1
	CPP	13	1	0
	TIG	13	0	0
	LOB	13	0	0
	OFP	13	0	0
	BES1	13	1	1
	C2C2-CO-like	11	0	1
	E2F-DP	9	0	0
	zf-HD	8	0	0
	C2C2-YABBY	7	0	0
	PBF-2-like	7	0	0
	ARR-B	6	0	0
	NOZZLE	6	0	0
	GeBP	6	0	0
	LIM	6	0	0
	BBR/BPC	5	0	0
	TUB	5	0	0
	Alfin-like	4	0	0
	PLATZ	4	0	1
	ULT	2	0	0
	S1Fa-like	2	0	0
	HRT	2	0	0
	VOZ	2	0	0
	SRS	1	0	0
L vs M	FAR1	570	19	28
	C3H	398	9	17
	WRKY	349	10	23
	bHLH	319	9	10
	MADS	287	4	19
	NAC	260	9	4
	Orphans	256	38	7
	MYB-related	249	12	23
	C2H2	197	7	6
	HB	139	3	6
	mTERF	139	6	1
	ABI3VP1	122	1	2
	FHA	111	3	0
	AP2-EREBP	104	1	11
	RWP-RK	99	1	1
	MYB	99	7	8
	bZIP	89	0	4
	DBP	73	0	11
	G2-like	69	1	2
	Tify	68	4	2
	CCAAT	60	0	4
	Trihelix	59	2	1
	SBP	43	5	5
	C2C2-GATA	40	2	3
	GRAS	39	0	1
	C2C2-Dof	34	2	2
	TCP	27	0	4
	TAZ	27	0	0
	CSD	22	2	1
	CAMTA	20	0	0
	HSF	17	1	0
	BSD	17	0	0
	Sigma70-like	16	0	2
	ARF	16	0	2
	GRF	15	0	1
	EIL	14	0	2
	CPP	13	1	0
	TIG	13	0	1
	LOB	13	1	0
	OFP	13	1	1
	BES1	13	1	0
	C2C2-CO-like	11	0	2
	E2F-DP	9	0	0
	zf-HD	8	0	0
	C2C2-YABBY	7	0	1
	PBF-2-like	7	0	0
	ARR-B	6	0	0
	NOZZLE	6	0	0
	GeBP	6	0	0
	LIM	6	0	1
	BBR/BPC	5	0	0
	TUB	5	0	0
	Alfin-like	4	0	0
	PLATZ	4	0	1
	ULT	2	0	0
	S1Fa-like	2	0	0
	HRT	2	0	0
	VOZ	2	0	0
	SRS	1	0	0
M vs H	FAR1	570	44	61
	C3H	398	13	12
	WRKY	349	33	17
	bHLH	319	22	15
	MADS	287	36	13
	NAC	260	7	6
	Orphans	256	12	22
	MYB-related	249	27	16
	C2H2	197	8	5
	HB	139	4	6
	mTERF	139	6	8
	ABI3VP1	122	2	3
	FHA	111	3	4
	AP2-EREBP	104	16	1
	RWP-RK	99	2	1
	MYB	99	11	5
	bZIP	89	11	0
	DBP	73	9	1
	G2-like	69	4	2
	Tify	68	2	3
	CCAAT	60	5	2
	Trihelix	59	0	0
	SBP	43	7	5
	C2C2-GATA	40	7	1
	GRAS	39	2	1
	C2C2-Dof	34	4	4
	TCP	27	4	0
	TAZ	27	0	1
	CSD	22	1	2
	CAMTA	20	1	2
	HSF	17	0	2
	BSD	17	0	0
	Sigma70-like	16	1	1
	ARF	16	1	0
	GRF	15	1	1
	EIL	14	1	2
	CPP	13	0	0
	TIG	13	0	0
	LOB	13	0	0
	OFP	13	0	0
	BES1	13	2	1
	C2C2-CO-like	11	0	1
	E2F-DP	9	0	0
	zf-HD	8	0	0
	C2C2-YABBY	7	2	0
	PBF-2-like	7	0	0
	ARR-B	6	0	0
	NOZZLE	6	0	0
	GeBP	6	0	0
	LIM	6	1	0
	BBR/BPC	5	0	0
	TUB	5	0	0
	Alfin-like	4	0	0
	PLATZ	4	1	2
	ULT	2	0	0
	S1Fa-like	2	0	0
	HRT	2	0	0
	VOZ	2	0	0
	SRS	1	0	0
