# Supplementary material for: Understanding the molecular mechanisms underlying the effects of light intensity on flavonoid production by RNA-seq analysis in Epimedium pseudowushanense B.L.Guo
Source: PLoS One. 2017 Aug 7;12(8):e0182348. doi: 10.1371/journal.pone.0182348 (PMC5546586; doi:10.1371/journal.pone.0182348)
Supplement: S14 Table — (XLSX) [file pone.0182348.s014.xlsx]

## Sheet: Sheet1
Gene name	Unigene_id	Expression levels (FPKM)			Correlation Coefficient
		L	M	H
eppscop1-1	TR1754|c0_g1	9.59778	7.72337	1.13348	-0.997369
eppscop1-2	TR19165|c0_g1	18.9152	16.8163	12.0339	-0.999852
eppscop1-3	TR20894|c0_g1	40.021	31.0922	10.6062	-0.999879
eppspif-1	TR20022|c0_g1	12.6592	12.8269	10.318	-0.941151
eppsHY5-1	TR12485|c0_g1	39.3767	29.5628	10.2529	-0.998619
eppsSPA-1	TR21222|c0_g1	16.5014	16.9322	8.28106	-0.946315
eppsDET-1	TR6267|c0_g1	17.2071	18.0962	12.7826	-0.903984
eppsphy-1	TR10898|c0_g1	9.94115	8.67035	7.61136	-0.957934
eppsphy-2	TR10898|c0_g1	9.94115	8.67035	7.61136	-0.957934
eppsphy-3	TR11604|c1_g2	11.3852	8.42565	5.73368	-0.964838
eppscry-1	TR3948|c0_g2	9.21285	10.5086	11.7639	0.969456
eppscry-2	TR6437|c0_g1	4.93081	7.73891	29.9182	0.983447
eppscry-3	TR6437|c1_g1	1.11646	2.67855	14.1291	0.98476
Total flavonoid contentsa (mg/g)		19.886	53.798	137.1
