# Supplementary material for: Understanding the molecular mechanisms underlying the effects of light intensity on flavonoid production by RNA-seq analysis in Epimedium pseudowushanense B.L.Guo
Source: PLoS One. 2017 Aug 7;12(8):e0182348. doi: 10.1371/journal.pone.0182348 (PMC5546586; doi:10.1371/journal.pone.0182348)
Supplement: S1 File — (FASTA) [file pone.0182348.s034.fasta]

>TR10000|c0_g1 TR10000|c0_g1_i1 len=2592 path=[5670:0-335 5671:336-359 5747:360-657 5755:658-902 5722:903-926 5757:927-1346 5693:1347-1370 5759:1371-1387 5750:1388-1394 5745:1395-1411 5739:1412-1555 5712:1556-1579 5744:1580-1771 5685:1772-1795 5756:1796-2187 5743:2188-2262 5737:2263-2286 5753:2287-2297 5748:2298-2364 5736:2365-2401 5680:2402-2591] [-1, 5670, 5671, 5747, 5755, 5722, 5757, 5693, 5759, 5750, 5745, 5739, 5712, 5744, 5685, 5756, 5743, 5737, 5753, 5748, 5736, 5680, -2]
GGTGGTATTATTCAATTTTCAGGATACAAAATAATGAAATATGGATATACAACATCAAGC
TAGATCACAAACAAGGAGATACTTTATTTAGTGTTCTATCTACAACAAATTTATTTCTTT
CAACAACACATGGAGAAAATAGCATTACACAGAACACGTACCTCAAGAAATATATGAGCA
GAAACTAAGTTACAAAACCCTCCATAGCTAGACCAGGGTGGCAGAGAGACCATCAAGTGT
CAGCCCCTAGCTACTGTCTGGTATGCATATTCAACCTCATCTGATCGTACATAGAGTAAT
GATCCTGATCCCTAGCAGGCATCTCCAATGTAGCTCTTGGATAGACTCCCTTAAGCCGGT
CATTAGTGACCATTCTTGGCATCAATTCAAGATATGAAGGGTACATATATCTACTCGAGT
CAGGTAAACCCATTCCAGTATTAACATATGGATCAATTGGTAGCCTCTTAATGGAAGTCC
CCGACAGAATATCCAAATTACGACCATTGGCATATCGATCACCAGCAGAAACCTCAACTT
CATAACTGGTATTGTATCTTGTCATACTTGAGCTGGGTGTGGTGTAAGGTCCATTTGACC
TTGGTGTAGTAGAAGCATCTTGAAAGTGAGAGTTACTTGGCACTCTAAATAGCCCACCAT
ATCCAGAAGGAATCTCCATGGATTCCCCAGGTATAGCAGCTCGAACAGGAGCCTCATTTG
CTCTCAATAACAGTGTTCCCTGAGCAGATGGAGGCAATCTGCTTAGTCCATTTGTCAGTG
ATAACTTAGCACGCTGTAGAGCTTCCAATACACCCTCCAAGCCATTGGAAGTTTCATGAT
GTCTTGCTACTCGGCGTTCATCCCTTGACGACTCACCTTTGTAAACACTCCCACTTACTT
TAGGTGATGAAAATGTCTTTCCTGCCTGATGCTCAGACGACCCACGTGACTGTGAACAAA
ATGAACTGTTCTCAGACCACCCTTGCCCCAGGTTCCCATTTGATTTTCTTTCCAGGCTTT
CTTGGTCTGGAAATGAAAACTCAGCGCACCCAATTTCTGATTCATTCACCACTAAGTTAC
TGCATTGTTGCTCTTGCGAGCATCCATTTTCAATATGCTGAGGCAGGGATCTTTTCGGAA
GAGATTTCCTAATTACCTCTGCACTGTGTTGAACGTCTTTCACTCCAGACTTATCTCCTT
GGCCATGACAAGTGGTATGAACAGTTTCTGCAGATTCGTCCTTGACCTCATCTCTTTCTT
CCGTGATATCTGACCGGTTCCCAACTTCATATGAATCCGGAGAACTATTATTGTCTCTGA
ACTTCTCTTCCCATTCCTTCTGATCATGTTCCTCGTCCTCATATCGACATACGAGCTGAG
CCTTGTGCGCAAGTGCTTGCTCCATTTCCCCATCTTTATCACACCCATTGCAGAAGTTTC
CATCTTTGTCTTCTTTTCTGAGAATTTTCGGTGACTGCTTGGCCATACCCACACTTGAAA
GATTTGCATTTTCATATTTACAATCGTTGGCCAAGTTCTCAGATGCTTCTCCAGAGCAAT
TGGAAGTATTTCCAGAAATGGTAGCTGCACCATTTTCTCGGCCATTGGAGAGGACAGAGT
CATTATTTAACTCAAGTGCTTCTGATCTCATGTCTTTGTGATTTGTAAAGCGGCGTGATT
TTACATGTTTCCTGGGAGACCTACCATTAGAGACCTCCCTCCTAGCTTGATCGACTCGAG
TTTTCCTTTCAACAGATATGGGACTATCAGTGGGGCTTTCTGAAGATAAGCTTCGACTAT
TTGTGCGAGAAGCTCCCAGCTCCATACCTGACAGATCATCAATTTCGCTTGTTACTTGTC
TTGGGACTCCCATACCCTCCTCGTTTCTACAACAATCGTCTTCTTTTAATTCACTAAGCA
CCCCATCCTGGTCAGAACCCGACTCATAAGCCTCGGAAAAGTCATTTCCCTTGTTCTCCA
AAATTGCTAGAACTCCAGATGTAGCCTTCTCAGCTTTCTTTCTTTGGAGATTCACAATTC
TTAATTGTTCCTCCAGTTCCTTAACCCTTTTAGCCAAGTCATCAGCTTCTTGTCTTGCAA
TTTTTGAGATGACTCTTTCTGCCGACAACCGATCACGGAGAGATTTTATAGTCATTGCAG
GTGACTCCTCCATAACAAACTTTTGACTGAAATTTGAGAACGTTTGAGAGAAGGATGCAC
GTAGGATGAGAGTACGACTATGTTGAGATGAGCAACCAAGGTGAGATGGTCCTTTCTTGA
AACTTGCTTTTTCTAGTCTCGGTTTAGTGTTTACTCCATGATCCGATCCAGTCAGAGCGA
TTAGCTTCTGCTACATTGAGATTCAAGAATTCAAAGTAGAAACACGGAATTTGACTGAAG
GAAGTGAAAATTGCATAGAAATAGGACTTTTTTAGCTAAGTCAGAAGAAGAACGGGTACT
GGTCTACTGGATATAGGATGGATGACGAAGCTTTTGCGTCTAAGAGACGAGAAGGGGAAA
GGAGAAAGAGAAGGAGGAGACGGGAAGAGGGGGGAGTTCGATTTTGGTTTGGTTTAGTCG
CGTCAATGGTAC
>TR10001|c0_g1 TR10001|c0_g1_i1 len=1469 path=[3522:0-152 3523:153-176 3602:177-282 3598:283-307 3604:308-355 3601:356-379 3597:380-445 3580:446-469 3588:470-790 3528:791-814 3579:815-909 3567:910-933 3587:934-1069 3544:1070-1093 3596:1094-1135 3605:1136-1159 3603:1160-1207 3595:1208-1252 3585:1253-1263 3576:1264-1287 3593:1288-1312 3552:1313-1335 3583:1336-1446 3509:1447-1468] [-1, 3522, 3523, 3602, 3598, 3604, 3601, 3597, 3580, 3588, 3528, 3579, 3567, 3587, 3544, 3596, 3605, 3603, 3595, 3585, 3576, 3593, 3552, 3583, 3509, -2]
ATGGATATTATAACTGCAGATGTCACCCTAGCACATTTACTTTTCTAACTTTCCCCTCGT
TGTTTTACACTGAAAGCTATATATTATTTACTCTAGTTCACTATTCCTAGTAATTTTGAT
CTCGTGTAGAACTTACAACAGACTGTTACCTTGCGTGGTAGTTACAATCTTGCCGCTCCA
TCTTCTGAAGCACCTAACACAGACATGTTAAGAAGCCGGAGGGCCGCCGGTCTAGTAAAC
TTCCTCGCAAAGAGAAAACAATGCGACGGTTGACCTTTGCTAGTGCACCATTCTCTTCTA
TACTCGGTCTCGTAATATACATTATCTATGTCCTTTATTGACTGGATTAGCATAGGCGTA
GCGTCGGACAATGTATAAGAAACAGGATGCCACCCACGCCTTTGATGATCTTGTGAGGCA
GAAAGATCCCAAGAAGTATGAATCAGTGTTCTTCGAGTGATTTCCTCTTCAAGCCCTTCT
CGTGCCAATAAGGTCTGCACATAATGTTCATCTGGTATACAATTGTGCTCCTTGGATCCA
TCTGCAGGAAGAGGACGTTCCCGCCAAAATTCAGGAAGTGATTTCCTCCTGCAGTGCTGC
TGAAACACTAGGAAAACTGCATCATCTTTCAATACAATCTGAGCATGTTTCCTGGTCAAA
ACAACCCACTGCGATCCTTTCCTCCAATTATGAACAGGGATCGTAGGATGCATTTTGGGA
TTGTAGCGACCCTCTTTCGTATCAGCAAAGCTGTCCACAAAACTAGTCGAGGCTGACATG
ATATACTCATAGGTGTAGGTGAAGTTATACAGAGGTATGCAACTATCAGATAAAAACACA
AATCTCTCATTAGAAGAATCTTTGAGTGCATTTTTTAGTAAAACACGCTCTGCTTGAATC
ATAGTTGCTTGTCCCCAATCTACCTGTACGCTATCATTAATCTGACGGTTATAAAAGTAA
GCAGATCTTGTGGTTGCTTTGTTGAATAGAAATCCAGGCCTCGAATGAATATGAATTGAA
AATCTGTACTCATTATCTCCCCTGAAGAAAGCATCCCAAACCACATCCAAAGGAAGTCGA
TTCCGTGCTATGAAGAGAAACGCAATTTTAGGCCTCGAAACGATTGGAGAAGAGTGCGAT
GACGGCAAAAACATCTTAATCCGACTATAGTGCGTCTGCGTCACTACTAAACTTGCAACA
CAGAAACTCACCAAAATAGCTAGGACAATCTTTCTCTTCCATCTACTTGAATAACCTTTC
TGCTGCTGCTGATTGCTCCTCCTCCTCATCTGCTTGCCCCTGGTTGTTACTTATTACTTC
TGGATCTTCGCCATCTATAAACCTAAATCGAAGTGAAATCCGTGAATTTGGGTTTTATTG
ATTCCAACTGAACTCACATCAACACTGGATCTCTATTTGATTTCTTCAGATTCAGTGGCT
CACTTGTCCTTCAAGCTTCTAAAGTAATG
>TR10002|c0_g1 TR10002|c0_g1_i1 len=1738 path=[4570:0-73 4616:74-185 4490:186-209 4612:210-309 4624:310-319 4628:320-333 4631:334-343 4633:344-378 4634:379-380 4587:381-402 4619:403-404 4618:405-487 4617:488-511 4625:512-537 4629:538-548 4632:549-561 4603:562-572 4593:573-585 4582:586-849 4566:850-873 4567:874-896 4568:897-920 4592:921-1024 4536:1025-1048 4581:1049-1276 4438:1277-1300 4609:1301-1507 4626:1508-1519 4579:1520-1540 4613:1541-1543 4608:1544-1639 4600:1640-1663 4627:1664-1686 4630:1687-1703 4458:1704-1710 4459:1711-1737] [-1, 4570, 4616, 4490, 4612, 4624, 4628, 4631, 4633, 4634, 4587, 4619, 4618, 4617, 4625, 4629, 4632, 4603, 4593, 4582, 4566, 4567, 4568, 4592, 4536, 4581, 4438, 4609, 4626, 4579, 4613, 4608, 4600, 4627, 4630, 4458, 4459, -2]
CTCTGTAAGTGTAAATGCCAAGCTTGTTAAATAGTCACTTACGTGAAAAAATACTAGTAG
AAAACTTAGTATCTCAGTTATTTACATGCTATCCAAATACTAGTAGAAAACTTAACAGGC
AAGTATGCTGTACATGCTTCAACTAAAGGTGGCCAACTTTTGGCATCCGGATGGAGTTCT
CGCGATTACAAGATTGCCTTACCCATCCAGTAACATCCTCTTCCTCCAGCTTTGTTCGTC
GTCCATTTCATATTAATATTCACTCCCAACCCATCAACATCTTCCTTACTTCTACTTCAA
CCTTGTTCCTCGAAACAGTTAAGTTGTCCACTTCATCCAGAAGGATTCTGTAAACTTCCC
ACTCCCTGTCTCCGATCATGTGCCTTCTAATCTCAGCCGAGAAGATGCATGTGTCAAGCA
TTTTGAGAGCAAGGGTGATGTCGAAGAAAACAAGCGGTCGTCCTTTGCCTGATAACTCCA
CAGGATTGGCAACCAAAAGTTCAGTGTCAGGACCCCGATTAACAGTAGTTATTCTGAGGG
GATGCATTAGCTCCATTCGAATGCGAGAGCACAACGAGTTCTGTTTGTTAGGATCTATTA
TTTTCTTCCCATCTGCCTGCATTACAAACAAGTCCAGCTCACAGTTCTTTCTTTCCTTTA
TGGAGAATCGCCCATAAGAAATCTGAATATTATAATCCTTCAGAGTTCTCATTATGTCAT
AGAGAAGGCCTTTGTGATCTTGGCAGTAGATTTGGATGAGCGTGTGAGAAGGGCTTAGGG
AGTTGTCTGTAGTAACCGATACAGAGTTCAAGGTTGATGTTCCAGTTGTGAGATTGTTGG
GAGGAAGTTCTAAGATGAACATTTCCTCAGCAATTGCAGGAGGGAGAAAAGAGGTTCTTT
GAGAACAAGTAACAATCTCAGGACCAACCAAATCAATATCACAACTTAACATCACATCCC
CTAGAAACGCTTTCAGACGATCAAATGTGTCCTCTCGTCTCCTTTGTGTGTGCAGCAGTT
CCCTTGTGTCTGTTACGAAGAACAAATCCATCACTTTACCATCTGGAGTTGTAGATACCT
TCACTTTTTTTATTATTAACTCAAGATCACAAAGCACCTGCGTTACATCATGCAAGAGTC
CCTTTCTATCAAACCCACAAAACTTCAAGAGGAACACATCAGAAGGCTTTGGGTTCTCCA
AATCATTACTATAATAAGAAATCCCAGAAGCTGAAAAATATGAAGGACAAGCCCCAACTA
GTCTCTTCTTCAACAAGTTCCATCTTGTGGTTGGTTTCCCCACCACCCAAAACACTAGGA
AACACCATTTCCCATCTGTGGAAACATCTCCTCTAACAATGCTCAACCCAAAGATGAGAA
TTATCCGGCAAAGATCACAGCCCAATCCTCTTTTATCCGGGCAATTAACAGTAATAATGC
TTGGTTCACCTACTTTTTCAGACTGTTTGATGATCACCAAGTCTTCTGAAGGAATACCCA
TCTCTTCTTTTCCTCTAGATGTTCCAAAAATCTTCGAAAAATCAAATCTTCTTTAGCTTT
TCTTGCTCCTGTTTTTCTTACAGAGGAGAGAAAACAGCAGAAAAAAGTAGGTGGGGTTTG
GGTTCTCTTTCTTTTCCTGTGATCTGAAGAAAGATTTCGAGTTAGATCGAAGGACATGAA
AGAAAACGGTAGATAAAAGAAGAGCTTTGTGGAGGATTTGTTGCTTCTTCCTCACTTG
>TR10003|c0_g1 TR10003|c0_g1_i2 len=1227 path=[4828:0-39 4829:40-63 4887:64-90 4878:91-116 4893:117-154 4886:155-188 4905:189-219 4899:220-243 4902:244-477 4892:478-655 4898:656-675 4884:676-765 4891:766-768 4896:769-780 4882:781-1085 4819:1086-1226] [-1, 4828, 4829, 4887, 4878, 4893, 4886, 4905, 4899, 4902, 4892, 4898, 4884, 4891, 4896, 4882, 4819, -2]
CACAGACAAAATCGTTTCCTTCAGATCTCAGGAAGAACGAGGCTATTGCGTGTTTCTCTC
TCACGTCTCCCAGTCTGTTTAAGCTGTGTCGCCAGTTCCAACTCGGCCGTACGCTCTCTA
CTTCTCTGATCAGTAGCGCAACCTCTTCACCATCTCTTTTCGTAAGGTTTCACAGTGGAC
CGGTAGTCCCCACCGTGTTGCATTGTACTAGTAGTATGCTATAAACTACGAAGCGTTGCG
TTGCTTGATCACAACTTTTCCAATTTCCCAGAGAGTGAACTCTGATAGATTACATATTTT
CCATGGCTCCTTTAGCTCCAAGATCCGGAGATGCTATTTTTGCCAATGTTGAGCGTGTGA
ATGCTGAATTGTTTACCCTCACATATGGAGCAATTGTACGTCAACTTCTCACAGATCTCG
AGGAAGTGGAGGAAGTTAACAAGCAGCTCGATGAAATGGGTTACAATATTGGAATTCGGT
TGATTGATGAGTTTCTAGCTAAGTCCCAAGTCTCCACATGTGTTGATTTCAAAGAGACAG
CTGATGTTATTGCAAAGGTTGGTTTCAAAATGTTCTTAGGGATCACTGCATCAGTGATCA
ACTGGGACGCTGATGGAACTACTTGTAGTCTTGTTTTGGAGGACAACCCTCTTGTAGACT
TTGTTGAGCTTCCTGATACATGCCAAGGTCTTCATTATTGCAATATCTTAAGTGGAGTAG
TCCGTGGAGCTCTAGAGATGGTGTCAATGAAGACTGAAGTTACATGGGCTCGTGATATGC
TTAGAGGAGATGATGCTTATGAATTGCGGTTGAAACTTATAAAACAAATCCCAGAAGAGT
ACCCATACAAGGATGACGAATAGCTGTAGCAACATAGATGCTGCATTTCTTTTCCTGCAC
ATCTTGGATATTACACCGGTTATGACTTTCTACGGTTACCAGTTTTTTGAAGATTCTGGA
GATATTGCTAATGTATAAGTGCCGTATATGATTGCTTTCATGTTGGTGAATTTGGGGAGG
AATTTTCTAAAAAGATAATAGATTCAGGCTATCTGCAACATATGTAGCTATTTTTCAAAA
TAGCTATTTTTGGGTTGCAATGCATGTAGTTGTTATGAGTTTTGGAGTTATTTTGCCATT
GTTCATGGACTATTTTGGCCTAATTACTATACATATAGCCTAGTGGAGTTATAATTCTAC
TTGGCAAGATTTAAACGCCATATGATA
>TR10003|c1_g1 TR10003|c1_g1_i1 len=261 path=[477:0-260] [-1, 477, -2]
GAATTCCAATATTGTAACCCATTTGATCGAGCTGCTTGTTGACTTCCTCAACTTCCTCGA
GATCCGTAAGAAGCTGACGTACGATCGCCCCATAGGTCAGTGTAAACAATTCAGCGTTCA
CACGTTCGACATTGGCGAAAACAGCGTCTCCAGATCTTGGAACTAAAGGAGCCATGGAAG
TTCGCCGTTTGTATCTGGTTTCACTCTCTTTGGAATTTAAAGATTTGCGATCAAGCAAGA
AGGCAGAAGCATAGTTCGTTG
>TR10004|c0_g1 TR10004|c0_g1_i1 len=3196 path=[6770:0-108 6771:109-133 6817:134-1654 6806:1655-1678 6819:1679-2266 6797:2267-2283 6816:2284-2402 6803:2403-2426 6811:2427-2554 6781:2555-2578 6815:2579-2740 6794:2741-2764 6818:2765-2917 6820:2918-2941 6821:2942-2980 6809:2981-3026 6779:3027-3195] [-1, 6770, 6771, 6817, 6806, 6819, 6797, 6816, 6803, 6811, 6781, 6815, 6794, 6818, 6820, 6821, 6809, 6779, -2]
ATAAAACTGAGTAAACACTAGAGAGTATACAACGGAAAGAAAAGCTAACCATGGTTAAGC
TTCCACTGTTCTTTCTTCCTCCTCTCTTCATCACCCACTTCTTTTCATACTCTGAGTGAG
ATAAGGAATCAAATGCCTTTTGTAAAGCTATTTGGGTGAACAAAAAGGAAAGCAGAACAG
ATAAACAAACACCTCTCTTTGTTCTTTGTTCGTATCACTCTCAAGAGTCAGAAAAATCAG
AAGAAGAACAATCAGGAGAAGAATCAGTGGTTTTTCCGTCCAATCTTTCCATCTGAACAA
AGGGACTCAATAGAGTACATTCGACAACAACATAATTATTAGGCTCCTCTTGTTGTTTGC
CTGTAGTTGGCTATAATGGTTTCAAGGTCATATTCTAACCTTTTAGACCTTGCCTCTGGT
GATACTTCGACCTTCGGTCGAGTTGGCAGGAGGCTCCCCAGGGTGATGACTGTGGCTGGG
ATTATCTCCGACTTTGACGACGAAAACACCAACAGTGTTGGCTCTGAAGCTCCATCGTCA
GTATCTCAAGAGCGAATGATAATAGTCGGAAATCAGCTTCCACTTAGAGCTCACCGGAGA
TCTGACGAGGATGGAGGAGGGTGGTATTTCAGCTGGGATGAGGACTCTCTTCTTTTGCAA
CTCAAAGATGGGCTCGGAGAAGATGTTGAAGTCATATATGTTGGTTGTTTGAGAGAGGAA
ATCAGTCTGAGTGAACAAGACGATGTTGCTCAAACATTGCTGGAAACCTTCAAGTGTGTT
CCAGCATTCCTCCCACCTGATCTTTTTACCAAATTCTACCATGGGTTCTGTAAGCAACAA
CTTTGGCCTTTGTTCCACTACATGCTTCCTCTCTCACCTGATCTTGGTGGACGCTTCGAT
CGTTCCCTTTGGCAAGCTTATGTCTCTGTGAACAAGATATTTGCTGACAAGGTGATGGAA
GTGATCAACCCTGACGAAGATTTTGTGTGGGTTCATGACTACCACTTGATGGTATTACCT
ACATTTTTGAGGAAGAGATTCAATAGGTTGAAACTTGGATTCTTCCTCCATAGTCCCTTC
CCTTCATCCGAGATTTATCGAACACTTCCTGTTAGAGATGAGCTTCTCCGAGCTCTCTTA
AACTCTGACCTCGTTGGTTTTCATACATTTGACTATGCGCGACACTTCCTCTCATGTTGT
AGTAGAATGCTAGGTCTTGGGTATCAGTCTAAACGGGGTTACATAGGTCTCGAGTACTAC
GGCCGCACTGTAAACATTAAAATTTTGCCCGTTGGAATTCACATGGGACAAATTCAATCT
GTCATGGATCTTCCCGAGACCGAGTCCCGTGTGGCAGAGCTAAGAGATCAGTTTAGGGGC
CGTATAGTGTTGCTTGGGGTGGATGACATGGATATCTTCAAAGGGATCAGCTTGAAATTG
CTGGCAATGGAACAGTTGCTTATTCAACATCCTGTTTGGAGGGGAAAGGTTGTATTGGTT
CAGATTGCGAACCCTGCCAGAAGCCGAGGGAGAGATGTACAAGAGGTTCAGTCTGAGACT
TATTCCACTGCAAAACGAATTAACCGGACTTTTGGGAGACCAGGCTATGAACCAGTGGTT
TTGATTGACACCCCACTTCAATTTTATGAGAGAATTGCATATTACATGATTGCTGAATGC
TGTCTTGTTACAGCAGTCAGGGACGGGATGAATCTCATACCTTACGAATATGTTATATGT
AGGCAAGGAAATGAAAATCTGAATAAGACCTTGGAACTAGACTCCAATGTACCAAAGAAA
AGCATGCTTGTGGTGTCTGAGTTTATTGGATGCTCTCCATCACTGAGTGGAGCCATCAGG
GTGAATCCTTGGAACATTGATGCGGTGGCCGATGCTATGGATTCGGCTTTAGGGATGCAA
GATGCGGAAAAACAATTACGGCATGAAAAGCATTATAGGTATGTAAGTACACATGATGTA
GGGTATTGGGCCCAGAGCTTCTTACAAGACCTTGAGAGGTCATGCAGAGACCATTTGAGA
AGGAGGTGCTGGGGTATTGGTTTTGGTTTGGGGTTCAGGGTTATTGCTCTTGATCCAAAT
TTCAGGAAGCTTTCAATAGAGCATATAGTGTCTGCTTACAAAAGAACCAAAAGTAGGGCG
ATTCTTTTAGATTATGATGGTACTATGATGGCACCGACATGCATCGACAAAAGTCCAAGT
GCTGAGGTTATCGGTTTCTTGAATAGCTTGTGCACAGACACAAAAAATGTTGTTTATCTT
GTTAGCGGGAGAGACAAGAAGACCCTGACTGAATGGTTTGCATCTTGTGAAAATCTTGGA
ATGGCTGCTGAACATGGTTATTTCATGAGGGACAGTCTCAATGAAGATTGGGAAACTTGT
GTAACTGTATCGGATTTTGATTGGAAACAGACTGCGGAGCCTGTGATGAGGTTGTACACT
GAGACAACTGATGGTTCAACCATTGAGATGAAAGAGAGTGCGCTTGTCTGGAATTACCAG
TATGCAGATCCTGATTTTGGTTCATGCCAGGCAAAGGAACTTCTTGATCATCTTGAAAGC
GTTCTCGCAAACGAGCCAGTTTCAGTCAAGAGTGGCCAGCACATTGTTGAAGTTAAACCA
CAGGGTGTCAGTAAGGGTCTTGTTGCTGAACGCCTCCTGGCAACAATGCGTCAGAAGGAT
ATGCTTGCAGACTTTGTGCTATGTATTGGTGATGATCGATCAGACGAAGACATGTTCGAG
GTCATCATCGGTGCGGTTTCTGGTCCTGCTCTCTCCCCTGTGGCTGAAGTTTTTGCATGC
ACTGTTGGCCGCAAGCCCAGCAAAGCCAAGTATTATTTAGAAGATACTTTGGAGATTGTG
AGAATGCTGCAGGGTCTTGCAACAGCTTCAGACCAAGCCGCAGCAAGGAATGCTGCTCAA
GCTTCTCGCTAGTCTGAGATTCTTATGCAGAAGAGGTCTGGTCTGTGGTGTTACGCGAAG
GAGCTTAAGAAGTCTAGTGTTAGATATCTAGTCTGTTGCTTCTGTAATGTAATTAGGTAG
ATGGTATGCACTCTATTTCGTCGATGACTTAATAGTGCTTTGTCTGTACATTATCCGCAT
GTACCAACCCATACTTGAGTTCAGACTAGAGAGGTTTGGTAATAATTATCAGTATTGATG
CTGACAATAGCTGGTG
>TR10005|c0_g1 TR10005|c0_g1_i1 len=1726 path=[4143:0-155 4144:156-197 4145:198-226 4225:227-671 4229:672-748 4224:749-772 4219:773-881 4194:882-905 4195:906-906 4196:907-930 4228:931-1207 4233:1208-1216 4190:1217-1240 4227:1241-1249 4222:1250-1432 4176:1433-1456 4232:1457-1490 4230:1491-1514 4226:1515-1543 4234:1544-1548 4151:1549-1567 4152:1568-1572 4153:1573-1725] [-1, 4143, 4144, 4145, 4225, 4229, 4224, 4219, 4194, 4195, 4196, 4228, 4233, 4190, 4227, 4222, 4176, 4232, 4230, 4226, 4234, 4151, 4152, 4153, -2]
GTTTATCACAAACTTTCCGCCAAGGTAGACTAAGCCGTGTATGGACAAGACTGCACGGCG
TCTTATATAGAGAAGATGCCTGTTCTGTTAGAACAGGGTAACCAGCAAGGGATGGAACAA
GAGGAGTCCGTTGCCCATGTGCTCATCTTCCCCTTACCATATCAGGGCCATGTAAACTCC
ATGCTCAAGTTAGCAGAGGTCCTGTCTCTAGCTGGATTACAAGTCACCTTCCTCAATTCC
GACTACAACCACCAACGTCTCTTCTCCTTTACGGAGGCCCAATCCCGCTTTGCTCGCTTC
CCAGGTTTCGCCTTTGAGACGATATCAGATGGTCTTCCACTCGAGCACCCACGGTCTGGC
GCATACCTGGGTGAATTCTTCCACTCTCTGCAAACTGTCACCAAGCCACTCTTCAAAGAA
TTGGTTATCAGTCTTCGTGGGAGAAGGGTGCCGGTAAATTGTATAATATCAGATGGGGCT
ATGCTGAGTTTAACCATTGATGTTGCAGAGGAGCTAAGGGTGCCGGTTATTGCATTCCGA
ACCATAAGCGCTTGTAGTTTCTGGTCCTATTTTTGCTTTCCTAAACTTGTTGAAGCTGGA
GAGTTACCATTCTCTGACGACAACTTGGATCGACCAATCATTTCCATACCAGGTATGGAG
AAGTTGGTCAGACGCCGAGATTTACCGAGCTTCTACCGCGCCAAGGACCTGTCTGATCCG
CTTCTGAAGCGAGTAATAGAAGAGACTCTTCACACCCCAAGAGCTTCTGCTCTCATTCTC
AACACCTTGGAAGAACTTGAAGGTCCTATCCTATCTCAAATACGTACTCACTGTCCCGTA
CTTTACACAATAGGTCCCCTTCACGCAATGTTAAACACTTACTATAGAGCTTCTTCGTTG
TTGTCACCGCCATCCAGTTCTTCCAACAGTTTATGGCAAGAAGACCGGAGCTGCATGACC
TGGCTTGACTCACAACCATTGAAATCAGTTTTGTATGTTAGTTTTGGGAGTTTAACGGTC
ATGACTCGAGAAGAGTTACTGGAGTTTTGGCATGGTTTGGTCAGTAGCGGGAAGCGTTTC
TTGTGGGTCATAAGGTCGGACTTAGTCGCTGGGGAAGGATCCGGGGGCGAGTTGCCAGAG
GAGTTGAGGGGAGGGACTAAGGAAAGGGGATTTATGGTGGAGTGGGCACCGCAGGAGGAT
GCGTTGAATCATCCTGCGGTAGGAGGGTTTCTGACTCACAGCGGATGGAATTCGACGTTG
GAGAGTGTATATGCAGGAGTCCCAATGGTTTGTTGGCCATACTTCGCTGACCAGCAGGTG
AACAGCAGGTATGTGAGTGAGGTATGGGGGATTGGTCTGGATATGAAAGATTCTTGCAAT
AGAATAGTTATAGCAGATATGGTGAGGCATCTGATGGATGAGAACAGAGGGCAGGGTTTG
AGACAAAATGCAGATAAGATTGCGAAAGAAGCAAGGTTGTGTGTAACAAGCCAAAACGAA
GGTGGTAATGATGGTTCATCATATGCCAATCTCAACAAACTGATCCGTGCGATTACAACT
AACAAGTTCACATTCTTGGATGATGCGGCAACATTGCTGCAAGATTAAGCTTCCGTTAGT
AAGTAGGATTGCTCTTACCATCTTGCGCTGTGTTCTTCCCATTGCTCTGTTAAACAGAAT
TATGTAAAGTTTTTGTTTTGATGCACATTGTTTTGTTTATCTGCCA
>TR10005|c0_g2 TR10005|c0_g2_i1 len=323 path=[4211:0-155 4212:156-159 4213:160-183 4214:184-189 4215:190-322] [-1, 4211, 4212, 4213, 4214, 4215, -2]
GTTTATCACAAACTTTCCGCCAAGGTAGACTAAGCCGTGTATGGACAAGACTGCACGGCG
TCTTATATAGAGAAGATGCCTGTTCTGTTAGAACAGGGTAACCAGCAAGGGATGGAACAA
GAGGAGTCCGTTGCCCATGTGCTCATCTTCCCCTTAGCATATTTGAGGTTTATCACAAAC
TTTCCGCCAAGGTAGACTAAGCCGTGTATGGACAAGACTGCACGGCGTCTTATATAGAGA
AGATGCCTGTTCTGTTAGAACAGGGTAACCAGCAAGGGATGGAACAAGAGGAGTCCGTTG
CCCATGTGCTCATCTTCCCCTTA
>TR10006|c0_g1 TR10006|c0_g1_i1 len=1639 path=[3620:0-718 3621:719-742 3687:743-989 3632:990-1013 3682:1014-1298 3693:1299-1322 3694:1323-1386 3691:1387-1408 3674:1409-1410 3689:1411-1422 3684:1423-1432 3679:1433-1448 3688:1449-1472 3683:1473-1505 3669:1506-1574 3642:1575-1638] [-1, 3620, 3621, 3687, 3632, 3682, 3693, 3694, 3691, 3674, 3689, 3684, 3679, 3688, 3683, 3669, 3642, -2]
ATATTTTTTGTCACCAAATCCCCCCTTTCACTAAACCTATATTTTAAATCTATCTTTACT
CGTCACTCAAGACTTGGTTGCAGAGGAAACATGGGGTTTAGACTGAAATGGGTGTCCTTG
ATTTTCATCCTGAACTCATATTTCCTGATACCCACATCATCTGATTCTGTAAATCAGGAA
AAATTAGCTGAAATCTCAATCAATTTTCTCAACTATGCTAAAATCCCAGAGCGTTTGGAG
TGGATGGTAGGCATTAGGAGGAAATTGCACGAGTATCCAGAACTAGGGTATGAGGAATTT
GAGACAAGTAAGGTTATTAGAGCAGAATTGGATAAGATGGGAATTCCTTATAAACATCCA
GTTGCTGTTACGGGTGTTGTTGGTTACATTGGGACTGGTCGGCCTCCTTTTGTTGCAATT
AGGGCAGATATGGATGCTCTGCCTATACAGGAAAGTGTGGAGTGGGAGCATAAAAGTAAA
GTCCCTGGGAAGATGCATGCCTGCGGGCACGATGCTCATGTTGCAATGCTTCTTGGGGCT
GCAAAGATCCTTCAAGATCATCGTGAGGATTTACAGGGAACTGTTGTACTTGTTTTCCAA
CCTGCTGAGGAAGGAGGTGGAGGAGCAAAGGAAATATTAGCGTCTGGGGTTTTGGCGAAT
GTTGATGCTATCTTTGGGTTGCATGTTTTGCCAGATACACCCATTGGTACAGTTTCCTCG
AGACCTGGTCCTCTCCTTGCTGGAAGTGGCTTCTTTGAGGCAGTAATCAATGGAAAGGGG
GGTCATGCAGCTATTCCTCAGCACACAATAGACCCAATATTGGCAGCATCGAATGTTATT
GTGAGCTTGCAGCATTTGGTTTCACGTGAAACTGATCCTCTTGATTCACAGGTAGTGACA
GTCGCAAAGTTTCAAGGAGGCGGTGCATTCAATGTTATTCCAGATTCTGTTGCTATTGCA
GGCACCTTCCGAGCCTTCTCCAGGAAAAGTCTAATGCAACTCAAACAGCGTATTGAAGAG
GTTATCAAAGGGCAGGCTGCTGTACAGAGGTGCAATGCTACTGTCAACTTTTTCGGAGAT
GTCAAGCCATTATTCCCTGTCACTATTAACAACAAAGACTTGCATGGGCACTTCGTTAAT
GTCGCACGTGATATGCTGGGCACTGCAAATGTCAGAGATATGTCACCACTTATGGGATCA
GAGGATTTTGCATTTTATTCTGAGGTTATTCCTGGGTACTTCTACTTCCTTGGAATGAAC
AACGAGTCAGGAAGAAAGCCTGCATCTAGTCACTCCCCTTACTACACAGTCAATGAAGAT
GCACTTCCTTATGGTGCAGCCCTTCATGCATCATTGGCTACAAGGTATCTTCTTCAATTC
CAACAGCAAGCTCATAATCCCGAAGGGAATATCCATGACGAATTGTAAGGCATTAACTTC
TGCATACATCAAATGTATTGCTGAATGAAGCATGCATTTCTATTTCTCTCTACAGGCATA
AACATGCTATAATTGCAAATCTTACAACTGTAAATGCTCTTTTCAAGTTTTAGGCAGTAT
ACAGAGATGCGTGGAAGTTTGTTTAGTATTTTTTTCCCTCCAAGTACACCCCTAAATCCA
CAAATTCCTAATAATTTCA
>TR10007|c0_g1 TR10007|c0_g1_i3 len=1831 path=[4417:0-158 4589:159-194 4601:195-209 4600:210-251 4599:252-268 4597:269-292 4595:293-293 4592:294-294 4585:295-354 4575:355-378 4561:379-1090 4444:1091-1114 4574:1115-1171 4560:1172-1195 4584:1196-1680 4484:1681-1704 4598:1705-1726 4596:1727-1750 4594:1751-1782 4602:1783-1783 4603:1784-1784 4604:1785-1785 4605:1786-1786 4606:1787-1787 4607:1788-1788 4608:1789-1789 4609:1790-1790 4610:1791-1791 4611:1792-1792 4612:1793-1793 4549:1794-1794 4550:1795-1795 4551:1796-1830] [-1, 4417, 4589, 4601, 4600, 4599, 4597, 4595, 4592, 4585, 4575, 4561, 4444, 4574, 4560, 4584, 4484, 4598, 4596, 4594, 4602, 4603, 4604, 4605, 4606, 4607, 4608, 4609, 4610, 4611, 4612, 4549, 4550, 4551, -2]
ACAGATATATGAAAAGAGAGAACAAATATCTTACTGCTTTAAAATCTGAAACGATAATAT
CCTCTAAAACAATGAAACAAATATCGTACTCAGAAAGTCTAATTTAACTACTAAACAAAA
AATAAAAACAAAAATATGAACCAAACATCCAAGCATTCATGACATGGCATCTAGGAGCTC
TAAAACATCATGGGTTCTCTCGCTTATCACAAGTTACTGAAAGTCAAGGCAGGAAAGTGA
GCTCCGAGCTTCTAAAGCGATCCTAACTAGCCCTGCTATCTTTGAGTAAGTACCATCCCC
TGTAATTATTTATCTGAAAGCATTCCATCAATTTGCCCATTTTGATTGTACTTATCTACA
AGTTCCTTCGCATAAGAAGGCATGTGCCTATCAGCCCTTTGCTTTCCCCACACGCGGTTT
ACGTACAAATAGTTCCGTATCGTATGGTAATCTAACGAATAACGTGCAAACTCCAGGCCT
TTTGGACCAATAAAGTTTAAGATCGATGCTATCAAGTTACCAACAAACTTGGGAGCAGGT
TGAGAAGGGCCCTTGCCTAATTTTGCATTATCATCAGCTTTAACGGTTTCCATAACAAAT
GGACGTCGATTACCTTCACTCATAGTTGGAGTTATCTCCAAGAGATTCTCAACTAGCCTA
AGCATTTCCCTGCCACGTTCATTTCTAATTGTAACATATTGTGGATGCTGTGTCATTTTT
ACTCCAGCATATTTTGGCACGCCCATATATCCCACCACTAAATCCGCTAGCCCGTTCGTG
TAGTCGAAACAGCTATAACATGATGGCGCTATAACATCAACTAATTCATTTGCTGGCAGG
CTGAAATAAGGAACCTCTTCAATATGGCCATCCAAATGCTTCAAGTGTACCTTGTAATCT
TGCATAAACTCATAATGCATAACTGTCTCTGGATCACTGCTGGCAGACTTGAGGAACTTA
TCAAGCCCATCGCGGGTACCATTATCCACACAATTGGTGCCAAGAACATATAGTTTCTCC
AAGTTCAAGTATTGCTCTACAGATCTCAAAGCTTGTACTTGGCAACCTACACCACAGAAA
AGAAGCCGCTTTACGCCTGCTGCCTCCACCACAGAGAGGGTGTCCAGATTAGGTGATAAT
GTTGGCTTAACACCTTTTGCAGCAAGAACTTCATCCGGTGTCCTAGCCAAGACAGGCCTT
GGAGTAAGCCTATCGTTAGGATCGCTCTGAACACAAATAACAGCTTCAACCATATTTGCT
TTCAGCATCTCAATTGCAATAGTTGTCACTATTCCCGTCCATTGTGCTCCTTCTACAGGA
TTAATTTTGCGAGCGTATAACAACTGTTCATGAACCCCAAAGTATGTCTCATCCGCTGAA
CCTACTTTTCTTCCTCTGCCATGGACTACAGGTTCCAAGCGTTCAATTTTAGACATTCCG
TCGCCTAAGAAAGCACAGGCCTCCTTCACATGAGCGATGTAATACGTATCACACAATCCG
CATCGACTGCACTGTTCTTTAGCAGGATAAGTGCCTCCTGGGGGAATTGGTTTAGATCGT
TTTCTCCAGTCCTCTCTCAGTTTGACGGAAGAGGATGGAGAAGACGATGGTAGTGATTTC
GAAGGTGATGGAGAAGATGATGCTGGTGGTTTTGACGGTGATGAAGAAGATGACGCTGAT
ATAGTAGTGGAGAAATTGAGTCTGAAGGAGGAGAGTTTCGCCATGGTAAAAGCCATAGAA
CCAAACTCTGAAATTCAACACTCTCTCTCTCTCTCTCTCTCTCTCTCTCTCTCTCTATCC
TCTCTTGTTTTCGAACGTGGCAGTCCCCGTG
>TR10008|c0_g1 TR10008|c0_g1_i1 len=1181 path=[2932:0-85 2933:86-109 2975:110-120 2970:121-167 2983:168-170 2981:171-194 2979:195-271 2985:272-302 2987:303-311 2909:312-335 2978:336-338 2976:339-362 2972:363-555 2967:556-738 2919:739-762 2920:763-801 2921:802-825 2971:826-982 2942:983-1006 2966:1007-1114 2939:1115-1138 2940:1139-1180] [-1, 2932, 2933, 2975, 2970, 2983, 2981, 2979, 2985, 2987, 2909, 2978, 2976, 2972, 2967, 2919, 2920, 2921, 2971, 2942, 2966, 2939, 2940, -2]
CGTGTGAAGCCAATAAATGAGCAATTTCATTTGCGAAAAAAAGCTAAACAATCCATCACG
AAGCAGTGTCCTACAAAAGGAAACAAATATTTTACAGGAGTAAATGTCATTTGTAGTAGT
ATAAAATACACACCTCCAATTATGTTCACTCAAAAAAGAAAACCTTTCCTGCTCCCAGTA
AAAAAACCCTTCCTGTCAAAAGTCCTTATTCAAAATCCAAGTAAAGATGACTTTAGCACC
TCCAATTAGGTTTACTGGAAAAGAACGTCCACTAGAAGGGCCACGACAATGTACACAAAT
TTTGCAAACCGATGTGAAGATGACTTTAGCGCTCCTCCTTCTGGGTTATCCTGATGATAC
CAATAGGGGATTTTGGTCTGTAGTGTTGATCTGTATCAACCTCTTCGATTTCCTGAACAA
CATCCTCTCCCTTGATGACTTGTCCAAACACAATAAGCTTGTCACTTAAATCATGGATTG
GTGTAGTCGTTATAAAGAGCTCAAAGCTTCTATCATCCGGTTTAGTCTTTGAAGTTCCAA
GCATAAAAGCTTCATGCTTCGGACTCGTAACAAGTTGATTGCGAGGCTTTGCTTTCACTG
TCCAATCTTCTGCTGTGCCTGAATTTTTTAAATTCCCAGCCTGAATCACGTAGTTTTTTA
TCACACGATGAAAAAGTATCCCCTTGAAGTATCCCTTTTGACACAAATAAAGGAACTTTT
CTACAATTTCAGGAGAAGCTGTCTTGAAAAGCTCCACCACTATAGAACCTTTGGAGGTAT
TTATAGTAACATAACTAGGAATCTCAGATTTCTTCGAGTCCGCCAAACCATCAGCATCCT
CGAAATGTGGCAAGCCAGTATCTGCTTGGTTTCGTGATGCTTGAGACCGGTGCCGGTATG
TAGCAACTAACGATAACACAACTAGAACAATCACTAAATTTCCCATGATTATAGTGGTGA
GACTAATACGAGTCGGGCCTTTCTTCTTCTTGCTCTGTTGGAGTAGAGTCTGAGGTTTAA
TTCGCGCCATGGTATACAACCTCGAGATCTCCGACGTTCGTATGGGAAGGATCCAACTGA
AAGCCCTTGAGGAAGTAGATCGACTGAGTTTGGAACGAGTTCACCAACTTTTAACTGTGC
TGGCAGTAGAGGTTAGCAGATTCAAATCTTAAGACGAAAAG
>TR10009|c0_g1 TR10009|c0_g1_i1 len=1757 path=[3752:0-268 3753:269-292 3814:293-669 3725:670-686 3819:687-1192 3812:1193-1240 3803:1241-1294 3792:1295-1318 3809:1319-1392 3801:1393-1416 3790:1417-1494 3737:1495-1518 3800:1519-1536 3817:1537-1567 3808:1568-1572 3820:1573-1589 3816:1590-1613 3807:1614-1646 3798:1647-1677 3787:1678-1701 3711:1702-1706 3712:1707-1723 3713:1724-1756] [-1, 3752, 3753, 3814, 3725, 3819, 3812, 3803, 3792, 3809, 3801, 3790, 3737, 3800, 3817, 3808, 3820, 3816, 3807, 3798, 3787, 3711, 3712, 3713, -2]
AAGCCTCCGGGTCCACCTCCACCTCCTGGTCGTGGAAATGCACCTGGCCCCCCTCCGCCT
CCCGGATCAAAGGTTCCAGGTGGACCACCCCCACCTCCATCTGTTGGAAGAGGAAAAGCC
TTATCAGGTTTAGCTGTTGGAAGAGGTCGAGGGTCTGCAACTGGCACTGGTGCTCCTAAA
AGAGTTTCTTTAAAGCCATATCACTGGGTAAAAGTAACTAGAGCAATGCAAGGGAGTTTG
TGGGCTGATTCCCAGAAACAAGAAAATCCGACAAGGGCCCCGGAAATAAATATCTTAGAA
CTTGAAAATTTGTTCTCTGCAACTATTGCTTCTAGTGGGAGTGGTGCGGAAAAAGGTGCT
CGACGTGGTTCTAATGCAAATAAACCGGAGATAGTGCAACTGATTGATCTGCGCAGAGCA
TATAATTGCGAGATAATGCTAACAAAAGTTAAAATGCCGCTGCCTGATGTGATTAGCGCA
GTTCTGGCATTGGATAACTCAGTTTTGGACATTGATCAAGTTGAGAATTTAATAAAATTT
TCTCCGACAAAAGAAGAAATGGAGATGCTGAAAAATTATACTGGAAACAAGGAAAATCTT
GGGAAGTGTGAGCAGTTCTTTATGGAGTTGATGAAGGTACCCCGAGTTGAATCCAAGTTA
CGAGTTTTTTCATTCACAATCACCTTTTCTACCCAGGTGAAGGAGTTGCGATCAAACTTG
AATACAATCAACAATGCTTCTAGACAGGTTAAAGATTCAATTAAGTTACGACAGATAATG
CAAACAATTCTTACTTTAGGAAATGCATTGAATCAGGGCACAGCACGAGGATCTGCTATA
GGTTTTAAGCTCGATAGTCTTCTTAAGCTTTCAGATACCCGTGCCAGAAACAACAAAATG
ACATTAATGCACTATTTATGCAAGCTTCTTGCTGAGCAAATGCCAGAGGTGCTGGATTTT
GATAAAGACCTAGTTAATCTGGAAGCAGCCTCTAAGATCCAACTGAAGGCTTTAGCTGAA
GAAATGCAAGCAGTCAGTAAGGGACTTGAAAAAGTTGAGCAAGAACTTGCTGCCTCAGGA
AATGATGGAGATATCTCCTTCGTTTTTCAGAAGGCTTTGAAGGATTTCCTTGATAGCGCT
GAAGCCGAAGTGAGATCCTTGATATCCTTGTATTCTGAAGTGGGAAGAAATGCAGATTCT
CTGTCTCAGTATTTTGGTGAGGACCCAGCTCGCTGCCCCTTTGAGCAAGTGACATCCATC
TTAGTAGTGTTTGTTAAGATGTTCAATAAATCACGCGAGGAAAATGCTAAGCTGGCCGAT
GCTGAAAGGAAGAAACAGGAGAAGGAAGCCATGAAAGAGAAGAAAATGAAGTGCTAATAT
AACGTTTTCATTTCGAAACACAAGTTAGTGGTTTTGGCTGTAATCCATCGATCCATCAGA
AGTGATATGAGATGCAAACAAAAAGGGAGTCAAGACTGACTGACTAGAAAAGGTGAGGTT
ATACACAAATTCCTTATCCTGGTGCATTGTACAGAAATCCAATACCATCTGTTAGGAGAA
ACCTCTCCTCGATATGTTGTACCATAGTTTCTTCTTTGGAAGTATGTTTTGATGATGAGG
CTAATATCCTGGTGCATTGTACAGAAATCCAATACCATCTGTTAGGAGAAACCTCTCCCC
GATATGTTGTACCATAGTTTGTTCTTTGGAAGTATGTTTTGATGATGAGGCTAATATCCT
GGTGCATTGTACAGAAA
>TR10009|c0_g2 TR10009|c0_g2_i1 len=261 path=[3700:0-40 3797:41-71 3815:72-76 3805:77-93 3796:94-95 3813:96-100 3804:101-117 3818:118-150 3810:151-181 3802:182-186 3791:187-210 3785:211-227 3786:228-260] [-1, 3700, 3797, 3815, 3805, 3796, 3813, 3804, 3818, 3810, 3802, 3791, 3785, 3786, -2]
GGTTATACACAAATTCCTTATCCTGGTGCATTGTACAGAAATCCAATACCATCTGTTAGG
AGAAACCTCTCCTCGATATGTTGTACCATAGTTTGTTCTTTGGAAGTATGTTTTGATGAT
GAGGCTAATATCCTGGTGCATTGTACAGAAATCCAATACCATCTGTTAGGAGAAACCTCT
CCTCGATCTGTTGTACCATAGTTTGTTCTTTGGAAGTATGTTTTGATGATGAGGCTAATA
TCCTGGTGCATTGTACAGAAA
>TR1000|c0_g1 TR1000|c0_g1_i1 len=490 path=[468:0-489] [-1, 468, -2]
GAAAAAACGAAGAGAAGCACGAAGAAGAGAAAGGAAGGATGTCGAAGTGTAGTGCTTGCA
CGAAACAGGAAATTCGATGCACAGAAGAGATTTATGTCCTAAGGCCCTACTTCTTTCCTC
AGACTCCAGCGAGAGATGCTGAGATTGCAGATATCCATACGTCCGGATATATACCCTTCT
TACGCTTGTTGGTAGGGAATTTGAACCAGCAGAACCCACCAAATCTTCAAGAAAGGTGTA
GGAATACCATCAAATCGATCATCTACGAATCAAGGAAGAGGATTATTGATGCTATCAATG
GTCCTCGAAGCGACTATGTGATTCTAAGGGACGACCTGGCTTTCCTCCGAACCATCTCTA
CACCAGAGCAACAAATTGCGTTTGTAGCTCACAAACAGGCTCAAATCCTCAATTTGCCAG
CTCTTCTCGCTGCTCCAGATGAGATGGTGGATGACAACAACGTGGCAGGTGCCGGTCACA
ATGGAAATGC
>TR10010|c0_g1 TR10010|c0_g1_i1 len=1724 path=[3891:0-146 3892:147-170 3935:171-247 3918:248-271 3939:272-397 3903:398-421 3934:422-1006 3915:1007-1030 3938:1031-1123 3925:1124-1147 3933:1148-1240 3906:1241-1264 3937:1265-1279 3932:1280-1303 3942:1304-1364 3941:1365-1388 3940:1389-1490 3943:1491-1500 3896:1501-1514 3897:1515-1524 3898:1525-1723] [-1, 3891, 3892, 3935, 3918, 3939, 3903, 3934, 3915, 3938, 3925, 3933, 3906, 3937, 3932, 3942, 3941, 3940, 3943, 3896, 3897, 3898, -2]
GGAAGGAATGAAGCATAAGTATTTAAATGACGTTGTAGGACATGCTATTATTACATTTAA
CGTTGCTGTGAATAATGGTTACAAAATATATTTAAATTGCAAAAGCAAACAAAAAGACAA
GACAAGGATGTAATGTCTTGAACAAAATGGTGCACAAACTCAATTTTAACAAGGATTGGC
ATAAAGGGTAATAAGTTGGAATTGAAAGAAGAAAAAATTGGTACTATTTAGACCGGGACG
TTTACTGGCTCGGGCTTTGGTGTCTCCAGGGGCTCTTGTAGGGCTGGATTAATTGGGAAC
ATCTGATTTTGCGCAACCTGTGCCATCAATTGATCAACAAGCACTAATGCTACCATAGCT
TCCACCATGGGCACCGCTCTAGGGACAACACAAGGATCGTGACGACCTCGTGCTATCAGA
TCTATCTCTTCTTTTTCTCTGGTCACTGTGTGCTGTTTCTTGGCAATTGTAGCTGTTGGC
TTGAAAGCTATTCTCATGTATATAGTTTCTCCATTGGATATACCACCTTGAATTCCTCCA
GATCGATTAGTTCTGGTTCTAATTTTTCCGTGGTCATTGTAAAACTCATCATTATGTTCA
CTGCCAGTCAGTAAGGTACCTGCAAATCCACTCCCAAATTCAAATCCCTTGGTTGCAGGT
AGTGACAAAACAGCTTTTGCCAGCTCAGCTTCAAGCTTATCAAAAACTGGGGAACCAAGA
CCCCGTGGGACATTCCTCGCAATGCATGTCACAACTCCACCACAAGAATCCCCTCTAGTT
CGAATAGCATCAATGGCAGCAATCATCTTCTCAGCATATTCCGCATCGGGGCACCTAACC
ATATTACTCTCGATCTGATCAAGTGTCAGAGTATCATGGTCAACCACACCGTCTGGAAGA
ACAACTTTGTGCGCTTGAGAAACATATGCTAGCACCTCAGTTCCTGAAAATGCCTTGAGA
ATCTTCTTTGCAAGTGCTCCAGCTGCAACTCTCCCAATAGTTTCTCTTGCTGAAGATCTA
CCGCCACCCTGCACGGATCGCACTCCATATTTATAATCATAGGTTGCATCTGCATGAGAA
GGCCTATAAGCCTTGGCCATTTCAGTATAATCATGTCCTCTCTGGTCAGTATTCGGCACA
TTGACATGAATAGGAGACCCAGTAGTGACACCATCAGCAATTCCAGAATATATCTTGCAG
GTATCAGTCTCCTTTCTTGGGGTACTTATTCGACTCTGACCTGGCCTCCTTCTGTCAAGA
TCTTCTTGCATATCAGCTTCCGAGAGAGGAATTCTAGGAGGGCATCCATCAATGACACAA
CCAACACCACCTCCGTGAGATTCTCCATATGTTGTAACGCGAAAGCAAGTCCCAAATGTA
CTTCCAGCGGCCTGTACCTCGAGCTTTCTGTGAGAGGATTTTCGGGTTGAAATCTGGATG
ATTTGAGAAGATAACTTGCGGAGGTCGGGAGAGTTGAGGAAACCACAGTCGGTTTTCGGA
GGGCTAAGGAATGATTTGGAGGAGAGAGACGACGCCATTTGAATGAAGTTGGTAGATCTC
TGTAACTTGACCGGGATGATGAAGAAGAGCAAACAGGTTTGTTGGAAAGACCAGCACCGT
ACCGACCTCAGTGGTGGTTTAGGTGAGAGTCGTATATAAGGGGCAAGCGGGGTTGGTGGG
CGTGGGGAAGGTTGCCTATCTTTTTCTTCAAATTTCAGATCAAG
>TR10011|c0_g1 TR10011|c0_g1_i1 len=2715 path=[5932:0-844 5933:845-868 5967:869-1228 5945:1229-1252 5970:1253-1384 5956:1385-1408 5966:1409-1909 5948:1910-1933 5949:1934-1963 5950:1964-1987 5965:1988-2114 5940:2115-2138 5941:2139-2143 5942:2144-2167 5974:2168-2335 5975:2336-2350 5921:2351-2374 5922:2375-2404 5923:2405-2428 5924:2429-2714] [-1, 5932, 5933, 5967, 5945, 5970, 5956, 5966, 5948, 5949, 5950, 5965, 5940, 5941, 5942, 5974, 5975, 5921, 5922, 5923, 5924, -2]
CACTCTCCCGTCATCAATCGCTCTCCTTTCTCTGTTCTTATCCAAAAATCCCCAAACAAG
AAGATCTCTTGATCAAGACTTCTTATCTTTGTTCGAGCATCTTCTTTGTCTGAGTAAAGT
GGTCATTTCACCGCCATATTCCTTTCTTCGTTTGATGAACTCAATCATCTAGTTTTACCA
ATTCGCGTGAAGGGGTTGTTTGGAATGATCAAAACAACGGAATCTGAAGTGGGGTTCTTC
AGAAGTTGCAGGAATTGAGAAATCTTGCTGTAATTTGAAATTTTGGGTTTTGTACAAGAG
TTTGTGTTTTGATTGAGGAAGTTATTGTGGAAATTAAGATTTGGGTTTTGCAGCAAAGAG
TTATTCTGAGTAGTTTATAATGTTTTTTGTGAAAAAATTCTTCAATTGGGATTTGGGAAT
TTGATAATTGGGAGTGAAGTTAGTAGTGCTTTGGAGAGAGAAGCTATGGTGAGCACAACG
AGGAATATATTGGAGGGTCTAGTAAGGGATGGGTCTTTCAAATGGTTACTTGGTAACAAG
ACTTCTTTTGATGAGGAGTTTGAGGAAATGGGAAGGTCTCCCAATTCTCGAAAGAACTGG
ATGCATGAGCTCTCCCCCATTGCTAATGTTGTTGTTCGGCGGTGCTCAAGAATCCTTGGC
ATTTCCCTTATTGAGCTACGAGATAACTTCAATTCAGAGGCTTCTGATTCTATAAAGCAT
ACATCACGGTTCGCTAGAAACTTTTTGGAGTACTGTTGTTTCCGGGCGCTTGCTTTGTCT
ACACAAGTGATGGGTCATCTTTCTGATAAAGAATTCCGACGCCTAACATATGACATGATG
ATAGCATGGGAAGTTCCTGCTTCTGTTGATGAAGTTTTAATGAAGGTTGATGATGAAAGT
ACAGTTGGAGAAGATGCATTTTCTAGAATAGCACCTGCAATTCCCACCATTGCCGACGTA
ATTACCTGTGGAAATCTTTTCAAGGTACTTACAGAATCAACTGGAGGCCGGCTTCGCTAT
TCTGTATACGAGAAATACCTTGGTGGTCTTGAGAGAGCTATAAGAAAATTTAAGACTCAA
TCAGAATCATCTCTTCTTTCGGCCCTCCGGTCACGTTTAGGAGAAAAGATCCTTGAAATG
GACGGTACAGTTACCACTCAACCAGTACTACAACATGTGGGAGTTTCTACTTGGCCTGGT
AGGTTAATTCTGACAGATCATGCACTTTACTTTGAAGCTCTACGAGTGGTGTCTTTCGAT
AAGGCAAAAGTATATGACTTAGCAGATGATTTAAAACAGGTTGTTAAACCCGAGTTAACA
GGACCATGGGGTACACGACTTTTTGACAAGGCAGTCATGTACAAATCTATTTCATTGCCG
GAACCGGTTGTGATGGAGTTTCCGGAGCTTAAAGGGCATTCTCGCCGTGATTATTGGTTG
GTTATTATTCGAGAGATCTTATACGCTCATCGGTTTATTCGGAAGTTCCAGATAAAGGAG
GCCAAACGGGGCGAAGCACTATTGAAGGCTATTCTTGGAATTTTGCGATTGCAAGCTATC
CAAGAAATATCTAATGTGAAGCCTCTTCGCAATGAGTCTCTTCTTATGTTCAATCTCTGT
GATCAACTTCCTGGAGGTGACTTGATTTTGGAAACCCTTGCTAGGATGTTGTCGTCACCA
GAGCTACACAAGATGAACCATTCGACTGGTCGAAATTCAATGTATTCAATTTCTGCTTCA
GCAATGATGGAGAATTTAGGGCTATCCTTTGGTGCAAGTTCAACCCTTCCTGATGAAGGG
GGACTTTTTGTGGGCGAGATAGCTGTAGGGGAGATGAGTGCCTTGGAAAGAGCTGTCAAG
GAATCCAGAAATAATTTTAAAAAGGTGGAACTAGCACAAGCAACAGTAGACGGCGTTAAA
GTGGAGGGCCTTGACACCAATCTGGCTGTTATGAAGGAGCTGCTTTACCCTCTAGTGGAA
ATTGGAAAGTATATTCAGTCTCTAGCATCATGGGAAGAGCCTATTAGGTCCTTTGGGTTC
TGTTTTCTTTCTGCTTATATCATTTGCAGGGGATGGATTGGCCTTGCATTGTCTCTGCTG
CTTCTGTTTACTGCACTGTTTATGCTGGTTACACGAATTCTTAGCCAAGGGAGTCCTGTT
GAGGAAGTCAAAGTAACCGCACCTCCTGAAATGAATGCTATGGAACAAATTTTGGCTGTT
CAAAATGCCATTTCCCAGTTGGAAGAGGTTGTACAAGATGGAAACATAGTTCTCCTCAAA
ATACGAGCATTGCTGTTGTCAGTTTTCCCTCAGGCCAGTGAAAAACTCGCATTGGCGCTA
CTAATCGTGGCATTGGTTGTGGCATTCTTACCCGCTAAGTATATATTCCTTTTAATCTTT
TTGGATACATTTACAAGGAATTCACCTCCAAGGAGAACAAGTACTGAAAGATGGATAAGG
AGGTTGAGAGAGTGGTGGTTTAGTATACCAGCCGCCCCTGTTTTGCTCGAAAAATCTCAA
GAACAGAAAAAGAAGAAGTGATATAACTAAATATAGAAAGTGTATATTTTTGTATATGTG
CAAATTGTGTTTTCCGTTGCCTCCAACCGGCATTTGAAAAGAATGTTTAAGTAATTTCAG
AAAGCTACCTTTGCAACAGCGAAGTTCCGTGCACAAAAAGAAGAAGAATTCATACAGAGG
ATGCATGCCTTTCTG
>TR10012|c0_g1 TR10012|c0_g1_i1 len=724 path=[1977:0-72 1978:73-96 2053:97-198 1975:199-235 2048:236-336 1981:337-360 2050:361-367 2043:368-394 2047:395-418 2054:419-473 2052:474-497 2056:498-572 2045:573-584 2035:585-608 2000:609-723] [-1, 1977, 1978, 2053, 1975, 2048, 1981, 2050, 2043, 2047, 2054, 2052, 2056, 2045, 2035, 2000, -2]
GAAATCCGATATGTTTGGTTCCATGGAAAACCTTTCCCCCTTCTTGCTGTTTTGTCCTGG
TTCTTAAGCCCTACTGTATGAAGAAGATCGATTAAACCTTCTCAAGTAATAGTTACCACT
CTCGACATGGCTCATCAAGGTGTCTGCCGTCATCATCAACACCAGCAGATCGTTTGTTGT
CATCACAACAATCATCACCACCATCACCCTTTACATCACCACCACCACCACCACCTAGTA
CTACATCATCACCACCCTTTCTTTATTCTCAAACCTCAGTGCATCCCCGTTTTCCCTTCC
AACATCCCGCAACCCCATATTCTTCCCTCCGTTGGTGTTGTTCCGCCTCCAAAAAATCCC
AATTTGGAAGAACCTGGGTTGTTACAGGTTGATGATGTTGGAGAATATGAAGTAGAAGAA
GAAGAAGAAGAAGAACCGGTGTTTGTCATGACGGATGAGTGGATGGAATTTTTTACCAAA
TCTGAAGCTAGAAGACAATCAGAAAAGAAGCTAGCCAAGAAGATGAATAAAAAGAACAAG
AAGAAGAAGAAGAAGACAAGCGAGGAAGATGTAGGGAATAAAGCACCATAGAAGGGTATT
TCCTTGACACCTTGTAGATTTCTGCAGTATGTTGGAAAGAATGTATGATTATCTCGGATG
AGTGTGTAGGATCTCTCATTGTTCATGTCTCGAATCTTACATTTCTCTTAGCTTTATCCG
AGGT
>TR10013|c0_g1 TR10013|c0_g1_i2 len=1066 path=[2517:0-131 2518:132-155 2558:156-263 2573:264-348 2571:349-366 2564:367-374 2570:375-390 2567:391-453 2574:454-456 2553:457-477 2559:478-841 2575:842-865 2576:866-932 2542:933-963 2475:964-1065] [-1, 2517, 2518, 2558, 2573, 2571, 2564, 2570, 2567, 2574, 2553, 2559, 2575, 2576, 2542, 2475, -2]
TCGAGGGCAGAATCTGGAGGAAGAAAAGAGAAAGGGTTACTGGTGATCTTTCTCTGTCCA
ACTCCCAAAATTCTGAAGCTTTCAGCAACCTCTATCTTTCCTTTTTGGTTTTATTTTCTC
GGTAGCTAGTCCAATTTGTTGAAGAAGAGAGTGATGAACGGCTGTGATTGTGTTTTAATA
AGAAGAGGAAGAAGATGTACAATGATGATATTGGGCTCTCCCCCGCCGATGGTTTCATGG
AAGTGAACGGGTGCGTGACGGAGATGATAAAGTACGTCGCCAACGAGCCCTCAGTGGGTC
TGTATTACGTCCAACAGCATACTCACAATGCCATCCCTAATCTCCTCCACCTAAAGGAGA
GGGTGGCGGGCAGGTCTCATGAAACAACCCTGCACACTGAAGACTTGGAAGATTCAATTA
CCATGGTGAGGTCAATGAAAGATTGTGGTAGTTCTATTGCTGATGAGATGATCAAAGACA
TCAGGAAATCTCTAGTTGTCATGTCAGCCTCACAACCTAAAAGAGGGTTAATAGGCGACT
GGGGTTCAAGTTTCCAGATAGGTAAAAGAAGCAGCTCTTGGGGATCGATGGCTTTCAGTC
AGAATACTGGGTTTAGTCAGCAGGAAGGAGAAAACAGTGATAGCTATATTTCAACAGTAA
TCAACTCAGCAAAACAGAGAGCAGCGAGCATTAGATGGCCTCAACTTGATACCAAACAAC
CTAGTGGTGTCATTGTACCATCCTCCGATCCTCCATCAGAATATGAGGCAGTGATTGAGA
CTGTTTCAGTATTGCCAGGTACCGAGGCCGAGGAACTACCTGTATCAAGTCAGACTGTAG
GCAAGCAACTTGATGAAGCAATGCCATTCAACGGAGCTGCCACAAATCATAACGTATCTT
CAGAAGCACAAAACTATGAAGAGTTCAAAGCAGTTAGAGTTGCTAAACTTGAGGAGTGGT
TGGAAGAGAGGGAGAACAGCAAGGGCAACGCGAGGAACAATTCAAAAGATTTAAAACTTG
AGGGAACATAAATTGTAATTCTCTGTTATTCAAATATATTCGTTTT
>TR10014|c0_g1 TR10014|c0_g1_i1 len=2038 path=[4957:0-83 4958:84-124 5011:125-138 5001:139-164 4990:165-274 4946:275-298 5000:299-453 4955:454-477 4989:478-969 4967:970-993 4968:994-1017 5010:1018-1188 4988:1189-1255 5009:1256-1316 4998:1317-1340 4987:1341-1364 5008:1365-1388 4997:1389-1463 5021:1464-1490 5020:1491-1514 5019:1515-1574 5013:1575-1601 5003:1602-1708 5022:1709-1709 4930:1710-1746 4991:1747-1952 4902:1953-2037] [-1, 4957, 4958, 5011, 5001, 4990, 4946, 5000, 4955, 4989, 4967, 4968, 5010, 4988, 5009, 4998, 4987, 5008, 4997, 5021, 5020, 5019, 5013, 5003, 5022, 4930, 4991, 4902, -2]
CTCTCTTCTCTCTCATAGCGAAACCCCACAAACCCAGTCGAAGGAAAACACATCGTGGAG
GGGTGGTTGGCATGAATCCATCCCCCACCCCCTCTGATCTACCTAAAAACAGTTTTTCCC
CTTCCCTCGCTATATTTTTGTTTGTCCTCTCTGGGCCGAAACTAGTTTCCTGGTGTTTAA
ATACAATAGTTTTCTCTTGGTACCATCACCGATTCCCTCTTCATTTCGTGGTGATGTTTG
ATCTTCTAGGAATTGCATCGCATAGACGAGTTGCATCAATAGCGAAAAAGGTTTTCAATT
GCTTGATTGATGAAGATGGTGGATTTGATGCTCTGCAAAAACGAAGAGTTGGAGGTATAT
CTGTGGATTTGTTGGTATTCCCCCATTAGCGGCTTGTTTGTGCAAGTTGAGGTCTGTTCC
AGTGATGGAGAGGGGTGCTTTTACCAATCCGTCTGGCAGTTTAGAAGACCGATTGCGATC
GGGGTGTTATGATGCAATTTACAGAGATCGGTTATCATCATTTCTTTGCAGTTATCTCAG
TGCGTTTTGTGATGCTTTACTGGTAGGTATGGGATCTTCTGAATTCAATTACCCGCAGTG
GCATGGACATGGTCGTGGAGTTTTGGTTGGAAGAGTTGATTGTGGCTTGGAGGTGACCGG
TCTAAGTGGAAGTTGATTCAGCTTGGTTGATTGTTGAGTCAACCCGGTGTTTTATTTCAA
CAATTTTAGTTTGAAATATCCCCTACTGGGTGAGCATCTCCCCTTTTTCGGTTTTAAGTA
TTTTTCCTTTTCTCCGTCATTTTCTAGGCATATTTTAGGTAGTTGATCTTAATTTCTTTT
AGGTTATATAAGGGTTAGTTTAGTAGATTTCTCAAATTTCAGTCGATTAGATAAGATGGT
TTGTGCGCTCAGTGTATGATTGAACCCTTCCACGTCTATTTTGTTTGTCTAAGTTTTTTT
TAACGTTTTTCAACAACGAAAGGAAGTTTTTATCGGGTTGTAGCCTCGTGTTTTGGTCTT
TTCAACAGGGTTTTCAACAACGAAATGACTATTTTCTATATAAATAGAGGAATAACATCC
TTTCTCAGTTTTTTCTAAAATGTGTTTTTCAAAAAATAAAAAATTTCAGACTGTTTTCAA
CTCGGTTTTTAACAATGAAAGGACTATTGTCCTATATAAATAGAGGAATGGAATCTTTTC
TCGGGTTTTTTTTCAAAATGTTTTCAAAAAAAATTTCAACTGTTTTTCAAAATGTGGCTT
TTCTTTTAACAGACATCGTAAGGGTTCTCAATCTGGACATTGAGTCGTAGACGAATATAG
GTGGTATTCTAGTAATATCTCGGTTGTTTGTTCTTCATATTTTTTGGTGTCTTTAGGTTT
TTCCATTTGCTGCTAGGATAAGTTAGGTTGGTCGAGTCCTTTACCTAGGGTAATGTTGCA
ATGTGCTTGCAAACATGCCACAAGAGTCCTTTGGTTGACCTTTTCGCTATTCTGGGGCAT
GTTTTGAGGTATTTTAAGTTTTATTTATAATATTAAATAAGTAATAGTGATTAGATTTTG
TTATAGTATTTTTTAGGGTATATGCCTTAATTGATAATGGGATTTGGTTAAAGTGAACCT
GTTAACGGGATTGGTATGGATCTTGTGGGTTGAGGTATGGGTAATGAGCTCATCTGACAG
ATTGTGTGGCCAGTTTTAAAGGAAAACTCGAGTATTTATATTAAGGACTAATGGAGGCAA
GTTTTTCGAAGCTCATAATAATGTTTGGTGGTTTTCTCTAAAGGGATTCAGCTGTATATT
TATACGTTTATGCAGTTGGTTTGTTTTTGTTTAAAGAATCTCATGCAGTACCCTTAGAGG
ATGAGATAAGTTAGTATGTGTGTGAATTTATATATGGTAATGGTGCACACTGCTTTAGTA
GCCTGGATGTACAAGAAAGGGATGCAAGTCTATCATGTTTTTCAGTATGAATTAGACAAG
AACAAGGTCATGTCAGTTTGAAAATATTTTTTATGTTATATATTCAATAGTTCATGCA
>TR10015|c1_g1 TR10015|c1_g1_i1 len=669 path=[2213:0-205 2214:206-218 2215:219-230 2216:231-239 2217:240-240 2566:241-241 2540:242-242 2517:243-243 2495:244-287 2600:288-342 2599:343-366 2597:367-375 2595:376-399 2601:400-420 2604:421-441 2582:442-444 2605:445-451 2587:452-473 2580:474-475 2609:476-497 2503:498-521 2549:522-561 2501:562-574 2477:575-585 2468:586-668] [-1, 2213, 2214, 2215, 2216, 2217, 2566, 2540, 2517, 2495, 2600, 2599, 2597, 2595, 2601, 2604, 2582, 2605, 2587, 2580, 2609, 2503, 2549, 2501, 2477, 2468, -2]
GTTTAAAGTAACATCCTTCTTCAGTATCTAAAAATGTTTTAAGTAACAACTTTTATGAAG
ACCACCCGTGCGTATCACGAGTTAAAAAACTAGTTCTCCTAAATAACTCAGAGATTATAT
TAATAATATTCCATTAAACAACGCTGAACAATATTACAACACATACAACATTAAGCCATA
AATGACTTGCACCCAACATCAACACAGACAAATACAGTTTTTTTTTTTTTTTTTTTTTTT
TTTTGGGCTAATGGACACACAGTTCGTCCATTTTATTCACCACAATATCACCTTACTATA
TCATATGTTCCAGTTCTTTAGTCCATCGTTGGTTGATTATGAACCACAGGTACAGTTGGT
ACAGCTGCAGCTTGGACCACATTTGCACTTTCCGTCATGCTCAGCAGATGAAACTCCAGC
AGCTCCATCGTAGTAGCTCTTGGTCTCAGCAACATCGACGATATAGCTGCTGCCCTTCTT
GACGCACTGGCTCTTATCGGCGCAGTCACAGTTGCCGCAGGTTGAAGACATGTTGACAGA
TAAAAGGGATTCGACTGAAAATGGATAGTTTAAGAAGAAAGAAAGACTGGTTATGCTTGC
TGTGAGTACATTGAATGTAATGATGTGTTGTATATATAGGCAAGAAGGAAAGCATGGGGT
GGTCATGGG
>TR10015|c1_g2 TR10015|c1_g2_i1 len=236 path=[2445:0-44 2446:45-46 2447:47-68 2448:69-74 2449:75-92 2450:93-132 2451:133-145 2452:146-235] [-1, 2445, 2446, 2447, 2448, 2449, 2450, 2451, 2452, -2]
GTAGTAGCTCTTGGTCTCAGCAACATCGACGATATAGCTGCTGCCCTTCTTGACGCACTG
GCTCTTATCAGCGCAGTCACAGTTGCCGCAGGTTGAAGACATGTTGACAGATAAAAGGGA
TTCGACTGAAAATGGATAGTTTAAGATGAAAGACTGGTTATGCTTGCTATGAGTACATCG
AATGTAATGAGGTGTGGAATATATAGGCAAGAAGGAGAGCATGGGGTGGTGATGGG
>TR10015|c1_g3 TR10015|c1_g3_i1 len=251 path=[2325:0-205 2326:206-218 2327:219-230 2328:231-239 2329:240-240 2330:241-241 2331:242-242 2332:243-243 2333:244-244 2334:245-245 2335:246-246 2336:247-247 2337:248-248 2338:249-249 2339:250-250] [-1, 2325, 2326, 2327, 2328, 2329, 2330, 2331, 2332, 2333, 2334, 2335, 2336, 2337, 2338, 2339, -2]
GTTTAAAGTAACATCCTTCTTCAGTATCTAAAAATGTTTTAAGTAACAACTTTTATGAAG
ACCACCCGTGCGTATCACGAGTTAAAAAACTAGTTCTCCTAAATAACTCAGAGATTATAT
TAATAATATTCCATTAAACAACGCTGAACAATATTACAACACATACAACATTAAGCCATA
AATGACTTGCACCCAACATCAACACAGACAAATACAGTTTTTTTTTTTTTTTTTTTTTTT
TTTTTTTTTTT
>TR10016|c0_g1 TR10016|c0_g1_i1 len=1489 path=[3541:0-72 3610:73-82 3605:83-101 3597:102-107 3608:108-120 3603:121-152 3595:153-157 3606:158-158 3601:159-176 3594:177-960 3551:961-984 3600:985-1048 3593:1049-1072 3580:1073-1101 3581:1102-1125 3599:1126-1292 3569:1293-1316 3592:1317-1404 3527:1405-1428 3528:1429-1488] [-1, 3541, 3610, 3605, 3597, 3608, 3603, 3595, 3606, 3601, 3594, 3551, 3600, 3593, 3580, 3581, 3599, 3569, 3592, 3527, 3528, -2]
GGGCGGAATGTGAAGGAAGGAAAGAGAAGAGAAAGAGATGATAGGTGGAGGAGGAGGAGA
TCTGACGGCAATCGATAGGAGAATACTAACGGAAGTGAACGTAGGAGCCTCAACTTTGTC
CTTTGTTGGTTCCACCTTCATCGTCCTCTGTTACATTCTTTTTAAGGACCTCCGCAAGTT
CTCTTTCAAGCTTGTCTTCTTTCTCGCTCTCTCTGACATGCTTTGTAGTTTCTTCAACAT
AGTTGGAGATCCATCAAAAGGATTCTTTTGTTCTGCTCAGGGATATAGCACACATTTCTT
CTGCGTAGCATCTTTCCTCTGGACCACAACAATTGCATTCACTCTCCATCGTACTGTTGT
TAGACATAAAACTGATGTTGAAGACTTGGAGCCTATGTTTCACTTGTATGTTTGGGGAAC
CTCACTTGTGATGACTGTCATACGTTCAATTGGTAACGACCCTCGACGTGTAGGTGTGTG
GTGTTGGACAGAAACAGGACGTGCAGGAAAGGCTGTTCACTTTGTCACATTTTATGCTCC
ACTCTGGGGTGCCATTCTTTTCAACGGATTCACGTACTTCCAAGTGATACGCATGCTTAA
CAACGCTACCCGTATGGCTGTGGGCATGTCTGACCGATCACACCAATCTGATGCAAGGGC
AGACTTGAAGGCCTTAAACCGGTGGGGTTACTATCCTTTGATTCTTATTGGGTCGTGGGC
ATTTGGCACGATCAACCGCATACATGACTTTGTCGAACCAGGCCACAAAATATTTTGGCT
TTCATTTCTTGATGTTTTGATGGCCGCGCTTATGGGCCTATTCAACTCAATTGCATATGG
CTTGAACTCTTCAGTGCGGCGGGCAATTTACGAGAGATTTGATATGTGGTGTCCGGAAAG
ATTGCGAAAATTGTTGCCGGCTAGCCTAAAGCTTAAAGGTCAAGCACAAGAAAGTGAGCT
TGTCTCCTTGAGGATCGAAGATGAACAATAGCAGCTTGGGGGTGTTGTTCCTATCTATCA
GCCTTTTGATTTTCCATCGAACTCTCTTCAATTCCTCTCTTATTTTTAAAAAGGAAATTA
TGAAGGATCAGTGAGGGCACATACTCCAATACTTGTACGGACATGTTTGCTTCAGAATAT
TCCAATCCAGAAACATGCATCTTATTGTCGACTAACAAGTATACCCTACCCACATCTTTG
CCTCTGTTTTCTTCATCTAATTCGACCGGAGTTAACATAAAACTTCGATTGTTGGGAACA
TTTTGGTGCGCTGTCAGCGGCTCTAAGGTGGTGTGTACGCTTTCTCTAAGGTGCTGTGTA
TGCTTTTATTTTCTTTTTTCCTTGTCATTTTATTGTTCGGAGTGAAAATTTGTGTGAGGA
TTCAATCGGGGAGAATAGAATGGACTTACTCTGTTGTTTAGATCAGTGTGTAATGCAATT
CTTTGTAAGTGATATGCTCCAATTCTTTTTCCGCATCCTTTGATACAAT
>TR10017|c0_g1 TR10017|c0_g1_i1 len=2933 path=[6360:0-109 6361:110-133 6387:134-487 6388:488-499 6365:500-511 6385:512-523 6379:524-631 6373:632-655 6384:656-999 6335:1000-1023 6378:1024-1105 6358:1106-1129 6383:1130-1465 6348:1466-1489 6377:1490-1930 6345:1931-1954 6382:1955-2377 6351:2378-2401 6376:2402-2653 6369:2654-2677 6381:2678-2747 6375:2748-2771 6339:2772-2932] [-1, 6360, 6361, 6387, 6388, 6365, 6385, 6379, 6373, 6384, 6335, 6378, 6358, 6383, 6348, 6377, 6345, 6382, 6351, 6376, 6369, 6381, 6375, 6339, -2]
TGGGAGAAACTTTCATTTTCATTAGTGAATGTTATTATTGAAAACCGCAGAAAAATGCCA
AATTTTATTGCTGGATGAACGGTAAAACATTTGAGCATTCCAAATTTCCTTGGATAAACT
CCAAGGGGGAAAAGGAAAGAAACAAGCAACACTTGTTTTGCAGAAAACAGGAAATGAACT
CATCAAAACAACCTAGCCAGTAGCTAGGAACAAGGCCTTTGATTATAGCAACCCTAAACT
ACATTCCACACAAATCCCAACTCAAATCCAAATCCAGTTCTTCTTTACTCATCCACAGCC
AAAGGAACTAAGAGTGCCTGCTTACGATACTTGAGTGCATAGAACATCTCAAGATAGCGG
CGAGTCTCACGCCTTTCAAGGTTGGATACATACTTCCAGAAGCCATAGACACCAGAAAGT
GTCATCAATCTCTCTGAGTAGATCTTCCATGTATACTTTTCAAGGATGCGCTGGAGGCCT
CCTTGTGAGATTCTGTCCCAGTGCCCTGGATCTTTCTTACACTTCTCAAAAAAGTCGACA
AGGAGCTCACCCGCCTTATCACCTTGGTAGGGATCAATATGGAAGCCCGATTTTCCATGC
ACTATGATCTCTGCCGGCCCTCCATAAAGTGTCGCAAATGTGGGCAAACCACAGGTCATG
GATTCAACAACAGTGAGTCCAAAAGCTTCATAGAATGCAGGCTGCACAAAGGCACCTTTG
GTATCTGCTATGTAACGGTAGAGTTCACCGTTCCGAACCCTATCCATTTGAGAAGAAATC
CATCGGAACTGGCCGCTCAGGTTATAAGTGTCCATGAGTTCATACATTTTCTTCATCTCT
GCCTTTTCTTCTAAGTCCTTGGATTCCTTCCTCCGGTCTCCAGCCACGATAACAAGGTTG
ACCAGCTCCCTCAACTTCGGATTCTGACAATACCACTCAACTAGTCCGGTTATGTTCTTG
ACATGGTCCAACCTTGCCATTGAGAATATTATTGGCTTTGCACGGTCGCTCAGCACTCCA
ATGTGTTCTCCATTTTGAGTAGTACTGTAAAGAAGTTCCTCAATTTCTGGGTGGAGGGCT
GTGAGTCGCCTTTTCTCCTCAGTATATGGGTAGTAGACATTCATATCAGCTCCTGGTGAG
ACGATGTTGAATTTGGGATCAAAGACATCGATTCCATGGACAACTCGATAAAGTCCAGGA
AGAGTAAACGCAGTGTGACTCTCATACTGTCCAACCGTGTCCTTGCTTCCGGCAATTTCC
TGAAATGTACTAGTGATGATGAAATCGGTATGGTTCATCGCAATTAGGTCAGCTGTAAAT
TGACAAGAGAAGTGGTATTTCTCTTCAAAGTTTTTCCAGTATATGTCCGAATCTGGGTAC
TTGGTTTTCTCAAGGGCATGAGCAATAGTGCACTGTGTAACTCCTAGTTTGTGTGCTAGC
AATGAAGCAACCAAATTTCCGTCACTGTAATTTCCAATTATAAGATCCGGCTTAGTTTGC
AACTCTCCGGCAATTTCGTTTGCCACATCCTCTGTGTATGTTTCCAAATATGGCCATACT
TCAAAGCGTGATATCCATTTACGAACAACTCCCTTCTCAGTTCTAAATGGAACTCGGAGA
ATGTGTGAATGCTCAGTGTGATAAACTTTCTCAAGACGCTGGCCACAAGTAGTTCCTACG
GCATCCGGTAACAGTCGAGTCACAATGAGAATCCGGGGCTTGATGTCAAGCCCTTGCTGC
TTGATTCGGAGAAGCATCTCGTTCTCCAAAGCACGAACTTGGTCCAAAATATAAACGACC
TGACCGCCGGTATCAGGATATCCCAAAACGTTGTCCTGGGCAAAGTAACCATGTGGAGAA
AGAATGACAACATTGAAAACCATTGGAACTCTCCCAAGGAATTTTTCCAAGGTACATGGG
TCGGGTGCTTCGAGAAGATCTAAGAGCAAATTAATCATTTCTAGCACACGCTCGGCAGTA
TCACCCCACCCTTTCTCTAATCCAAGGTCTTGGAAGCTATGCTCGAACTCGGAATATGGA
GTCTCTGGAGGGAGCACTGTGAGATAATCGACAGCCTTCCTTAAAATTGATTGTAGCGCT
TTGAGGTTACCAACTCGGTCATTCAGCATCATTATCTTTCCCTTGTAGTTGTGTACACGG
AGAAAATCAAGCAGCGGGTGCATGCTATCTCTGTCATGAAACATTTTCGCAGAGAGGTGG
CGATTAAGGAACTCCACGCCATTTCCGATGGACTTTGAAAGTGTTGGGCGCGGAAAAGAA
GCATTAAAAGGCTCAAAGTCCAACTCGAGAACAAAATTTTCATTGCAGCTTCCATTGACA
AGTTCTTCCTTGAACTTGAGATATTCGGAAGCTGTGAGCTCTTCAGCATTGAGAGCATTG
ACATCGACACGTACGTATTCCCAGACTCCAGGCCTTGGACGAATCGCGAAGGCAGTCCAA
GGTGGTAAAACAATTGCTTCCTGAATGGATTTGAAAATTTCGCCGAAGTCCCCATCTGTT
AGCTTTTTGCTCTCCTCTTTGGAAATTGCTTTAATGTCCTCTAACAGATGATGTGGTTGC
AAAATTCCCTTCCCATGGCCTTGAATCCTTGAGAGAAGTACGATTAATTCGTTACGAGAG
GACGAAAGAGTGTCGTCCAAGCGCTGGCGAACGCTATGAGCGCGATTAAATGTACGGCCA
TCCATGGCTTCTCTCTTGAAATTCTAGTCTTGAAAAGGAGAAATGAAAAAAGGAATGGAT
TGAACAGAATGAAGAGAAATGGAAATGAGGATGAATAACAAGGGAGTGGGAGGAGGTATT
ATATAGGTGAGAAGAAGGGGCTGTTTGTCTGAAAAAAGTATATGAGAACTACTAAAATTG
TTGATGAGTTCTTTTCAGAAAACTGCTTTTCTCCTCTCTTACCTCCATTTACA
>TR10018|c0_g1 TR10018|c0_g1_i1 len=305 path=[6852:0-46 6853:47-49 6854:50-73 6855:74-111 6856:112-129 6857:130-304] [-1, 6852, 6853, 6854, 6855, 6856, 6857, -2]
CAATATAGCCTGAGGATCAAACGTCGCTTCTCGTACTGGAAAAAAAAGTCAATGTACATG
TGTAAATAATTTGTAACATGTATGTGAACAGTTGAACTAAAGCAGTATATATATTTGATG
GTATTTAGTTCAACTGCTATTCCAGATTAGCACTACAATTCTGCAGTTTGATGGGAGTTG
CTTGTAAGCATCCACAGAGATCTCTTACCCATAGAAGTAGTCATATGAAAAGCATACTTA
TCTCTTATTTATTTAATTTTTATTTTTCTTGTTAAAGAAAATTTGTTTTAATTAGAATAA
CCAGG
>TR10018|c0_g2 TR10018|c0_g2_i2 len=3120 path=[6705:0-106 6706:107-130 6887:131-139 @6898@!:140-1815 6850:1816-1832 6886:1833-2375 6819:2376-2399 6872:2400-2639 6757:2640-2663 6907:2664-2772 6908:2773-2794 6911:2795-2812 6912:2813-2823 6913:2824-2830 6914:2831-2839 6903:2840-2863 6900:2864-2866 6889:2867-2890 6875:2891-2928 6859:2929-2944 6714:2945-3119] [-1, 6705, 6706, 6887, 6898, 6850, 6886, 6819, 6872, 6757, 6907, 6908, 6911, 6912, 6913, 6914, 6903, 6900, 6889, 6875, 6859, 6714, -2]
GTGAATTGGAAACTTTAATACTGCTTGATTTTACGGGTAGCGATCAGAACTAGAATCACC
GGCTATCGAAAGGGAATTGATGTGAAATTGATAGAAGATTGGAGACATGACAGAAGGGAA
CCTGAAGTTTGAACAGGCCAAAACAGGGCAGCCGTTGCTCCAATTCTCGGGTTAACCAAG
ATTTTGGTAAACCAAATATCATATTCTTCTTTACTCTATCCTTCAGACTCTTCCACAAGC
ATTATTTTCTGCATCTTCAACTGCGAAGTTCTTAGCGTTTTGAAACCCCTATTATGCGAA
TTCAATGCTCGTGAATTCGAAAAGATGAGTGGAAACGAGTTCCGCTTCTTCCTATCGTGC
GATATCAATCTTCCAGTAACCTTTCGTGTCGAGCGATTAGAAGGAAAACTGCCGCCAAAC
AAGTCCTCCGAATCAGAAAACAATCCAACCGTTGAAGATAGAAAAGCTGAGCTTTATGTT
GAGTCTGCTTTGTACATTGACGATGCTCCGTTTGGGCTTTCAACACGAACGAGATTAGAG
TCTGGGGGACAACCGTATTGTTGGAATGAACTTATCACATTGAGTACAAAGTATAGAGAC
TTAACTGCACGTTCCCAACTTGCATTGACTGTTTGGGATGTGTCATCTGGCGAGGACGAT
GCATTAATAGGCGGGGCAACCACCCTTCTATTTAACAATAAAAAGCAGCTTAAAACAGGG
AAGCAAAAGCTTCGGCTTTGGGAAGGAAAAGAAGCTGATGGATCATATCCTACAACTACC
CCTGGAAAGGTGCCAAGGCTTGAACGTGGAGAGTTGGAACGCTTAGAAAAGCTTTGTAAT
AAGTATGAAAGAGGATTGATTCAACCCATTGATTGGCTCGACCGTCTTTCTTTTAAAGCT
ATGGAGAAAATCAAAGAAAAAGAAAATTCTGGAAATGGGAATTCACACTTGAGTCTCATT
GTTGACTTCTGCAGTTTTGAACACAGAGTTGTTTTCCAGGAATCAGGTGCAAACTTTTTT
TCACCGTCTCCTGTTTCTTCAACAAATGAGATTGTCACTGTGTGGGATCCAGAAGTAGGA
AGAACAAATCCTTCTGAGCATAAGCAGCTCAAGCTAGACAGGAGTTTGAAGCGTGGTATA
ATTGACAGGGATCTTAAGCCAAGCAGCGTTGAAAGGAAATATATTCAAAGAATACTGAAG
TACCCTCCAACGCGGAACCTGAGTGGAGAGGACCGGCAAAAGCTGTGGAAGTTCCGGTTC
TCTCTTATGTTAGAGAAGAAGGCCTTGACTAAGTTTCTGCGATGTGTTGAATGGAGCGAT
CTTCAGGAAGCAAAACAGGCCATTGAGCTGATGGGGAAGTGGGAAACCATTGATGTGTGT
GATGCATTGGAGCTGTTATCTCCTGTTTTTGAAAGTGAGGAGGTCCGTGCATATGCTGTT
AGTGTTCTCGAACGAGCTGATGATGAAGAGCTCCAATGTTACTTACTTCAGCTAGTGCAA
GCTCTTCGGTTTGAGCGGTCCGATAAGTCCCGCCTGTCTCATTTCCTTGTGCAGCGCTCA
ATCCGCAACATCGAATTCGCCAGTTTCCTACGGTGGTATGTTGCTGTGGAACTTCATGAT
CCTGCATACGCAAAACGTTTTTACTGTACCTATGAGATCCTCGAAGACAATATGATGAAA
TTGGCAGGTGGTGTTAGTGGAGATGAAGACGGATTTAAATTGTGGCAAAGTTTGGTCCGT
CAGACAGAATTAACAGCTCAGTTATGTTCAATAATGAGAGATGTGAGAAATGTACGTGGA
GGAACTCAGAAAAAAAATTGAAAAGCTAAGACAACTTCTTTCCGGTCTTCTTAGTGAACT
CACCTATTTTGAAGAGCCAATACGATCACCACTGGCACCTGGCTTACTCATCACCGGGAT
TGTGCCATCAGAGTCGTCAATATTTAAAAGTGCACTGCACCCTTTGCGTCTGACATTTCG
AACTGCAAGTGGTGGAAGTTGCAAAATCATATTTAAGAAGGGGGATGACATTCGGCAAGA
TCAATTGGTTGTTCAAATGGTTTCACTGATGGATCGGTTGCTTAAGTTGGAAAATCTTGA
TTTGCATTTAACTCCATATAGAGTATTGGCAACTGGACAAGACGAAGGAATGTTGGAATT
TATACCATCTAGTTCTTTAGCCCAGATCCTATCAGAGCACCGCAGTATTATTAGCTATTT
GCAAAAGTTTCATCCAGACGAGGATGGACCATTTGGGATAACAGCCACATGTCTTGAAAC
ATTCATCAAAAGCTGTGCTGGATATTCTGTCATCACATATATACTGGGAATAGGTGACAG
GCATCTTGACAATCTTCTTCTTAGAGATGATGGACGCCTCTTTCATGTTGATTTTGGTTT
TATCCTCGGCCGGGATCCTAAGCCATTTCCTCCTCCGATGAAACTTTGCAAGGAAATGGT
TGAAGCAATGGGTGGAGCAGAAAGCCAATACTATACAAGATTTAAATCCTATTGCTGTGA
AGCGTACAATATTCTTAGGAAGTCTAGCAACTTAATCTTGAATTTGTTCCATTTGATGGC
TGGTTCAAACATTCCTGATATTGCTTCTGACCCAGAGAAAGGCATTCTCAAGCTTCAAGA
AAAGTTTCGGTTGGACTTGGATGACGAGGCCTCCATACACTTCTTCCAGGATCTGATCAA
TGAAAGTGTTAGTGCCTTGTTCCCCCAAATGGTTGAGACCATTCATCGCTGGGCTCAATA
CTGGCGCTGATGTCCAAATCTCTGAATTCCACAGTTTACGAGTCAGGTAACAGAAATCAA
TATAGCCTGAGGATCAAACGTCGCTTCTCGTACTGGAAAAAAAAGTCAATGTACATGTGT
AAATAATTTGTAACATGTATGTGAACAGTTGAACTAAAGCAGTATATATTTGATGGTATT
TAGTTCAACTGCTATTCCAGATTAGCACTACAATTCTGCAGTTTGATGGGAGTTGCTTGT
AAGCATCCACAGAGATCTCTTACCCATAGAAGTAGTCATATGAAAAGCATACTTATCTCT
TATTTATTTAATTTTTATTTTTCTTGTTAAAGAAAATTTGTTTTAATTAGAATAACCAGG
>TR10019|c0_g1 TR10019|c0_g1_i1 len=248 path=[1333:0-52 1334:53-66 1335:67-76 1730:77-79 1695:80-90 1774:91-101 1750:102-103 1783:104-104 1768:105-128 1742:129-146 1780:147-154 1765:155-178 1738:179-193 1668:194-213 1421:214-247] [-1, 1333, 1334, 1335, 1730, 1695, 1774, 1750, 1783, 1768, 1742, 1780, 1765, 1738, 1668, 1421, -2]
GCTGCAGCAATGAAATTCAAGGATCATGCAAGCCATTGGTTTGATGAGGTGCTACTTCAG
AGAGAAAGATGTGGATATCCTCCACTTACCACTTGGAAAGAACTGTGCATGGCCATGGAC
TACAAATTTATCCCTCCCTCCTATACTGAAGACTTGTTTGAGAGGCTTCAGGATTGCAAG
CAAGGTTCTAAGACTTGTACTGAGTATATTGATGAGTTTCATAACTTGTATTCTAGGCAA
GCTCTTTA
>TR1001|c0_g1 TR1001|c0_g1_i1 len=609 path=[587:0-608] [-1, 587, -2]
ATATATACATTCACAAGGGATTGTTCACTGTGATGTCAAGGGCAAAAATGTCTTAATTGG
ATCGGTTCCAGGTGTGGCTAAGCTTGCAGATTTCGGGTCGGCGAAGAGGAGTTCAGATAC
TACAAGAAAGCCACAAGGGACACCGCTTTGGATGGCACCGGAAGTAATTAGACAGGAAAT
TCAAGGGCCAGAATCTGATGTGTGGTCATTGGGTTGTACGGTGGTTGAGATGATTACTGG
TAAGCCGGCGTGGGATTTTTGTGATGTTACAATGGTGTTCCGGATTGGGTTTGGGGATGA
GATTCCCAAGTTTCCAGCTCAGGTGTCGGAATTGTGCCGGGATTTTTTGGACAAGTGTTT
GAGACGGGAGCCCAGTGAGAGGTGGACGTGTGAAGAGCTGCTGAGGCATCCGTTTGTTTG
TGTGGATTCGTCGCCGAGGAGTGTGTTGAATTGGGATAATTTGGAGGAAATTCGTTTTGG
TTCTGATTCTGAAAATTCAAGTTTTGATTTTGATTCTGAGAACTCTCTGAGTTTAGTTAA
AAGTAGGATTGGGAAATTGGTTTGTGGAGGAGGGGCAGTTTGGGAATCTGATGGTTGGGA
GGTGGTGAG
>TR10020|c0_g1 TR10020|c0_g1_i1 len=722 path=[1988:0-131 2206:132-151 2268:152-155 2297:156-175 2289:176-197 2275:198-243 2307:244-247 2302:248-284 2299:285-336 2244:337-360 2279:361-369 2270:370-378 2259:379-402 2298:403-427 2290:428-451 2278:452-510 2308:511-513 2207:514-532 2061:533-534 2062:535-537 2063:538-556 2064:557-721] [-1, 1988, 2206, 2268, 2297, 2289, 2275, 2307, 2302, 2299, 2244, 2279, 2270, 2259, 2298, 2290, 2278, 2308, 2207, 2061, 2062, 2063, 2064, -2]
GCAAAAGTTTTGATGGAACTAAACCGAAGCGCAACACAAACCCCAACTTTACACGAAGCA
CTGCCGAACGAGATCTCTTCTGTGAGATAAGATATGCCCAGTCAGAACCCTTCTTTTGAA
GAAATTCCTCTATGAGCCTATTTTAGTGATGGCAAACTTAACTGATTATGTTGCTTCCTG
CTCGCATGGTGGAAGGCTCGTCTTTTTAGCAATTTTGGTCGCTGCTGGAATTGTATTGCA
GGTTCTGGTGTGAACATCTGCAGGCATGTGCGTTGTATGATAACTGGTGGCCAATGCTAA
CAGCGTTAATGTATGTACTGCTTCCCATGCCTCTGATATTTTTGGCGGGATCTGACACTT
CATCTCTTTTTACTACCAGCGAAAACAGCTGGGTAAATGCTGCTAAGTTTCTGACTGGAG
CATCAACAGTAGGAAGCGTTGCAATACCCTCAATCTTGAAGCATGCCAACGTTATTGGTT
GGGGAGCACTGTTAATGGACCTTTCTTCCTTCTTCATTTTTGTGGTAGCTACAATCTTTT
ACCTCATGAGCAACGCAAATGAATATGGTATGCTATGACCTCTGCGATCATGAGCCAAAT
TAGGTTTGCGTGTAATGACACGTTCAACTTGATGGTTCTTTTATGCCCTGTCGTTTTTCA
CATAAAATTATTATCTTACTTGGTGATTGTTTCATGCGCCTGTCATTTTCTTTATCGAAA
GC
>TR10020|c0_g2 TR10020|c0_g2_i1 len=244 path=[2122:0-131 2123:132-151 2124:152-175 2125:176-197 2126:198-243] [-1, 2122, 2123, 2124, 2125, 2126, -2]
GCAAAAGTTTTGATGGAACTAAACCGAAGCGCAACACAAACCCCAACTTTACACGAAGCA
CTGCCGAACGAGATCTCTTCTGTGAGATAAGATATGCCCAGTCAGAACCCTTCTTTTGAA
GAAATTCCTCTATGAGCCTATTTTAGTGATGGTAAACTTAACTGATTATGTTGCTTCCTG
CTCGCATGGTGGAAGGCTCGTCTTTTTAGCAATTTTGGTCGCTGCTGGAATTGTATTGCA
GGTT
>TR10021|c0_g1 TR10021|c0_g1_i2 len=432 path=[2115:0-80 2321:81-86 2342:87-99 2331:100-104 2355:105-109 2349:110-143 2367:144-144 2338:145-168 2312:169-178 2327:179-185 2353:186-209 2346:210-228 2358:229-255 2352:256-296 2343:297-311 2373:312-321 2379:322-339 2383:340-345 2387:346-349 2264:350-390 2067:391-391 2068:392-431] [-1, 2115, 2321, 2342, 2331, 2355, 2349, 2367, 2338, 2312, 2327, 2353, 2346, 2358, 2352, 2343, 2373, 2379, 2383, 2387, 2264, 2067, 2068, -2]
GCGCCCAAAAGATACATAGTTGGAGAAGCAAAGCCTGATGAGATGGAGGCCGAAGCATAG
AGAAATTCTGACGCAGAAGATCGTTGAGGCTCACTGACGCTCCTTTGTTGTTGCTGGAAA
TGAAGAGACCTGCACCAAGGGCTTTAAAATGCTTGAAAATCAGCATTAACATTGTTGTTG
ACTTGCCACTGAATGAATCTGAATCAACTAACAGCTGAGGGGAATCCATTGAAGGCAGTC
TATACAGCCTGCACCTGGGCTTTGAGCTGAACGTGAAGATGCATAGAGAACAAGGACTGG
AGTTGGCAACTACCATGGGAGCAAGAAACTCAAGAAGGGACTGCACTTCAGCGCCCACTT
GAGTATCTATATCAAGGGAGGAGGCTAGCAAAGATCTGAAACAAGATGGAGGGTTCCGGA
GTAAGGGCAACT
>TR10021|c0_g2 TR10021|c0_g2_i1 len=438 path=[2170:0-80 2287:81-86 2319:87-99 2302:100-156 2283:157-168 2340:169-178 2328:179-185 2315:186-228 2297:229-255 2274:256-308 2072:309-437] [-1, 2170, 2287, 2319, 2302, 2283, 2340, 2328, 2315, 2297, 2274, 2072, -2]
GCGCCCAAAAGATACATAGTTGGAGAAGCAAAGCCTGATGAGATGGAGGCCGAAGCATAG
AGAAATTCTGACGCAGAAGATCGTTGAGGCTCACTGACGCACCTTTGATACTGCTGGAAA
AGTAGAGACCTGCTCCAAGGGCTTTGAAATGCTTGAAAATCAGCATTAACATTGTTGTTG
ACTTGCTACTGAATGAGTCTGATTTGACTAACAGCTGAGGGGAATCCATTGAAGGCAGTC
TATACAGCCTGCACCTAGGCTTTGAGCTGAACGAGAAGATGCATAGATAACAAGGACTGG
AGATGGCAACTACCATGGGAGCGAAAAACTTAAGAAGGGATTGCACTTCAAATAGCTTAA
ACAAGGTGGAGGGTTCCGAAGTAAGGGCAACTCCTTCCAGGAATTAGGAACAGACCCTTA
TGTAGGTTGTGCCTATTG
>TR10022|c0_g1 TR10022|c0_g1_i4 len=864 path=[3714:0-74 3715:75-98 3792:99-112 3799:113-136 3808:137-154 3807:155-192 3805:193-216 3809:217-237 3803:238-316 3796:317-340 3786:341-432 3802:433-474 3795:475-480 3785:481-591 3737:592-592 3794:593-622 3784:623-646 3801:647-716 3793:717-796 3783:797-820 3770:821-827 3771:828-851 3772:852-863] [-1, 3714, 3715, 3792, 3799, 3808, 3807, 3805, 3809, 3803, 3796, 3786, 3802, 3795, 3785, 3737, 3794, 3784, 3801, 3793, 3783, 3770, 3771, 3772, -2]
ATGGGGTGACAACAATTCTCATCTCTTATCAATTCATAGTTCTTCGATATGTTCAGATTT
GAATTCAACAAAACAATAACGGAGAGATATGAAAACCAGGTTCTCAAGGGGCTCTGTCGA
AGGGCGCTGTGTCGTTGTAACAGGTATCCCAAACACTTTCCATGGCTAACCTTGCAGCCG
CTTCCGAGCAGTATGGATTACCGCCAAGTGATTTCATGACTCTTCTTCTTATGCATTCTT
GTTCATGACCCCTTATTTTCACGAAGCCACGCAACAGTTCACGTTTGTAATTGCAATCGC
CACTGAGATGGCCAGCACGGATCTCGCTGCATGCATGATGTGCACAATTTCTCCAGTCCA
AGTTGGCAGCTCGACAATCATCGTAAGCGTGAATCAACTCGTGAATAAGTACTTGAGTCA
CATTATCTTGCATTTGCATATGATTACTACATACTGTTATCCCTTCGCCAGGAAGATAAC
CGCCACTGACCTTCTTGTCACAATGAGCAGCCTTGATGAAGTTATCCCCTACAAAGCATC
CAGATTTCTGAAGGTTCTCTTTAAGAAACTTCACAGTTGGAGTTCTGAGACTTCTTTGGA
TCATGTCTTCACACTCCTTCACCGTCATCCCACCATTAATGCTGGATGAACTTCTCGAAA
CATCTGCTGCTGTCGGTATCTCCTCCATTTTATCTTCTGACAGAGGTTAATATATGCTGC
TCCCCCTTCTACTACTAGTATACCATGACACAGTGAGGAACAACCCTATGCAGCAGATCT
TCTTTGATGCTACACACGGAGGCGAAGTTGTTTGATGATGCCAGATACAGTGGCGATCGT
TAGACAGTGTGGCAGGCTTGTGAG
>TR10022|c1_g1 TR10022|c1_g1_i1 len=229 path=[207:0-228] [-1, 207, -2]
GGCTAATTAAATTATAATTTAGAGCCAAAAATCGGGACTCAAATACATCTTGAGCCAATA
ATCAGAAGTAGTCAAGCCAGGGAAAATTTCTCATCTTTTATGAATTCATAACCAAGTTCT
TCAGTATGTTCAAAGCCGGATTCAAGAAAACAATGATGAAGAGTAACGACAACCATGCCC
TTTAAGGGGCTCTGTCGAAGGGCTTTGTGTCGTTGTAACAGGTATCCCA
>TR10023|c0_g1 TR10023|c0_g1_i1 len=1538 path=[3527:0-285 3528:286-308 3587:309-357 3586:358-381 3583:382-431 3575:432-455 3579:456-627 3545:628-651 3574:652-833 3585:834-864 3582:865-888 3578:889-1037 3540:1038-1061 3573:1062-1093 3581:1094-1117 3577:1118-1174 3572:1175-1198 3565:1199-1229 3566:1230-1253 3567:1254-1537] [-1, 3527, 3528, 3587, 3586, 3583, 3575, 3579, 3545, 3574, 3585, 3582, 3578, 3540, 3573, 3581, 3577, 3572, 3565, 3566, 3567, -2]
GTCGTCGTCCACTTCCCTTCCCAGCTCTTTCAGAGCAGCTCTAAAAACCGCGGGAAAACA
TCCGATCGAATTACCAAACCGGAAAAATGAGCAACGACACTCATCTCTGGGATGACTCAG
CTCTCCTTAGTGCCTTCAACGACGCCGTCTACAAATACAAGAAAATGCACGGTAGAGAAC
AGCAACCGGAGAAGATCTCGAAGAACAGTTTGGAAGGATCTGATCAGAAGGAAGGAGAAG
AAATTTTGAATAACAGTACAGAAGAATCTTACACTTCAATGAAAGCTGCGAACGATAAGA
AACGACCTTATCATTCAAAGGACGGTGAGAAGATTCTAAGTGGTGGCGGAAGTCAAACCG
TGCTTACTCTCGTTGATACAAGTTTAACAGATGGAGGAGAAGTTAATGATCTTCAACCAT
TTCAAGAAAATCCGCACACAGAATCTCATGCCCCAGAGCTGAATACTGATTCATCAGCTG
ATCCTCAGATGCCAGAAATTCTTGAAGGTTATACAAATACGGAAGCAGTAGACCAGTATA
ATCAACTACTCAACCAGTATTATGAGCTGGAGGAGCAGAGACAAAAGGTTCTACTGCAGC
TTCAGCAAGTGGGTTACTGGAATTATCCGTATTCAGGTGAAGGCTCGGGAAATTTACAGT
GTGGTACATTTTCTACTGAAGAACATCAGAATTCAAATAACCAAACTGCTCAGTTAGCGG
CACCTGCTGCTTGTTGCCCCTACGCTTGCCAGGGCCTGGCCATTCCATGTTCTGTGATGC
CTGCGTGCCCCCTTGGTGAAGCTGGTCCAAGTAAAGGTTGTATTGATGCTTCCCTTTTCG
CTTGTACGATGTCTGCTGGAAAGACGTCCTTTCATGGCGACGATACACTTGTCAAAACAG
CAATGGGAGCGGCAAAAAAGGCGTTATCTTCCACAAAGCTGAACACTTCAAGTGCACACG
AAGGTGCGTCTGAAGAAAGAAAAATGGCAGACATGAACAGCACGGAGACCGATTTGAGTG
ACGTTCTCAATGCTTGGTATTCTGCGGGTTTCCACACGGGCAAGTATCTTTCAGAGCAAT
CAATTGCGAAAAGACGACATGACTGAGCAGTTATTCAGGAGCAGCAGAGGAATGGTGATG
TTTTGAATCCAGCATATGAATTTTATATCCACACAACTTACAGAAGTATTACTTTCAAGT
GTTGTAAACAGCAGTTACAGCACCATGGAACAAGTCCAAACTGTGCCATCTATAGCTTTA
CATTCTGCTGCTGCTCCTGCCCATCGTTTCATTTTAGGGTTCACCTTTTGTTATACTCAT
TACAGATGTAGACTATTCTCGCAACACTACTTTTATTTATTTATTTATTTACTTCTCATG
GGAAATGGATATATTGGGTTGAGTTGATGCTAGCAGAGCAAAGGGTGATGGCAATAGTGA
ACTAAACCTTGAGCAGATGGGGATCGATGTATGATTTGTATCATGGAATTCATGGAACTT
ATTCTGAAGCTCAGGATCTTTTGGAAATCTGATCTGTT
>TR10024|c0_g1 TR10024|c0_g1_i1 len=1609 path=[3591:0-204 3592:205-228 3629:229-258 3636:259-282 3633:283-285 3628:286-309 3638:310-346 3635:347-370 3632:371-526 3608:527-551 3639:552-758 3589:759-772 3634:773-891 3640:892-896 3599:897-920 3625:921-1296 3605:1297-1320 3606:1321-1608] [-1, 3591, 3592, 3629, 3636, 3633, 3628, 3638, 3635, 3632, 3608, 3639, 3589, 3634, 3640, 3599, 3625, 3605, 3606, -2]
TCTGTATGCCACTTCATTTTTAGTTTTATCCAAACAGCTTACTACACAAGGTGCAGATAT
GATTTATTTTCAATATTCACTTCATGACAACAACCGTGACATTACTGATATACTCTACAT
TTCTCTCTAACCACAAAGACTGATACAGAACCCATAGAGACATATATAAGAAAACAAATC
CAAGCCTATTAGTTTGTTCACCGTCATGTTAGACAATTCCCCAGTCTTTTTCTAGTTCCT
CTTTTAGTTCAGCAACTTGGTTTTCTGGCAGGATCACAGTTAAAGTTCTTCCCCCACCAA
TCTCTTTGTCACTTTCTGCCCCTGGAAGCACTATTGCAACACCTTGGTCTCCAACCCCAT
CAATAGTATAATTTGCGAAAACTGGTCTCTCTCCCTTGAGTTCCAACCCATAAAGGTTGA
TATATTCTAGGTCTACGAATGTCAAGTTTGCACCATACACAATGAAATCTGACAAACCCT
GACCTGTCTCAACAGCGTCTTCGATCATTTTGGTCTCATCCACTGCCCATTTGGCAAGAA
ATGCTGCTATCTCTGATGGATCAGCTTCTCCAACAGAGAAATCTGCTTTAACCACACTTA
CTAACTGGTTGTTTCCCAGAGTTCCACCTTCCCTGTTATGAATATCATTTCTACAGGTGG
TCACTGTTCTTGGTTCCTCTTCTCCTCTAGTTTTTGCTAAACAATGCCAAATCACAGCAC
AGAGCGCTTCAAATGATGGAACTCGACCTGTTTGACTTTTGTTTGAAAGCTTTGACTGTA
GGTTGTTCAATTGTGTGGAAGTTATTTGAAATGAGAATGTTTCCATTCTGCAGATGTTCC
CAGCTATCCAAGAGTCCTTGACGAGCTCGACACGTTTAACACTGAAAGGTTCTGTGGTAT
CTGAAGGTGGGCTTTTATTTTTTCCATTAGTGTGTGTTTTGGGCTTCAGAGACTTGGGCG
GTAGATTTCCGGCCATGATATGACCCCACATGTTGATAAAGCTTGAAGCTGAAAATGCAT
CGCCAAGAACATGAGCCCAGCTGAGACCTACTGAGATTCCTCCACATTTGAACCAAGTAA
ACTGTATGAAGACCAAAGGAGAGAAAGCCAAATCAGGACCAAGAACTTGTTTGTAAACAA
GATGGTTCTCAGTAGACAACTTGATATCCTCAAGAAACCCTTGAAGAATCATATCACATC
GCGCCTCGACGATCCTAACCCCGCTATCGTTACACTTGATGAACGGAAGTCCGGACTCGG
ACTTCCGAATCCTCCCTGCGGTGGTGAAATACGATTCAAGCCAATGAAACATCGGGGCCT
TAAAATCATGGATTGTAAGGCCTTGAACCACTTCTTTTTTGAAGTAGTAGACCCCTTTGA
TGTAATGAAGCTTCATGACTAAGTCCATGCTAGTAAGTTCATGAGCCATGTCCTCTCCTG
TTACTCGGGCTGGTACGACCGACGACAGTTTTATGTCGTGAACGATACCGTCTTTGATGT
TGGGACGGCCCATGGTGGATTTTGAGAGATAGAGGAGATGGAAATGAGAAATGGGGACGA
AGGAAATGAGAGTAAGGAGAGGTATTTCTACCTTAAGATAGAGGCGGAG
>TR10025|c0_g1 TR10025|c0_g1_i1 len=610 path=[1621:0-92 1622:93-104 1623:105-116 1694:117-128 1697:129-278 1671:279-302 1693:303-307 1699:308-333 1696:334-357 1698:358-427 1688:428-467 1695:468-501 1691:502-525 1686:526-575 1665:576-609] [-1, 1621, 1622, 1623, 1694, 1697, 1671, 1693, 1699, 1696, 1698, 1688, 1695, 1691, 1686, 1665, -2]
AAAACTACACGTGCTCTTGCAAAACCGGGGGCTTCTTCAGACACAAGCAAATAGGGAAAG
AGGAAGAAAATGGCGGCCTAGAAGAGTCCATTTGGAAGTCAAACCAACAAAAGCCGCGTT
TATTCGCTCACTCGTTCGTTCTATTAAGTGTTCAGGAGGAAGATTGCCATTATATGGATA
CCAGATCATCTGAAAAGGAGGTTTCTCAGGAACAGGCTCGGGAGTCGCTTATTGCTATCT
CTGAATTCATTCCAGACAAGGGGTTTTCCCTGGAACTCTTACCTGAAAACTTAATTGGTG
AAAATCACGTAGACGTTAAGGATGGTGATGAAGCAGAAAAGTGTAGGTCTGAATTGATAT
CGATCTCTTATACGCAGTCACAAGAGACTACACCTGTGCCGTTTTCACCGAGGAACGCTG
ACAGTTAGCTGGAATAATATGACCAGGGCCATGAAAACTTTATGTAATAGATTGTCTTGG
GGTTGTGTTTAAAACTTGCAATACTGGATTGATCTTCCATAGTGAAGTACTCTTCTGCGT
GCTTTTGTTTATGTAAACATAAAAATAAACCCTACCCGTTAACTAGTCAGTACAGTTGTT
TGGGGAAGAT
>TR10026|c0_g1 TR10026|c0_g1_i1 len=1572 path=[3542:0-122 3562:123-177 3569:178-201 3566:202-268 3561:269-292 3568:293-358 3565:359-382 3560:383-448 3567:449-472 3564:473-538 3559:539-562 3525:563-574 3526:575-598 3563:599-697 3532:698-721 3558:722-889 3529:890-913 3530:914-1571] [-1, 3542, 3562, 3569, 3566, 3561, 3568, 3565, 3560, 3567, 3564, 3559, 3525, 3526, 3563, 3532, 3558, 3529, 3530, -2]
GCAACAATAATCAACTGCAAACTAATTTAGAGAATATATTAGAGGTTTTGTCAACAGAGT
CTCTACCGAAAGATCTGGCCAAATCCCATTACAAAAAACTTGTAGTCCTAGCATCCCTTG
TTGTGATATACATAACTATCTATCACCACCAACGTCTGTCCACACCAACTTCTAACAGCA
AATCATCATACCTTAGGTTTATGTTCTGGTTTGTGCGTGTACTCAAAATCAATATGCACA
AAGGCTCTCTCAACTTCAGGAAGTTGTTCGAGTTTCTCTTGGAGCGTTTCACCTATATTG
TGTGCTTCACTAAGGAGCATATCCCCTGGCAACACAATGTCTACCTCTACAAAGTAGTGT
GCCCCGAATGTGTATGCCCTGACGGTGTCTATGTTCTTGATCTCTTCATGGTGGTTCCAT
ATCAGATATGTTAACATCGATAAGTAATCCGGTGGAGCCGTTCTCCCAATCAACGACCAG
ACGTTTTCAAGGACAGTCCTTGCCCAAGTTCCCATAGTGTATAAAGCAATAATTATAGCT
CCAGTAGGATCGATCCACCAATAAAATCGGACAGCAAGAACAGCTGCTGCTAGACCAACT
GAGTTAGTAACCACGTCGAAAAAATGATCTTTAGCATAGGCTCTAACGATGTCGTTTTTG
AACCTACGGCAGTACACCATCAGCACAAATTTTGTTACGGTAACCGCAACCATGATACCT
ATCATCCACTTTTCTTTCTCAGGATCCCGTTCGGGGTGAGTCTGTTGGATGATCTCCCTA
CCGGACTCAAACAAGATTTGCAGTCCTAGAGTAGCCATTACGGAAGCGAAAACAATGATG
CCCACTGGCTGCATCCTTCTCTTGCCAATAGGATACCGGTATTGATTTGGATTTTTCATG
GCATTGGAAGTAAACCATAGAATAAAACCAGACAGCAAATCCAGGAGAGAATCCAACGTG
GAAGCAATCACTGCCAAGGATCTACTCTCTATCGAAGCGTAGACTTTGGCAATGAAAAGT
ATCAAGTTGGCTGCATTTGAAGCATAAATTGCAATTCTTTCGTCCTTGGCAAGTTGCTTC
AGCTCATCCTCGGTTAGACTACCAGGCAAGCATCCCAATTCATTAACGGTTTCCATTTCA
TTGAAACCTTTGAGAAGCTTCTCCTGCCTCTTGTAATAGTCAGCTATCTTCCCCTTTCTC
CTTATAGTTTTTACGATGTCACCAAGACCAGTAGACGAATCCATGCGATGGACAGGCAAC
TTGACCCTATCGAAATTGAGTCTCCAGGAAGGCTCGGTGTCCACAACAACGGTTTCCCCG
TCCGGAGTAGGGGAGAGAAGTTCAGTTCTGTAATCCAGAGAATCAGTCCGGGGTCCTGGA
CTCATTTTCATTTTGTCTATCTGTTGAGTGTTTTTCAGAATGACCAAAAGATAGGAACCT
GATTCTGTTTATAAGAGACGACAACCTTTTCTATTTAGTGGTTGATTCCTTTCAAACTTT
TAAATACTAAACCGACTATATTCATGTTGCATCCACCTTAGTCGGCATGCGTATCTGCAT
CATCACTCAGCA
>TR10027|c0_g1 TR10027|c0_g1_i1 len=1915 path=[4353:0-173 4413:174-214 4426:215-238 4423:239-262 4418:263-348 4376:349-371 4428:372-407 4425:408-431 4422:432-610 4411:611-678 4421:679-702 4416:703-756 4410:757-780 4427:781-889 4388:890-953 4424:954-1265 4430:1266-1285 4359:1286-1289 4419:1290-1309 4414:1310-1900 4396:1901-1914] [-1, 4353, 4413, 4426, 4423, 4418, 4376, 4428, 4425, 4422, 4411, 4421, 4416, 4410, 4427, 4388, 4424, 4430, 4359, 4419, 4414, 4396, -2]
GTGAAATGTGTGCACCTATGCTTTTGTTACAAGAGTATGGTATATTACAATTAGCTTATG
GTATCGCTCATTCTGCCATAGAACAGCCCTGTAGAATAAGCATGATCCAGTGACGACAAG
CATAACAAGTAACGAGAAAAACTATCTCAAAAGTGTGTGTATACAAGACCAAGATGTTGT
GCTTATGCTCAACAACAATAAAACATATATATCTTCAACCATCAGAACTATCAGAGCCCT
ACCCTTGATCCCAGAACTTGGAATAGGTTTTGTCCTCAGCCGAAGAAGTAGGCAAAGCAG
CATGAGTATAATCCCTGTAGCATATCCATTCTTCTTCCTCACCCATGCAGCACCCAGTAA
CAATCCGACACCCATTTACAGCCATTGATGAACACCCAGCAGGGGATTTTGGATCATCCG
GACATAAACACTTGAAAGAATTTATTAGTGCACCTGTGTTAGGCTCCCAGACATTTATAT
CAGAACTAATTGGGGTTCCCGTGACAACTTTGTATCGATCCATATGTAAGTGGGATATAG
TACCATCATGTCCAAATTCGGCCACTGGATGCGGTTTATCTTGGCTTTTCCTGATGTCCC
ATAGCATTGCTTTGTCAGATCCCCCTGTACATATTAGAAACTCGGAGGGCTGCATTTCAA
ACGAGTAACATCTTGGTAGCTGTAACGCTGGAGTGAAAGCTTTACGCATTGTTCTCAGAT
CAATTGCAGTGACTAAGGGACCAGAAGCAACATAGATCAGTGATTCATGACATTTCATAC
CAAGAGGTTCTTGATATTTCACACCAGCGTGTGCAACAGGCAATGCAGTCATCCCCACAC
AGCCTGAAGAATGACGTAAAGATGATGTGGCCGTATCCCAAACTCTCACCTTAGAATCTT
TTGAAATGCTCACCAAGAGAGAAGCTTTGTGCCCTGAAACTGATAACAATGCTATTGGTT
TTTCATGCCCATATAGTGTTGTTTTCAACGCCTGTTGCCCACGCTTACCACTTGAAGTAA
GTGACCAAAGACGAATAGTCCCATCTTCCCCTCCACTTGCAAGTACTTTTCCATGACAAT
CACCCAATAGTCTATCTGCAAGAGTCGTGACTGGTCCATTATGACCTCTAAAGCAGCGCT
GACATTTTCCCTGCCACCACAAACGAATAGTTCGATCGCAGCTTGAAGTTACCAAGACTT
TATCTTCCTTCTGTTTCTCACTTCGAAATAGAGACGTTTCAAGGATGGGGAACAATCTCA
TACACGTAATCCTTGCATTGTGATCCCGCAGTGTCACTCGTCCAAATGAAGAAGCATCTA
TAAGCATTAACAGTGAGTCCTGAGAAAAAATGATATCATTCCTGTCCAGCAAAATATGTT
TATAAGATCTCTGGGCTACTGGAAACTTGGCACTCCAGGGGTCATCAAATCTAAATTGTT
GCACTGCAATATGTCTTGCCAAATATGCTTCCCTAACTCCTGTGGTTGGTAATAGACTAG
ATGATATTTGAAATGGCCAACGCTGTCTGAACAGATATTGCCAAACAGGATCGGAATAAG
CTAAAGATTTGAAGAGCCTAGACGTCATAGCCATGTTTGAAACATCTTGCAAATTCAAAT
AGCTTGAGCACTTAGCCAGAGAATCTACATCGAGATCCAGTATGCTTGTCGAAGAAGGAG
AGGAAGGAAAAGCCGAATTCATGGAAGGAAGAGGTGAAATTGGAGGAGGAGGAGGAGATG
CCATCGATGTAGCTCAATTGTTTGATAAAATGATTTTCTGTAACTGTTTGATTGATCGAC
ACGAAGTTTATTTGAAAAGTTGTTACAGACGCGATGAGCGTGGTTGTACAATTTGAAGCG
GGAGGAAGAGCGTGGGAAAAAGGATTCCAACTCCGTTTGGATGGACATGGCATGG
>TR10028|c0_g1 TR10028|c0_g1_i2 len=1776 path=[6070:0-1203 6124:1204-1355 6127:1356-1370 6086:1371-1379 6121:1380-1405 6117:1406-1691 6128:1692-1715 6129:1716-1750 6069:1751-1775] [-1, 6070, 6124, 6127, 6086, 6121, 6117, 6128, 6129, 6069, -2]
GAAAAATGGAAACAGAGCCACTTCTGATTCCATACCTGAACAACCCTAGAAGAAAACCCC
TCCAACCTCCCCATCTCTCTACCACTCCTCCTCCTTCCTCCCTTTTCCCTCTCCCTGAAA
ACGAAGCCGTCATCACAATCCCTTCTTCCCCTCTCTCAATCCAACCTCCCCAACCTTCCA
CCCCATCTCCATCTCTAACTCCTTCTTCCAAAGAACTCAAAGACCGTCTCATCTTCGGTC
CATCCTCACCTCCTTCCACGTCCTCCACCCTCGATGCCCTAACCCTAGATTCCTCTCTCC
ACCAATTAGATCCTTCTCCCACTCTCATTTCCCCTTCTTCCCCTGTCTTTTGGTCCAAAT
CCAAATCAAATCTCCACCGTTCCAAAACTGCCCCTGCTATTACCATCGTTAATGATTCTA
CCCTTCATAGCCCTTCCCACACTAAACCCAAATTCTCCTCTAACACTATCGTCCGTCAAG
CTGTCCTCCTCCTCATTCTCTACTTATGTTTTGGTGTCATCATGTATTCCTTGAACCGTG
ACCATTTTACAGCGGCGGAGACTCACCCTTTCGTGGACGCGCTTTACTTTTGTATAGTCA
CCATGTGCACAATTGGGTATGGTGATATTACACCCAGAACTACTTGGGCAAAGATATATT
CCATTTTCTTTGTTATAATTGGATTCGGATTTGTGGATGTTTTGTTAAGTGCTATGGTTA
GTTATGTGCTTGATTTGCAAGAGAATTTGCTTCTCACTACCGCAAAAGGGGGCAATGGGA
AGCATGATTTGGCAAAAACTTATATATTTGATTTGAAGAAAGGGAGAATGAGGATTAGAA
TGAAGGTGGGGCTGGCTTTGGGGGTTGTGGTTCTTTGTATTGGACTTGGTACTGGAGTTA
TGCATTTCCTCGAACATTTGGGGTGGGTGGATTCGTTTTACCTATCGGTGATGTCTGTCA
CGACGGTTGGGTATGGGGATCATGCCTTTAACTCATTGTATGGTCGATTGTTTGCTTCGG
TTTGGCTTTTGGTTTCGACACTTGCTGTTGCACGGGCGTTTCTTTATTTGGCTGAGGCTC
GAATTGATAAACGCCATAGGAGGTTGGCAAAATGGGTGTTGTGTCAAGATATGACTATTT
CCGAGTTTCTAGCTGCCGACATTGATAACAATGGTTTTGTCAGTAAATCTGAGTATGTGA
TATACAAGCTCAAGGAGATGGGGAAGATAGCAGAGAAAGATATATTGCAGATCTGCAACC
AATTTGATCGGTTGGACAGTGGCAATTGTGGTAAGATAACTCTTGCTGATCTTATGGAAA
ATCATCACTGATCCCATCCCAACTGGGTTGGGGATGTAGTTGCACTTTGGATGTTTGGAC
TTCTCTACTGTGCAGCTAGAAGAAATGGAGGTTGATCTAAACTATTTGGGTTGTGCACAA
ACATCGCCTTGGTTGCCAGTTGTTCCCGTGATGAAACTTGAAAGTCTCACTGATCCCAAC
TAATAACCACAAAAAACAACATCCACTGTACATGATACTTACATGTCCATTTTAAAAGTA
AAATGGATCTTCCAGATATTGGCATTCTGCAGAATTGAGTATTTTCCTGTAAACTGAAGA
CTCGACATGCATCAAGTTGTAGGAGTTTTTCTGTCTATACCGACTGATGAAATTGGGTCT
TACTGTCTTCTGGTTGTATGTTAAGGGTATGTTTTGGTGTAAATGTATAAATACCTGCCA
GTTTTGGACATCGATGTATATAAATACTGGTAATAT
>TR10029|c0_g1 TR10029|c0_g1_i1 len=1577 path=[3605:0-120 3606:121-144 3607:145-148 3608:149-164 3677:165-369 3675:370-391 3680:392-405 3679:406-429 3678:430-464 3676:465-488 3673:489-777 3611:778-801 3668:802-808 3662:809-1011 3657:1012-1035 3658:1036-1063 3659:1064-1087 3672:1088-1265 3638:1266-1289 3639:1290-1297 3640:1298-1576] [-1, 3605, 3606, 3607, 3608, 3677, 3675, 3680, 3679, 3678, 3676, 3673, 3611, 3668, 3662, 3657, 3658, 3659, 3672, 3638, 3639, 3640, -2]
ATACGACCACAGGGACATGCCCCTAAAGAGAAAATATATTAGATGCCAAGTGACTTCCCT
GAACACGAGATGCAAAAAAGAATTCCAATAACATAAGTTACGCAGATACCAGGTTTTCCT
TATACTAAAACTTATCCTGCTAAAAAAAAATGCACTAATTTACATAACGTCCTAAACAAA
TACGTTGACCATACAACTTATCCTCAGACAGCTAAACCTCCACGGCAATGAACAAGCAAC
CTCCCTTGCTTTTAAAGTGATCAGCAATCAAGCTCTAGCCTGGCTGCTTTCTGATCATCA
TGGCTGGCTGACGTTCTCTCTCCGCGTGCCAAAAGCGCCAACAACTACATCTCTTGGCCT
CATTGGTTAAAGTATCTATAACTTGCAAGAATAACAAAACTAAAGAAAGTAGAATAGGCA
ATACTCAGTTGACTACTGTCCCATTAAGTACTTAAAACAATAAAAAGGGAGCAGTATACG
AAAATTTTTATCTCCAACACTCTTTGTTTCAAGGGGCAGCAGCACATTGGTAGAAACACA
CAAATACTTGGAGATGCAGGCATCATACTTGTAATGCCATCAGGCACATCTAGTAGGATT
GTAACTCAATTTATTTGCATTGATTCCGAGTGGTACTTCTCCAAGTCTGCATCAAGAGCT
TCTGCAGACACCGCCTCACCACGGCCACCTGCTCTTCCTCGTCCACGACCCCTACCACCG
AATCCACGGCCACCACCATTTCCCCCACCGGTATCAAATCCACGGCCACCTGCATTGCCG
CCACCGCGCAGTCGTGAAGAAGCTCTACCCCTCGGTGGCCCGCTTCTTGGAACAACATTT
GGATTCCCGAGTATTCCATTACTGGAAGCAGGCATAGCAGCAGTCGACATATTTGTTCCA
ACAATCTCTATATTCATCGGCTTCCCATCGAGCTGGACATTGTTGTATCTCTTAACAGCA
GCCGTAGCATCATTCCTCCGAGAAAAGACCACTTCTGCTGTTCCCTTTGACCGTCCACTC
CTATCATAATGAATCGAATATCGCTTCAGATCTCCAACCTCAGAAAAGAGCTCCTTGATG
TCTTCGTTGGAAACTCCGTAATCCAAGTTAGAGATGTATAGCTTAGTTCCAGTCTCGATC
GCAGAAGCTCGACCTCCTCCTGGCGCCGGAAAAGCCGCTCCAGCTGACTCCTTGTACATA
TCGTGCTGCCAGGTGGAATCTGGAGCTTGAACAGGCTTTCCCATTGAATAAGGTGTTGTT
CGATTCCCTCCGCGGTTCTGAAACCGTCGTGCAGGACCAGGGCCACCTGTTCCTCCTCCT
CGACCTCTACCTCTGGGACCACCTCCACCGCCGGATTTCTTGTTGTTCTTGATCAGATCT
TCGAGCGACATGTCTAAGGCGCTTGACATGGTGAGCTGCACGGAAGTGTTGGTCGAAGGG
TTTACTGATGAGAAGGTCAGGGTTTCGGAGAGAGGGCGATTAGGAGACTTTGGAACGGGG
AATCTAGGGTTTCGCGGGAAGGAGAGAAGAAGGAGGTGTGCGGGATTGCGAGGAGATAGA
TGAAAAAGGGACCTCAA
>TR1002|c0_g1 TR1002|c0_g1_i1 len=814 path=[792:0-813] [-1, 792, -2]
AAAGATTTTACACTGGATCCCCACCACTCTCGCAACTTGTCTTGAAATCTCAACGTCTAA
AGAGGAAATTCAAAACAAAACTAACAAAAAATGAATACTCGAATCGACTACACCCTCTAA
GAGATTTCAATCACCAAAATCTGCCATTAGAACTCTCATTTTCAGATGAACCCAAAAGCT
GCTCCAAGTAATCAGCACCTAAATCCTCCAATTCCATCACATTCTTCTTCACTCTTACTT
CCACAACTTTACTTTTCTTAATCAAGGATTTTCTTCTCATAGAATGTTTCTTCTTCAAGG
CCACCACAGGCGAACACCCGTCCTCGAATCCACACTTCATGTCCCTAAGCGACTCGCGAA
CATACTCCAATGGAAAATTCAGCACTGCTAACGATCCTCGCATGGCAAAAGCGGCTTGAT
CATAAGCTAAAGCGGCCGCTTCTGCGTTGTCAAATGTCCCTAACCAAACCCTGACTCCAT
GGCGAGTTGAGTCTCTTATCTCTGCCGCAAATTTTCCCCAAGGTCGTCTTCGGACGCCTC
TGTAGGCTTTTCCCTTGGTTTCCTTCTGAGTTTCTTCTTCTTGTGTTGTGGAAGTGACTT
CCTCTTCCTTAACTTGTATGTTTGATGATTCCGATAGAAGACCAAATAAGACCATCTCTT
CGGAATCATTTTCATTGAATGGAAGGAATTTTTCTTGATTCAACAGCAAGTCATCCCAGG
AGAATGAGTCTGATGAGGCCATTGAAGAAGATTCAGGTGAGAATTGGGAGAACTGAAACA
AGGAGGAATCCATGTGGAGATTTGGGAGATTTTT
>TR10030|c0_g1 TR10030|c0_g1_i1 len=1463 path=[3363:0-670 3364:671-694 3426:695-712 3414:713-736 3431:737-792 3425:793-810 3433:811-870 3432:871-894 3430:895-932 3434:933-953 3435:954-959 3410:960-977 3427:978-983 3422:984-1066 3415:1067-1090 3408:1091-1277 3391:1278-1314 3392:1315-1462] [-1, 3363, 3364, 3426, 3414, 3431, 3425, 3433, 3432, 3430, 3434, 3435, 3410, 3427, 3422, 3415, 3408, 3391, 3392, -2]
CAAATTTCAAAGGTAAAAAAGTATCTCCTGCCGGGTAAGAGTTTCTCTTTCTCCAGCTAT
AACAAATCTACAGAAGAAAGTAGAGAAAAAAGAACAAAAAGCCACGCCCAAATTCAGTCA
ATTCATGTGTTGTTATACGCTTTCCCTTTGATTCTCGTGAGCTTCTCATCAACCATGTCC
GATTCCTCAAACGGAGAGTCGGCAGTTGAGTTGTTCAAGAGATTCAGCGCTTATATCACC
ATCAAAATGTCCAATCTCCTCTCCCACCCCTTCGAAAATCTGAATTCTCGTTCAGTTGGG
ACGATTGCGGGGCTGGCGCTTGCGATAGTGTTGACATGGAGATTACTAAGACCGCCACCG
CCCAGGAGACGGCAGCCGAAACGCCAGGCTCCACGAGCTGGTAGTAGTAGTTCTAATTCT
GCTACGGAAGCTGGCCTTTCTTCTGAAAGTTTAGCTTGTGATGATTCCAGAGCGCAACTT
GTAATTGATGAGTTTTTCCAGCCAATAAAGCCAACACTGTCACAAATAGTGAGGCAGAAA
CTGTGTGAAGGAAGGAAGGTTACCTGCAGGTTGCTTGGAGTTATTCTCGAGGAGAGCAGC
CCGGAGGAGATCCAGAAACAAGTGACTGTTAGGTCATCTGTGCTCGAGGTGCTGTTGGAG
ATCACAAAATTCTGTGATCTTTATCTTATGGACAGAATCTTGGATGATGAAAGCGGGGCA
AAGATTCTTTTGGCTTTAGAAGATGCTGGTATTTTTACTTCTGGAGGCCTTGTCAAAGAT
AAGGTCCTTTTTTTCTAGCACGGAGAATGGACGTATTTCCTTCGTTCGACAACTTGAACC
AGATTGGCATATTGATACAAATCCAGATATCATTTACCAATTAGCTAGGTTCATCAAGTA
TCAGCTTCACATATCTCCTAATAAGCCTGAACGCGCCGCGTCAAATGTATTTAACTCACC
GAGCTTGGAACAATTCTTTGGATCCCTACCAGAAGTTCACTGAACTGAACCAGCAGCACA
TCTCTATTTCAAAGTTGATGACAAGAGAGATTTAGATTGATGATCCTGGTTATGGTTATA
AGAAATGAATGGTGGTGTTACCGCCTTTCATAATACGATATTGAACAAGAGTAACCCTGG
TATATTTGGAGGGAACACGCTTTCTGCACCAAAGAATATTTGCATTAGGTGGACTAATAG
TTTTGTTTTTGCTAAGAATTCCCATCAGTCAAAAGGTACCCTAATCTGTTGTATTTTCTT
AGTGGTTGGTTGGATGTAAGCCCAAGGACACTTGAGTCTTTATTGTGTCAAATGGTTTGT
TGTTGAGTTTAACTTATTATTTAACTGATTTATGTACCATCATCCATTGACCGTGTTCTG
TTTCAGTGTTTCAGTTTATAACGTCGTATATCTGAATGGAGTAAATTAGGTCGGGATCAC
TGGTTCTTAAGTGTCGGTTTTGG
>TR10031|c0_g1 TR10031|c0_g1_i1 len=2359 path=[10491:0-138 10492:139-158 10631:159-211 10617:212-231 10597:232-426 10524:427-450 10614:451-831 10540:832-834 10593:835-1111 10462:1112-1135 10637:1136-1299 10589:1300-1326 10624:1327-1359 10608:1360-1383 10587:1384-2023 10647:2024-2024 10644:2025-2048 10641:2049-2093 10635:2094-2117 10622:2118-2207 10652:2208-2226 10466:2227-2231 10467:2232-2250 10468:2251-2358] [-1, 10491, 10492, 10631, 10617, 10597, 10524, 10614, 10540, 10593, 10462, 10637, 10589, 10624, 10608, 10587, 10647, 10644, 10641, 10635, 10622, 10652, 10466, 10467, 10468, -2]
CAAAGAGTAAAGGAGTATCTATTACTAGGACTCTGTAAATCAGTCCCCTTTTCGAAACGA
AGTAATTGCTTAAACTAACATGTTACATTATCCTTTTTCCCTTTACCCTTTTCTAACTTT
GCCATTGAAAAAGAAGCAATGATGTTTTTTACAACGGGATAATTACACAGATTATCATTG
TGAATTTTACATATGTTAACAATTACTGCAGACTATAAATGAATCACATGCTCATAGCTC
TTGAAGATATTTCCGCTTCTCTTTCTACATCTCCCTCAGGTACCTCAGTATCCCCCTTGG
TTTCAGAAAGGTATCGCTCCAGTGCACCATCTCCACGAAGAATTCTCGCTCCACATCCTG
TTACACTCACTGACCCTACAGACTCCACATCAACTACGACGGCCTCTACTCTATCTTTTC
CGGACTTAACATCTGGAATCTCATACATAGCTTCAGTAAGAAGGCTTTCCAATAGGGCCC
TCAGCCCCCGTGCACCTGTGTTCTTAGCCATTGCTTTCTTTGCAATTAATCTCAGTGCAT
CTTCCGTAAAATGCAGCTTTACACTATTCATGCTAAACATTTTCTTGTACTGTCTACCTA
GAGCATTCTTGGGCTCCGTCAGGACCTGAACTAGCTGGTCCTCATTCAAAGCCGACAAAC
TTACGAGAATTGGAAAGCGGCCAATAAATTCTGGTATAAGACCGTATGCAATAAGATCAC
CACTTTCAACCGTTTCCAACAGGGACGACACAACAACAGCATTAGTTAGTCCACCAGCTC
TCATGTTAGCACGTACTGGTGCTCCAAAGCCAATAGAAGAATCTTGCCGTCTTTCGGATA
TGGTCTTTTCCAAATCAACAAATGCTCCACCACATATAAAAAGGATATCTTTTGTGTCTA
TCTGAATGTTATCGCCACGTGGATGCTTGCGAGCTCCTTTCTCTGGGACGTTCACTATAG
TTCCTTCCAGCATTTTCAACAAAGCCTGCTGAACACCCTCTCCAGAAACATCTCTGCTTA
TATTTTGGCTCTCAGCCTTTTTAGTTATCTTATCAACTTCGTCAATGTAGACAATTCCTT
GTTGAGCTGCTTGCACATTGAACTCGGCAACCGTAAGTAATTTGTACAATATGGACTCCA
CATCTTCTCCAACATAGCCAGCCTGGGTCAATGTTGTTGCATCTGCAATGACAAAGGGTA
CATTAACGAACCGAGCTAGTGTTTTAGCAAGTAAAGTCTTCCCAGAGCCAGTTGGACCCA
TCAGCAGTACATTACTTTTCTCTAGCTCAACTGAATCATTTTCGTCATTATCGGCTTCAG
GAGTCCCTGATTCTGCTGCAGCCCCTTTCTGCATGGAGGCGTGATGTATTCGTTTGTAAT
GGTTATAAACAGCGACTGAAAGAACCTTTTTCGCTCTTTCCTGCCCGATAACAAACTTAT
CAAGCCCCTTGCAAATCTCCTTAGGCGTCGGAAAATCCTTGCCCAAATTCGAGCCACCCC
ACCCACTCTTCTCACCACTGGCACTACCACCAGCACCTCCGCCACCACCAGTGGCCCTTA
TCACATTCACCCCTGGCGCAAATGGCGGACCCGGAGGAGTTTGCACAGCCAATCCATTCC
CACCAGGAGACGGTGGAGCAAGTGGAGGCGGCCAATTCTCAGGCGGATCACCACCATAGT
TTCTCAACGTCTCCCAAAATTTAACCCTAAGCCGATCCCCGTAATCCTCCTCCCCGTCAG
ATTTCTGATCCTTCGTCTTCACCCGACCGATCTCCACAAAATTCCCTTGTAAAGGAACAA
GCTTTTGTGGGCGGAAGTAGTAAGCGGTTTTGCAATTGGGGCAAAGATTAACAGCTTGGT
AACTAGCTTTATCACCACGGTTTGAGAATACCAGTTCCATCTGCTTCGCACACCTTGGGC
AATTCGCTTCTGCCCTAATCTTCCTCGTTGAGAAATCATCCGATCCTCCTCCTCCTCCTC
CGCCACCACCTTCCCATTTGTGCCGCTCTTGTAACCCTAACAAGGGCAATCTTTGATGAA
AGAGATTGAATCGTGTACAGATTTGCCGGCTCTGAGATAGCCGTCCGGCAACCGTTCTAG
CCGTTTCCGTTACCTTTCTGCATCTGAAAATTATTCCAGACATAACAAGCCCGCACTCTT
GGGTATCTTGTGTATTCACAAGATATTCTTATTGAGAAATGAATGAAATGAAGAGAGATA
AAGAGATTGAAATCGGGAAATGAAAGAGATTGGGATCTGTTTGTTTATGTGTTCTGTTTA
GAACAGAGGAAAGTCTGTCTTTATTCTGATGTAAGTTATGATTTTTTTTATGTAAGTTAT
GTGTCATTTAAGTAGTGTG
>TR10031|c0_g2 TR10031|c0_g2_i1 len=327 path=[10509:0-191 10599:192-203 10629:204-227 10616:228-276 10596:277-300 10581:301-326] [-1, 10509, 10599, 10629, 10616, 10596, 10581, -2]
GCACAGTTTTCCTTATAAGTATATACACTAGACTCAAAGCTTTGCTGATACCAAGTTGCT
TAAGAATCATGGATGATACATTTATGGAATAAATTCATAAAATCACCAATGACACCGATA
TGTGTGGTATGCATTATTCTCGTGAATTCATACAAGTATATACAGTGACTTTATATACAG
AGTTGAGATCACGATGAACCTCAGTAAGAAAAGCTACATGCTGGCAACGATAGAAGGAAG
CTCCGGTTCCACCTCAGGCTCTTTTTCACAACCTTCCTGGGTAGTCTCACTTCCTTTCAC
TTTTTGTTGTGAAAGATAGCGATCCAG
>TR10031|c0_g3 TR10031|c0_g3_i1 len=2211 path=[10478:0-191 10602:192-203 10632:204-215 10646:216-227 10649:228-276 10648:277-300 10645:301-326 10642:327-350 10650:351-353 10654:354-366 10638:367-377 10625:378-390 10609:391-497 10573:498-521 10588:522-526 10636:527-550 10623:551-608 10607:609-632 10651:633-657 10391:658-701 10605:702-836 10411:837-839 10584:840-1274 10557:1275-1298 10604:1299-1427 10564:1428-1451 10583:1452-1658 10453:1659-1682 10454:1683-1722 10455:1723-1746 10634:1747-1942 10527:1943-1966 10621:1967-2053 10653:2054-2077 10428:2078-2095 10429:2096-2210] [-1, 10478, 10602, 10632, 10646, 10649, 10648, 10645, 10642, 10650, 10654, 10638, 10625, 10609, 10573, 10588, 10636, 10623, 10607, 10651, 10391, 10605, 10411, 10584, 10557, 10604, 10564, 10583, 10453, 10454, 10455, 10634, 10527, 10621, 10653, 10428, 10429, -2]
GCACAGTTTTCCTTATAAGTATATACACTAGACTCAAAGCTTTGCTGATACCAAGTTGCT
TAAGAATCATGGATGATACATTTATGGAATAAATTCATAAAATCACCAATGACACCGATA
TGTGTGGTATGCATTATTCTCGTGAATTCATACAAGTATATACAGTGACTTTATATACAG
AGTTGAGATCACGATGAACCTCAGCAAGAAAAGCTACATGCTGGCAACGATAGAAGGAAG
CTCCGGTTCCACCTCAGGCTCTTTTTCACAACCTTCCTGGGTAGTCTCACTTCCTTTCAC
TTTTTGTTGTGAAAGATAGCGATCCAGTGCGCCGTCACCTTTAAGAATTTTAGCTCCACA
TCCACGCGTCTCTACAGTTCCAACTGCCTCTTCGTCGACCACAACTGCATCTATTCTATC
AATGCCAGTTCTCATGTCTGGAATCTCATACATGGCATCCATCAAAATACTCTCCAATGA
GGATCTTAAGCCTCGTGCACCTGTATTTTTGGCCATTGCTTTTCTAGTAATAATCCGTAA
TGCATCATCGGTGAAATGCAGCTTTACCCCATTCATTTGGAACATCTTTTTGTATTGTTT
TCCAAGGGCATTTTTTGGCTCCACAAGAACCTGAACAAGTTGGTCCTCGGTGAGAGCCGA
CAAACTAACAAGAACTGGGAACCGCCCAATAAATTCTGGTATCAAACCATATGCAATAAG
ATCACTGCTTTCAACGGTTTCTAGCAAAGAGGATGTCACGACAGAATTTGTCAAACCACC
AGCCCTCATGTTTGCACGCACTGGTGCTCCAAAACCAATAGAAGAATCTTGCCGTCTTTC
TGAGATTGTTTTCTCTAAATCAATGAAGGCACCCCCGCATATGAAGAGAATATCTTTTGT
GTCAATCTGAATATTGTCGCCTCGAGGATGCTTCCGCGCTCCCTTCTCCGGAACATTGAC
AACTGTTCCTTCAAGCATCTTCAATAATGCCTGTTGGACGCCCTCCCCTGATACATCTCT
GCTGATATTAAGGCTCTCAGCCTTTTTAGTGATTTTATCAACTTCATCGATGTAAACGAT
GCCCTGCTGTGCAGCTTCAACATTATAGTCAGCAACCACGAGAAGCTTGTACAGTATAGA
CTCCACATCTTCACCTACATATCCTGCCTGAGTCAATGTTGTTGCATCTGCAATAACAAA
GGGGACATTTACAAACCGAGCCAAAGTTTTTGCAAGCAAAGTCTTCCCTGAGCCTGTTGG
ACCCATTAGAAGAACGTTACTTTTATCAAGCTCCACCGAATCGTGATCGTCAGCCCAATC
TGCTGCAGGTCTACTATCCCAGACTGTAGCAATGGCTTCACTGTTACCTGAATCTTCTGC
GGGCTTTTGTAAAGACTCATGACAGATCCTCTTGTAGTGATTGTAAACTGCCACAGACAG
TACTTTCTTCGCCCGCTCTTGTCCAATCACAAACTTATCAAGCCCTTTACATATATCCTT
TGGGGTAGGAAATTTGTTGCCCATCTTAGAACCTCCCCAACCCTCCTCCTTGGAACTGGA
CCCTCCTGAACTAGAACTCGCTCCACCTCCAGCACCACCACCACCACCATTAACTATAAC
ATTAGGGGAAATTGGCCGAACCGTAATACCTTGCCCAGGTGGTTGCCAAAACTCAGGAGG
GTCACCATAAGCATATGGCCTCAAACTACTCGCAAAATGACTTGATTTGCACATAGTGTT
TTGATTATTTGTATACCCAATAGCACTTTTATCGTCAATATCACCGTTAAGAGAAATCAA
CTTGAATGAATTGAAATTGTAACCTGTTTTGGTAGAAAAGTCGTCCCATTTTCTTCTGAA
CTTGGAATGAGTAACGCCAGAGATTTTACCTATGTGCATATGGTTCAAAACGAAGTACCT
GGAATAGGAAACTGTGCTTGAAGCTGCTTCTTTCAAGGATTTTGATTTCAGGACAGCAGC
CATGGCCGATGATTGGATGTTTTTAGGGCCAAAAGAGGGAGGTTTTGAATTGGGAAAGAA
GGGATTTCGGATTAGTAAGAGGGGATGGAAAGAAAAAAAGGGATTGGAGATTTGATGGAG
ACAAATAATGGGCTTGTTTTGGATTTTTAGATTGGGGTTTGGATTCTGAGAATTTGTATG
GTGAAGGTGAAGAAGATTAAGAGTGCTGACTACAGAGAGAGTTGTAATGAA
>TR10032|c0_g1 TR10032|c0_g1_i1 len=3634 path=[7738:0-163 7739:164-192 7803:193-193 7801:194-197 7799:198-217 7797:218-219 7796:220-669 7757:670-686 7792:687-1259 7788:1260-1283 7794:1284-1646 7785:1647-1670 7791:1671-2573 7727:2574-2597 7793:2598-2788 7721:2789-2812 7790:2813-3313 7724:3314-3337 7725:3338-3633] [-1, 7738, 7739, 7803, 7801, 7799, 7797, 7796, 7757, 7792, 7788, 7794, 7785, 7791, 7727, 7793, 7721, 7790, 7724, 7725, -2]
CTTGCTATTAAAATTATTATTATGGTATATATTCAAAGAAAACATCACATTACAGTTACA
GTTATCAGCTTATACATAACTCTTTTAAGCAGGGACATTAATTAACGCTCTTGCCAACTG
GTGGTCAAGGTTAAGCACAAAGCTATTAGTACAGAAACGTAGCATGGCCGCGGCCGCGGC
GCCTTAACTCGGAAAACCCTCGTTTATCATATTTAATTATATTCTTCAGTAGTCAAAAGA
CGCCACAGATGTAATTTCTGTTTCAATATTTCGCGAGTCGTGTCGACTGACATAATTGTT
GCAGCTACCGTTTGAAAGCCTCTGGGCAGAGTTCAGAAGCTCGGGATTCTGTTGGCCCAT
CTGCTGCACTTCTTGCGATGAGAGTATCTTTATACACCACACGCTATTCACAAACTCCTG
CCACGGGTCATCGCCAAGAAGAAGAACATCGTTCTCCCGGTCAACGAATACAAGCTGCCA
GCCTGATCTGAAAGGGTCCTCCAATTGGCCTTCAAGGCCAAACATACGAGCAAGCTCACT
GCGCAACTGATGATAACTGCTGAACCTAGTGATATCCAGTGACCGCCCAAAGGCCCCTGA
CTTGTGAACCTTAACAAAGGTTCTGGTTGGTGGGTTTACTTGGCCCACATCCTCCGGAGA
GTGCAAAAAACCTGATTCATCCAAACAACTGGAAGTCGTCACAGATGGGTTAAGTGGAAA
ATCGACAGTTGTGGTACTTAGATAATTGGAAGAGAACGGCAGGGTTGTCGAATCTGTCTC
ACATCCAACATCTCTAAGACTGGAGATGTCATTTTGCACTAGGAGGGATGAGGAGTCTAT
ATTCACCCCGAACAATAGATGGTTCTGTGAATCTGTACTGTCTGGATCACTCGGGCACTC
TCTACCTGGAAATGGTGGCAGTGAGATATTATTTTGTGGTAAGCTTAGGTGCTCCGCCTC
AGGTAGGACAGATTGAGTTGCTCCAGAAGGGAGCAAGGAACCACCAGCTCCCTTGGGTAG
CCATGCTGCTGATGGAGTCAGTGAGTTTGTTCGTGGCAAGTTAAATAGGTTGGATGTTTC
TTCCTGGGAGAATGAGCCCAAAAGACTCTGTAGAGGAGAGACGTCAGATGTGGTTCCAGG
ATTCTCGGTAGAATCCGGAAAGTGTTGTGATTGAGACATGGAAGAGACAGGTCGTAAAGG
TGACTGTGAGTGTGATACAGAAGCATGCTGCGATAGAACGGGGACATTTGAGATCTGCTC
TTGTGAAGAAAACTGTTGTTGCTGCTGTGGTCGTGCCTGATCATCAAATGGGTTGCGGTT
CTGCAAGTGTTGCTGAAGAAATTGAGTCTGAGCCGGTGCGAGGGTCCGGTTCCCTTGAAC
ATTTTGCAAAAAGGCTTGTTGAGGTTGCGACTGCTCGAAGACCTGCCTCAGAGGTACACC
AGATAAATTTGGAATAGTCTGGGAAGCAGATAGGTTGGAGACACATTGTTGTTGCTGAAA
TTGCAGCATTGACGCAGGGGACTGCTTTTGATCAACGCTCCTCATCTCTTGAAGTGCCGC
AGCAGCCATCGCTTGGTACATTTCAGGTTGCAGGCCAAAGAGAGAAGCATCAAGCCTTGG
CTGCATCCAAGGTGTAACTCCAATTCCCTGAAAATTTAAAGATTGAATGGTCCTATCTCC
GCCATCCCCTCGGAGCCACATGAGAGGGGAATTCATGCCCAGGTCATCATCCTTTCCATG
GAAAGAGGGGAGTCCCGAGGGCCATGGCCTCTTAAGTCTAAGCGGAAAAGGAGATGGATA
CATCGGGAATGTCGTTAATGGTTCAATCTCCCAAAGAGAGACTCTAGGCTGCCGCTCTCC
TGCGGTGGACTCATCCCAACCTACCTTAACAGAGCGCCAATAGGAATTTGGCCAACGAAC
AGGATCCAAGTCGCTTATGCCTGTGATTGTACCCATGTACCTGCGGACACTCGACTCTTC
AGTCTCGAACAGCATTCGAAATCGCATGCCAACAGATACACGAGTATGGTAAACTGCTTT
AACATACTTGGTTAAGGGTATGACAAATTCAGACGGACTAGCCCTTGGGTTATAAAATAT
AGTGAAGCGACTATTTGTTGCAGCTGCATGAGCCGCTGCAGCAAGGAGCCCAATGTGCAT
GCTGTCACTTGATAAAACCGATGATGGCATCACCGTTTGAGGGCGATTAGCACGTCTGAT
CCCCAGGAGTAGCTGATTCTTCTCATTCCAGATAAAAAGAACAGAATCACCAGCAACAAG
TCTTTTTGCACTAACAAAAACACTCCACCCAGTTGTAAGAAGATGCCTTTTGGGCTGACC
ACGAAATATATGCCTAAACTTCCATTCATTGTCGTGAAGATCTCTTGCAATCAACTCTTG
TGCTGGAGGCTGTTGAGAGAAGTCCAAAGGAGGAAAGACTTTTTCGGCTGCACGTCGAGG
GACAGAGAATCCTCCATGAGTACTAGTATCACTTGCTGTCAATGTTTTACAGAAATAATT
GGTCGGCTGCTTACTAGGTGTTCCCAGTTCTGCAGGTAGGTAGGCATCCTTCTGTTCTTG
CGGGCTCAATGGCTGCAAGGTCATTTGGGCATACACTTCATCAGTCTCCACATCAGCATG
CATAGTCACATTGTGCAGCAAACAGATCAGTTGTGGAGGTAAGCTAGGATAATTAGGGAT
ATGAGCATCAATTTCCTTGTTTGTTGAAGCGGTGACCTGTTCACTGTGACCCTGGGGAAA
ATAGACTACGCGGCTTCCAACAGCAGGTAGAGAAACAAGAGGGCCCGCACATGCATGCCA
AAGCTCAGAATTCAAGCATCTTTTTTCCCCTTCCTGGGGCTGATGAGGAAAACCTGCTGA
AGAGAGCCGCATTTCTGCAGATTCAAATACACTTTCCACAATCTCAAGAACCGATTCCCA
CAATAAAACAAACAACCTCGGTACCTGAAGCTTCTAGAAGTCTTTTCGAGTTATGAAACG
CCACCCCATTAGGCAAATAAACTCTCTCCCCTTTACCCAAACCCCGTTTCAGTAAAAGAG
GAAATAGTTTTCCACCTCATTCGCTCAGATCTTTTATACCCAAACCCCAAATCCAATCTC
TTAAGCTCCTACCCCTCCTAGGGTTTCGAACCCCCAAACCCAAAACCTCGAAAATCAGCA
GAAATCAAAGCTTAACAACCTCGAAACTCCCACAAAAGTTTCAGATCTCACTCAAGAGCT
TCTAATACTGGAGAAATAGTGGCATTGGAACAGAGATGTGATGCAAAACCCTAAAAGAGG
ACAAAGGGGGTCATCTTAAACCCTAGAGAGTTCAGATCTCCGGTTCAGATAGATCAAAAT
AGGTCACGATTGGTCGAATTTGGGAAGAGATGGTGACTACACGGGTGGGGAATGAAGGAA
TTTGCAGAACATTTATTGGGTGGAAAAGGGAGTTTGGGGATTTGCTTTGAAGAAGCTGCA
GTTGCTGCTGCTGCTGTTACTACTGGTGCTTGCTAAGAGTTTCTAAGTAGTGAAGCTAGC
TGTTACTTACTACTGCCCGGCTTCTCTTCCTTTACTCTCTTTTTTTCTTCTTTTTTCTCT
CTTCTCTCTCTGTTGACGTCTACTACAATAATAA
>TR10033|c0_g1 TR10033|c0_g1_i1 len=1834 path=[3917:0-267 3918:268-291 3939:292-387 3933:388-411 3937:412-1047 3921:1048-1071 3938:1072-1139 3936:1140-1163 3929:1164-1173 3930:1174-1197 3935:1198-1482 3925:1483-1506 3926:1507-1833] [-1, 3917, 3918, 3939, 3933, 3937, 3921, 3938, 3936, 3929, 3930, 3935, 3925, 3926, -2]
TGGAAATCCATAAATTAATAAATAAAATTTATTTCAATATGTATATATTATTCATCATCA
AAACGAAGGTTGCAAAACAAAAGGTTCAGCAGCAGCTTGGTGCTAACCAAACCAGGAGAG
CAGGGATACATAAATCCAATACACATTTGCATTCCTCGAAGAATCCACAGTAGACGCCAC
AAAATTACAGAAACTTAACCATCCCTCGACCTTCCACACTGAGCTTTGTGGCTTGGAGCT
GTTTCTTCTTTGGAGCCTTCAGTTGCTGGAGCTTCTTATTCATCTTTAATCGCCGCTGAT
CCTGTACAACTTGTTTTGCCCGTGCTCTGACTACCTCGGGGTCTATTTTGGACTGGGGAC
GGACTAAAAAGTCCAATGGCAGGGCCTCGGGTCTAGAGGCATGTTGCCTCGCTGATGGTT
GACCACCAGTCTTCCGTCCCTGTGAAAATTCAGCTAGGTCTAAATCGTCATCTCTAGATT
CCATTCCTGAAGCTTTTCTTGCAGGCTTTCTCGGTGTAGGCGACCGATACAGTCCTCTTT
CCTCTTCAATGCCTCTCATATCCTCAAACCTTGTGCTCTTTTGGAATATTGGTCGACTCC
ATTTGTCAACTAAATCCTTGGCAAGTTTCCTGTTGCTTGTCGTTTCTTCATCAGATCTTG
ACAAGAACATAATAACCTTTCCAAGACCACTTTTCTTGAGTTGTTCTCTCCTATCATACT
GCTCCAGATCAATAGGAAAATCAGTCAATATCTTGAGTATAGCTGCTCTGATGCTTATAT
TGGGTAAACTTCCATCAGGAAGGGGCTCCAGCCAATTCTTCAAAAGGGTAAGTACTCCAT
GGTCTAAGAACTCCTGTTGAAGTTGTCTCTTTGATAAAACATCTGTCAAAAGAGGAAGCT
TCTTAAGCTTATTAACAGCAGGTTTAGACTGCCTATTCAGTTCCGCATCTTCTTCAGCCG
TGACTTCAAGCTCAGCCATGAGGTGCTCCACTAACAAAGCAATTTCTGCAGCACTTTTCT
CGGTTTTCTTTTTTTTCTTACCCATCTTAAAAAGTTGGTCGATTTCATCATCGTCGCCCT
CCTCTGCCTGAGGAGCATCCCGAGCAAATCCTGGTTCATTGTCACTTCCATACCTATCAG
CTGGATCTACCCCAGTATCATCAATAAAGTTATCATCCTCTGCGGTCCTCATGGGATTGT
TGTCATCCTCAGAATCCGCTCCTCCAGCAACATGATCCCACAACTCCTTAATCTCCTCAT
CATCACCACGATCCTTCCCCCGTCCCGAACTCGTTGAACCCTTAGACCTCCCCACCTTAT
CCGACTTCCAATCCTTCTCTTTCCCCTTCTTCTCCCTCTTCCTACTCCCACTGCTACTCC
CACCATCTTTCCCAATCTTTCTCTTCGCAGCCTTGGGCGGTGGCTCAACTTCCACATCTG
AATCCACAAAATCCGGCTCCGCCCCAGGCCCAGTTTCAACATCGTCGTCTCCAATATCAA
AATCTGGTGTACTAGACTTAAAATTCTTCTTTACAAGTCTCTTTCTCGGCTTCGATTTCC
CACCCGAATCGGAATCGTGAACTGGTGATGGGTCCCGTCTCCAATCCAAATCGTCATCTT
CTTCCTCTCCATGGTCCGATTGCATGTCGTCGAGATCCATCAACGGTTCTCCGTCTTCGT
CTCTATCTGGATCGTTTTGGTAGCTCATTGTTGGTTGTTGAATGAATTAGGAATCCAAGG
CTTTAATTACGAAACCCTATAATAAATATCGAATTTGGGAATTTTTTTTTCGGGTTTTTA
GAGAGGAGACGAGAGGGGTTTGTGAGCGAGCTGA
>TR10034|c0_g1 TR10034|c0_g1_i1 len=2490 path=[5492:0-154 5508:155-386 5478:387-418 5511:419-452 5510:453-476 5509:477-669 5512:670-695 5484:696-709 5506:710-719 5502:720-823 5488:824-847 5489:848-888 5490:889-912 5501:913-1249 5470:1250-1273 5505:1274-2060 5495:2061-2084 5500:2085-2380 5498:2381-2404 5499:2405-2489] [-1, 5492, 5508, 5478, 5511, 5510, 5509, 5512, 5484, 5506, 5502, 5488, 5489, 5490, 5501, 5470, 5505, 5495, 5500, 5498, 5499, -2]
CTCCAATTTCATGTACTAACATTGCTTTGTCAACTTATTGCTTACAATATCGACGAATAA
GCTGACAATACATCATATTACTTCTTCTTAAATATTAAAGTAGAGACACCTTAGACAGAG
TAGGATGAAGAGAGAAGCTAACATGCAAGAATGAATACATCTATTCAAAGAATCTGTCAA
GACTTCAGGGGTAGGAAAAAGCTCATCAATGTTCCAACCATTGGTTAAAATGCTACTTTA
GAGAATTAAGGTGATCTTAGTTCACATTATAATTTGTCGACAGCCTCCTTCCCGTGCCCT
TAACCAAGTAAAAAAATCACCTGTGCCTCCTCACAGGCTTCTCGTCTGCACTAAGAACTC
TTCTTCTGGGGTCTTCATCAGGCTAAGCATCCCAGTTTAATTACAATATACTTTTGCAGG
TGTAACTCCTACAAGCTCCATATGAGATCGAGCGAAAGGTAGCAGGCTGTTAAGAATAGC
TTTTCCCAATGACCTCATCTCAGACCAAAGCTGGACTGAACCCAGCCTTGCTTTGCATGT
TACTATTTGGTCTCCTTCAAAATCGACTTTCAGCACATAAACACCAATTTAGTATTGGTA
GGATCGCGAGGCACCGCTTCTAGACGAGTAGCGACTTGCATAAACTTCATCGTCATATTC
ATAATAGTCCGCTTGCATATCCCTGGGATGTTCCTCGTATGGAGCAACACCATGTGCTGG
ATAAGCATCATCTTCTACAGCATATTCTCCACTTCTAGCCCGCTTTGCTGGAATTCCTGC
CACCAACTGACGATCATCAATAGTAGAATAGGCGCGTTTTAATCCGGATGGAGCAGGGTA
ATCATAAGCATCTGATGAGACATTCTCATAATATTCATATTGAGGATCATAATAATCATC
ATCATATTCATATTGTCCACGGGAGCTAACTCGAGAGTAAGAAGCTGGTAAGTCCTCATA
ACTCCTCGAGGATTGAGGTTGCCTACTATACGAACTGCTTTCAGCATATGGACCTCTTGA
TCTGCTACGAGTAGTTGCTGAAGCAGGACCTTGCTGAAAGGTTCTACTCCTTAACTGTGA
ACTATATTTCTGTACAGGAGACTGCTCTGTTTCGTATTCCCCTCTACTTGAACGTCGACT
GTAGCCACTAAATTCACGGCTACTATCCCGTCCATAAGATTCAAGAGTTCTGCTTGGCCT
CCTGGTGTAAGATCGATCCCCTCCACTCGTGTAAGATCGATCCACTCCAGTCGTATAAGA
TCGATCTACTCCACGTGGTCGTGGTCTCCAATCATCATAACTATTACTATTGTAGCCTCT
CCAACTACCTATCGTTGATGGTACCCTTTTCTGCAATGGCTTCCGTAAAGAAGCTTTTAG
TAAAACCTTCCGAGCTCCCTCACCAATGCCATCTTTATTTACGACATCTATGCAAGAAAG
TGCTGCCTCCCGTGTCCTAAAAGTAACAAACCCAAAATCTCTTCGCTTGGCAGAAAGCAT
ATTGCGGGCTAGCTCTATATTATCAATTTGACCAAAAACCTTGAAAAGTTCCTGCACCTG
TTCTTCATCCCAGCTAGGCGGCAAACCATCCAAGAAAACAGATTTCACCTGGGCCATAAT
CTCCTCATCTGGCTCAACAGCAGACTTGGCAAAAGCAATGTCTGCTCTGACTGCTGTACC
AAAGTAAATGTTTCCTTTCTGTAGTCTTTGACAAGCAGCAAGAGCATCCATATGAGTGCC
AAAATTAAGAAACGCGTAGCCTCGGTTCTTTCTTTTGTCATGTGGGTCCTCAATCAAAAG
GACTTCTTCAAGGTTTTCTAGCTCAAAAGGTCTCAGCTTATCCACAAGCATATCTTTTGT
CCATGTAGTGCATATATTCCCAATGTGGAGTGTTTCGTTGTCATTGTTTCTTGTTACTTC
ACAGACTTTGCCTCGCACCTGAGTAAAATTAAGCTCAAGAGCAGCCTTCTTGGCTTGGTC
AATCGTAGCGAATCTAACAAAGGCGAAACCCTTATTCTTCTGCGAGAATCTACTCTTAAC
CAATCTCACTTCCACAACTTCACCGACTTTCTCAAACACTTTTCCCAAATCCTCCTCCGT
CGCGTCTCTATCAAGTCCACCGACAAAAACTTCAAACTCTTTCTGCTTCTTTTTCGTATT
CATCTTCATATTCTCCTCCTCTCTTGTTGCTACTTCTGCAATCGTCTCGTTCCCTTCTTC
TCTGTGCAAATCTTCAGAATAAGGTTCGTTGAGATCGAACGTTGCTGTACCGCGATTGGA
AATTTGGGGGTCGTTGGAGTTGGAAAGATCGGGGTTTTGAGGAATATTATGATTTGGGGA
GGATTTGGTGCCGGGTTTGGAAGGATTTTTGGGTTTATTGGGGGGTTTTGTGGTGGTTTT
GATGGCGGGTTTGGTGTTCTGTGCAGGTTTTGGAGGCATCCTTTGGTTAGAGCGAGGATG
GGTGAAGGATAAAAAGAAGAAAGAGAGCAG
>TR10035|c0_g1 TR10035|c0_g1_i1 len=1500 path=[3509:0-92 3584:93-270 3550:271-294 3575:295-629 3553:630-653 3599:654-786 3603:787-842 3591:843-933 3601:934-957 3605:958-975 3606:976-989 3580:990-999 3602:1000-1013 3600:1014-1052 3597:1053-1076 3592:1077-1092 3585:1093-1116 3576:1117-1146 3566:1147-1170 3526:1171-1499] [-1, 3509, 3584, 3550, 3575, 3553, 3599, 3603, 3591, 3601, 3605, 3606, 3580, 3602, 3600, 3597, 3592, 3585, 3576, 3566, 3526, -2]
ATTTATTATAAATCACTTGCAAGCCATGAAAATCCATACACACATTTCCTACCGAACCTT
CAAAATGTTCAAGGGAAGCCTAATGTCTCTTATTTTAATTCAAGTTATCATGTCAGTCAG
TCATGTTCGGGCAAAAGTTCCCGCCATCATCGTCTTTGGAGACTCGTATGTGGATGCAGG
AAACAATGATTATATTCCAACAATTGGTAGGAGTAATTTTGCGCCTTACGGCCGTGATTT
TGAAGGAGGAAAAGCCACTGGCCGATTCTCTGATGGCCGCTTATGGACAGATTTTGCATC
AGAGGCTTTCGGAATCAAGCCAGCCATCCCAGCTTACTTGGATCCCTCTTATAGTATAAA
AGACTTCGCCACTGGAGTCACTTTTGCTTCCTCAGGGACTGGCATTGATAATCTTACTTC
TAGTGTCTTGAACGTGATACCTCTCTCTAAACAACTAGAATACTTCAAAGCCTATGTAGA
AAAACTCAATGGATTCATGGGAGAAGGAAAGGCTAGAATCAGATTGGGTGAAGCCGTATA
CATAATTTGTATAGGGGTGAACGATTTTGTAATCGACTACTACTTACTTCCAGTTCGATC
TTCAGAGTTTACAGTTGATAAGTATGCGAACTTTCTTGTTGAGAAGATGGAGCGTTTTGT
TCTGGATATCTACAAATTAGGTGCTCGAAAAATAGGACTGTCAGGACTTAATGCAATTGG
CTGCTGGCCAGTGGTGAGAACAAGAAATATTTTGCATGGGCGAGGGTGTGACGAAGAATT
TAACAAGACGGCTATAGATACTAATATGAAATTCAAATCCTTGATTGAAAAGTTAACGAC
GACAGCGGCAGGAATCAGATTGGCGTATTTGGATGCTTACGGCATTTTGGTAGATGCTAT
TCAGAAACCCACATTATACGGCTTTGAGAACGTGGCTTTAGGGTGTTGTGGCACAGGAAC
AATTGAGCTGAGTATTATGTGCAACAAATTTACCCCCTTTACCTGCCCAGACGCAAATAA
GTTCATATTTTGGGATTCAATTCACTACACCCAAAAGATGGGCCAAATAGTCTCGGATTA
CCTCATGGAGACGGCTCTAGCACAGTTTTTATGACTGAATCCTCAAGGTTGATTCATATA
ATAAAAATAAAAGGCATTGATTGTCGCATTTCGTGTCAAAATATAGTGCACCTTACTGGG
GTATCCTAGTCAGAAATATTGGATTCAGTCCGTCTTTGCAACAGTGTGTGTTAGCTACTT
TGTAGGGGTTTGATTCAGTCCTTAGCGAGATGGATTCAGTCGTAGGTTTTTAGTCCAAGT
CAGTTGAATAATATTAGAAGCAAGTCTTGGAGATTTAGCCCAAGTTTATCTCAGTATTAG
TAGGAAGCAGTCATTGTAAATTAGAGTCTTTGCAACTCTGTTTTTTTCTCTCTCGAATCA
GTCCTCTGTTTTATCATCTTATTGTTCATCACTGAGTAATAAAGTTCTTGCTTCTTATCA
>TR10036|c0_g1 TR10036|c0_g1_i1 len=1393 path=[3153:0-117 3210:118-281 3185:282-306 3207:307-528 3175:529-552 3201:553-710 3160:711-734 3206:735-812 3149:813-836 3200:837-1051 3172:1052-1075 3212:1076-1208 3213:1209-1229 3198:1230-1232 3208:1233-1253 3203:1254-1324 3196:1325-1348 3147:1349-1392] [-1, 3153, 3210, 3185, 3207, 3175, 3201, 3160, 3206, 3149, 3200, 3172, 3212, 3213, 3198, 3208, 3203, 3196, 3147, -2]
TTGGATGGTATTTACTGCTCAAAACAGGCAATTTGTGGAACGATCCACAGACAAGAGCTG
CAGGGCTCTGCCGGAGAGCCCAAAAGGCTCATCATCAAAATCAAAGCCAGCTAAAAAACA
CATCTTCTGAAGAAGATCTTTCCCCTCTTGTTTATCTCCTATCACTCTCACCAATCTCTC
CTCTTTCAAACTCTCTCACTACCTACCATCCTTATCCTCTGTATCCCCCAGGTAGAATGC
AGATACGTAGATTCATTTCGAAGAATAAGATCCATCTGTTCAGCGACCGTGTTCTTTGTC
TTCGCTACAAGGAATTGGTCAATTAGAATTTGAATCGCTGTTGGATTGTTGTGTTCAATA
CGTGCCTTGGAAGATTTCCTGTGTATAGAACTCTTGTTCAAATTTGGTGGTGATTTGGTG
TGTTCCTTACGCCATGCCAGCTATACAGAAGCTGTATGATGCATGTAAAGTGTCCTTCAC
TACTAATGGGGCGGTGTCCGAAGACGCTCTTGAAAAAGTCCGTGCAATGCTAGATAAAAT
GAGGCCATCTGACGTGGGACTTGACCAGGAGGCACAGTTAGTACGTGGATGGAAAGCTTC
CACCAGCGGTATTAATGGAAAAAAAGGACGCAACGGAAGCCTCCAGTATCTTCCTCCAAT
CAAGTATCTCCATTTGCATGAGTGTGATAGCTTCTCTATTGGAATCTTCTGCATGCCAGC
TTCATCTGTCATACCGCTTCATAATCATCCTGGAATGACTGTGTTGAGCAAGCTTCTTTA
TGGTACCTTACATGTGAAATCATATGATTGGCTTGATGCTTCCGTGCCTGCCGATCCATC
AAAAGCGAGACCTGCAAAACTTGTCAGAGACGGTGAAATGTCTGCACCTTGTGGTACAAC
AGTTCTTTATCCAACTAGTGGTGGAAATATTCATTCTTTCAAAGCCGTTACACCGTGTGC
GCTCTTTGACATTTTGTCGCCACCTTATTCTTCGGAAGATGGCCGACACTGCTCTTATTT
TCGGAGATCTCCAAGGAAGGACTTGTCAGGTAATGATGAATCGAGCGGGATAAATGCTTC
CGAAGTAGTTTGGTTAGAAGAGTTTCAACCTCCTGACAGTTTTGTGGTTCGTAGAGGGCT
ATACAAGGGCCCTGTGATTAGAAAATGAGCCTTTTTCGGGCTCGGTGGACTATACCATTG
ATCGTATGAGTTTAATTAGTTGAATGATTTGTGATGGATACTGGTATATGTGTTGTGGAT
AGTCATGGGAATAAGTACTGTTTTTAAGTTAGGCATTTGGGTTGTATATAAAGATATGTT
GGTACAGTGGTGTGATTTAAATACCTCACCTTTAAATCAGTTCGCTTTAGCCCATTATAA
TGAGGTTTCTATG
>TR10037|c0_g1 TR10037|c0_g1_i1 len=1067 path=[2421:0-41 2422:42-65 2447:66-163 2439:164-186 2443:187-267 2445:268-291 2438:292-313 2442:314-337 2444:338-396 2437:397-420 2441:421-603 2407:604-627 2436:628-763 2416:764-787 2417:788-1066] [-1, 2421, 2422, 2447, 2439, 2443, 2445, 2438, 2442, 2444, 2437, 2441, 2407, 2436, 2416, 2417, -2]
GGCTCGAAACAGTGGTGACCATATGATTAAAATGGCTTAGAAGAGTACAAACATCATTCC
GAAGACTGCGTTATACATCTACATCAAAACTTTTAAGTTATAGTATGCTGAAGCCCAGTC
ATTTCGAGGAATGTATCTTACAATCATTTCAACTTCAATAAATAACGACTTAACCAAGGA
AAACTGTAACACAGAACCAGCTCTCGGTCCGGGTTGTGAAACAGTCATAGCATCACTGAA
GCATCTCTCATACCATTTTTCTCAACACTGCTTCAGCACGGTGCTCAAATTTTGGAAGAA
TCCAGTCATGTTGAATTATGTCAAGGCTGTCTTTCTCCGCGCTCAAGCTCTTTGAAGGAT
CAAAACCGAATCCACTCATTTGCATCATTCGCGATGTGTCGTCAGTAGCATTTTCTTCCC
CCAAAATGAGGCTGAAGAGACCCCTTAATCCAAACAAATTCAGGAAGTACCATGAGCGAC
TGCTGACATAGCTAACATCAACTGTGCTCAAATCAATTCCATTCTGTAACATGGATCTAA
ACCTTTGGGTCAGCGGAAAGGGTATCTTGGCTGCTACGAAACCTGAGAAGAAGAAGTTTA
CCCATGCAAATGTAAGTGTCTGTGGTATGATCATAGAGAGATTTTTCTTCATCATGTCCA
TGGCCATGTTTGGATCAGAGAACATCTGTGCCTGTGGATTTTGAGCTTGTCCTTTAGGTA
CGTGGAGCAACCCATTCTCCTCGTTACTGTAGTAAGTCCTTCGAGCACGAAAAGACTTGA
GAGGAATGAAATTAGCAGAAGCTCGCAAATTTCTAGCCCTAATAACGATCTGCCCTTCTT
TGACAACTTTGGCGTCGGGTAGTTGAGAAGATCGCATGAGCTTAGAGACGAAGTAACGGA
GAATACCTATGAGAACCATTACCACAGAGAGAGGGATTAGAACCCAGTCTCTGATTGCTG
TATCTAAGACTAGATCTTCCGCCATTGGAGAGGTTTTTCGGTCGCTGGAAGTTGATTTCG
ATTTCTCTCGCTTGTAGTCGAGGAGGTTCTCTTTATATTCGGTTTCG
>TR10038|c0_g1 TR10038|c0_g1_i1 len=1462 path=[3382:0-265 3401:266-491 3390:492-515 3406:516-572 3400:573-596 3404:597-692 3371:693-716 3399:717-809 3374:810-833 3403:834-1103 3379:1104-1127 3398:1128-1175 3405:1176-1199 3402:1200-1253 3397:1254-1277 3386:1278-1279 3387:1280-1303 3388:1304-1461] [-1, 3382, 3401, 3390, 3406, 3400, 3404, 3371, 3399, 3374, 3403, 3379, 3398, 3405, 3402, 3397, 3386, 3387, 3388, -2]
GGTATCCAACAATAAAAATAAGGAAACAAAAAATTACACATTCAAATGTTGTAAAATTAC
ACATTCATGGAATTTCTCTACCTTCTTCCTAATCAGGATAGTGACTGACCACTCTGAAGA
CTAACAAAACATGTGAATGACAAGCTGTTGAGAAACACATGACACAGTTATAACATACAA
CAATCGCGATACAGCCTTCCATTTCATATGACCTGCAAGTTTTACATTTGAGAGGTTGAG
CCCATCACATTTCTTTAAACCCAGGGCACGCACAATGGCCTGAAAAATATTCAATGCCGA
AAATAAATGATCTTTGTATCAAGTAGTTCTCATGTTTCTGTTTGAGAATTCATCCCTGAA
CCCTTTCGTAAGTCGCTCACGTGATTCTGTTTTTGCTTCCATTACAACATCATCCAGGAA
TCCTCTCTGGGGAAATTCATGAGGTACAAGCCTTTGATAAATAGCAAATTGCTCTTCAGC
TTCTAGCTTTTTGTCCAGTAAGCTGTAGATTATCCCCTGACAAAGATACGGCCGAAAATC
CCGTGGGTCTTTGTTAACCAAATCTTGGAATTTCTTCAGACCCTCCTCTAAATCACCCTT
CACAACATGCATTTGTCCAATTAGAATTCTTATGTTGCGCTCCTCAGTGACTCTTTTCTC
ACTGCAAGCCAATTCCAAAGCTTCATTAAGCATCTCAAAGACTGCTGGACCTTCAAGGTT
TTTATGCATGACCATGGCAAGACCATGCAAAGCTCTAAGCAAGAGAGGCCGCTCCTCTAA
TATTTCCTTGAATAACCTCTTAGCCTTGCTAAGACTCCCCATCATCTCATAACAAAGAGC
TTCCAAAAGCCTCCATTCCACTTCATTAGGCTCAATTTTTATCAGCCTCTCCACATATTC
CACAGCCTCTTTTGTCTTCCCTTTCCTCATTTTCGCATACACAAGCACTTTCAGTGCTTT
AACGTCTTTGGGGTTTTTCTCCAATAACCTGGTATACATCTCTTCCTCACCTCTTTTTCC
ACTCTGGGGTTTCTTCTTTTCCTCCATTGGTGAAGAAGAAGTGATTTTCTCGGCATTTGA
GAATGCCAGAACTGGTTTGCAGCCGAAGCTCCCCATGAAAAGAAGAGACCCCACTATCAT
AACGGCTAGTTTCTCTGCAACGGTTTTCAAGAAGTTGGTTTTGGGAGTGTTGGAACATTG
AATTTTGAAATGATTTGAGGTGGGTGTTTGTAGAAGACGGGATTGAATGAAGGATGAGAT
GGGAGGAAGCTTACTGACTAGAAGTGGGTGTCTGGATTGGAATTTGGAGGGGAAATAGAG
TGATTTCTGCAAAGGGCTTGGGTTAGTTGATAGATGTCTGTTGAGTTCTTTGAGAAACAA
CACATGTCGGGGTGGAATTTTGTGATGGTAGGGTTGGATTCGAGTTTGAGAAGAGAGTGA
GAGAGGAGTGACTGATGATGAG
>TR10039|c0_g1 TR10039|c0_g1_i1 len=237 path=[4984:0-36 4985:37-236] [-1, 4984, 4985, -2]
GATGTTGCTTTGGAGGACTTCCACATGAGTGTCCTCGCAGCGACTAGCTCAAAGTCTGAG
ATCATCAAGGTTAATCTTATGGCGTCCAAGAACCATGACAAAGTTCGTTCTTATCATCAT
CAAATGCGTTCTTCTCCCTCCGCTGCTATAGGCGGCTGATCTTATTATATATTATGGAGA
TAAATATGTACAGCCTCTGTCAACGTATATATAACCGTCGCGACATTGTCAAATATG
>TR10039|c0_g2 TR10039|c0_g2_i1 len=2348 path=[5000:0-1074 5017:1075-1142 5014:1143-1166 5016:1167-1179 5010:1180-1203 5013:1204-1449 4987:1450-1473 5015:1474-1774 5005:1775-1798 5012:1799-2052 4990:2053-2076 4991:2077-2121 4992:2122-2147 4993:2148-2347] [-1, 5000, 5017, 5014, 5016, 5010, 5013, 4987, 5015, 5005, 5012, 4990, 4991, 4992, 4993, -2]
GTCATGAGCCATGTAGCCTACAGGTCTTCCTGGACAGGTTGAATGATGTTGATTTCGCTC
CACTTATCAATCTATTTCCTGCAATTGATTTGTCAGAGATTGATGCGGTTGACATACTTC
ACGGATCACCCTCCATCTTAAATGGAGAATTTGCTTTATCTTTGATGCGTGCAGTCAATC
ACAAACTCAGAATTGTTGAGCTCCATGATTTGTCGTTTGGCAAAGACTTTCTGCGGGACA
TATTCTGCCATGGATTAACATGCCAGATCTTAAACTTGAGGTTTTCTCATATCCGGAAGC
TCAATATGATTGGGGAATTCATGAAGTTGCATACCCTTAATCTGGATTTCAGTATCTCTC
TCACTGGTTTAAGAGAAGATTGCTTTTCTTGCATGCCAAATCTGATGCGTATCTCCATGT
GCGAAACAAGAATTTCTAATCTCTGGACCACCAGTGCTGCACTATCTAAACTCCCATCTT
TGTTGGAACTCCGCTTTCAAAATTGTTTATGTTGCAATGACACTGGACCATGTTCCACAT
CATCCAGTGATAAACCTAATCCTCTTGCTTCTGATGGGACTTGGTCAGATCTTCTGGGCT
TATATTCTCATTCAGAGAAATCATCTAGTAATTTGGATCTTGTAAGTCAGAATTCACAAT
ACTCTCGCAGACGTGAAGAGGAGATACTTAGAGACCTGTTTCTTGATAACTTGGATACAG
ATTCACTTGACACGACTGAAGAATCATTAGATGATGGTGAAGTGGAGCAAAGAACAGAAT
TTGAGGAACTACCATCTGATCTTCTTCCTGAGCTGGCTAGACATGCTGTGCGGGAAAATG
AGGATAACTCTGTGATACTCTATGCACCACACCATCCTTCTCCTATATGCTTCGAGAGAC
ATTATAGAGAGTACATGATAGCTTCATTGCCTCGTTTGAAAGTGTTGGACAATATGTCCA
TAAACGACAAGGAGAGGGAAATAGCCAAAGTCATATTTTCACAGTACTATGAGTATTGTC
CCTACAACAGACAAAGAACGAACAATCTTGTCAGTGTTTTGCAGAAGCGTGAAATGGGAG
CAATTATTGGTCACTTGCCACGGTTTCCCAATCTGAAGCAGTCATATCCTCTTCAGAAGA
GTCAACATTTCTTTTCTAGGTCAATTTGTGCTGCTAAAGTGGGATCCTCTCCATGGCCAC
TCCTCCATCGAGTATCTAAGTTTAGTAGTGTACCAAAGGAACAAAATAAGATTCTTCGTC
CACGTCAGTTTGAGTATCATCCATCTGACTCCAGTCTCATGGTTTTTGGAACTTTGGATG
GCGAAATTGTTGTTACCAACCATGAGAGGGGAAGACTTGTTGGTTACGTACCCTCAAGAG
GAACATTGAGCTGTGTGCTAGGAATTTCTTGGCTCAGGAAAAATCCGTCAAAGTTCGTTG
CTGGCTCCGACAATGGCTCCTTGCAATTATATGACATTCGGCAAATGTTGCCCGCATTTA
GCGAAAGATATCATGCTGGAGATGTTGCTAACTTTGATGATTTTGATCAACTGACATCTG
TTCATGTCAATTCAACGGACGAACATTTTATTGCCAGTGGGTGCTCAAACGATGTAGCCT
TATATGATATAAACAGTGGGAAGCGCTTACAGATCTTCACTGACTTGCACCAAGGAAACA
TCAACGTTGTGAAGTTTGCCCATCATTCCCCCTCCATGTTTGCTACCGCGTCATTTGACC
ATGATGTCAAGATGTGGGACTTAAGACAGAGATTAATAAAGCCCTGTTTTACTACCTCAA
GCTCCAGAGGAAATGTGACTGTGTGCTTTTCTCCGGATGATCATTATCTGCTCTTATCCT
CTGTTGACAACGAGGTTAAACAACTTTTAGCGGTAGATGGAAGGATACACTTGAAATTTG
AGATAGCTTCAACTGGAAGTGCTCATAACTACACTCGGTCATATTATATGAATGGGAGGG
ACTACATTATCAGTGGGAGTAGCGATGAACATGTTGTCCGTATATGCTGTGCTCAAACTG
GAAGACGGCTTAGGGATGTTGCTTTGGAGTCCAGAGGCACAGGTAATGCTATGTTTGTCC
AGTCTTTGAGGGGCGATCCTTTCAGGGACTTCCACATGAGTGTCCTCGCAGCGACTAGCT
CAAAGTCTGAGATCATCAAGGTTAATCTTATGGCGTCCAAGAACCATGACAAAGTTCGTT
CTTATCATCATCAAATGCGTTCTTCTCCCTCCGCTGCTATAGGCGGCTGATCTTATTATA
TATTATGGAGATAAATATGTACAGCCTCTGTCAACGTATATATAACCGTCGCGACATTGT
CAAATATG
>TR10039|c0_g3 TR10039|c0_g3_i1 len=266 path=[4997:0-39 4998:40-65 4999:66-265] [-1, 4997, 4998, 4999, -2]
GTAATGCTATGTTTGTGCAGTCTTTGAGGGGCGATCCTTTCAGGGACTTCCACATGAGTG
TCCTCGCAGCGACTAGCTCAAAGTCTGAGATCATCAAGGTTAATCTTATGGCGTCCAAGA
ACCATGACAAAGTTCGTTCTTATCATCATCAAATGCGTTCTTCTCCCTCCGCTGCTATAG
GCGGCTGATCTTATTATATATTATGGAGATAAATATGTACAGCCTCTGTCAACGTATATA
TAACCGTCGCGACATTGTCAAATATG
>TR1003|c0_g1 TR1003|c0_g1_i1 len=227 path=[409:0-226] [-1, 409, -2]
TTGTCACTGATAACCTGTCGTCTCAGTCCGATGCCTAGTACAATCACTTCCATCAGGCCT
CCTGTGTTCATTAACAATCCTAGAGCCAACCCTTCCCTGACAGTCATATGTTGGAAGAGG
GCAAAGAGAACCGCACTCGCGACCTTGGTGATGCAAGCCATGATCTTGGAGAATAATAGT
TGAGGAATACCACTGCTGCTGACAATGCCAAGGGTATCTGTATTCAG
>TR10040|c0_g1 TR10040|c0_g1_i2 len=2325 path=[5105:0-283 5106:284-307 5172:308-460 5138:461-508 5169:509-640 5147:641-664 5163:665-790 5120:791-814 5168:815-937 5155:938-961 5162:962-1150 5115:1151-1174 5116:1175-1204 5117:1205-1228 5174:1229-1312 5176:1313-1318 5166:1319-1336 5175:1337-1342 5173:1343-1396 5170:1397-1420 5165:1421-2096 5177:2097-2118 5129:2119-2146 5130:2147-2168 5131:2169-2324] [-1, 5105, 5106, 5172, 5138, 5169, 5147, 5163, 5120, 5168, 5155, 5162, 5115, 5116, 5117, 5174, 5176, 5166, 5175, 5173, 5170, 5165, 5177, 5129, 5130, 5131, -2]
GGAACAGCTCACAAGCAATTTACAATACATTATAATGTTCATCTTACATTTGATCCCACT
TAAAGTTTAACTGCACATCTTCTTCCTAAGCCACCATGACTCCCATCAGAGAACCCGAAA
AATTTACTAGAAGGCAACAGTAATTCTTGAAAGTAATGTATAAGGAAATTACTGCTTAAA
TAATTTACATGACTTCCCCAAAATGAACGATACTGGAGGACCAAAAAACAGTTGGGGACT
GGATATTTTACATCGTTATTAAATAACTAGTTACCTATAGATGAATTCTGATACATTACA
ACATTCTGATCATCTTTGTGGAGACTGGATAGTGAGGAGACAAAAAAACAATGGTCGTAA
TAGGCTCTCTACCCAACAGACCCCTCGAGCTTTATACTCAAGAGCTGGCTCACTTCAGCA
CCAAACTCATCAGGGAGCTTATCAGAGACGTCCCGACAAAATCCAGAAATCATTGCTGAC
ACGGCGTTCTCATGATCGATACCCCTTTGCTGAAAGTAGAATAACTGATCTTCACCAATT
TTTGATGTGCTCGCCTCATGCTCAACACGGGCTGACGGGTTTTTCACCTGGATGTAAGGA
TATGTGTTTGCAGCAGCTTTATCACCAATAAGCATCGAGTCGCATTGTGATATATTTCGT
GCATTATCTCCTTTTGATTGCACCTGTACAAGCCCCCTATAACAATTCCTGGAATTACCA
GCCGAAATACCCTTTGAAATTATCTTACTTTTGGTGTTTTTCCCCTTATGTATCATTTTC
GTCCCAGTATCCGCTTGCTGGTGATTATTAGTCAATGCAATCGAGTAAAATTCTCCCACT
GAATCATCACCCTCCAAAATAACACTTGGATACTTCCAAGTAATTGCAGACCCAGTCTCC
ACCTGTGTCCATGAAATCTTTGACCGATCACCAGCACAAAGACCCCGCTTCGTAACAAAA
TTATAAATACCACCTTTCCCTTCTTCATCCCCGGCATACCAATTCTGCACTGTGGAATAT
TTAATCTCCGCGTCATCGTCACAATGCAACTCCACAACAGCAGCATGAAGCTGGTTTTTA
TCATAAGAAGGTGCAGTGCAACCCTCCAAATACTCTACAAAACTACCTTTATCAGCAACA
ATAAGTGTTCTTTCAAATTGGCCAGTTTCCATTGCATTTATCCGAAAGTATGTTGAAATT
GGCATTGGGCACTTAGTACCCTTCGGTATGTAACAAAATGAACCATCACTAAAAACCGCG
GAGTTCAACGCAGCATAGTAATTGTCCTCCGTTGGCACCACTTTGCCTAAATACGTCCTA
ACCAGATCCGGATACTCCCTAATCGCCTCTGAAATCGAACAAAAAATAACTCCTTTAGAG
GCCAGTTCCTTCTTATGCGTTGTTGCAATCGACACACTGTCTATAACTGCATCTACCGCA
ACATTGGCTAATCGATTGCGTTCATTTAATGGCACACCCAACTTATCAAAATACATAAGA
AGCTCGGGATCAGCCTCGTCAAGACTATTCAACGTCGGCTTCTTTTTCGGTTCTGAATAG
TAGCACATATCTTGGAAATCAATTCGAGGATACCGATTGTCAGACCATTTGGGTTCCTTC
ATTTGGATAAACTTCCTGTAAGAATTCAATCTGAACTCAAGCATCCACTTTGGCTCCTCC
TTTTTGGCAGAGATAAACCGGACTGTATCCTCTGAGAGACCTTTAGGGAGCGAAAAAGAT
TCAAAATCAGAAACAAACCCCCACTTGTAGTCTCTTTTGAGAAACTTCTGAATTGCCTCG
TCTGATTTGGAATCGGAGGAGGGCTTACTTGAAGGGATTGTAGGAGATTCATAGCTGACA
TCAGCACGGACCTTGAGGTGTTTTGAATTAGGGTGTAGGGTTCGGACAGAATCGATTTTG
GGCGAAAAAAGCTTTAAGGTTTTAGTAGATTCATGGGTAGAATGAGGGGAGAAGCTTGAA
ATACCATTTGCAAGGAGGGAAGCCATGGATGAGGTCTGAGTGATAGTCCAAAGCTATGCC
ACAGTGAAGTAAGGACCTACCGAGACTGCAAAATCTTTCTTTTGAGGCGATTTAATTGCA
GAGAGATGCGAGAAGAAGACGAACCTTTCTTTTGAGGCGATTTAATTGCAGAGAGATGCG
AGAAGAAGATGACAAAGAGAAGGAAGAAGTAGACGACGGATATCTGGGGATGATGAAGAA
GATATGAGCGAGGAAGAGAGTGTTGTGTTTGTGTCCACAAGATCCAACTGAAAACGTGTG
TGGTGCACGCACCCAGGATCTTCTAGTAGCAGCTGTAATGACGGC
>TR10041|c0_g1 TR10041|c0_g1_i1 len=1552 path=[3639:0-69 3686:70-197 3632:198-221 3693:222-354 3657:355-378 3700:379-697 3692:698-732 3697:733-803 3684:804-827 3690:828-842 3666:843-866 3699:867-989 3695:990-1027 3702:1028-1082 3701:1083-1106 3698:1107-1213 3650:1214-1237 3694:1238-1329 3703:1330-1336 3629:1337-1360 3630:1361-1551] [-1, 3639, 3686, 3632, 3693, 3657, 3700, 3692, 3697, 3684, 3690, 3666, 3699, 3695, 3702, 3701, 3698, 3650, 3694, 3703, 3629, 3630, -2]
GTGAATGCTCTTAATGAAGAGAAAGAATCGACCGCTTCGGAATTGCAGCAAAAGTCTGAC
GCACCGTCTGTTTCACTCCAGTACCTGAACGGCCCCTATCTGAAAGATGGAGAGCTTAAG
CACGATCATGAAGCAGGAGAGGAGATCGAAATCTAATAATAAGTCATCGAAAACTTCTCT
AGTCATGGCTTTCTTCTCTTGTCTCGCTTGGCTATACGTCGCTGGCCGATTATGGCAAGA
TGCGGAGAACAGACTAATTTTGGCCGATCTTCTCTCCAAGCATTTAGGACAGAGGCCGAG
AGTTCTTACAGTTGAAGATAAGCTATCCGTTCTTGGATGCAAAGATTTGGCAAAGCGGAT
CGCGGAAGTTGAGATGGACTTGACGTTAGCAAAGAGTCAAGGGCACTTTAAGAGTAAGCA
GAAAAATGGGAAGAAGCTTTTGGCTGTTATTGGAGTTTATACCGGTTTCGGTAGTCGCTT
GAATCGCAATAGGTTCAGAGGGTCTTGGATGCCTACAGGTGATGCCTTACGGAAAATGGA
GGAAAGAGGAGTAGTCATACGCTTCGTAATTGGTCGGAGTGCTAATCGAGGAGATAGCTT
GGATCGTAATATTGATGAAGAAAATCGTGCAATGAAGGATTTCTTTATTCTTGATGGTCA
TGAAGAGGCAGAAGAAGAATTACCTAAGAAAGTAAAGTACTTCTTCAGTACAGCAGTTGA
AAATTGGGATGCGGAATTTTATGTCAAAGTTGATGACAGCATCAACCTTAACATTGATGG
CTTGATTGAATTTCTTGAAACTCGTCGTGATCAAAGTGGTTTATATATGGGGTGCATGAA
GTCCGGGGACGTGATAGCCGAAGAGGGAAAACCGTGGTATGAACCTAACTGGTGGAAATT
TGGAGATGAGAAGTCATACTTCCGGCATGCAGCTGGTCCTCTCATCGTGCTTTCGAAAAA
CTTAGCGCAATATGTTCACGTAAACAGTGCATCCTTGCAGACTTTTGCTTTTGATGATAC
GTCAGTGGGATCATGGATGATGGGCATACAAGCAACTTATATCGACGAAAATCGTTTTTG
CTGTAGCAGCTTCAGACAAGATAAGATATGCTCCCTGGCCTGAGCAACAGAGAGCTACAT
TTAGGGTTTCATTGTATATCCTTTCATTACACGTCGAAAACTGGATTCCTTTTGTCACTC
AAGGTTCAAAAGACAATCAACTCACCTGGACGACATGGCGGCTTCATGATTTAATGAGTC
AAAAACTGACAGCTTGCTCTTCTTTCCTGAGAAGAAACAAGAATATCCAGTGGAAGTGCA
AACACATGCCTCTGACACACAAATATACGGCCCATTTTTTGTAGAAACTTATACGCAGAT
CAAGTTGTAGGTAGTCATTAATTTTGCTTAAACTTTAATGCTGATCAAAATGTAGGTGCT
TAGTGACATTGATTCATCGAGTCAACTCGTGGCTGTGAAATTAATGATTATCTTAGGTGT
TTTTATGGGACAATGGGAACATACACAACACATCCAAATGTTTGAAGACTAG
>TR10042|c1_g1 TR10042|c1_g1_i1 len=1084 path=[2734:0-54 2869:55-365 2674:366-389 2861:390-608 2732:609-632 2851:633-815 2885:816-839 2890:840-878 2884:879-929 2887:930-951 2893:952-953 2891:954-975 2878:976-996 2863:997-1020 2888:1021-1032 2748:1033-1050 2749:1051-1083] [-1, 2734, 2869, 2674, 2861, 2732, 2851, 2885, 2890, 2884, 2887, 2893, 2891, 2878, 2863, 2888, 2748, 2749, -2]
AAAAAAAAAAAGGGTACCATTTTATGTTATCGTTGGCTAACGAAACACAAAACATGACAC
CAAACCATTAGCTGAGCTCATTTATAATACTTTCATCGGGACAGACATTGGTTATTGAGA
GTTTGGTGCAGCAATCCTCCGGGTATTGTAAGATGGGCAGTGAGTGCATTTCAATCCAAC
TATGTGAAAGAGGACCTCAGAAGTATTATTGCAGTCATTGCAGAGGATCCAGACCTTCAT
ATTCTGGTAATCCTCCGGCATGACAACACCTTCAACCTCCTCATCTACTCTCCTCCATAT
CATGGACATGTCAATCGCTGACTTTGAGCATATCGGACAAGAATACTTGTGATGCTTGGT
CATCTCCGCGAAACAATCCATATGCATCGTGTGCCCACACCTCAAAACTCTCGTCTCTTT
CAGTGAGTCAAAAAGATACTCATAACATATAGGACAATGCTGTTGCATCGCATCCTCAAT
ACATAAGTGATTGTCTTGCAAGCCAACTGAATAACAAGATCCACACTTTGGGCAATGAAA
GAAGTTCTCCCGGCCTCCAACTCGGCAAATACCACAGCCCTCACAATGAAACTGTCCTTT
TTCAGTATCGTCGTCGTAAAACTTGCACTCTCCACAGAAATACTCCCCCATTTTAACTCC
ACAAGTTGAACACACTTGAGCAACCTGCTGCTCTGTCTCACAAACTAAACATATAACCTG
TTTAACATCACGCCTAACGATTTCATGCCGGTCCTTAGGGTTTTCCAACATGCTCGTTGC
TTCGTTGTGACAATGGCGACAGGGAAAAATCTGGTCGCAGCAAGGAGCTCGAATCTTACA
TTTTCTTTTGTAATGTGTGCATCCGTACTCCGTCGGGACGGAATCCTGTGGCTGATTGGT
CGAATCTGAATTTGAAACTGAATCTTCCGTTGAGGTGGACATGGAGAGACGTGGAAGTGT
TTGATGAGGAGGGAAGATAGAGGATTGGAGTTTGGATAGAGTAATTTGGTAGTGGCGCCT
TGGAAGGAAAAAAAGGGAAACGAGACGGTTAGCGCCGTGGTCGAGCAGAAAATTTGGGAA
TCAA
>TR10043|c0_g1 TR10043|c0_g1_i1 len=1713 path=[4400:0-158 4425:159-456 4422:457-578 4396:579-602 4397:603-661 4398:662-677 4426:678-1019 4389:1020-1037 4424:1038-1039 4420:1040-1191 4384:1192-1215 4385:1216-1224 4386:1225-1248 4419:1249-1354 4376:1355-1378 4377:1379-1386 4378:1387-1410 4423:1411-1546 4393:1547-1601 4394:1602-1712] [-1, 4400, 4425, 4422, 4396, 4397, 4398, 4426, 4389, 4424, 4420, 4384, 4385, 4386, 4419, 4376, 4377, 4378, 4423, 4393, 4394, -2]
AAAAAAAAAAGAATTACTGCAGTTTTTTTACCAGAAAACTCAAAAAAGAATAACGGTCAA
TACTTAGAGGAAGAGAAAAATCAATTGTAGTAATTTACCAGAAAACTCTTTCATAAATAT
CGTCCCAGCTCAAACCCTACCATCTCGTGTGGATGAAGTTGAGAGACTCCTCTTATCCAC
TTTTACATTCTTCCGAATGGACCATAGTACCATTCTAACAACATTGCCCAATACAATGAG
GGAGGCTAAGACGACCAAACCAAAGAATGCAAATTCATGTACAACTTCAGATATCAATTC
AGAGATGGTATACTGATGATGTGGCGATGGTTCAGGTGCAAATGTATTTGGTATATTGTA
AATCTGAAGTAGATTGGAGTCAAGGAATTTTGCTGAACCTATAACATAGGTTATACTCAA
TGATACAATAGCCACCCACATCATAAACATAAGAAACCACATGAGCATTCTTCTTTGCAA
TGGAAATCCACTGACGAGCAACAGTATAATGCTAACTGAGACAACGAATGCAATGGTGTT
GGTAACATAGTAGATCGCATACTTAAATGGATAATAGAATTCCATAATGGGGTTCCCGAT
GAAATACCGTAGTTTCATGTTGCTTACAGTTATTGTACCATTTTCTTGAAAAACTCCCCC
CCTTGGAGAAAGCCCGGCCTGGAAAGCCACTGTGGCAATGAGCGACGCCACCACCATCAG
AGCGCTTCGCATATTGTTTACCCAATCATCAGATACAACCTTGTCACCTTGTCGACTACA
ACTTCTTTTTGGTACTGCTGCTAGTGGGACATGGGATCGCATGTCACTAATCCCTCTTGT
AGCTCCATTGTCTCGAAGAAGCTCCCCCATTTCCATGTTTTGCAGAAGCTCCCCTGTTTC
CATGTTCCTACAATTAGCTCGATTTTGCAGTAGCAAATCTAAAGGTGTGCAGCCCTTATT
GTTAGATGCATTTATATCCAGCCCTTCAACTTCTTCTCCAACTAAATATTTCACAACCTG
GACATGCTTATGATCAACAGCTAGATGGAGGATTGTGTTCCCATTAGAATCCTTATAATT
CAGTAGCTCAACAACATGATCAACACAAACCATCAACACCTTTAGAGTCTGCAAACGATT
ATGTTTCACAGCAAGATGCAAAATAGTCTCTCCTTCATCAGTTAGCAAACGACTCGACTT
GGGATGGGCAGCAATCAACTCTTTAGATACTGCATCTCGCCCCTTTATGGCTGCTAAATG
AAGAGGTGTTCTCCCTGACCCATCTTTCAATTCGCAAACACTACAGGGTTTAATTTTTAA
CAAGAAGATTTTGACAGTTTCAACGTTTCCTTTTGCTGAAGCCAGGTGAAGTGGTGATCG
CCCATTTCGATCAAGTTCGAAAGCAAGCTCTTTGTTTCGAATGAGAACTTCTTGGACGAA
CTCAGTGTGTCCAAGCATGGCTGCTATGTGTAACGGAGACTCTAATTCAAACTGAACCCC
GACCATGATTTCGTGCAGGAGGAGTGGTGCTTCATGAAGCAACTCCACCAGAGTGGATAC
ATCGCCTGTCATGGCTGCGTCGTGTAACTTTCTCATTGCCATTACTCTTACTTGCTCGGC
CAGCCCCCTCCCTCCATTATTGATATATAAGTGTCTTTACTCGTCAGTTTTTTGTCGGAG
TCCAGGAAATTTCCTATAACAACTTGCTCGGCC
>TR10044|c0_g1 TR10044|c0_g1_i1 len=1765 path=[4002:0-107 4003:108-109 4004:110-133 4075:134-138 4073:139-142 4071:143-157 4067:158-163 4070:164-477 4058:478-525 4066:526-590 4062:591-614 4056:615-986 3984:987-1010 4065:1011-1064 4055:1065-1088 4061:1089-1283 4000:1284-1307 4054:1308-1532 4032:1533-1556 4033:1557-1764] [-1, 4002, 4003, 4004, 4075, 4073, 4071, 4067, 4070, 4058, 4066, 4062, 4056, 3984, 4065, 4055, 4061, 4000, 4054, 4032, 4033, -2]
TAAATTTTGTGATAAAATATATTGCTGGAAACTGGTAGCTTGTATTTGATTCATTGGAAT
AAACAACCAACTTATTATGCAATACATTTAGCAAATATAACTCCAAGTTAGAGATTTTAG
GGATACAAAGGACTTTTTTTTTTTTCAGATTTCTAAAAAGGATTCAACAGTTTTAAACCC
GTGATTATCTGGGAGAGGTCCGTTTCCTGGGCGAACGGATATTATTGCATCCAAACCTGC
TGTCTTTGCAGCTACCGCTTCTTGATATATGTCTGTCAAAAACAAGATTTCAGATGGCTT
ATCTACTCCCAAGGACTGTGAGATCTCAAAGTAACTGCGTGTGTCTCTTTTGTTCCCTAC
TATGGTATCAAAGAAACCACAGAGATATTTCCTCAAATCCCCATAGTTTGAGTTACCAAA
GATTAATCGTTGAGCCTCTCTGCTACCGCTAGAATAGATGTAAACCTTTATCCCTGATGC
ATGCCAATTCTGAAGGGCTTCCACAACATCCTCAAAAACTACTCCCTCCAATTCATTATT
TTGATATCCAGTTCGCCATATGTGACCCTGCAGTTGTTTTAGGGCAGTTATCTTTCTGTC
GGCCTTGATCATCTCTTCCACACTAGCCACCAAAGATGCAATAACCTCTTCTTCCCCTGC
ATCAGCAGGGGGGACGGGCAGGGAACTAAGACCTTGTTTTAAATCCTCTTCAACTTGAGC
ACGCAGCAACTTAATATCTTCTTGAGTTTCTTCAGTATTATATGTAGCAGTTAAATGCTT
CCTCACATTATCGCGAGCATAGGGGAAAAGAACGTCAGTTACAAACGATATCGGAGTTGT
AGTCCCTTCAATATCAAGAAGAATGCAGCGCCATGCAGATGTAAGTGCACAATTTCCATT
TGGAACACCTCCCTTGACAACACTGTTCATATGCCTGTCACCACCTAAAACTTCTTTGAC
ATGCTGAACTGGACCATGACTAGGAGTTGACCAATCCAGGCCGAACTGGTGAAGTTTAAT
GGCAGCATCAAAGAGGTAGTGGTAACACTCGGCCTGAGTTTTAGCACTGATCCACGAGTC
TCCCCATATGTATATTCCATGGTTGCGAACAAGCACTGCAGTTGATTTTGGGTAGGCTTT
AATCGCTTCACTAAGAGATTCTGTGAGCTCTCCCTCGTGAGCAGTATTCTCTATTATTGG
AACAACAAGCTCATCATAATAACCATGCCCTTGAATTCCCTTTATCATCTCCATATGAGT
GATTCGGAACTCCTTTGCAAAAGGCTGGATCATTGTTGCAAGACAAGACTCCATCCCATG
ACTGTGAATAACTGCCCCAGCATTACGCATTTGATAAGACTTCATAAACAAGGGAGCACA
GTCAGTGCACTTGGGAGCCTTATTGGGATAAGGCTTGGGGGAAGGAGTAGATAAAACAGA
CCCATCAGGTGAAAGAACATACATATCCTCTGGAAGCATTCTCTCCTTCTGAACACCGGA
AGGGGACATGACGATAAGCTGTTGAGACTTGGGTATACACTCATCGTGGACCTTGATTGT
GATGCTACCACCAGTTCCCGATACCCATCCAAGCGTGTAGAAGTGTCTACATAACTCTGA
AACCAAAGCCCTTGTTTCGATCACTGGTTTGCTCTCTATGTATGCTTGTGATGATAGGCT
GTTTGGTTGCGTTTCTGCCATGGTTGTTGTCTGGGGTTTTTGGTGCTTGGAATTGAAGCT
AGATACAAAGCAAGTGAGATATTGG
>TR10045|c0_g1 TR10045|c0_g1_i1 len=228 path=[3735:0-140 3736:141-164 3737:165-213 3738:214-227] [-1, 3735, 3736, 3737, 3738, -2]
GGATTTCAGTCTCAAAGATTAACATTAATACACTTGAAAATATATGTTTTAGGTGTAGTA
CACTGAAAACTTAATAATCTACTAGAACACCAGAACAATGTCGTTTCGTTTATGTAACTC
CAGCACAACTGAATAAGTAAACTTGTTTTAACTTGTAATTTTCACTCCGAACCTGAATTA
ACTTGGATTTTAATCAATTTCTGACTCGGACCCTCTAAAGCCTTCAAC
>TR10045|c0_g2 TR10045|c0_g2_i1 len=1670 path=[3763:0-140 3764:141-164 3765:165-213 3806:214-328 3802:329-478 3810:479-516 3805:517-600 3801:601-624 3809:625-1125 3807:1126-1276 3811:1277-1284 3799:1285-1300 3794:1301-1325 3803:1326-1349 3798:1350-1387 3793:1388-1411 3762:1412-1669] [-1, 3763, 3764, 3765, 3806, 3802, 3810, 3805, 3801, 3809, 3807, 3811, 3799, 3794, 3803, 3798, 3793, 3762, -2]
GGATTTCAGTCTCAAAGATTAACATTAATACACTTGAAAATATATGTTTTAGGTGTAGTA
CACTGAAAACTTAATAATCTACTAGAACACCAGAACAATGTCGTTTCGTTTATGTAACTC
CAGCACAACTGAATAAGTAAACTTGTTTTAACTTGTAATTTTCACTCCGAACCTGAATTA
ACTTGGATTTTAATCAATTTCTGACTCGGACCCTTTAAAGCCTTCAACCTTGTCAAAAAC
TTCGCAAAGTTGAGCTTTACAAACATTTAGTTGAAACACCAAACAGAATTGAATTTACAA
TGCTAAGTTAATCTGAGAACGGTCTGATAGACTGAACTGCAGGACCCCTTCTTTCTTTCC
TTTCCAAAATCGGCTTATGGGAAGGAACTGGCTGTAAAGTTTTGCTCCATGCTCCATATC
TAATGTTGTCTTCATCGCTCCTCATTAGAGTGTCAGCCCTTGTAGCATCTGTAAGTGAAA
TGAGACTCGGCACATACGAAATTGCATTGAAACTAGATGAAAGGCCAGGAATGATGAGAT
CTTTGTGAATGTTCTGAACCGGGTCATAGGAATAAAGGTCATGTCCATCACCTAAGAGCA
AGACATCACCATTCTCAAAGATTCGTATTAGTTCAATGGAGTTCCACTGCTTCCCAAACA
CTGGGATAACATACTGTTTCGACCAAGACTCTTTGATCCCATAATTCATCAATGTCCAAA
TTTCAAAACGATCATCGCCATATAACTCATATACACAAAGATGGCCTTCTAACACCATTA
ATTGTCGTGCGCAATCATCTGCATCTTCGTAACCCGAAGGGGGTGGTGGAATAGCTACAA
ATTTTTCCTCATAAAGACTAAAAGAAGCAATCCATTGCCTCACTTCTCTGGAAGATGGTT
CGTTAATCGTCCAGTGGAGATTTCCATTTACAAATGCCTTTGAAGATGCTTCAAACAACC
TGTATGGGACATCTCCCAACTTTCGCCAATTTCCAGATCCAATTGTGTATATTTCCCCAA
TCAATTGGAAACAAATTTTATGCAAAATGGGATCATAAACATCATCAGAAAATACTCTTA
TAACTTTATACTGTTCACTAATAGGATCAAATCCAAACCCAGAAACAATATCAACAGTTG
CTTTCTTCACTTGAATTTGAGCTTTGGGAAGGGTCAAATACTCTTTGGTAATGGGATTGC
AAACATAAACGGGGTCGTTCTTCGTGGATAAGCAAAGCAAACCATTACAAGAGCCAACTA
ATGTGTATTGAAGATCGGAGGAATTGAATTGGGTGTTGAAAGATGCTACCTTTTCTATGC
TGTTATCAAGATTTTCAAAGAAAAATAGGTCCTTTGGGGGATTTACCACATAGGGATTGT
GAGGGGGGTTGTGGTAGAAAGTAGGCATGATGTGAAGCATTAGGGCTTGTGGGGTTGATT
TAGAAGCGAAGGAAAAGTGCATTTTAGTGAAAACAGGGTTTGTAGATATCTTGAGCCAGA
GTTTCGATACGCACCTGCAAAAAGCAATGGATTTGATGGGGAGTCTGCAGAAGATGAGCA
TGAGGATGTCTGACGGGAGAAGGGAAATTGAAGATGATTTGTTGCCTTGATCATGTTGTT
GCTGCTTGTTAGCCATGGTTTGTTGTTCTTCTGATCTTTGTGTTGCACGA
>TR10046|c0_g1 TR10046|c0_g1_i1 len=700 path=[2063:0-58 2064:59-104 2219:105-113 2233:114-137 2260:138-208 2257:209-242 2262:243-249 2265:250-285 2266:286-289 2247:290-309 2258:310-313 2256:314-316 2252:317-340 2263:341-341 2208:342-365 2251:366-367 2245:368-391 2234:392-417 2220:418-441 2204:442-473 2188:474-497 2189:498-699] [-1, 2063, 2064, 2219, 2233, 2260, 2257, 2262, 2265, 2266, 2247, 2258, 2256, 2252, 2263, 2208, 2251, 2245, 2234, 2220, 2204, 2188, 2189, -2]
AAACACTAACAAATTCATTTCCAAATAGTTAAACCAATACAAGTTCTGCTACTAGACTGA
TTCGAAGAGAGTTGAAAATGGCAACGAAGAAGACGCTTGTGTCACGTCGAGCATGGAATG
TTCTTCGTCTAGCCTTAATATGGGCTAGAAAAGGTGGGGTACTGAAGGAACTACGACTTC
TCCCAAACTATATCAAGAGCCTATGCCACGCCAACCATCACCGTTCCATTTATTACAACG
AGAGGGAGTTTTCGTTCAATGAGACCCCATTGTTTGATTTTAAGATGCATCGTCGGCCTT
CTTCAATGAGAATTCGCTTGCCTAGTCTCTCATGCCTGAAACATCGGGTTGATTTTGATT
TCGATTATAATGAAGACGGTGGGGATGTGAAAAGAATAAGCTATGGATATGAAGTGTGTG
AAGATGAGAGATTAAATGAAGAAATGGTTGAGGTGGAAGATGATGGTATTGATATCAAGG
CAGAAGAGTTCATAGCCAAGTTTTATCAACAGATGAAGTTGCAGAGACAGATTTCCTATC
TACAATACAATGACATGCTTAATAGAGGAACTAGTTGATGAAACTAGCTAGTCCATTTCA
GATGTATTTACATTTTTGGTAATTTAGGTGATTCTTTTGTATGAATACAGGGCATTACTG
TTTTGTTGTAAAAACATTAGATTTTTGTTCAACAAAAGCG
>TR10047|c0_g1 TR10047|c0_g1_i1 len=1113 path=[2944:0-193 2945:194-216 3024:217-268 3013:269-319 2857:320-343 3023:344-424 2972:425-448 3012:449-502 3039:503-526 3046:527-576 3045:577-600 3044:601-625 3047:626-626 3009:627-649 3042:650-650 3037:651-673 3030:674-697 3018:698-703 3036:704-727 3029:728-784 3041:785-808 3048:809-862 3027:863-879 3040:880-919 3049:920-943 3050:944-954 3014:955-972 2999:973-987 2929:988-1011 2930:1012-1112] [-1, 2944, 2945, 3024, 3013, 2857, 3023, 2972, 3012, 3039, 3046, 3045, 3044, 3047, 3009, 3042, 3037, 3030, 3018, 3036, 3029, 3041, 3048, 3027, 3040, 3049, 3050, 3014, 2999, 2929, 2930, -2]
GGGAAATTCCTCATTGGACTGTGTCTAGTCTTTTCTCTTTCTTTTTCAGCTCTCCAGCCT
TTTTATACCAAATTAACGCTCGCCTGCTTCTTTAGGTGTTTGGACAATCCAAACTTTCTT
CTCTCTTCTCTCTCACTCCGACAACCCACGTACCACTCGCCGCAGATCATCTTCGTTGAT
TACAACGAAGATACTACGAAATCCGTGCGCCGAGTTCTCGAATCAGGCTTCTGGACACTA
GTGTTAGTTCATTGCAAGTAATCACTGAACATTGCACTGAAAATGGAGGACTGGGAGGAT
GTACCAGTTGCACCGATTCTATTGAAGGAACCGCCTAAAAGTTTATGGGATGATGAAGAT
GCAGAAGATGATGATGTGAAAGAGTCTTGGGAAGATGATGATGAAACTCCGGCTCCTGCA
CCTGAGCCTCCTGCTGAGAAGAGCAACAAGAAATCGGTGGCAAAACCTAGTGATAAGAAA
GGAAAAGCTGCAGAAGTTGCAAAGAAAGAAGTAGAAACAGAAGAAGTTTTGGATCCTGTT
GCAGAGAAGCTACGGCAACAGAGACTTGTTGAAGAAGATGATTATAAGTCCACTACTGAA
CTTTTTGGAAAGAAAGGTGATGAGAAGTCCCTTGAGAATTTCATTCCCAAGTCTGAAAGT
GATTTCCTAGAGTACGCAGAACTTATCTCTAATAAACTCCGGCCCTACGAGAAAAGCTTT
CATTACATAGGCTTACTCAAGGCAGTAATGAGACTGTCAACGACAGCTCTTAAAGGGGCA
GAAGTAAAGGAGGTTGCTTCTTCTATAACTACAATTGCTAATGAAAAGATCAAGGCAGAG
AAAGAAGCCAACGCTGGAAAAAAGAAAACAGGCACAAAGAAGAAACAACTTATTGTTAGT
AGAGCAGAGGACGATCGAGTGGTTGGTGCACGTGGTTACGATCCTCTCGACGACGACGTT
GATTATGATTTTATGTGAACCTTGAAAGTAATTTAAAGTTTTCTTTCTTAAAATTTTAAA
TCGAGAATAGGATGAGTCTGTGTAGGGGGGAAAAAAAGTTGAAAGCAAACGATTCAACCC
TCTTCTTATACCGAAGATTTTTTTTTTTTTTTT
>TR10047|c0_g2 TR10047|c0_g2_i1 len=279 path=[2884:0-193 2885:194-213 2886:214-265 2887:266-278] [-1, 2884, 2885, 2886, 2887, -2]
GGGAAATTCCTCATTGGACTGTGTCTAGTCTTTTCTCTTTCTTTTTCAGCTCTCCAGCCT
TTTTATACCAAATTAACGCTCGCCTGCTTCTTTAGGTGTTTGGACAATCCAAACTTTCTT
CTCTCTTCTCTCTCACTCCGACAACCCACGTACCACTCGCCGCAGATCATCTTCGTTGAT
TACAACGAAGATACGAAATCCGTGCGCCGAGTTCTCGAATCAGGCTTCTGGACACTAGTG
TTAGTTCATTGCAAGTAATCACTGAAAATGGAGGACTGG
>TR10048|c0_g1 TR10048|c0_g1_i1 len=637 path=[4871:0-397 4872:398-398 4873:399-399 4874:400-400 4875:401-401 4876:402-402 4877:403-403 4878:404-404 4879:405-405 4880:406-406 4881:407-407 4882:408-408 4883:409-409 4884:410-410 4885:411-636] [-1, 4871, 4872, 4873, 4874, 4875, 4876, 4877, 4878, 4879, 4880, 4881, 4882, 4883, 4884, 4885, -2]
AAACACCCAGTTAGTTCCTTGGTAAGACAAAACAAACAAAATTACATACTATCTCCTCGT
CTCCAATCTCAGATCAGAAATTCCATTGAAATCACAGAATTTCTCCGACTATTTGTGGAA
TTGATTAGCTGATCAGGGATCAGACAATCAAAACCCTATCTATAAAAAAATCAAACACTC
TCTCTAACTTTCAAAATCCAAAACCCTTCTCATCAAAGAAAATCAACCCAATAACTTCTA
TAATCCCAAATCCAGCCCACCCATGTCTCAAAATCCAAAACCCATCACCATAACCAAAAC
CCCAATTCAGAAATCCTTCCCATTGTTAGGCATCACAAATCTCACCGCCCCAATCCCTAA
AAAGGCAAAACAAGAAGAGAGAGAGAGAGAGAGAGAGAGAGAGAGAGAGAGGGGAAATAA
AACCCACCGTCCGTCACATTAATCTCTTGGTAATGGGAAGGAAAGGAAAGGAAAGGGACC
CTCACCGCACTGGAACAACCTAACAAACACAAAGAGAGGATTAAGAAGATACCAAGAAGC
TTTCAAAGATAACCTAAACCATTATAATGACATTTTGCTATTTTTCTCAATTGGAACTTC
TTGTTGGAGTTTTGGGAGAGTGGAAGAAAGATAGGAG
>TR10048|c0_g10 TR10048|c0_g10_i1 len=641 path=[4814:0-397 4815:398-398 4816:399-399 4817:400-400 4818:401-401 4819:402-402 4820:403-403 4821:404-404 4822:405-405 4823:406-406 4824:407-407 4825:408-408 4826:409-409 4827:410-410 4828:411-411 4829:412-412 4830:413-413 4831:414-414 4832:415-640] [-1, 4814, 4815, 4816, 4817, 4818, 4819, 4820, 4821, 4822, 4823, 4824, 4825, 4826, 4827, 4828, 4829, 4830, 4831, 4832, -2]
AAACACCCAGTTAGTTCCTTGGTAAGACAAAACAAACAAAATTACATACTATCTCCTCGT
CTCCAATCTCAGATCAGAAATTCCATTGAAATCACAGAATTTCTCCGACTATTTGTGGAA
TTGATTAGCTGATCAGGGATCAGACAATCAAAACCCTATCTATAAAAAAATCAAACACTC
TCTCTAACTTTCAAAATCCAAAACCCTTCTCATCAAAGAAAATCAACCCAATAACTTCTA
TAATCCCAAATCCAGCCCACCCATGTCTCAAAATCCAAAACCCATCACCATAACCAAAAC
CCCAATTCAGAAATCCTTCCCATTGTTAGGCATCACAAATCTCACCGCCCCAATCCCTAA
AAAGGCAAAACAAGAAGAGAGAGAGAGAGAGAGAGAGAGAGAGAGAGAGAGAGAGGGGAA
ATAAAACCCACCGTCCGTCACATTAATCTCTTGGTAATGGGAAGGAAAGGAAAGGAAAGG
GACCCTCACCGCACTGGAACAACCTAACAAACACAAAGAGAGGATTAAGAAGATACCAAG
AAGCTTTCAAAGATAACCTAAACCATTATAATGACATTTTGCTATTTTTCTCAATTGGAA
CTTCTTGTTGGAGTTTTGGGAGAGTGGAAGAAAGATAGGAG
>TR10048|c0_g11 TR10048|c0_g11_i1 len=2017 path=[4868:0-243 4869:244-267 4926:268-1047 4928:1048-1053 4858:1054-1071 4927:1072-1077 4925:1078-1389 4669:1390-1413 4923:1414-1620 4791:1621-1641 4792:1642-2016] [-1, 4868, 4869, 4926, 4928, 4858, 4927, 4925, 4669, 4923, 4791, 4792, -2]
CTGAAATCTGTAACACCTTTGTTGTAGGATCATTCTTTAGCTTTGGAACATATACGACAG
TCTATAGGAGAGTATAATGTCATACAAAGAAGTAAAACATACATACATTCGACGTTGATC
AAGCACCTCTTAGAGCGTAGAGGTTAACTTCAACGAAGAATTACGATGGGTACTAAAATG
AATAGCTCCATATATAACAAATGCACTGCGTCAAAGCCAGACCAAAAGCTCTTTCTCTTC
AGGTGATATATGAATAGATAGTTTATGCTTGAAGCACCTGACAATGAAGAATATGACTTT
TCAGGCGACTCCGACCTGCAAAACTTGACCAAAGATTCGTTATGAAAGTTTTGAACTGTC
CCTTCCCAGCAATAGTTTCCCATAATTGGTCGGCTGCCACCTCCTTTGCTTCATCAGACT
TGGAGACGTTCACCAAAGAAATGCTCATGTTGTTACGGATAACACAAAGCTTTCCATTAA
GCGGTACAAGAGCTGCTGCTTCCAAAGCTCGGGAGTTTCCGAGGTGTAACTTACTGTCGA
TGTGCTTGCTCCATGAATCGGTGTCAGAGTCATAAACCCTCAACTTGCATCCGTCCTTGC
ACTCTAAGGCGTACAGATTACCATTCATGGTGGTACTTGGATTTCTCCAGCCTGCAACCA
TCCCGTTATACATAGGCAACCATGCGTCGCTTTCAGGGTGGTAGACTTCACTGAGGACTT
GGCGGTGAGACCCGAGCCCTTTCAGATACCACCTCCCATTGTGCACAACCCCAATGAATG
GCACCATTGAAGTACCCATTTCTGAAATAAAGGACCACCTATTCTTGTTTGGATCGTAGA
CTTCAGCTGATCGAAGAAATCGTTGAACACCCTCGCTCTCCCCACCAGCTACATACAAGC
AGTTGTTTATGACGCAAGAGCCAAAAAATTGCCTACGGCGCAGCATATCTGGGGCCCGGT
GCCACTTATTTGTTCGGGCGTTGTAAAAGATAACTCGCCTCATTGATCCTTTGAGGGGAT
CTTTTCCGCCAAACAAATAGAGGTGACAGCCACTGAGTACTGCACATCCAAATCCAACCG
CTGCTGAGTAATCTCTGGGGACAGGAGGAAGGGGCTGCCAAAGCTGGTATATGGGGTCAA
AAGCATGCCATGAAATCTTCCCATCTCGATCTCTCTTTACAACATAAACCCACTCTTCTG
CAATTCCAAGATTCTTACGAAGTGAGTAAAAGAAGTTTCCTGCCAAGAGACGGTACCATC
TCTTACAGACTAGTCGTAGCTTGCGGTGTTCAATACGCGGAACTCTGATCAAGCAAGCAA
TTGCCAAGTCATCTGGAAGTCCGGGGAGGAGAGGCGATAGGTTCCGGCTCCTTCCATCAC
GCACTGCCTTGTGGCGGGAAGAATGGATAGACGGTTTGATATCTGGCTGGGTGCAAAGCT
TTGTTCCAGGGACAAATTTCCTTGCCCCGGCTACCGTTTTGAGGCCTGCATCTACTCTAC
AGAAACATGCAGTGGTATCAACAAGAGCAGGTTGAGCCCCTCTTTCCATTTTCTTCATTC
AAAACATCAATCCGAGTCAATTATCATCTCTCCATCTTTTAACTCAATCTCCAAAATCAA
AACACCCAGTTAGTTCCTTGGTAAGACAAAACAAACAAAATTACATACTATCTCCTCGTC
TCCAATCTCAGATCAGAAATTCCATTGAAATCACAGAATTTCTCCGACTATTTGTGGAAT
TGATTAGCTGATCAGGGATCAGACAATCAAAACCCTATCTATAAAAAAATCAAACACTCT
CTCTAACTTTCAAAATCCAAAACCCTTCTCATCAAAGAAAATCAACCCAATAACTTCTAT
AATCCCAAATCCAGCCCACCCATGTCTCAAAATCCAAAACCCATCACCATAACCAAAACC
CCAATTCAGAAATCCTTCCCATTGTTAGGCATCACAAATCTCACCGCCCCAATCCCTAAA
AAGGCAAAACAAGAAGAGAGAGAGAGAGAGAGAGAGA
>TR10048|c0_g12 TR10048|c0_g12_i1 len=649 path=[4894:0-397 4895:398-398 4896:399-399 4897:400-400 4898:401-401 4899:402-402 4900:403-403 4901:404-404 4902:405-405 4903:406-406 4904:407-407 4905:408-408 4906:409-409 4907:410-410 4908:411-411 4909:412-412 4910:413-413 4911:414-414 4912:415-415 4913:416-416 4914:417-417 4915:418-418 4916:419-419 4917:420-420 4918:421-421 4919:422-422 4920:423-648] [-1, 4894, 4895, 4896, 4897, 4898, 4899, 4900, 4901, 4902, 4903, 4904, 4905, 4906, 4907, 4908, 4909, 4910, 4911, 4912, 4913, 4914, 4915, 4916, 4917, 4918, 4919, 4920, -2]
AAACACCCAGTTAGTTCCTTGGTAAGACAAAACAAACAAAATTACATACTATCTCCTCGT
CTCCAATCTCAGATCAGAAATTCCATTGAAATCACAGAATTTCTCCGACTATTTGTGGAA
TTGATTAGCTGATCAGGGATCAGACAATCAAAACCCTATCTATAAAAAAATCAAACACTC
TCTCTAACTTTCAAAATCCAAAACCCTTCTCATCAAAGAAAATCAACCCAATAACTTCTA
TAATCCCAAATCCAGCCCACCCATGTCTCAAAATCCAAAACCCATCACCATAACCAAAAC
CCCAATTCAGAAATCCTTCCCATTGTTAGGCATCACAAATCTCACCGCCCCAATCCCTAA
AAAGGCAAAACAAGAAGAGAGAGAGAGAGAGAGAGAGAGAGAGAGAGAGAGAGAGAGAGA
GAGGGGAAATAAAACCCACCGTCCGTCACATTAATCTCTTGGTAATGGGAAGGAAAGGAA
AGGAAAGGGACCCTCACCGCACTGGAACAACCTAACAAACACAAAGAGAGGATTAAGAAG
ATACCAAGAAGCTTTCAAAGATAACCTAAACCATTATAATGACATTTTGCTATTTTTCTC
AATTGGAACTTCTTGTTGGAGTTTTGGGAGAGTGGAAGAAAGATAGGAG
>TR10048|c0_g13 TR10048|c0_g13_i1 len=653 path=[4759:0-397 4760:398-398 4761:399-399 4762:400-400 4763:401-401 4764:402-402 4765:403-403 4766:404-404 4767:405-405 4768:406-406 4769:407-407 4770:408-408 4771:409-409 4772:410-410 4773:411-411 4774:412-412 4775:413-413 4776:414-414 4777:415-415 4778:416-416 4779:417-417 4780:418-418 4781:419-419 4782:420-420 4783:421-421 4784:422-422 4785:423-423 4786:424-424 4787:425-425 4788:426-426 4789:427-652] [-1, 4759, 4760, 4761, 4762, 4763, 4764, 4765, 4766, 4767, 4768, 4769, 4770, 4771, 4772, 4773, 4774, 4775, 4776, 4777, 4778, 4779, 4780, 4781, 4782, 4783, 4784, 4785, 4786, 4787, 4788, 4789, -2]
AAACACCCAGTTAGTTCCTTGGTAAGACAAAACAAACAAAATTACATACTATCTCCTCGT
CTCCAATCTCAGATCAGAAATTCCATTGAAATCACAGAATTTCTCCGACTATTTGTGGAA
TTGATTAGCTGATCAGGGATCAGACAATCAAAACCCTATCTATAAAAAAATCAAACACTC
TCTCTAACTTTCAAAATCCAAAACCCTTCTCATCAAAGAAAATCAACCCAATAACTTCTA
TAATCCCAAATCCAGCCCACCCATGTCTCAAAATCCAAAACCCATCACCATAACCAAAAC
CCCAATTCAGAAATCCTTCCCATTGTTAGGCATCACAAATCTCACCGCCCCAATCCCTAA
AAAGGCAAAACAAGAAGAGAGAGAGAGAGAGAGAGAGAGAGAGAGAGAGAGAGAGAGAGA
GAGAGAGGGGAAATAAAACCCACCGTCCGTCACATTAATCTCTTGGTAATGGGAAGGAAA
GGAAAGGAAAGGGACCCTCACCGCACTGGAACAACCTAACAAACACAAAGAGAGGATTAA
GAAGATACCAAGAAGCTTTCAAAGATAACCTAAACCATTATAATGACATTTTGCTATTTT
TCTCAATTGGAACTTCTTGTTGGAGTTTTGGGAGAGTGGAAGAAAGATAGGAG
>TR10048|c0_g14 TR10048|c0_g14_i1 len=645 path=[4833:0-397 4834:398-398 4835:399-399 4836:400-400 4837:401-401 4838:402-402 4839:403-403 4840:404-404 4841:405-405 4842:406-406 4843:407-407 4844:408-408 4845:409-409 4846:410-410 4847:411-411 4848:412-412 4849:413-413 4850:414-414 4851:415-415 4852:416-416 4853:417-417 4854:418-418 4855:419-644] [-1, 4833, 4834, 4835, 4836, 4837, 4838, 4839, 4840, 4841, 4842, 4843, 4844, 4845, 4846, 4847, 4848, 4849, 4850, 4851, 4852, 4853, 4854, 4855, -2]
AAACACCCAGTTAGTTCCTTGGTAAGACAAAACAAACAAAATTACATACTATCTCCTCGT
CTCCAATCTCAGATCAGAAATTCCATTGAAATCACAGAATTTCTCCGACTATTTGTGGAA
TTGATTAGCTGATCAGGGATCAGACAATCAAAACCCTATCTATAAAAAAATCAAACACTC
TCTCTAACTTTCAAAATCCAAAACCCTTCTCATCAAAGAAAATCAACCCAATAACTTCTA
TAATCCCAAATCCAGCCCACCCATGTCTCAAAATCCAAAACCCATCACCATAACCAAAAC
CCCAATTCAGAAATCCTTCCCATTGTTAGGCATCACAAATCTCACCGCCCCAATCCCTAA
AAAGGCAAAACAAGAAGAGAGAGAGAGAGAGAGAGAGAGAGAGAGAGAGAGAGAGAGAGG
GGAAATAAAACCCACCGTCCGTCACATTAATCTCTTGGTAATGGGAAGGAAAGGAAAGGA
AAGGGACCCTCACCGCACTGGAACAACCTAACAAACACAAAGAGAGGATTAAGAAGATAC
CAAGAAGCTTTCAAAGATAACCTAAACCATTATAATGACATTTTGCTATTTTTCTCAATT
GGAACTTCTTGTTGGAGTTTTGGGAGAGTGGAAGAAAGATAGGAG
>TR10048|c0_g15 TR10048|c0_g15_i1 len=631 path=[4659:0-397 4660:398-398 4661:399-399 4662:400-400 4663:401-401 4664:402-402 4665:403-403 4666:404-404 4667:405-630] [-1, 4659, 4660, 4661, 4662, 4663, 4664, 4665, 4666, 4667, -2]
AAACACCCAGTTAGTTCCTTGGTAAGACAAAACAAACAAAATTACATACTATCTCCTCGT
CTCCAATCTCAGATCAGAAATTCCATTGAAATCACAGAATTTCTCCGACTATTTGTGGAA
TTGATTAGCTGATCAGGGATCAGACAATCAAAACCCTATCTATAAAAAAATCAAACACTC
TCTCTAACTTTCAAAATCCAAAACCCTTCTCATCAAAGAAAATCAACCCAATAACTTCTA
TAATCCCAAATCCAGCCCACCCATGTCTCAAAATCCAAAACCCATCACCATAACCAAAAC
CCCAATTCAGAAATCCTTCCCATTGTTAGGCATCACAAATCTCACCGCCCCAATCCCTAA
AAAGGCAAAACAAGAAGAGAGAGAGAGAGAGAGAGAGAGAGAGAGGGGAAATAAAACCCA
CCGTCCGTCACATTAATCTCTTGGTAATGGGAAGGAAAGGAAAGGAAAGGGACCCTCACC
GCACTGGAACAACCTAACAAACACAAAGAGAGGATTAAGAAGATACCAAGAAGCTTTCAA
AGATAACCTAAACCATTATAATGACATTTTGCTATTTTTCTCAATTGGAACTTCTTGTTG
GAGTTTTGGGAGAGTGGAAGAAAGATAGGAG
>TR10048|c0_g2 TR10048|c0_g2_i1 len=627 path=[4889:0-397 4890:398-398 4891:399-399 4892:400-400 4893:401-626] [-1, 4889, 4890, 4891, 4892, 4893, -2]
AAACACCCAGTTAGTTCCTTGGTAAGACAAAACAAACAAAATTACATACTATCTCCTCGT
CTCCAATCTCAGATCAGAAATTCCATTGAAATCACAGAATTTCTCCGACTATTTGTGGAA
TTGATTAGCTGATCAGGGATCAGACAATCAAAACCCTATCTATAAAAAAATCAAACACTC
TCTCTAACTTTCAAAATCCAAAACCCTTCTCATCAAAGAAAATCAACCCAATAACTTCTA
TAATCCCAAATCCAGCCCACCCATGTCTCAAAATCCAAAACCCATCACCATAACCAAAAC
CCCAATTCAGAAATCCTTCCCATTGTTAGGCATCACAAATCTCACCGCCCCAATCCCTAA
AAAGGCAAAACAAGAAGAGAGAGAGAGAGAGAGAGAGAGAGGGGAAATAAAACCCACCGT
CCGTCACATTAATCTCTTGGTAATGGGAAGGAAAGGAAAGGAAAGGGACCCTCACCGCAC
TGGAACAACCTAACAAACACAAAGAGAGGATTAAGAAGATACCAAGAAGCTTTCAAAGAT
AACCTAAACCATTATAATGACATTTTGCTATTTTTCTCAATTGGAACTTCTTGTTGGAGT
TTTGGGAGAGTGGAAGAAAGATAGGAG
>TR10048|c0_g3 TR10048|c0_g3_i1 len=643 path=[4793:0-397 4794:398-398 4795:399-399 4796:400-400 4797:401-401 4798:402-402 4799:403-403 4800:404-404 4801:405-405 4802:406-406 4803:407-407 4804:408-408 4805:409-409 4806:410-410 4807:411-411 4808:412-412 4809:413-413 4810:414-414 4811:415-415 4812:416-416 4813:417-642] [-1, 4793, 4794, 4795, 4796, 4797, 4798, 4799, 4800, 4801, 4802, 4803, 4804, 4805, 4806, 4807, 4808, 4809, 4810, 4811, 4812, 4813, -2]
AAACACCCAGTTAGTTCCTTGGTAAGACAAAACAAACAAAATTACATACTATCTCCTCGT
CTCCAATCTCAGATCAGAAATTCCATTGAAATCACAGAATTTCTCCGACTATTTGTGGAA
TTGATTAGCTGATCAGGGATCAGACAATCAAAACCCTATCTATAAAAAAATCAAACACTC
TCTCTAACTTTCAAAATCCAAAACCCTTCTCATCAAAGAAAATCAACCCAATAACTTCTA
TAATCCCAAATCCAGCCCACCCATGTCTCAAAATCCAAAACCCATCACCATAACCAAAAC
CCCAATTCAGAAATCCTTCCCATTGTTAGGCATCACAAATCTCACCGCCCCAATCCCTAA
AAAGGCAAAACAAGAAGAGAGAGAGAGAGAGAGAGAGAGAGAGAGAGAGAGAGAGAGGGG
AAATAAAACCCACCGTCCGTCACATTAATCTCTTGGTAATGGGAAGGAAAGGAAAGGAAA
GGGACCCTCACCGCACTGGAACAACCTAACAAACACAAAGAGAGGATTAAGAAGATACCA
AGAAGCTTTCAAAGATAACCTAAACCATTATAATGACATTTTGCTATTTTTCTCAATTGG
AACTTCTTGTTGGAGTTTTGGGAGAGTGGAAGAAAGATAGGAG
>TR10048|c0_g4 TR10048|c0_g4_i1 len=433 path=[4671:0-397 4672:398-398 4673:399-399 4674:400-400 4675:401-401 4676:402-402 4677:403-403 4678:404-404 4679:405-405 4680:406-406 4681:407-407 4682:408-408 4683:409-409 4684:410-410 4685:411-411 4686:412-412 4687:413-413 4688:414-414 4689:415-415 4690:416-416 4691:417-417 4692:418-418 4693:419-419 4694:420-420 4695:421-421 4696:422-422 4697:423-423 4698:424-424 4699:425-425 4700:426-426 4701:427-427 4702:428-428 4703:429-429 4704:430-430 4705:431-431 4706:432-432] [-1, 4671, 4672, 4673, 4674, 4675, 4676, 4677, 4678, 4679, 4680, 4681, 4682, 4683, 4684, 4685, 4686, 4687, 4688, 4689, 4690, 4691, 4692, 4693, 4694, 4695, 4696, 4697, 4698, 4699, 4700, 4701, 4702, 4703, 4704, 4705, 4706, -2]
AAACACCCAGTTAGTTCCTTGGTAAGACAAAACAAACAAAATTACATACTATCTCCTCGT
CTCCAATCTCAGATCAGAAATTCCATTGAAATCACAGAATTTCTCCGACTATTTGTGGAA
TTGATTAGCTGATCAGGGATCAGACAATCAAAACCCTATCTATAAAAAAATCAAACACTC
TCTCTAACTTTCAAAATCCAAAACCCTTCTCATCAAAGAAAATCAACCCAATAACTTCTA
TAATCCCAAATCCAGCCCACCCATGTCTCAAAATCCAAAACCCATCACCATAACCAAAAC
CCCAATTCAGAAATCCTTCCCATTGTTAGGCATCACAAATCTCACCGCCCCAATCCCTAA
AAAGGCAAAACAAGAAGAGAGAGAGAGAGAGAGAGAGAGAGAGAGAGAGAGAGAGAGAGA
GAGAGAGAGAGAG
>TR10048|c0_g5 TR10048|c0_g5_i1 len=625 path=[4720:0-397 4721:398-398 4722:399-624] [-1, 4720, 4721, 4722, -2]
AAACACCCAGTTAGTTCCTTGGTAAGACAAAACAAACAAAATTACATACTATCTCCTCGT
CTCCAATCTCAGATCAGAAATTCCATTGAAATCACAGAATTTCTCCGACTATTTGTGGAA
TTGATTAGCTGATCAGGGATCAGACAATCAAAACCCTATCTATAAAAAAATCAAACACTC
TCTCTAACTTTCAAAATCCAAAACCCTTCTCATCAAAGAAAATCAACCCAATAACTTCTA
TAATCCCAAATCCAGCCCACCCATGTCTCAAAATCCAAAACCCATCACCATAACCAAAAC
CCCAATTCAGAAATCCTTCCCATTGTTAGGCATCACAAATCTCACCGCCCCAATCCCTAA
AAAGGCAAAACAAGAAGAGAGAGAGAGAGAGAGAGAGAGGGGAAATAAAACCCACCGTCC
GTCACATTAATCTCTTGGTAATGGGAAGGAAAGGAAAGGAAAGGGACCCTCACCGCACTG
GAACAACCTAACAAACACAAAGAGAGGATTAAGAAGATACCAAGAAGCTTTCAAAGATAA
CCTAAACCATTATAATGACATTTTGCTATTTTTCTCAATTGGAACTTCTTGTTGGAGTTT
TGGGAGAGTGGAAGAAAGATAGGAG
>TR10048|c0_g6 TR10048|c0_g6_i1 len=633 path=[4748:0-397 4749:398-398 4750:399-399 4751:400-400 4752:401-401 4753:402-402 4754:403-403 4755:404-404 4756:405-405 4757:406-406 4758:407-632] [-1, 4748, 4749, 4750, 4751, 4752, 4753, 4754, 4755, 4756, 4757, 4758, -2]
AAACACCCAGTTAGTTCCTTGGTAAGACAAAACAAACAAAATTACATACTATCTCCTCGT
CTCCAATCTCAGATCAGAAATTCCATTGAAATCACAGAATTTCTCCGACTATTTGTGGAA
TTGATTAGCTGATCAGGGATCAGACAATCAAAACCCTATCTATAAAAAAATCAAACACTC
TCTCTAACTTTCAAAATCCAAAACCCTTCTCATCAAAGAAAATCAACCCAATAACTTCTA
TAATCCCAAATCCAGCCCACCCATGTCTCAAAATCCAAAACCCATCACCATAACCAAAAC
CCCAATTCAGAAATCCTTCCCATTGTTAGGCATCACAAATCTCACCGCCCCAATCCCTAA
AAAGGCAAAACAAGAAGAGAGAGAGAGAGAGAGAGAGAGAGAGAGAGGGGAAATAAAACC
CACCGTCCGTCACATTAATCTCTTGGTAATGGGAAGGAAAGGAAAGGAAAGGGACCCTCA
CCGCACTGGAACAACCTAACAAACACAAAGAGAGGATTAAGAAGATACCAAGAAGCTTTC
AAAGATAACCTAAACCATTATAATGACATTTTGCTATTTTTCTCAATTGGAACTTCTTGT
TGGAGTTTTGGGAGAGTGGAAGAAAGATAGGAG
>TR10048|c0_g7 TR10048|c0_g7_i1 len=639 path=[4727:0-397 4728:398-398 4729:399-399 4730:400-400 4731:401-401 4732:402-402 4733:403-403 4734:404-404 4735:405-405 4736:406-406 4737:407-407 4738:408-408 4739:409-409 4740:410-410 4741:411-411 4742:412-412 4743:413-638] [-1, 4727, 4728, 4729, 4730, 4731, 4732, 4733, 4734, 4735, 4736, 4737, 4738, 4739, 4740, 4741, 4742, 4743, -2]
AAACACCCAGTTAGTTCCTTGGTAAGACAAAACAAACAAAATTACATACTATCTCCTCGT
CTCCAATCTCAGATCAGAAATTCCATTGAAATCACAGAATTTCTCCGACTATTTGTGGAA
TTGATTAGCTGATCAGGGATCAGACAATCAAAACCCTATCTATAAAAAAATCAAACACTC
TCTCTAACTTTCAAAATCCAAAACCCTTCTCATCAAAGAAAATCAACCCAATAACTTCTA
TAATCCCAAATCCAGCCCACCCATGTCTCAAAATCCAAAACCCATCACCATAACCAAAAC
CCCAATTCAGAAATCCTTCCCATTGTTAGGCATCACAAATCTCACCGCCCCAATCCCTAA
AAAGGCAAAACAAGAAGAGAGAGAGAGAGAGAGAGAGAGAGAGAGAGAGAGAGGGGAAAT
AAAACCCACCGTCCGTCACATTAATCTCTTGGTAATGGGAAGGAAAGGAAAGGAAAGGGA
CCCTCACCGCACTGGAACAACCTAACAAACACAAAGAGAGGATTAAGAAGATACCAAGAA
GCTTTCAAAGATAACCTAAACCATTATAATGACATTTTGCTATTTTTCTCAATTGGAACT
TCTTGTTGGAGTTTTGGGAGAGTGGAAGAAAGATAGGAG
>TR10048|c0_g8 TR10048|c0_g8_i1 len=635 path=[4707:0-397 4708:398-398 4709:399-399 4710:400-400 4711:401-401 4712:402-402 4713:403-403 4714:404-404 4715:405-405 4716:406-406 4717:407-407 4718:408-408 4719:409-634] [-1, 4707, 4708, 4709, 4710, 4711, 4712, 4713, 4714, 4715, 4716, 4717, 4718, 4719, -2]
AAACACCCAGTTAGTTCCTTGGTAAGACAAAACAAACAAAATTACATACTATCTCCTCGT
CTCCAATCTCAGATCAGAAATTCCATTGAAATCACAGAATTTCTCCGACTATTTGTGGAA
TTGATTAGCTGATCAGGGATCAGACAATCAAAACCCTATCTATAAAAAAATCAAACACTC
TCTCTAACTTTCAAAATCCAAAACCCTTCTCATCAAAGAAAATCAACCCAATAACTTCTA
TAATCCCAAATCCAGCCCACCCATGTCTCAAAATCCAAAACCCATCACCATAACCAAAAC
CCCAATTCAGAAATCCTTCCCATTGTTAGGCATCACAAATCTCACCGCCCCAATCCCTAA
AAAGGCAAAACAAGAAGAGAGAGAGAGAGAGAGAGAGAGAGAGAGAGAGGGGAAATAAAA
CCCACCGTCCGTCACATTAATCTCTTGGTAATGGGAAGGAAAGGAAAGGAAAGGGACCCT
CACCGCACTGGAACAACCTAACAAACACAAAGAGAGGATTAAGAAGATACCAAGAAGCTT
TCAAAGATAACCTAAACCATTATAATGACATTTTGCTATTTTTCTCAATTGGAACTTCTT
GTTGGAGTTTTGGGAGAGTGGAAGAAAGATAGGAG
>TR10048|c0_g9 TR10048|c0_g9_i1 len=629 path=[4861:0-397 4862:398-398 4863:399-399 4864:400-400 4865:401-401 4866:402-402 4867:403-628] [-1, 4861, 4862, 4863, 4864, 4865, 4866, 4867, -2]
AAACACCCAGTTAGTTCCTTGGTAAGACAAAACAAACAAAATTACATACTATCTCCTCGT
CTCCAATCTCAGATCAGAAATTCCATTGAAATCACAGAATTTCTCCGACTATTTGTGGAA
TTGATTAGCTGATCAGGGATCAGACAATCAAAACCCTATCTATAAAAAAATCAAACACTC
TCTCTAACTTTCAAAATCCAAAACCCTTCTCATCAAAGAAAATCAACCCAATAACTTCTA
TAATCCCAAATCCAGCCCACCCATGTCTCAAAATCCAAAACCCATCACCATAACCAAAAC
CCCAATTCAGAAATCCTTCCCATTGTTAGGCATCACAAATCTCACCGCCCCAATCCCTAA
AAAGGCAAAACAAGAAGAGAGAGAGAGAGAGAGAGAGAGAGAGGGGAAATAAAACCCACC
GTCCGTCACATTAATCTCTTGGTAATGGGAAGGAAAGGAAAGGAAAGGGACCCTCACCGC
ACTGGAACAACCTAACAAACACAAAGAGAGGATTAAGAAGATACCAAGAAGCTTTCAAAG
ATAACCTAAACCATTATAATGACATTTTGCTATTTTTCTCAATTGGAACTTCTTGTTGGA
GTTTTGGGAGAGTGGAAGAAAGATAGGAG
>TR10048|c1_g1 TR10048|c1_g1_i1 len=906 path=[2952:0-41 3186:42-90 3178:91-114 3156:115-133 3167:134-156 3153:157-158 3192:159-180 3184:181-244 3199:245-268 3208:269-272 3183:273-302 3211:303-322 3149:323-346 3229:347-395 3221:396-425 3224:426-449 3130:450-464 3111:465-491 3143:492-513 3129:514-595 3110:596-619 2969:620-905] [-1, 2952, 3186, 3178, 3156, 3167, 3153, 3192, 3184, 3199, 3208, 3183, 3211, 3149, 3229, 3221, 3224, 3130, 3111, 3143, 3129, 3110, 2969, -2]
GTTTGATACGACAGACGACAAACTTCAAATTCCCGGAGGATCTTCTCTCTCTCTCTCTCG
CGCGCGCCCAAAGACGTTGATAACACTTCAACCTTTGCATCTCTGCCGTTTCCACAACAC
CGGAACTCCCCCGTCGGTTTGGTGGAAAATAGTCGGTCCCACCGTGGTACGGTAGTCTAG
TACTTTTGTTCAGAATCAACGCCCACATTCCTCTCCCTCCCCACCTCAACGAAAGAGAAA
GAGGCAGAAGTATCAAGGGGAGTGAAATTTCACGATGGGGTTTTTGCTAACAACCCTAAT
TTTCATCGCAGTAGGCATTTTGGTCTCTCTATTGGTCCGAATATGTTTCAATAGGGGACC
TTCTGGAAATCTGTTCCATCTGACATTGGTTATTACAGCAACAGTCTGTTGTTGGATGAT
GTGGGCGATTGTATACCTTGCGCAGATGAACCCATTAATTGTTCCAATACTCAACGAAAA
GGAGTGAGCTGCTTGTTCTAGGAGTTGCAGAGAACTCCTTTGCTATATCAAACATTTCTG
TGATGTACGGGTTGTTGGAGAAGTATCTTATTTCAGGCTGCACACATTTATTTTACGAAT
CTTCGGTGTAAGATTTAGTTTTCTTGTTTGAAGATACGCTTTTGTAGTTCATCTCTCAAA
GGACTTATTTGTATGTGTTTCCTGTTTGATCTAAGGTCCATATTTAATTGTTTCGTGTAA
GACTCTAGATTTTGAATTTTATGGTTTCAACGAAATAAATGATAGAGCTTGCTGGTTCTA
CCTCTGTTTTATGAGTTGCTATTTTTTTCTCTGTTGTTCGCCTTAAGGGTACTTTGTTGG
ATGAATGGTAAGTGTTATTGTATCTGCAAAACGATCTCAAATCTCACTTGCAACATTGAC
GTCGTA
>TR10048|c2_g1 TR10048|c2_g1_i1 len=979 path=[957:0-978] [-1, 957, -2]
ACATTATTATACTTTGGCAGTCCTTCCACCAAACAGACCCCATCGCAGACGAATAAGAAA
AAAGAAGATAAACTTTCCCCATCACCTTTATCTCCCGCTAGCTCCACAAAGAGCATAAAG
AATTTCATCAAACAAGAACTGATTGCCACTAAAAAAGAAAAAAAATATATATTGTTCAAT
AAACACACTCAAACAGCTTCACTAATCTAAAACAGCTCTGTTTTGCCTCACTATTTGATT
TCTGTACAAAAATTCAATTAAAAAAACCTCTTCAGTTTTCTGGTCATGAACTTGAATCAG
CCTCAGCAGAATCAGACGAATCAGAAGAATCATCAGAAGAATCAGTACTTCTTCTAACCC
CAAAAATACTAACCCAAATCCCTCTTCTACCTGCACCCCTCTCTTCCTCTCCCTCACCCC
CACCAGTCTTCTTCCCTTCTTCCTCCTCAACAGGCATCTCAAATCTACAAACAGGGCAAG
ACCCATGAATCCCCAACCACTTCTCAATACACCCACCATGAAACTTATGCTTGCAAGGCA
TCTCTGTTGCTTCTCCACCAATCTCCCACCCATCTAAACAAATCGCACACTCACACTCTT
TCTCCTCTTCGGTAATCACCACCTTCTTCATCGCTTCAATGGAAGCTTTAGAAGCTGGTG
GAAGACCTTCTTTGCCCTGCATCATCTCACGAAATAGGGCTTCGAAGGTTGTAGAACTTT
CTATCACGATCATCCCTTGTGTTTGTGGGTTGATTAGGATCAATCGATCACGAGGTTGAT
CTGAAGGTTCCTGATCTGGGGTTTCGGAATCTCGTCTGGAATTGACGAAACGTAAGATTT
GTGGGAGGAAGGAGGAGAGATCTCTGTTTCGCGAGTTGATCAGTTGTTCTAGCGTTGGTT
CAGATGGATCAGACGCCATTGATGATGATGCCTGGAGATGCCTGGAGACGAAGCGAAGAA
GAGAGAGAGAGAGAGAGAG
>TR10049|c0_g1 TR10049|c0_g1_i1 len=1214 path=[2855:0-83 2983:84-96 2981:97-98 2978:99-111 2987:112-122 2986:123-169 2980:170-206 2984:207-237 2979:238-258 2964:259-261 2975:262-282 2970:283-329 2963:330-353 2955:354-621 2890:622-645 2969:646-795 2929:796-884 2954:885-1122 2874:1123-1213] [-1, 2855, 2983, 2981, 2978, 2987, 2986, 2980, 2984, 2979, 2964, 2975, 2970, 2963, 2955, 2890, 2969, 2929, 2954, 2874, -2]
CTTCTGCCGTTCAGCCTTCAGACGCCGAGGAGAAAAACAAAAGGGCTCTATGCACCTAAA
GTAAACGAATGTGGGGCCCTCCAAACTCTTCTCTCTCCACCCAACAGAAACCTCTCGGTC
AACCAACTTCTTCCCAACTCTTTAGTTCGTTAATTTCAGTCGAATGGGGAGTTCAAGCTT
GGCTGGTTTAGATTACTGGCTAAGATGGGAAGTCCCTGTATGTGCTCTTATCATCCTACT
TCCCTCAATCGGTGCTGTAATTCTAGTTCGGAGAGTAAAGGGGGCTCCTTTATATGCTTC
GGACCTTTGGATGCCATGCTGGAGTTGTCTCCATCCGATTTGGTTACTCATCTACAGACT
TTTTGTTTTCCTTTTCATGTCTTGGTTGCTGTATGACAACACTGCCAAAGACGGAGGTGA
AGATTTCTATTTTTACACCCAGTGGACCTTTACATTGGTTATTATGTATTTTGCGCTTGG
AACCATTATATCCGCTCTTGGATGTTGGGAGTATTCAAGGACACCTGTCAATGTACATGA
GGAAAACAATTGCCTCCTAAAAAGGGATTTAGAAGATGGTAAATCTGCAATCTCCTTAGC
TTCTGTAACAAACAAGTCAGTGGACCCTATCACGTCGCAACGATGTCTGGAGCAGGAAGA
GATTAGGAAAAAGGCTGGGATTTGGGGACACCTGATGCAAATCTTATATCAGACTTGTGC
AGGTGCTGTAATGTTGACAGACATTGTATTTTGGGGTATTTTGCTCCCATTTGAGGCACA
TGGGCACTTAACACTGTTGGACGGGTGCATGCATGGACTCAATCTTTTATTTCTGCTCAC
TGACACCGCTCTCAACAGACTTCAAATCTCTTGGCTTGGAATGACGTATTTCGTGTTTTG
GAGCAGTACATACATCATCTTTCAGTGGATTCTCCATGCCTGTTGTATTTCTTGGTGGCC
TTACATGTTTCTTGAGCTCTCCACTCCATGGGCACCACTATGGTATTTAGCCTTGGCTTT
AGTGCACATATTGTGCTATGGTTTGTATAGTTGGACGGTGAAATGGAAAATTATTATTTT
CTCGAAATTGTTCCCTTGTTCTTATGTCATATCGAATTAGTATGGTTTGTAATGTGAAAC
ACGGGTCTCGTCTTTAAATACAATTTGTGGCAATATACGCCAAATGTCGTGCTTATGTCA
TATCGAATTAGTAT
>TR1004|c0_g1 TR1004|c0_g1_i1 len=346 path=[324:0-345] [-1, 324, -2]
AAACCACGTGCTATTTTAGCGCACCTGTGCTATTTTTTAACCTATTTGTGCTAGTATAGC
ACATCTATTAATGGTGAAAAAGTGCATTTTTTGTGCTATAATAGCCAAAACGGGCTGTTT
AGTACAGCCACTAAAGATGGCCTGAGAACAAAATCCTAACCTTATGCTTCGCCATCGGAA
AATCCAACCAACCACTAGATTCTATTCAACTCTGGCCATCTCCTTTGACCATCGCACAAC
CAAAACCATTGCATCTGATTCCTCTCCCTAAGAGGAATCTAATTCTTGTCTGAGAATCTT
CATCTGAGCCCTCACAGCTTCCTATGAACCAAAAATCAACCAGCAA
>TR10050|c0_g1 TR10050|c0_g1_i1 len=261 path=[1896:0-61 1897:62-103 2343:104-133 2339:134-157 2347:158-161 2346:162-185 2353:186-186 2357:187-192 2300:193-193 2259:194-200 2211:201-210 1573:211-217 1574:218-226 1575:227-228 1576:229-245 1577:246-252 1578:253-253 1579:254-260] [-1, 1896, 1897, 2343, 2339, 2347, 2346, 2353, 2357, 2300, 2259, 2211, 1573, 1574, 1575, 1576, 1577, 1578, 1579, -2]
AGGGTTTTTTAATCGAAGTTTCTTTTTTTGCTGGGACTGACTCGGGAGTTGACCCTAATC
ATATTATTTGACTAAGAATGTCCTATCATGGCAAAGACTTGCTAAACTGGGGCCTATCAT
GTTCAAACTCTAAACGGGGGACCTATCATGCATCTTTGTCTAAACAGGGGCCTATCATGG
TATTTTACTGTCTTGGGCTGGCGGAGCCTGTTCTAAACCTAACATGTATCGGGGTCAGTC
TATACCTAACATGCTTCAGGG
>TR10050|c0_g2 TR10050|c0_g2_i1 len=252 path=[1859:0-61 1860:62-62 2345:63-135 2352:136-150 2356:151-151 2360:152-159 2364:160-175 2367:176-184 2368:185-185 2369:186-191 2298:192-225 2257:226-227 2209:228-244 1770:245-251] [-1, 1859, 1860, 2345, 2352, 2356, 2360, 2364, 2367, 2368, 2369, 2298, 2257, 2209, 1770, -2]
AGGGTTTTTTAATCGAAGTTTCTTTTTTTGCTGGGACTGACTCGGGAGTTGACCCTAATC
ATGTTATTTGACTAAGAAGGTCCTATCATGGCAAAACTCGCTAAACAGGGGCCTAGCATG
CTCAAACCCTAAAAGGGGGACCTATCATGCATATTTGTCTAGACAGGGGCCTATCATGGT
ATTTTACTGTCTCGGGCTGGCGAAGCCTGTTCTAAACCTAACATGTATCGGGGTCAGTCT
ATACCTAACATG
>TR10051|c0_g1 TR10051|c0_g1_i1 len=1666 path=[3843:0-104 3844:105-147 3845:148-148 3846:149-162 3909:163-199 3915:200-261 3913:262-285 3908:286-624 3853:625-641 3897:642-865 3840:866-889 3912:890-949 3907:950-973 3902:974-1063 3890:1064-1090 3911:1091-1234 3865:1235-1258 3906:1259-1434 3917:1435-1451 3857:1452-1458 3858:1459-1475 3859:1476-1665] [-1, 3843, 3844, 3845, 3846, 3909, 3915, 3913, 3908, 3853, 3897, 3840, 3912, 3907, 3902, 3890, 3911, 3865, 3906, 3917, 3857, 3858, 3859, -2]
AGCAAGAGTCGGCCCCAATTACAAAAGCAAGGCCACCCTCCTGGCTGCAAACCGATTTGC
TTTTGCAAGCATTTCCCGTCTGTGTGTGTCTAAATCCATCTCTCTCATGTAAATCTGATA
AGTTAGGGTTTCGATTTCATTTTTTTTTTTCGCCTCTTTTGAAATTAGGGTTTTCGCTTT
CGAAACTCGAAGGAGTTAGGGTTTTTCTTTTCGGGGATCGCGGAGATCGATTTTGCTATC
TAGTTGTTGGTTTATTTGTTGAGATTAGGGTTTTCTATTCGTGACAAAGAGAATATGGAA
AAGAGAAAGCTAGCAACTCCTTTGGTTTGTCATGGACATTCGCGACCAGTAGTGGATTTG
TTCTACAGTCCTATTACTCCTGATGGCTTCTTCCTCATCAGTGCTAGCAAAGATTCCAGT
CCTATGCTGAGAAATGGAGAGACAGGAGACTGGATTGGAACCTTTGAAGGGCATAAGGGT
GCAGTTTGGAGTTGCTGTCTTGACACAAAAGCTTTACGTGCTGCATCGGGTTCAGCTGAT
TTTACAGCGAAGATATGGGATGCTTTGACCGGTGATGAACTGCACTCGTTTGAGCACAAG
CACATTGTCCGTGCCTGTGTTTTTTCAGAGGATACACACATGCTCCTCACCGGTGGAATT
GAAAAAGTTCTCCGTATCTTTGATTTAAACCGTCCAGATGCACCTCCAAGAGAGGTTGAT
AACTCGCCTGGTTCCATAAGAACTTTAGCTTGGCTCCACAGTGATCAGACGATATTAAGT
TCATGCACTGATATTGGGGGTGTGAGATTATGGGACGTAAGAAGCGGGAAGATAACCCAG
ACGCTGGAGACAAAGTCACCTGTCACTAGTGCTGAAGTGAGTCAGGATGGTCGTTATATC
ACAACAGCTGACGGATCTTCCGTCAAGTTTTGGGATGCAAATCATTTTGGACTACTGAAG
AGCTTCAATATGCCCTGCACAGTGGAGTCGGCTTCACTAGAACCGAAGCTTGGGAACAAA
TTCATTGCTGGAGGAGAAGACATGTGGATTCGATTATTTGATTTTCATAATGGTGAAGAG
ATTGCATGCAACAAAGGTCATCATGGTCCTGTACATTGTGTGCGATTCTCGCCTGGAGGG
GAGTCATATGCATCAGGATCTGAAGACGGGACCATCAGAATATGGCGGACAGTTGCTGGT
ACACATGAGCACGGTGATGCAAATGGGTTGATAGGAAAGGTGAAGGTGACAGTTGATGAA
GTTACACGCAAGATCGAGGGTTTCGATGTTGGGAAGGAAGAGAAGGCTGAGAAGGAAGAA
GCAGCTGGTGCTTGATGCCGTTCTGTCTGCTGTAGTATCTTTTCATTCCCTCTTTTGGCT
TTTGTCTTGGTGACTCTTAAAGCATGTGTTTCTTCTTTGGTGATTATCCCCTTTTTGGAA
AAATAAACCGTCCCAAAATTTCTTAGTTCTTGTACAATTTACTCCTTTACGGGGCACTTA
AGGTAGAAGGCAGGATGATGATGCCCCAAAATGTTTCTGATCTATACTTGAATGTTCATA
CTACTGTTTTACTATTCTAGCAGTATTTTGCTTTTTTTTCCTGCTAAAAGCAACATTTCT
TTTTGGCAGTTTGTAGTTCTCCGGTTTTTTACTTTTTAATTTTTTT
>TR10052|c0_g1 TR10052|c0_g1_i4 len=2549 path=[5512:0-205 5557:206-209 5550:210-229 5561:230-233 5555:234-309 5548:310-333 5560:334-534 5510:535-558 5554:559-636 5537:637-641 5538:642-660 5559:661-665 5553:666-1389 5489:1390-1413 5546:1414-2095 5496:2096-2119 5497:2120-2139 5498:2140-2163 5558:2164-2401 5563:2402-2423 5519:2424-2445 5520:2446-2446 5521:2447-2548] [-1, 5512, 5557, 5550, 5561, 5555, 5548, 5560, 5510, 5554, 5537, 5538, 5559, 5553, 5489, 5546, 5496, 5497, 5498, 5558, 5563, 5519, 5520, 5521, -2]
TGCAGTGAAGGTAAAGCAAAACTGGTTCCACAAATAACACCTACAAGTACAGCACAAGTT
TAATTTAACAAAATGGCTACACATCTAAGTTTATACAGTCAAATGTAACCAGGGCACAGT
AATTCCAGAAGCCTAACTGACCCCGTTTCCTAAAATTACTGCTTTATGTTACCAAAGTAT
AACTCTAGTCTAGTCTACTACATTACGGACGGCGACTATGAGTCGCTGGTCTCCAAAGAA
AGAGAAAAGGCATGATGGTGATAAAACAGTCTTGTGAACCCCCTCTAGCTCTTTACTCAT
CAGTTCCCGACTCAGACTTCTCATCATCTTCACCCTCGTCCTCATCATCTTCCTCTGCCA
TTTTGCTCAGCTCCTCCTGGATCACAGCCTTAATAGCTGCCTTTTTGGGCGTGAGGTCCA
TGTCAAAATGCCGAGCAAGTAGTTTGAGGATGTCTGTGAATGTGGCCGTATTGAAATCAA
CGTCTTTAAGGATTTCACAGACAGCAGTCCTGATTTCGTCCTCAGTTGGACTCGAGTCTC
CTTTGCGTTTATCTTTCCCTTTCACTGCCTGCTTGTCTTTCCCTTTCACAATCTGTTTCT
CCTTCTCTTTCACGACCTGTTTCTCCTTCTCTTTCACCACCTGTTTCTCCTTCTCTTTCA
CCACCTTTTTACCAGGTTTTTCATTCCCATCTTTCTCCTTGGTAGGTTTGGATGGAACTG
GAGATTTCTTCTCAACGGTAGCATTTTCTTCATTCTTTTTCTTTCTCGAGAAGACTTTAG
GAGAAGTATCATTCTTGTCATTCTTCGAGGGCTTAGATGATGTTTTGACACTGGACCTTT
TCTGTGAAGGCATGGGAGTGTCTTTCTTTGGAGATGCTATTTCCTTGGTTTTAATTTTCA
CAGAAGATTCTTTCTTTGACGACTCTTTCTTCAATGAAGACAACTTTGAAACCTGCTTAG
GCTTCTCTGCTTCTTCTTCCGATTCATCTTTGTCTTCACCTTCGGAATGCCCTGCCACAT
CATCCTCGGACCCATCAGAAACACCATTTCCCTTCAAGTTGTCTTCATCCTGAGACTCTT
CTTCAGTTTCAACAGCAGTCTTAATTGCTTTAGAAGAGTCATCGATCTTTCTACGTTTCC
TTGTTGAACGCTTGGCAGTTGTACGGCCTGAATTTTGGGGGCTGCTTTTTACTCCCCTCT
TACGCTTGTTGGCGCTACTAGACTGCTCCTTCTCTGCAAGTAAGACTTCAGTTGTAGCAT
GAGGTGCTTCCAGAAAATCTATTAGCTTAACCACAATATCCTCCTTCCTCGTTGTAGCTT
TAGCTACATGTATATCAAGCACATCGCAGATTTCCAACAATTTCTCCTTTACACATTTGT
CAAGTTTATCCTTTATTCTCATCTTTTGTTTCTCCTCGTTTTCATGCCATGCAAAGCCAG
AAAACTGGGAAAGGTTATTCTTCACAGTAAATGCCTTTCCTCTCCTTCCAAAAAGAATGG
CATGAAGCATTATAAAGGTATCATCAGTCTTCTTTTTTGATAACTTGTACGCCACATTTG
GTATATCTTGAAGTGCAGTTCCACGTCCCTTTCCAATTAGAAGTGCTTTTGCTGGCTCTT
TCTCAATAGACGCCACCAACCTCTCAACCAACTTCCGCTCTCGCACAGGGCGGTCAATAG
TAGAAGGAACAGGTGTTTTCAGTTCTTTGACTTTGTTTTCAACCCGCTCATTTTTCTTAA
CTTCGTCATTTTTGGCATCTTTTCCTCTCCTTCGCTTTTTTGGAGCTTTTTCTTCCTTAG
TCTCTTCTACAGTCTTTTCCTCCTTAGTCTCTCCTTCCTTCCCCTCTCCCTCACTTTCCA
CAATCTTTTCATCTACCTCCTCATCACTTCTCCCATCATTCTCCACAGCCTTTTTGTTTC
CTTCCTCGTCACTTTTCACAATCTTTTCCTCAATCTTTTCATCTCCCTCATCATTTTTCC
CCTCATTCTCCACAACCTTTTCATCTCCTTCCTCTTCGCTTTTCCCAGCCTTCTCCTCAA
CCTTTTCATCTCCTTCCCCGTCGCATTTTCCAGCCTCCTCTTCAACCTTCTTATCCTCAG
TGTCTTCCTTACGGTCATCTTCATCCATTTTCTCAGCCTCGGTGTCTTCCTCAGGGTCAT
ATTCCTCCATATTCACAGCCTCAGTGTCTACTTTCTCCTCTTTTTCACTCTCGTCTTTCC
CCAATCCATTCTCCTCAATGGCTTGGACATCTTTTGCACTATCTTCTTCCATTCTCTCCA
CTCCATTTTCTTCCTTATCGGCCTTCCCTGTTGCAACCTCACCAGTCTCCTCTCTCACAC
AAGTTCCATTTGCCAACAGATCAGCAGCTTCAGTCTTTGTTTCTTCCTCGGCCATAGCTT
ATCTGTGGTATATAATTTAGGACCAGAAGAAATTGAGGTCAGAGCGGTTGGAAAAGCAGA
ATTTGGGACGAAATCAGAGTCTTCTCTGCTTCTGTTGAGGGTTTGAGGTTTTTTTTCTTT
CCCTCCTCGAACGTGGAAAAAGGGTTTTG
>TR10052|c0_g2 TR10052|c0_g2_i1 len=334 path=[5484:0-205 5485:206-209 5556:210-233 5549:234-309 5530:310-333] [-1, 5484, 5485, 5556, 5549, 5530, -2]
TGCAGTGAAGGTAAAGCAAAACTGGTTCCACAAATAACACCTACAAGTACAGCACAAGTT
TAATTTAACAAAATGGCTACACATCTAAGTTTATACAGTCAAATGTAACCAGGGCACAGT
AATTCCAGAAGCCTAACTGACCCCGTTTCCTAAAATTACTGCTTTATGTTACCAAAGTAT
AACTCTAGTCTAGTCTACTACATTACGGACAGCGACTATGAGTCGCTGGTCTCCAAAGAA
AGAGAAAAGGCATGATGGTGATAAAACAGTCTTGTGAACCCCCTCTAGCTCTTTACTCAT
CAGTTCCCGACTCAGACTTCTCATCATCTTCACC
>TR10053|c0_g1 TR10053|c0_g1_i1 len=897 path=[2721:0-175 2722:176-199 2877:200-321 2802:322-366 2860:367-467 2883:468-482 2868:483-514 2886:515-527 2874:528-635 2884:636-653 2857:654-712 2845:713-732 2866:733-756 2879:757-785 2872:786-792 2864:793-805 2853:806-840 2831:841-844 2832:845-868 2833:869-881 2834:882-882 2835:883-896] [-1, 2721, 2722, 2877, 2802, 2860, 2883, 2868, 2886, 2874, 2884, 2857, 2845, 2866, 2879, 2872, 2864, 2853, 2831, 2832, 2833, 2834, 2835, -2]
CCCAACATTATATCTGTAACCCCATATTATATCTGTAACATTCAACCACAAATTTTGTAT
GAAGGTTGTTCAGGAAATATAAATGACTATCCTGCAATGGATGTGTATATGCTTCTGAGT
TGTAAGCACCCTATCATCTTGGTCTTCTCAATTGCAAGTAAAATGCCATCCTTGATCTTT
AACACGATTACACCTGGTGCCACTGCAACCTTGATCTTCAACACAATTACACTTGGTGCA
CTCAAGACCACTAAACACCAACATGGAGCTCTCACACGACACGGACTCGACCCCAATCCC
AATTAACTGGAATGTTTCTTTAGACCTCGTTGTAGAATTGTTTCTCTCCCTTATTGCTCA
CATCTTCAAAATTCCTCTCCCTCATCTCCCTTTCTCATAATCATGTTCTCAATCCACCTT
GACCATAGTAGGTTGCATGTAAAAAACCTGAAAATATAACCTTGTAGTCTCTGTAAGATG
CAAGATTCGTGGAGACAGTGGAAAGATCTAGCTTTCCAGATTGAAGATCGGGTAGTTTTG
ATGTATATTAAAACCACTAAAACGACATGCCCATTGGAGAAGATAGAGAGAAAGATCGAG
ATGACTATAAGCCAGAAAGAAAAATTGCATCATCAAGAAATCAGTGGATGAGGTCTGCCA
TAGCTACTGTTATCCATCTAAAAGCCAAAACCCCAAATCTGATATAAGAGAGGGCTTGTG
CGTAGAGAGAGCAACCCTAGATGATTAGATGGAAGAAAAATAGATAACAGAAGATGAAAT
CGCTCGATCTGATTCCTTTCTAGAGCACGCAGATTGAGTCGTGAGGAGCAGATTAGGGCA
TAACAAAAGATGAAATCGCTCGATCTGATTCCTTTCTAGAGCGTGCATATTGAGTCG
>TR10054|c0_g1 TR10054|c0_g1_i1 len=1318 path=[3050:0-356 3051:357-380 3052:381-393 3090:394-423 3086:424-516 3082:517-540 3093:541-664 3060:665-688 3089:689-799 3032:800-824 3094:825-834 3092:835-1040 3067:1041-1067 3080:1068-1111 3087:1112-1135 3083:1136-1208 3079:1209-1232 3040:1233-1317] [-1, 3050, 3051, 3052, 3090, 3086, 3082, 3093, 3060, 3089, 3032, 3094, 3092, 3067, 3080, 3087, 3083, 3079, 3040, -2]
TGGCTTTCCGGACATGTCCCCTCAAATATTATTTACTACTAAAGTTACATACATGAAACC
AGGCCAGAATTTACTGAGTTCAGTATTTGATCAGATCCAGAAAACAATAACTGAAAGCGC
TGCGGTGTAACTGGTCCTGCTAGGCAAAACCATCTGACGCTTCTATACAACAAAAACCAG
TCGACTGTAATTCAAAATATACATGTACTTTTCTACTATAACCACAGAAGCCTTTTTATC
TTCTTCTGACGCAAAATCCAAGCAGTTTTCAGATGGCAAAGAGAACACTGTTGTGTTGGA
CTTGGTATTTAAACTCTATTAAGCATTGTACACATTGACTGACTAGGGGAAGTAACTTTT
GTTAGTTAAAAACTTCCCAATCCTGAGTAGCTTGAGAAGAAGGCATTGGGGGTGGAGCTT
TCAGGCTTCCCACTCCAGATTCAAATGTCTCCCATTTGGTTGTCACAGCCACGGCACTGT
CATTGCTGCTAAAAGGATTTGAGTTTCGTGCCTTGAGAGTATCAAGTGTCTCTACGAAGC
TTTGCACACGACGAACCTCACCACGCCTTTGTACTTTTGCTTCTCCTTCAGCCTCAATGC
CATCCAATTTCAATAACTGCACCATCAGCAGCTCTGTCAACACAATGAACTCCTTTTCCT
CAACCTTGGTTCCATTGTACACAGCCGATTCCAAGACAGCGACCTTCTGTGCGAGCTTAT
CAACCTCAGCTCTAATTTTATTGACAGCTTCACACGCTTTTGATATCCCTATATCCTTCT
TCATCTCCTCTAATTTCCTCGACTTGCTAGCAGGATCCTCCAAAAGCATCACCTTAGACC
TATCCTTCATCCCCACCATATGTAGACACTCTTCGTCCTCTCTCTCTTTTCCTCTGAACA
GCACCCGTTGATCCTTGGGCTCCAAACCGGTTTCACGGGAGATAAGCCGCTTAAAATCCC
CAAAAGTAGCTTGAGCAGGAACGTTGATCTCATGCACAGATGAACCATGAGATACCTTGA
CCTTAATCGTGGGACCTGAATCCCGAGCCTCGTCTTCTCTCTTCTGTACAAGCATACCGC
CAGGTCTCAGCTCCCAATCGATCTCTTCGTTGATGTTTCCGTTCTCTGCTACAGCAGTAG
CAGCTCCTTTTGTATGAGATTTTCTCATTTTCGTGAAACCAAAGAAACGGAGTAACGTAG
AGATCAGGTAAGGGGAAGGGTGAGTGAAGTTGGTGAGAGAGGGAGATGAAAGGGAGATAT
CAAAAAAGAAGAGGGTTGGGAATAGATGACTGATGGGGAAAGGGAAAGTGCTTTTTGG
>TR10055|c0_g1 TR10055|c0_g1_i1 len=6476 path=[13380:0-1817 13381:1818-1841 13390:1842-3401 13372:3402-3468 13373:3469-3492 13386:3493-3981 13393:3982-4390 13349:4391-4414 13392:4415-4635 13394:4636-4650 13361:4651-4659 13384:4660-5268 13376:5269-5292 13391:5293-5592 13388:5593-5687 13383:5688-5711 13358:5712-6475] [-1, 13380, 13381, 13390, 13372, 13373, 13386, 13393, 13349, 13392, 13394, 13361, 13384, 13376, 13391, 13388, 13383, 13358, -2]
TCTTCTCCTTCGAAAACCAAAGGCAAGGAACGAGCCTGGGTGTTGTTTCTCAGTTCGTTG
AAATTTTCACACTATTTCGATCACTTTATCTTTGCTCTGCTCTGGAAAACGCCGTTCTCC
TCTTTCTTTCTCTCTCTATCACACAGCTCTAAAAACAAGGGCTTGCTTGCATTTCCTCTT
CCATCTTCCTCACAAACCCTAACGATTCCGTAATCGAATTTCTCTCCACAGATTGGATTT
TCGATCGCCATTAGCTATCGTCCACCTTCCTCCACCAATTTGAAGTTTCAGGGGATGGGA
GAATTGGCTCTTGCAGAACTATTCACATATTATACATTAAAGGAGGTTCGAGCAGCAAGG
CAGTTTTGATTATCCACTTCTTCCTTTTTGGTAGACATTTTCTCTGTGGAAGATCAGCTT
CCAGCAGTTAGGCTATGCCTGGTAATGAAGGTGCAGATAAGGTTCACAATTTCTTTGAGC
AAGATAACTTGTCCCAGGAACAACATAATTCTCAAATTTCAAGGCCCGAGTTTTCCAGAG
GTCATTTTAGAAATCAAGAATTGAGCTTGAATGGGTCTATGCACGGACATCAAGGTTTCC
AGGCAGTACAAAATCAAGTAGAGTTTTTAGGGGAAGATGTGGCATCTAATCGGCTTAAGG
TAGCACCGAGAGCCGTGCCTATTGTTGAACGTCGGCAAGGGAATGCTCCTGAACACAATC
CTGCATTGGGAAGAAGTTCAGAAAGGCTCGAAACGGCTGAAGCTCCTATCAATTTTGATT
TCCTTGGGCGACAACAACAACTAATGAGGAACCAACAGTCAGGCATGCAGCAGTCTCAAC
CAAGGCAGCAATACGGGTTTAGTGACGTGCCTGCATGGCAGCAACAACTTATGTTCACAC
AACTTCAACAGCTTCAGAAGCAGAGACAGCTTCAGCGGCTAGATCAGGAAGCAAGGCAAC
AGAATGCCATGAGTCAGTTACCTTCCATTCCGAAACAGGCAACCGGTGATCAATTGCCCG
TCTTAGCCAGTAGTACTCCTGTTCATGATGCATCTAACTACATGTGGCCGAATGAGCATA
TGGGAGGTGCCTCTAAAGTACCAAATAGTTCACAAATGTTTATGATGGGTAACATGAACT
GGCCACAACGTGGTGGATCCTCGGCTGTGCAAGGGGTTCCTAATGGTGTCTTGCTCTCAA
ATGAGCAAAGTCAGATGCTCCGTTCAATGGGTGTGATTCCCCAACAACTTGATCAATCTC
TGTATGGTGCTCCAGTTGCTAGTGCAAGAGGTGCTTTTAATCAATATTCACATGCCCAAG
GGATGTCTCAAGATTCTGCTGATATGTTAGCCAGGACAAGTGGAAGCCGATCGGAGAAGC
CTCTGATGCAATCCTCATCCTTAAATAAGTCCTTTCATGGTGACCAGTCTGCTTTATTTT
CAGAACAGGTTAGCATGCAAGATGGAGCTTCTGTTTCCAAGCAGGAAATTCAAGGAAGAA
ATTTCTTTGGGCATCTTCCATTCCAAGGTATGAATTCTGGTGTTCAGCCAGGGAGTTATC
AACAATTAAATTCTGTACCCAGGACTACCTCAATGCAAGAGTTTCAGGGCGGGCAGCAGC
AGGGTGGTTGGCCTGGGAATCAACAGGAGAAACCATTGAATCAAATGGGCTCTTCTCAGG
GTTTTGTTAGTCTTGACCCAGGGGAAGAGAAAATACTGTTCAGTTCGGATGATAACATGT
GGGATGCTGCTAGTGATAGGAGTGGTATCATTGGGGCTGGTGGCTATGGGAATCCTCTAG
ACAGCACTGAGCACTTAAGCTTATTTCCTTCCATGCAGAGTGGGACTTGGAGTGCTCTAA
TGCAGTCTGCTGTGGCAGAGGCTTCTAGCAGTGATACAGGGTTACAGGATGAGTGGAGTG
GTTTGAGTTATCAGAAGGCTGAATTGTCAACTGGAAACCAGGCTGCAATATTGAGTGACA
GCACAAAGCAGCAAGCTGACTGGGCTGACAGTAACTTGCAGAATGCCTCTTCATCGACTT
CAAGGCCCTTCCCTCTGTTTGATGATACAAAAATGAATCAGTCGGGTGAAAAAAGTTCTT
ATCAACAGAGCGAGACGATGCCACACAATACTTCTTATGATTCCATGAGACAATCTTCTA
AAGAAAGTACCAGGTGGTTGGACCGTAGTCCTCCTCAACGAATGTCACTTGTTGAGGGTA
ACCATCATGTACAACCCTCAGTGCATTTAGAAAATACTTCTCAAAGTGCTTGGTCGAAAC
GGATGTCTGAACAGTCACAAAGTGCTGCATATCCCACAAATATTGCTTCAAATGATCAGA
ACACACAGCAGGGATCTTGGGTTCATCAACAGGGCGTGCCGTCTTATAATGTTGATAACC
GAACTTGTGGTAAACCAGCTAGTTGGAATAATAACGAGTCACCATCACCAGGTGGAGATA
CTTCTTTGAAAATTAATGAGGGTGAGAGTAACTCGCAACATTCTCAGAGAAATGATCTTA
AGATGGCTATGCATATGGAAAATGATCCTGATGTTGGGATGTGGAAGGCTGATGATAATC
GTGTTGTCAATCCGTTCTCTAGTTTTCCTGTCCAGACAGGCAGTCATGCTAACAGAGATG
CGACTCACACAAATAGAGTTGCTGTTACACCAAATTCAAACAATACAAAAGCCATTCCGG
AAGTAAATCAACAGGTCCAGAACAGTCATCAGCTTGACTATGGGCAGCATATGGTTGGTT
CCTCTGGGAAATTGCAAGGGGACGAGAGTGCTGGAAAGTATCACCATCAGCTGTCTTCTC
AGGTTCCCGAATCATCAACATATAACTCTCATAGGGCAACAGATGAGACATATGAAGTAA
AGAGGGATAACAGCTTTGGGAAGGAGTTCTATAGTGACAGTGGCAACCCTAACCACTCAA
AACCTACTGCTGCAGGAGGTTTGTCCAGAGATAATTCATGGTTAAGTGCAAGTGATTCCC
GATTGGCAACTGGAAACCAAAAGCCCGTGGGTCAGGTTGGTCGAAAAGTTTCTGCCCCTC
CACGGTTTCAGTATCATCCGATGGGAAATTTGGAGGCTGATGGGGATCCAACTGACACCT
CAAGACGTGTTACACATTCACATGCCCTAACTCAGCAGGCAGCTCATGGATCAAAAAGTC
ATGAGCAAGAACATTTTGGACATCCTAAATTAGGTGGGCTTGTTCCTGATAGCGCTATTG
ATATGGGAAAGGAGCATGTACCTGAAACTCAAGAAAATACAAAAGGTTTCTCTTCATTCG
ACGGATCAGCCGGTTTTTCTTCTCAAGGAAAAAAAGCGGTCCAGACATGCCAAAATATGC
TTGAGCTTTTTCATAAGGTCGATCAATCAAGAGATTCCACAGAAGTGTCACACCGTAACC
CTTCATCCAGTCTGCCTGAAGCAGAATCTTCTGATGCATCTGTTTCTCATCAGTGGCGCA
ACCAGTCTGCTGCTTCTCAAGGTTTTGGGTTAAGGTTGGCTCCTCCATCTCAGCGATTGC
CAGTTACAAACAATGCTATCTTCCAACAGAGCTCCCCACAATCAGCTAATGATCTGAACT
CTAGACAAGTGGACCCAAGGACAGGAGAAAAAAATCAGATGTGGTTGTCTGCGACTTCAT
CTGTGCAATCTGTGCCCCATGAAGTTTCCCAGAGAGATCATTGGGACAATAATCCAGCTA
TTTCAGGGCAGTTAAGGAATGAAGCCTCACAATCGAGCATACATGCAAACTCCTCCACAA
CAACTACACATGTAGGCAAGTGGGCGACTAATCAGTTGCAACCTTCACACATGTCTAGTG
CTAGTAGGCAAGTACTGAGAAACCAATCTCCCGGTGCTTCTAATGATAGATTTGGTTCCC
ATTTTAGACAGACTAATGACATTCAAAATGGAGTTGTAGCAGATCATTCTGCTCATGCAT
CATTACCTAGAACAATTAGCAGGACTCCTCCTTTCAATCTTTCTTCCCCTGAGGATACCT
CTCTAGCAACAAGTACTAGCATGCCTTCTGTAAAAGCCTCAAGCCAACATCCTATCTTGG
AGTCCATTCCAGTCTCTCATCCTTCTGCTACGGTAGGCAGGTCTCAACAGAATACGTATA
CAACAATGTTGCATAATGTATGGAATAATGTATCCACACATCAACATCTTGTTGCTGGTC
CACATCACAAGAGTCATCCAAATATGTTCCAGTCCAGCAATCCTTCAAACAGTAATCTGG
AGAGAACTTCATTTGCTACCCAGAAGCTAAATAGTCAAGATGCCAGGCAAGGAGGAAATG
GTTCTGAGTTTGGTGGCAGTTCTATTGATTCACAACAGCATGGACAGCAAATGCTACCTG
AGAAGGTGGACCCAACACCACAGAAATCTGGTGCAAACTTGGGACATGAATCTCTGATGA
AGCATCTGCTGGCTACAAACCCCATTGCTTCTGGTTCATTGATGTCTCATCCTCATCAAC
ATGAGGTTGATAGAGGAAGATATGGGAAGGAACCTGTCCTAGTCTCTCAAAAAGATCATT
TATCCAATCAGAATCCTGCCTCTTCTAACCGAGATATTGAAGCCTATATCCGTTCTTCGA
AGTTGTCACAGATGTCTCATCCAAATTACTCGTTACTTCACCAAGTACAAGCCATGAAAT
CCATGGAAGCCGATCCAAATAAGAGGGATGGTAAGCGACTTAAAATATCAGAGAGTGGTT
CTGATGCCCAGCAGTTAGTTAACAAGGCTGGGCAACAATCATTTGATGGATACCCTACAT
TTGTTAGAGATCGCATGGACGGGGATTCCAATGCAGCTGTAAGACGCAGTTCTTTTTCTC
CGGGGGATAGTAAAATGCTTAGTTTTTCATCCGAGGGAAGAGAGGAGCATAATCCCAATT
CATCTTCTCAAACTTTGCTAGGAAATGTACCTTCTCAGGATATGGTGGCATTTGGTCAGA
GTGATTCTCTTAACCGTTCTACTCATCACACTACAATCTCTGACAGGTCCGAGAATATCC
AGGTTAGTCCTCAGATGGCACCCTCTTGGTTTGACCGGAATGGACCCTTCAACGCCGGAC
ATATGCTTCAAATGTATGATGCACGGAGAACATTGAATCCTGTTTCACAGCAGTTCATTT
ATAGAAATCCATCTGAGAGTTTAGATACACATACGTCAACAGATCAAGTAAATGCTGTTA
CTGCCAATCAAACTGTACAGAATACAATCATCGTGGCTGCCAATGAGCACGTGTCTCCTC
AGTCTTTGTCTGCAGAGGTTACTGATCAAACTTTGGCTTTACTAAGACCGAAGAAGCGCA
AAACTGAAAAGTTGGTGCATCTCCCATGGCATAAAGAAATTACACATGGTTCACAAAGAC
TTCAAAATATAAGCATGGCAGAGAGAGAATGGGCACAAGCCGCAAATCGGCTGGTTGAGA
AGGTGGAAGATGAAGCTGAATGGGCTGAAGATGGACAAGCAATTGTTCGACCAAGGAGAA
GGCTTATCCTTACAACACAGTTAATGCAGCAACTTCTTCGCCCTGCTCCGGCTGCGATTC
TCTCTTCAGAGGCCAGTTCATTCTATGAATCTGTTCTATACTTTGTTGCCAAGTTGACAC
TGGGAGAAGCATGCAGCTTGATATCTTGCTCAAGAAATGATTCACCTTCATCCATTGCCA
ATGGAAACACCACTGCTAATGGAAACATGGTGTCTGGAAAGACAAAAAATCCTGAGAGGC
CAAGTGAACAGTATTTCTCAAAAGTTGTTGACGACTTCATTGGTAGAGCAAGGAAACTGG
AAAGTGACCTCCTGAGATTGGACAAGAGAACTTCAATATTAGATGTAAGAGTGGAATGCC
AGGATCTAGAGAAGTGTACCATCTTTAACCGATTTGCCAAGTTCCATGGAGGGGCCCAAG
GCTATGGAGCCGAGACCTCATCGACCTCCTCTGATGCAATTGCAAACATGCACAGAAGCT
TGCCTCGAAGATATATAACTCCGCGTCCAATGCCTAGGAATCTACCCGAGGGGGTACAGT
GTCTTTCACTTTGATTATTAAATTAATTCGTCTCCTCCCCCCTTTTCATCGGCATCAATC
TCCTACCCTTTTTTTATCCATCCATGCATATAGACCTCACTGTTTTGACTTGTAATCCTA
GCACATACATACAGTTACACAAGTGAAGAACAGAATGAGGAGGGATAGTGCATGACACCA
AATCAACTTAGGATTCTCCCATTAGTTAAGGGAGTGTCCACAATCTTTGGAAGTTGAAAC
CGAACCGCGACGAATGTCATTTTTTGATCAGTATATATATGTTGTAGGCATTTGTATATT
TTTCTGTGTTTTGTTGTTGTTAAAAGTGTAGGAGATTTGATAGCACTATTTGCAGTGAAA
GCTTCAAGAGGAAGAATAGCAAGTGGACCAAGTGTAAATCCAAATGTCGATGGAGG
>TR10056|c0_g1 TR10056|c0_g1_i2 len=1244 path=[3047:0-152 3048:153-182 3049:183-206 3050:207-214 3161:215-631 3169:632-644 3031:645-668 3160:669-910 3072:911-934 3152:935-1013 3170:1014-1037 3171:1038-1057 3151:1058-1090 3158:1091-1118 3139:1119-1134 3166:1135-1158 3163:1159-1179 3155:1180-1196 3145:1197-1208 3133:1209-1232 3039:1233-1243] [-1, 3047, 3048, 3049, 3050, 3161, 3169, 3031, 3160, 3072, 3152, 3170, 3171, 3151, 3158, 3139, 3166, 3163, 3155, 3145, 3133, 3039, -2]
GACAATGTTCAAATATCTTTGAGGATAGTTTCAGGCTCCAACAGTAGCCTGTAAATGCAG
CACAATATTCTGCCCAAAATCACAAGACGTCGTTATATATAAAAAATGAAAAACGAAGGG
TGGCAAGTTCTTTGCTACTTACGGTCTGCAACAACTGTCCTAAACCAGAGCATGCACTAA
CAAACCCCAAGTCAATATATTATCACTGTAATTTTCTTTTGTTCAATTGAAGTATAAAGT
ACAACAGCAGAAGAAAATATAGACCATAAACACCTTGTCCAGCCATTGGCTGCTTTTGTC
AACTTTCAGTAGCTGTCCTCGTCAGTTTCAGGCCTTCGAAGGTAGTACCGCAGACAGTTT
ACCAGTACTTGTGATAGAGAACTATTTAGCGCTGCCCCTCTGTAGCTTACGTGAAATTTA
TCTTTGGCTACCAAACCTTCTGTATCTATCTCTGCTGATTCCACGCTGACGTTAATATCA
GCCATTATCTTGATGATTTCCATTAAAAGTCCAGGTCGATCTGCTGTCTCCACATAGAGC
AAGCTTCTCTTAGGTCCATCATCATCGACGTGAATATGTGTTGCAATATCCACATCAAGC
TTCTTCTCCGGAGCTTTTATTCCAAATGCCTCGCCCATAGCAAGTCGCTCGCTTGATTCT
GGGTGATACTTCAGAAGGTTGTTGATGATGGTAAGTCTGATTCTCTCTAGCAAATCTGGA
TCATCAACTTTACGCCCAGTGTCCAATCTTGTAATGAAAAATTTTGTTTGTATTTCTGAT
GCCTCAGTTGTGACAGTTCCCTTTGCTACATCCAAGCCTAAATCTTTAAGGGCCTTCATC
GTGTCAATGAGAGCCCCAAGACGGTCACCAAAGCTCAATTGTACAATTGTGGCATCAGAA
TCTGAATCTTGGTCTATCAGAACTATTGGCATGGGAACAGAATCGACTCCTGGGCTAGAC
TTCGAAGAGTATGCTTTCTTTGTACTTGTTGAGTCGATCGAAGCTCTCAGAATAAACCTT
CTGGCGGAGAAACCGATTCCAGATTCAAAAAATCCATGACGGATTGCGGAGATTGGAGAG
GTTTCAGAGGGAGATATGGGAAGAATGAAAGACGAATCCGAAACCCTAGGTCGGATAAGA
GTGAAGGAAGCAAAGAAAGCGTTGGAAACTGCCATGGCGAATGCCGATTGTTTTTCTGTT
GTTGATTCGCCTTTCTGTCTGAATAGTGAATAGGGAGACTGGAT
>TR10057|c0_g1 TR10057|c0_g1_i1 len=248 path=[871:0-91 872:92-105 873:106-106 874:107-107 875:108-131 876:132-155 877:156-247] [-1, 871, 872, 873, 874, 875, 876, 877, -2]
ATAAAAGGCGATGCAGAGGCGATTCAAAAGGCGACCCGAGGCGACCAAAAGGCGATCGAG
GCGAGGCGACCGCCTCATTCTGGATTTTTTTTCTCTGTTTCTGGCCTTGTTTTCTCCTGT
TTCAGAGGCATTCTTCAGCCCTTATTTACATAATAAATATCATTTAAGTAAAGGCTTACG
TATTTTTTAATTTCCTTTACTTAAGATATTTATTATGTAAATAAGGTTTTACCCCCCATT
TGGACTCA
>TR10057|c0_g2 TR10057|c0_g2_i1 len=249 path=[878:0-91 879:92-100 880:101-107 881:108-108 882:109-132 883:133-156 884:157-248] [-1, 878, 879, 880, 881, 882, 883, 884, -2]
ATAAAAGGCGATGCAGAGGCGATTCAAAAGGCGACCCGAGGCGACCAAAAGGCGATCGAG
GCGAGGCGACCGCCTCATTCTGGATTTTTTTTTCTCTGTTTCTGGCCTTGTTTTCTCCTG
TTTCAGAGGCATTCTTCAGCCCTTATTTACATAATAAATATCATTTAAGTAAAGGCTTAC
GTATTTTTTAATTTCCTTTACTTAAGATATTTATTATGTAAATAAGGTTTTACCCCCCAT
TTGGACTCA
>TR10057|c1_g1 TR10057|c1_g1_i1 len=249 path=[4406:0-45 4407:46-46 4408:47-47 4533:48-77 4479:78-80 4567:81-81 4519:82-105 4463:106-118 4551:119-128 4500:129-129 4444:130-152 3819:153-248] [-1, 4406, 4407, 4408, 4533, 4479, 4567, 4519, 4463, 4551, 4500, 4444, 3819, -2]
AGAGCAATGTTCGAAAAGGCGATCGAGGCGTCGCCTCAGGCGAGGCGATGGACTCAAGGC
GGAGGCGTACGCCTTTTAGGCAATAAGGCGATAGGTAAAAGGCGATTCTGAGGCGACTCA
AAAGGCGATGCGAGGCGACCCAAAGGCGATCGAGGCGAGGCGACCCGAGGCGATCCGCGA
CCCAGAATTCCGAAAATTGACTTTTTGGTTGATTTTTTTTGACTTTTTTGGGTTCAAATA
AATTCGAAA
>TR10057|c1_g2 TR10057|c1_g2_i1 len=248 path=[3574:0-44 4590:45-45 4575:46-46 4532:47-76 4477:77-79 4566:80-80 4518:81-104 4462:105-117 4550:118-127 4499:128-128 4443:129-151 3781:152-247] [-1, 3574, 4590, 4575, 4532, 4477, 4566, 4518, 4462, 4550, 4499, 4443, 3781, -2]
AATCAATGTTCGAAAAGGCGACCGAGGCGTCGCCTCAGGCGAGGCGATGGACTCAAGGCG
GAGGCGTACGCCTTTTAGGCAATAAGGCGATAGGTAAAAGGCGATTCTGAGGCGACTCAA
AAGGCGATCCGAGGCGACCCAAAGGCGATCGAGGCGAGGCGACCCGAGGCGATCCGCGAC
CCAGAATTCCGAAAATTGACTTTTTGGTTGATTTTTTTTGACTTTTTTGGGTTCAAATAA
ATTCGAAA
>TR10057|c1_g3 TR10057|c1_g3_i1 len=225 path=[3739:0-53 3740:54-56 3741:57-57 3742:58-81 3743:82-94 3744:95-104 3745:105-105 3746:106-128 3747:129-224] [-1, 3739, 3740, 3741, 3742, 3743, 3744, 3745, 3746, 3747, -2]
GAGGCGTCGCCTCAGGCGAGGCGTTGGACTGAAGGCGGAGGCGTACGCCTTTTAGGCAAT
AAGGCGATAGGTAAAAGGCGATTCTGAGGCGACTCAAAAGGCGATCCGAGGCGACCCAAA
GGCGATCGAGGCGAGGCGACCCGAGGCGATCCGCGACCCAGAATTCCGAAAATTGACTTT
TTGGTTGATTTTTTTTGACTTTTTTGGGTTCAAATAAATTCGAAA
>TR10057|c1_g4 TR10057|c1_g4_i1 len=249 path=[3820:0-45 3821:46-46 3822:47-77 3823:78-80 3824:81-81 3825:82-105 4515:106-129 4459:130-152 4048:153-248] [-1, 3820, 3821, 3822, 3823, 3824, 3825, 4515, 4459, 4048, -2]
AGAGCAATGTTCGAAAAGGCGATCGAGGCGTCGCCTCAGGCGAGGCGTTGGACTGAAGGC
GGAGGCGTACGCCTTTTAGGCAGTAAGGCGATAGGCAAAAGGCGATCCTGAGGCGACTCA
AAAGGCGATGCGAGGCGACCCAAAGGCGATCGAGGCGAGGCGACCCGAGGCGATCCGCGA
CCCAGAATTCCGAAAATTGACTTTTTGGTTGATTTTTTTTGACTTTTTTGGGTTCAAATA
AATTCGAAA
>TR10057|c1_g5 TR10057|c1_g5_i1 len=249 path=[3793:0-45 3794:46-46 3795:47-47 4481:48-77 4570:78-80 4522:81-105 4466:106-118 4554:119-128 4503:129-129 4447:130-152 3845:153-248] [-1, 3793, 3794, 3795, 4481, 4570, 4522, 4466, 4554, 4503, 4447, 3845, -2]
AGAGCAATGTTCGAAAAGGCGATCGAGGCGTCGCCTCAGGCGAGGCGATGGACTCAAGGC
GGAGGCGTACGCCTTTTAGGCTATAAGGCGATAGGCAAAAGGCGATTCTGAGGCGACTCA
AAAGGCGATGCGAGGCGACCCAAAGGCGATCGAGGCGAGGCGACCCGAGGCGATCCGCGA
CCCAGAATTCCGAAAATTGACTTTTTGGTTGATTTTTTTTGACTTTTTTGGGTTCAAATA
AATTCGAAA
>TR10057|c1_g6 TR10057|c1_g6_i1 len=249 path=[3696:0-45 4576:46-46 4534:47-47 4480:48-77 4568:78-80 4520:81-81 4464:82-105 4552:106-118 4501:119-128 4445:129-152 3974:153-248] [-1, 3696, 4576, 4534, 4480, 4568, 4520, 4464, 4552, 4501, 4445, 3974, -2]
AGAGCAATGTTCGAAAAGGCGATCGAGGCGTCGCCTCAGGCGAGGCGATGGACTCAAGGC
GGAGGCGTACGCCTTTTAGGCAATAAGGCGATAGGTAAAAGGCGATTCTGAGGCGACTCA
AAAGGCGATACGAGGCGACCCAAAGGCGATCGAGGCGAGGCGACCCGAGGCGATCCGCGA
CCCAGAATTCCGAAAATTGACTTTTTGGTTGATTTTTTTTGACTTTTTTGGGTTCAAATA
AATTCGAAA
>TR10057|c1_g7 TR10057|c1_g7_i1 len=249 path=[3556:0-45 4603:46-46 4589:47-47 4574:48-77 4527:78-80 4472:81-81 4561:82-105 4511:106-129 4454:130-152 3870:153-248] [-1, 3556, 4603, 4589, 4574, 4527, 4472, 4561, 4511, 4454, 3870, -2]
AGAGCAATGTTCGAAAAGGCGATCGAGGCGTCGCCTCAGGCGAGGCGATGGACTCAAGGC
GGAGGCGTACGCCTTTTAGGCAATAAGGCGATAGGTAAAAGGCGATGCTGAGGCGACTCA
AAAGGCGATCCGAGGCGACCCAAAGGCGATCGAGGCGAGGCGACCCGAGGCGATCCGCGA
CCCAGAATTCCGAAAATTGACTTTTTGGTTGATTTTTTTTGACTTTTTTGGGTTCAAATA
AATTCGAAA
>TR10058|c0_g1 TR10058|c0_g1_i1 len=1039 path=[2022:0-539 2023:540-563 2030:564-620 2029:621-644 2027:645-863 2016:864-887 2028:888-894 2026:895-966 2021:967-1038] [-1, 2022, 2023, 2030, 2029, 2027, 2016, 2028, 2026, 2021, -2]
GGAATATGCCTTTGTTTGCTTAATAGTGAAGCAAGCAACCGAAAGCTTTCGCAGTCTATC
CCATTAATATTGATTTGATAATCACCCCTGTTCAGTAAAGAGAGGGGGAGATCATTGAAT
CAGAGATGGGGCTGCTGTCCAACAAGATCAGTAAAGAGGATTTGAAGGCGGGAGATCACA
TCTATTCTTGGAGGACTGCCTACATCTATGCTCATCACGGTATATATGCTGGCAATGAAA
AGGTTATCCACTTCACTCGAGGAGGTGGCCAGGAAGTTGGTACAGGAACTGTTTTGGACC
GTATTATTTTTAGCTCTTCTCCATCTAATCAAGACACTCCTTGTGCCAGATGTGGGGATC
AGAATCTTGATGGCGTGATATCTTCCTGCATTGACTGCTTTCTCACTGGCTGTGATCTCT
ACCGTTTTGATTACAGTGTTTCACCAGCGTTCTTTCTTGCCAAAGCTCGAGGAGGGACCT
GCACCCTTGCTGCTTCTGACCCACCAGCAGATGTCCTCTATCGTGCCTCTTATCTTCTCC
AGAACGGCTTTGGCGCTTACAAACTTTTCAGTAACAACTGTGAGGATTTCGCTATCTATT
GTAAGACAGGTTTATTGGTTCTCACCAGCATTAGCGTCGGCCGGAGTGGACAGTTGACAT
CTTTGCTGGCGGCTAGTAGTGCCATTGTTTCTTCACCACTTCGCTACTTGACAACTAGTT
TTAGTGGCCTGTCCGTAGTAGCTGGTTGCATGTACTGTGTTAGCAGGTTTGTTTCTGACA
TTGGAATACGGCGTGATGTAACTAAAGTTCCAGTTGAAAGGCTCATTGGAGAGCCAAGCC
TAGATGAACCCGGGGCAAGAACAGCGGACAGGGTCATTGAAGAACTACCAAGCACATCTC
AACAAGAAGGTAAAACGGAAGGACATGCTAAAGGTGATGGAGCTGTCATTGAAGAACTAC
CAAGCACATCTCAACAAGAAGGTAAAACGGAAGGACATGCTAAAGGTGATGGAGCTGTCA
TTGAAGAACTACCAAGCAC
>TR10058|c1_g1 TR10058|c1_g1_i1 len=437 path=[1395:0-28 1396:29-36 1397:37-52 1451:53-60 1450:61-88 1449:89-112 1448:113-125 1445:126-171 1436:172-195 1427:196-213 1419:214-326 1339:327-330 1340:331-354 1341:355-367 1342:368-391 1343:392-436] [-1, 1395, 1396, 1397, 1451, 1450, 1449, 1448, 1445, 1436, 1427, 1419, 1339, 1340, 1341, 1342, 1343, -2]
AAGAACTACCAAGCACATCTCAACTAGGCGGCAAAACGGAAGGACATGCTAAAGGTAATG
GTGGTGTTGAAGCAAGTTTGCTCTGAAGGACTCAGTCAGAATGATTTTACCATGGCATTT
GCTTTTGGGAACGGAAAACTGGAATGAACCGTGGGCAGGCCTTTCTTATTCTGTGATCTT
TGTTTTATGTCATGATTGGTGGACTTTGTAATGTAATAAACTAAATGGGTATTTATATGT
TTTAATCCTGGTATAGAGGACATTTGATAAATGTGCACGACATTTTATTTTTTAATTTTT
CTGTTTTTTTTGTCTGTTTTTTGAGCGAAATTCAGGGTGTGGATTTGGGAGATTTTCACA
GATTGGGAGAAAACCCTAAAATTGGAATTGGAGCACCACAACTGGTTGTAACAGACAGAG
AGTTATTTGTGTCGTTG
>TR10058|c1_g2 TR10058|c1_g2_i1 len=229 path=[1344:0-28 1444:29-36 1435:37-52 1426:53-60 1441:61-88 1432:89-101 1446:102-125 1437:126-171 1428:172-195 1420:196-213 1370:214-228] [-1, 1344, 1444, 1435, 1426, 1441, 1432, 1446, 1437, 1428, 1420, 1370, -2]
AAGAACTACCAAGCACATCTCAACTAGGCGGCAAAACGGAAGGACATGCTAAAGGTAATG
GTGGTGTTGAAGCAAGTTTGCTCTGAAGGCCTCAGTCAGAATAATTTTACCATGGCATTT
GCTTTTGGGAACGGAAAACTGGAATGAACCGTGGGCAGGCCTTTCTTATTCTGTGATCTT
TGTTTTATGTCATGATTGGTGGACTTTGTAATGTGATAAACTAAATGGG
>TR10059|c0_g1 TR10059|c0_g1_i1 len=1076 path=[2629:0-190 2663:191-191 2662:192-213 2660:214-237 2656:238-262 2661:263-411 2644:412-444 2659:445-525 2650:526-557 2643:558-594 2654:595-618 2648:619-634 2658:635-658 2653:659-709 2647:710-733 2657:734-765 2652:766-789 2646:790-844 2640:845-868 2587:869-1075] [-1, 2629, 2663, 2662, 2660, 2656, 2661, 2644, 2659, 2650, 2643, 2654, 2648, 2658, 2653, 2647, 2657, 2652, 2646, 2640, 2587, -2]
CAGAGAACCATTCTCTCCAAAACCCAATATTTTCTCTCTTCGGTTTTTTGTTTTTTCCTT
CCACCGTCATCATCACCATCGCCATCATTGAAACAGTTCAAGAAGCTGCTCAGGTTCAGA
TTTTTCTTCTTCTCCTCTCTCGCAGGGCGCCTTGACATAAAATAACAAAGGATAAAGCGC
AATTACCAAAGGGAGCATATTGGACAGCAGACATGGAATACTTCCAAGAAACCTTCTCAC
ACCCTGAGATTGATGGAGATCAGTCATCTCCAAAGAAGTGGGAAACTGTTTCAGCTATAG
CAACAGCTGCCGACACCAGTAATGGCTGCTTTGAATGCAACATTTGCCTGGACCATGCAC
GGGATCCTGTTGTAACACTTTGCGGACACCTCTATTGCTGGCCTTGCATTTACAAGTGGC
TTGACTTCAACAATAATACCTTTCCCTCAGACAATCTGCCGCAACAGCCACGATGCCCTG
TATGCAAGGCAGATGTTTCTAGCTCTACATTAGTTCCCCTGTATGGACGTGGCCGGTCCT
CCCCCAAAACCGACTCAGATGGGAAAGCATCCTCCGGTATAGAAATCCCCAATAGACCTC
CTGCTTATGGGGTCCATGCTATGATAAGTAATCAGCTGCAGTCACAATTCGAATCAGATC
AGCATCAGCAACATGACCAACCAAACTACAACACACATGCAGCAACCGCTACAGCAGCTT
CACCCCTAAGGTTTAATCTTGGAGGAACAATGGCGCATCCGATGGTTTTCATGCTTTGTG
AGATGGTACCTGCGAGGATGTTTGGGAACTCTACTACGGAGTACAGGAATTCATACCATC
GCATCGGTAGCACTCCACGGATGAGAAGGCAGGAGATGAAGGATGAGAAATCGTTACACA
GAATATCGATCTTCATTTTCTGCTGTGTAGTTTTATTCTTCCTCTTGTGTTGACTAGTCT
CTGCTAGACCTTTTAAGAGACCGGTTGTGGACCTCTCTGTATACTTGTAAAGATTATGGA
CATGAGCTTTATGAACTACATACATGGACAGTATGTATAAAATTCTTAGAAAGAGC
>TR1005|c0_g1 TR1005|c0_g1_i1 len=1796 path=[1774:0-1795] [-1, 1774, -2]
CTCACAACAAAGGAACAATCTAGATCACATTGTTTGCGTTATGAACTCGTAGAGGGAGAC
TGGTATGAGGATGTTGGCGTGGAGGAGTTGGTAACACTTGGCATGGTACCCAACCCTTCA
AGCCTTCTTCTTGCAATTTTTGACCTATAACACCATACCTCAAATGCCTCGGTTAAGTCT
GGGTACCTGACATGCTTACTATCTAACCAGTCAGTTAAGATCTCTGCCTGATCTCCTGAG
GGTAATGCAAGTACTATGGAGACAAATGCGGGTTCCAAGCTTTGCCATAGCTCCCCATCT
ATCTTGAATGGGGGTGTATCCTTCTCATTTTCTGTAACTAAATCGATTAAAGGTTTTGAT
TCCCTTACAAAAGGGAGCCATAGCTTCACCATGTGAAGTCGCTTTGCGGTTGGGAGAATC
ACAGTACCATAAGCTATTGCGTCCAAGACCTTAGCTGCGACTTCTATAACCTTCACCATA
GTTTCGACCATCTGAGGATATGGATTTGCACTCTTGATAGCCCTGACAATTTTCTCTGAT
GACTCCACCCAACTGTGGACGAATTCTCTCATTATTTCCAACTTAGCCAAAATCTGGCAT
GACCATGCTATGTCTGAAAGAAGGGAATGTAGATCAGATACATATCCATTTGGCTCATCA
TGGGATGAATCCAACAAACCGTAGAATCTGGTTAATAAGTTCTTCACACATAACATAACT
TCAGATTTTATCTCTTCATCCGCTCTTACTAATGGGCTATCATCATCTTCGGTGAGCATG
TATTCAAGCTGCTCTTGAGCAGAGGATTTAAGATCACTCATGGAGGTAGGGAGCGATGAT
GTAGCAAAACGGATGGCCGAGAGAAAAATTCTTATGATAGATGTAGGATTGACAGGTTGG
AGACGTGCAAGTATTGGTTCAGCCTGTGTTCCTAGGTTCGGTATAATCCTAAGGATGTCC
TCTTCCTCTGCTTCTTCCCAAGGGACTGCTTCCAAGTAATCAACACAAGCACGAACGATT
GGCTGGCAACCTAATTTGATGGCTACTTGAAGGATTCCAAGAGCATTCCTAACGTTATGC
CAGGTGTTAGGGACCAAACCATCCGCAATGATATAAAGGAGACGTAGTGCTGTAACTTGG
TGGTCAAACTCAGATTCTTGGCAATAAATTTCAACGCAATTGCGGGAATCCAAGATCTGG
CATGTAGGCCAGCTTTCAGATAGCCGTTCAGCAAAAAACTGACTCTTTTCTACAAGAACA
TGAGAATGACAATAGAACCAGTCATCCCTTCCCTCCTGCGTCCTTACCCTAACAACAACA
TCGCTAGTTATCCTGTCACCAAAGTTGCTTGGACCCCTCGAATCATTGACTTCGTTAGCA
TCAATCTCCATCCAAGCTGTGCACACTATTTAAAAGATCCTTTATGCATCATTGTAACCT
TTCCCCCTGCTAAATGCGTCACCTTATGATGTTGAATCGGTGTCAATTCCAACTACCTTC
CAGTCACTAATGCCCACATAAGCACCATCTCCAGTTGGTAATTTAGATCAAACATCCTAA
TCTCTTCTCCGAGACCATGCGCAACTATGGACTCTGTCCTCATCTAGAGTTGGGGTTATG
AAACCTATTTGAGACTGAAAAGAGCAAAATACACTTAGATAGCTCAGTTCACGATGGAGA
AGATGAAAGGGTGATGTGAGAGCAGAAGTAATGAGAAAATCGAAAACCACGTAGTACAGT
GATTGATTTTGATAAAAGTACAGAGGGTCGAGCGCATAGATGACGGAGATGGAAGG
>TR10060|c0_g1 TR10060|c0_g1_i1 len=3010 path=[6619:0-99 6620:100-114 6651:115-147 6649:148-171 6646:172-677 6612:678-701 6642:702-788 6588:789-812 6645:813-944 6625:945-968 6641:969-1406 6615:1407-1430 6648:1431-1472 6640:1473-1496 6644:1497-1523 6601:1524-1547 6639:1548-2318 6591:2319-2342 6652:2343-2480 6632:2481-2528 6647:2529-2747 6653:2748-2764 6608:2765-2771 6609:2772-2788 6610:2789-3009] [-1, 6619, 6620, 6651, 6649, 6646, 6612, 6642, 6588, 6645, 6625, 6641, 6615, 6648, 6640, 6644, 6601, 6639, 6591, 6652, 6632, 6647, 6653, 6608, 6609, 6610, -2]
TGAGAGAGTAGCATGAGAGGAGGAGCGAGGCTTGGTTTGGTTTGCTTTGCATCTACTTAC
CCTTTTGCCGCTCTCTCGAATCCAACCTGAGAAAAAAAAAACTCCACCACCGTCTCTGTC
GTCACCAACTCCATCGCCATCACCATAACCGACACCACCGCCAACGGTTTTTTCTACCTC
ATTAATACAAAATTTTCTTTGTGGTAGTTTCCATTCGTTTTTATCTCTGACAGACAAGAT
CAAGTAATGAAAAGAACATCGGAAATGATCTTCTAAGTTAAGTGGCATCTAGCAAAGGGT
TGAATCCTTTTAGACATTATGCATGTCTGGCCTTGGGGCCTTTGCTGACAATGCGGTAGG
GGGGCTTACTCGTGCAGATAGGACTAGGTCACTTGATGTTAGTTCTCTCCTCGATAAAGC
ACATGCATCTACATTAGCTAATGGACAACATTCTCACTCTTCTTCAGAGAACTCCAGCTC
CGGATTTAGAGTTGGTAATCTCTTACTTCCCCATGGGGATTCATACTCTGGAGCTTTACT
GGGTAATATGCCAGAGGGTTCAGGGAAGTATGTATGGTCAGATGGTTGCATATATGAAGG
TGAGTGGAGAAGGGGGACATGGCATGGAAGCGGGAAGTTGCAGTTTCCTTCTGGATCTGT
TTATGAAGGTGAATTTTCCGGTGGTTATATGCACGGCACTGGTACACATGTCGGGCCTGA
TAAGAAAGCATACAGAGGACGTTGGAGATTGAATCTCAAACATGGGCTGGGATGTGAAAC
TTATCCAAATGGCGATGCCTTTGAAGGGTCTTGGATTCAGGGAGCAATGGAAGGGGCTGG
TAAGTATGTTTGGGCTAATGGAAATGTCTACCATGGTAACATGAAAGTAGGGAAAATGTC
TGGGAAAGGAACTCTTACATGGACTAATGGAGACTCATTTGAAGGTAGTTGGTTGGATGG
AATGATGCATGGATTTGGAGTATATACTTGGTATGATGGTAGTTCCTATGTTGGAACTTG
GACCAAGGGTTTAAAAGATGGAAAAGGAGCATTCTATCCAAATGGAAGCAGGGTTCCAGC
TGTACAAGAACTTTATCTTTCTGCTTTGAGAAAACGAGGGTTGTTACCAGATCTGAGAAA
ACAAATGCATGGTTCCCGTATCCGTCACGCTTCTTCAGTAGATCTCGGGAGTGTGAAGGT
TATTGATAACCCAGGTTCCCGTCGTAGTCCATCTGATAATCTTCCCAAAGAAAATTTGCT
GAATTTGGACCAATCTCGTACCAGAAATATATCCTTGGAAAGGCGCTGGAGTCTTGAGGT
AGCTATTGAAAAGGTCATTAGACACGATTTTTCAGGAGACCCTGGTTTTGATGCTAGTGA
AAATGAGAGGGATAAAAATGCTCCAATCTTAGAACGAGAGTACATGCAGGGTGTTTTAAT
CAGCGAACTTGTACTGAGTAATAGTTTTTCGTCGTCCAAAAGAGCAAAAAGGCGACAAAA
GAAGCTCGCAAAGGAGATAAAAAGACCAGGTGAAGCAATAATTAAGGGTCACAGGAGTTA
TGATCTAATGCTTAGTTTGCAACTTGGGATCAGGTACACTGTGGGGAAAATCACACCAAT
ACAAAGAAGAGAAGTCCGGGCATCAGATTTTGGTCCCCGGGCAAGCTTTTGGATGAACTT
CCCTAAAGAAGGCTCTCAATTGACACCTCCTCACCAGTCTGATGATTTTAAGTGGAAAGA
TTATTGCCCTATGGTTTTCAGAAATTTGAGGGAGATGTTCAAGATTGATGCTGCAGACTA
CATGATATCCATTTGCGGAAATGATGCTCTCAGGGAGCTCTCGTCTCCAGGGAAAAGTGG
AAGTGTATTTTTCATGTCTCAAGATGAACGGTTTATGATTAAGACCCTTCGAAAGTCTGA
AGTGAAGGTTCTTCTCCGAATGCTTCCAGACTACCACCATCATGTTCGCACGTATGATAA
CACACTTATAACTAAATTTTTTGGTCTCCACAGGATTAAACCTTCAAGTGGACAAAAGTT
CCGCTTTGTTGTGATGGGAAACATGTTCTGCACTGAACTAAGGATTCATCGGAGATTTGA
TTTGAAAGGCTCATCGCTTGGCCGCTCTGCAGACAAAGTTGAAATTGATGAGAATACCAT
ACTCAAAGATTTGGATTTAAACTACTGTTTCTACTTGGAACCTTCTTGGAGGGAGGAATT
ACTAAAGCAAATTGAGATTGATAGCAGGTTTTTGGAAGCACAAAACATAATGGACTATAG
CCTTCTATTGGGTGTGCATTATCGAGCTCCCCAACATCTGCTGTCTGTTGCATCATACAA
TCAAAGTGTTACAACAGATGGATTGGGGGTTGTAGAAGAAGATCCACAGGAGGAGGAAAT
TTCTAATTACCCACAGGGTCTTGTTTTGGTACCCCGGGGTACTGACGATAATAGTGTTGT
TGTTGGCCCTCACATTAGAGGTAGTCGATTACGAGCGGCTGACGATGAGGAAGTAGATCT
CCTACTGCCTGGTACAGCCAACCGGCTCCAGATTCAACTTGGTGTAAACATGCCTGCAAG
AGCAGAACGTATTCCAGGAGAAGAAGAAGCACAGGTGTTCAATGAGGTGTATGACGTTGT
TCTGTACTTGGGTATCATTGATATACTGCAGGAGTACAACATGACCAAGAAGATTGAACA
TGCATACAAGTCTCTTCAGTTTGATTCACTGTCAATATCGGCAGTCGACCCTGTATTTTA
CTCTCAGCGCTTCTTGGAATTCATTCAGAAGGTCTTCCCTCCAAATGCTTAGAGAATATA
GCTTTCTACATTTTATAGTGAGCTACCCGATTCTGTTGTTCAAGTTGGGTCGAGGGAAAA
AAAAAAAAAACACATGTTTGAGTTTCAATTGAGAAGATGAAATCACATTGTTGCACATAT
TGTACAATCGGCTAGTCCATATGTGCTCTCATCTGTTCATCGGATATTCATAGTTTTTAA
TAAGATGAGG
>TR10061|c0_g1 TR10061|c0_g1_i1 len=1521 path=[3605:0-125 3606:126-140 3635:141-144 3631:145-168 3625:169-313 3639:314-337 3642:338-386 3624:387-431 3640:432-469 3637:470-495 @3633@!:496-1222 3641:1223-1235 3627:1236-1246 3621:1247-1260 3632:1261-1329 3626:1330-1353 3620:1354-1361 3613:1362-1520] [-1, 3605, 3606, 3635, 3631, 3625, 3639, 3642, 3624, 3640, 3637, 3633, 3641, 3627, 3621, 3632, 3626, 3620, 3613, -2]
GGGAAAGATGTTTAAACCACAATCAAAACAACATTTCTACGTCTCCCTACAAAGTTATCT
CTTCCTTAGACTAGACAGAGACGCACATCGCCACCATCAAAACCTTGTCTTTCTCCCTCT
CTCTCTCTAACCAAATCAGTGCCCCATTCAACCCAGAAATTCAATTTCTTCTTCGATCGC
TTCAATGTTTTCCCTCCAAAACATCTCGATTTCATTTCTTCTAATCACAAGCCATCTCTT
CATCATTTCCTCCGGTGCCAAGCTTGGACAAACCTGCGCAGTAGATCGGAACTGTGACCA
GGGACTACATTGCGGAACTTGTGTCGCAAATGGAAATCTCCGGCTTCGATGCACCAGAAC
ACAACCCACAAATCCAACATCAAAGGTAAAAGGATTGCCGTTCAACAAATATTCGTGGTT
AACGACGCACAACTCGTTTGCACTGCGGGGTCAAAAGTCGCCGATACCGGGAGCTTCAAT
CCTCGCGCCTACGAATCAGCAAGATTCAATCACTAGTCAACTCAAGAATGGAATTAGGGG
TCTGATGCTGGACTTGTACGACTTCAATAATGACATCTGGTTGTGCCACTCCTTCGGCGG
CAACTGTTACAACATCACGGCATTTCAACCAGCTATAAATATTCTTAAAGAGATTCAAGT
GTTTCTCGAAGCAAACCCGTCAGAGATTGTAACCATCTTCATTGAAGACTACGTAACATC
CCCCAAAGGTGTGAGCAACGTGTTCAATGCAGCTGGCCTCCAAAAATACTGGTTTCCAGT
ATCTCGGATGCCTAAAAATGGAGAAGATTGGCCTACTGTCGATGATATGGTCCAGAAGAA
CCAGCGTTTAGTAGTCTTTACTTCTAAATCAGCTAAAGAGGCTTCTGAAGGTATAGCATA
CGAGTGGAGATACGTTGTGGAGAACCAATATGGTAATGGTGGGCTGAAAGCTGGTTCGTG
TCCAAGCCGTGCAGAATCAAGTCCTATGAACACAAAAACCCGATCACTTGTCCTGCAAAA
CTATTTTCCCGATAATCCAATTATAACTGAAGCCTGCAAGTACAACTCTGCACCATTGAT
TAGCATGGTAAACACGTGCTTTGAAGCAGCCGGCAAACGGTGGCCCAACTTCATTGCAGT
AGACTACTACATGAGAAGTGATGGAGGCGGAGCTCCTCAAGCTGTAGATGTAGCAAATGG
TCATCTTGCCTGTAACTGTGAAAGCATCGCTTATTGCAAGGGAAATGCGACTGTTAACAC
CTGTGAAGTTCCTCCGGAGGCAGGCCAAGCGCCAAGTAATAATGAAAATTATATTCCAGG
CCAAGCTCCAGACTCTGGGGCTGCCTCCGTTCAAGGCAGATTGTCTCAGCTATCATACTT
GCTAGGAACGGTTTCTACTACTATGTTTTTGTTGTTACGTTCGCTGTAACTTAAATTCGA
TTCATTTTCGCTTTTCCATTTGAACTGCTAATTGAAATATATTAAACAAAAGAAAAATAA
TGCCCATTTAGGCCTTTTCAA
>TR10062|c1_g1 TR10062|c1_g1_i1 len=1249 path=[2573:0-265 2574:266-289 2575:290-316 2576:317-342 2586:343-850 2584:851-874 2585:875-1248] [-1, 2573, 2574, 2575, 2576, 2586, 2584, 2585, -2]
AAAAAAAAAAAAAAAAAGTAATAGTAGGCGGGTGGTAAAACTTTCCACCTCTGCCAACCC
CATCTGTCTCCTCAACAGAACTACACACTATTCTCTGACCATGACAGACACACAAAGTTT
AAAGAGGGGGGGGCTTCCTTCAAGAGAAGCAAGACCTCCTCCTCTTCCTCCTCAGTCCTC
ACACACACCAATACAAATAAAATTCAAATGATGAGATAGATACAGAGCCATTTTAAAAAT
AAGCCCTTCCCTTCCCATGTGTTCATCACAAGATGATGATGAACACACATATAATATTTA
CTATAAAATAAAACTCTCTCACTAAATCTACTTCTTCTTCTTCTTCTTCTATACTTGTAT
ATAAAAATCCACCAGCAGCCTCAACAGCCAAAAGGAGGATGTGGATGTGGATGTGGATGT
GGATGCTCTCAGCGGAATTGCCTTCCAGTGTAGGTCTGTCCAAATGACCAACCAGCAGGG
GCAACATTGTAAGAAACCATAGTAGCACCATCACTGGTTGTAACCTTGAAAGAAAGGGAT
TGACCATTAAGGTAATTGTTGTTTTGCCAGTTTTGCCCCCAGTTCCTTGACATAGATTGC
CATCCAGTCCTTGACCCTTTGATCATCACTGAATGCACATCACCAGCTCCTCCAACATTT
GTGATAAGAACAAGGTTGAAGTATGAGTGTCCATTGATTGTGAATCTGATCCCTCCCCTC
TTTCTGCAGGGTACCCTTCTGTAAGCAACAGGAACAATTCCAGCTTTGTACTGAGCAATG
TGTTGGAAGACAGGTTGAGCAAGATCAAAGTGTTGTTGAGGAGGATTACACCAACCTCCA
TTGTTGTTAGGTAGAGCATTGTTTGGTGGGCAGAAATTGGTAGCTGTGACCACAATGGAC
CCAGGGAGACACCATTTCCCATCATTAACACACCTGAGTTCATAGCAAGACCCACAAGCC
AACCCATTGTTGAACAGAGCAGTACTCAAAGCAGCTGTGTTTGTTCCATACCCTTGACTG
TAGAGATTTCCATACCCACAAGCCCCACCCATTGTTCCAGATGCATCACCACCTCCATAG
AAGGTCGCATGAGCATTAACCCAGCCACTACCACGAAACCCTTGAACAGCTGAAACCATT
GTCACCAAAACAACACCAAGAAGCAGAGCCATATTCATGATGATGATGAGAGTTTGTGGA
GAGTGTGAGAGACGAAAAGAGGAAAATAGGAAGAGAAGAGAGAATGAGT
>TR10062|c2_g1 TR10062|c2_g1_i2 len=2622 path=[5673:0-338 5674:339-362 5760:363-456 5742:457-480 5768:481-563 5656:564-587 5775:588-926 5734:927-949 5779:950-1025 5757:1026-1126 5772:1127-1366 5745:1367-1390 5765:1391-1537 5778:1538-1561 5780:1562-1629 5764:1630-1643 5711:1644-1653 5763:1654-1667 5753:1668-2523 5659:2524-2547 5776:2548-2602 5774:2603-2603 5769:2604-2605 5761:2606-2606 5732:2607-2621] [-1, 5673, 5674, 5760, 5742, 5768, 5656, 5775, 5734, 5779, 5757, 5772, 5745, 5765, 5778, 5780, 5764, 5711, 5763, 5753, 5659, 5776, 5774, 5769, 5761, 5732, -2]
GGCCGAACCCCCAACACAGGAGAGAATTTATCCAAATCTTTAATCAAGATGCAATGTAGA
GATCAGATCCTAAAAAAGGTAAAAGGGGCAGGTCTCAAAAAAATTACGAACTATATCCTC
ATTTCGCAACTGCATAAATTGTTCGTGTTAACTGAAATTACACTCGCGTGACATTCTAAT
GCAATTACCCACACATCTGCTAATTTACCTTAATAAGCAATAAAAGAATGAACAAACTAT
CAGAGCATCGCTTACGTGGGGAGCTAACCTTCACAACTTTGTCATCAGCTCACTCTGCCG
CAACATCATCATTATTCTTTCCTTCTGTTTCAACCTCTGGCAAGGTTCCTAGGTCTGTAT
GAGCCTCTTTTACTTCTTCAGGGATAGAAGAATCTGAAGAATCAACAGATTCACTCTGTA
TCGAGTTGGCATTCTCATTGGTGGTCGAAGATTCTGACTTCTCCTCAGCTTCTACTTTTT
CAGCCGTTGTCTCAGACTTATTGCCATCAGTTGCGTCACCATTCTCACTTATTGTGGAAG
ATTCTGACTTAACTTCTTCTCCCTCTTTTCCAGCGGTTGTCTGAGAATCGTTGCTCTGAG
ACGATTCTGCATTTTCATTCTCTTTCGTGACAGGTGTCTGAGAGTCGTTGCTCTGAGAAG
AGTCGGTATTGACATTCTCGTTAACTGTGGTGGATGCCGACTTGTCCTCTACTTCTTCTT
TTCCAGTATTTGTCTGGGCCTCGTTGCTCTGGGATGAGTTCACATTCTCATTCTCTGTGG
AAGAAGCCGCTTTGTCCTCTACAACATTTGTTTGAGGGACATTGCTCTGAGAAGAGTCAG
CATTGACATTTTCATTCTCTGTGGAAGATGCTGACTTGTCCTCTACTTCCTCTTTTCCTG
CAGTTGTCTGAGGCTTATTGCTCTGAGTCTGAGACAAGTCCACATTCACATTTTCTGTGG
AAGATCCCGAGTTGTTTACTGCTTCCTCGGCAGTTAACTGAGAGTTGTTACTCTGAGCTG
TATCGACATTATCATTTGTACCTGTGGTGCCAGAGCTTTCCCCTGCTTCAGAAGATTGAT
TTGTTCCCTCAGCGGGCATAACCGTCTCAGAATTACTAGAAGAATCTGCAGATTGTGGCT
GATCCACTCCAACAGTAGAATCAAATTTCTCATGCTGCTGCTCAGATACAACAGTTTGTG
GGTTGGACTCACCTCCATTAATCGATTCAATCTCCTTTATCTCACTGGAAGTAGTGTCGA
GGTTCTCACTATGCTCCACAACTGTTTGCGACTTGGACTCTTCCTCATTTGAAGTATTAC
TTGCTTCTGTTTGGTTATTGGATTCTGTTGTCAAATCATTCTGAGTACCCTGGTCTTTAC
TAGTTGAGTCGGTTGGATTGCTTTCCGTGTTTTTATCGCCACCCACCTCTGCACTGGAGT
CGTTTTGACTGGAAGTGGCTTCACTGTGCTTGGTTTTATTCTCCTGGTCTAACACATTTT
CCGCCGTTTCTATTGGTGCTTCCTCTTTTGTATTGCCTGAACTTTTAATTGGTGCTTCCT
CATTTGAGTTTCCAGAACCTTCAACTGGTGCTTCCTCATTTGAATTTCCCGAACTTTCAA
TTGGTGTTTCCTCATTTAAATTTCTAGAACCTTCTACTGGTGCTTGTTCCTGTGAAGTGA
CAGAACTTTCAATCGGTGCTTCCTTATTCGAATTTCCAGAACTTTCAACTTCAGCATCAG
AGCTTGTAACAGAACCATCTTTGACCACGGCACTTGAAGCATCATCCCCCTTATAATTTT
CCTCTCGTGCATCTTGAATGTTCCTGTCACTGCCCTCGTGTTCTTGATCTTCCGAGGAAC
CTCTGTTCTCCATATTCTCTTCCTTCTCCTTCCTATGTTGGTCATCATTGTCTGTTTCTT
GACTCTCTTTTTCTGCGTCCTCCTTTTCGACATCCTTCTCTTCATTCTGTTGTTCTTCAT
TGTCTGTTTCTTTGCTCTCTTTCTCTGTATCCTCTTTTTCCGCATCTTTTTCCTCATCAA
CAGAATCCTCATTGCTTTCACTCTCCTCTTTGGGCTTCTCTTGTTCGTGTTCATCTATTT
CGTCATCTCCACCACCTCTACTATTTTCCTCACCCTCCTCGGTCTTGATGTCCTCTTCTT
CATGCTTGTTTTCTTCTTCTTCCTCATTTTCTTCGTCCTCTACTCGTTTTTCAATCACAG
AAATTGTTTCATCTGATCGAGGATGAAGGTCCTTCCTTCCAAATTTTATCAATTCATTTA
TATCCCCTACCTTTTCTAAAAGTTTGGCTGCATCTTCACTATAGGTTTGTTTCTTGTCAT
GGGAGTGCTTCACTTGGTAAAGCAACCAGATAGAAATTGCAAGCAAAATGCTTATTTGTA
GAACATGCTTTACTTTGAACCCTTTCGATCTGTGATTCCTACTAGGCGATTGCCTAAACA
TGATGAATACCTCTCAACCTTTACTGCAGAATGACCCTGAAGAACGAAGGTCGCAGACAG
ATCTGGAAATCTAAGAAGTTGGTTTTGCTGGGAAGACTCAGAAAATGGCCTCTCCTTCTA
CTTCTTCTTCTTCTTCTTCTTCTTCTTTTTCTTCTTCTTCTT
>TR10062|c3_g1 TR10062|c3_g1_i1 len=2086 path=[5076:0-216 5077:217-240 5098:241-366 4970:367-390 4971:391-408 4972:409-432 5096:433-694 5084:695-718 5106:719-777 5095:778-801 5112:802-858 5105:859-882 5094:883-1638 5047:1639-1662 5125:1663-1716 5124:1717-1740 5121:1741-1865 5126:1866-1869 5128:1870-1886 5129:1887-1893 5130:1894-1910 5131:1911-1913 5132:1914-1932 5118:1933-1962 5114:1963-2017 5127:2018-2024 5087:2025-2041 5028:2042-2085] [-1, 5076, 5077, 5098, 4970, 4971, 4972, 5096, 5084, 5106, 5095, 5112, 5105, 5094, 5047, 5125, 5124, 5121, 5126, 5128, 5129, 5130, 5131, 5132, 5118, 5114, 5127, 5087, 5028, -2]
GGAGCATATAAAGCATGTACCAGTTTCCATAGATGCTTAGAATTCAGGACAGGAAAACCA
GTTTCAAAATCGAAAAGGTAAAACACAAATTGCACTATGTTGATAAGAGGTAAATAACTG
AACTCACTACTACATTAATACAATTCTGTAATGTCAAGGATTCTACTTCCCTCGAGACAT
TTTACGTTCCAAAAATGATTTCAGCTTGCAGACATTACCGAAGGTCTTCAACCATCTCTG
CAACGCCAACTCCAGACCCACGATATCTTTTATAGATCATAGGGTCGGATAATAATGGAT
TGTGGGCTGTGGCTTCAACGATAACTATCATGCATTTGTTTGATTAATGCAGCCGCGGAA
AGGAAACATCTTTTTGTGATCATCTCTGGAATCAGTCTTCGTCTGAATCGCCAAAAGTGA
TCTTTTTCGACTTTGGAGCATCAGCCCCAATTTCTTTGAAATGTGCCCCATAAAGCTTAG
ATTCCTTTTTCTTCACGTGAGTCCCAAATTTTGTAAGGGACTCCGGCACTGTCTGCCCAG
CTTCTCTGAGTACATTCACCAGCTCCCCAGCAAGGCCCTTATTCTCCTGCATGAAGAACG
TGTGTGCAACGCCCTTCTTACCAGCGCGGCCAGTCCTCCCTATCCTGTGGACATAATCCT
CAGTAGTAAGAGGGAAGCTGTAGTTGATCACAACTTCAACATCCGGGATATCCAGTCCAC
GAGCAGCTACATCAGTGGCAACCATTAAAGGGCACTTTCCATCTTTAAATAATGCAAGTG
AGTCTGTGCGATCTCGTTGGCTTTTGTCTCCATGTACTGAAACAGCATTCCAGCCCCTTC
TTTGAAGCATATTTTCGACGCGGGCAGCTTCCTTCTTGTACAAGACAAATACCAATACTC
TGTTGCTGTGGGACTTGTGGTACTTCTCAAGTAAGGTGACCAGACGTGCGTCCCGAGCTC
TATCATCCAAAACCTCTACTATCTGCATAACGTCATGATTGGCAGCCAAATCCTCCGAAC
CAACAACAACCTTAATAGGATTTGGATCCATGAATTCCTGGGCTAATTGATGAACAGAAG
GAGGCCATGTTGCACTGAACATTACCATTTGACGGTTAGAGTTTGTGCAACTCAATATGG
AGCGCACTTCTGGTTCAAATCCCATATCAAGCATCCGGTCTGCTTCATCTAAAACCACAT
ACGACACATCTTTTAGACGACAAACGCCCATTTCAATCAGATCCTTTAAACGGCCAGGAG
TCCCAATAACAATATCAACTCCAGACTTCAAAGAAGATATTTGAGGCCCTTTGGAAGTTC
CTCCATATACACATACTGTTTTCACACCACAGGATTTCCCAGCATCACACAAAACATCTG
CAATTTGTTGAGCTAGTTCCCTAGTTGGTGAGAGTACAAGGCAAAGAGGATTTCCTCTCA
TTGATGTTTTCTTCGTTTCATTGTGCATTATATGCATCATAGCAGGCACACCAAAAGCCA
GTGTTTTACCTGAACCAGTGGCTGCAATTCCAATGAAATCTCGACCATCCAAAAGAAAAG
GCCAAGCATAAGCTTGAATCGGAGACGGTTTGGTAAACCCCTTACAACACTGAAGCACAT
TATCAGGTAGCTTTGCTTCATCAAAACTCTTTAAAGGTGCATACTTTGCTTCTTTTGAAC
CAGTTCCCGTCACCGCCACTCCATCCCGAGTCTCCTCCTCCTTCTCGTCTACTACTTCTG
ATTCTTCTTCGGCTTTTTTCTCGTTCTTATCCTTCTTCTTTTTCTTCTTCTTCTTCGATG
GAGATTTTACAGATCCGTTTTGGTTTTCCTCTTCTTCATCGGGCTTCTTCCTCTTCAGCT
TAGGCTCTTCTTCAGGTTGTGGGAATAGATCGATTTTGTCCTTCTTTTTCTTCTTGTCCT
TCTTCTTCTTCTTCTTGTCAATAATTTCTAGAGTTTGTTCTGGTTCAGTGAGCAACAGAG
ATTCGTCTTCTTTGCGTTTTCCTCCCATGGCTGCTGTTGTTTTTTGCTGCTGCTTACTGA
GATGGAGCAAACAGAAGAACCCCGGGAATGGGTGCGGTTTGGGTTT
>TR10063|c0_g1 TR10063|c0_g1_i1 len=1544 path=[3585:0-122 3586:123-146 3641:147-486 3615:487-510 3652:511-567 3647:568-591 3640:592-597 3654:598-621 3657:622-651 3656:652-675 3655:676-732 3658:733-735 3644:736-759 3637:760-903 3628:904-927 3642:928-1183 3602:1184-1207 3636:1208-1391 3610:1392-1415 3611:1416-1436 3612:1437-1460 3613:1461-1543] [-1, 3585, 3586, 3641, 3615, 3652, 3647, 3640, 3654, 3657, 3656, 3655, 3658, 3644, 3637, 3628, 3642, 3602, 3636, 3610, 3611, 3612, 3613, -2]
ATGGAAACCGTTTCACAACCTATACTGCAGAAATTAAAAACATTTTTACATTTTTTTTTT
TGTTGTTGCGTGTGGGGCCAAGAAGCAAAAGGGGAAAAAAATTGTTTGGGTACAAAACTA
CAAATGAATCTACAAACTCCTTCCATGCAAAGGATGGTAAAATCAAGAATCTCTTCTTAC
AATTGTTTGGGTACAAATGAATCTACAAGACTTTTCACTCTTGGGCAGGAGGGAGATCGC
TCAAATCTATATCATCTTCAGCAGGAGGCACTTCACTCAAATCTAAACCCTCTTCGGGCA
AATCTGGGGTTAGAGGGCCTAATATTCCATCAGAGCTGAGAGTTAATCCACTCTCGGGCT
GGAACCTCAACATGTCAGCACGAGCCATTGCTTCTGCTTGAGCTATTCTCTGCCTGAATG
TCTGAGCCATCTCCTCTGCCTTCTCAAAAACTAATGTTGGATTGCGAATCATATCCCCAG
GTGTAGGCTCTAGCTTCTTGGTGGAAAGGCTGACTCGTCCTCTTTCACGATCGTGGCTCA
GTACCATGACCTTTAAGGTGTCACCGGGTTGTAGGACAGTGGCAATATCTGAGACACGGT
CATGACTAATCTGGCTGACATGTAGAAGGCCATTGATTCCACCAATGTCAATAAAGGCAC
CATATGGCTTAAGACTCTGTACTGTCCCAATCACGACGGACCCGATTCCTAGTTGTGCTT
GGCTGTCAGCCATGGCTTTGCGGTTACTGAGGACAAGCCTGGACTGTTCCTCGTCAACTT
CTACAAATTTTAGTGGGAGTTCCTTGTCTAGGAGCTCTTCTGCAGTTGTTTTAGTCGATA
TTTGTGAGAATGGAATAAATCCACGAAGGCCCTCCACTAGGGCAACCATCCCACCTTTAT
TGTCAGCTACAACCTTACCCTTGATGACAACATCCTCGGCCTGAAGCTGTCTACAACGTT
CCCATGCAAGGTCATACTGGAGGTTCTTTAAGCTCAAGATACAACTATCATCATATTCTT
TTTCACCAATAATTATAAACTCTTCTCGCATACCAGGAACAATGCCTGCTTCTTGAACAT
TTTTTATGCTGTGAATGCATGCCTCGTGGAGTGGTAGGAACGCTGAAGCTTTTGCACCAA
TGTCAACTTGTGCTCCATTATTATCTACACAGTATACAGTTCCCGTGACCTTGGTACCAA
TTTCGGCATCGACGTCATACCCATCAAGTGCTTTAAGAATATCATCATTAGTGAAAGCAA
CACCTTCCATGGGAGCTAAACGGCAACGTTCATAAGCTTCTAAGAACAACTCTTTAAGCT
GCTCTCTCTCTTTAGTCTGGGCATTGGAGATAACAGAAGCTGAAGTTATAGGAATAAAAG
AGGTTTTCTGGGGTTTTGAAAGGAAGGGTTTTGAAAAGTGAGAAGAAGAGAGTGGTGAGC
TTCTTAGGCCTGCGAATTGCTGAGCCAAAGACACCATTTTCGGGAGGTGTTTGAAAGGCC
TGTTGATGGAAGTTGGTGTTTTATCTGTTTTTCTGTTGTGTTCG
>TR10064|c0_g1 TR10064|c0_g1_i1 len=1547 path=[3512:0-449 3513:450-476 3528:477-656 3522:657-680 3532:681-742 3530:743-766 3527:767-884 3502:885-908 3531:909-971 3529:972-995 3526:996-1220 3506:1221-1244 3507:1245-1248 3508:1249-1272 3509:1273-1289 3510:1290-1313 3525:1314-1427 3519:1428-1451 3520:1452-1546] [-1, 3512, 3513, 3528, 3522, 3532, 3530, 3527, 3502, 3531, 3529, 3526, 3506, 3507, 3508, 3509, 3510, 3525, 3519, 3520, -2]
GTCTTAGCAGACAAAAAACAACCAGAGTCCTAGTTTGGAATTATGTAAAGAAAGTATACA
AGTAATTTAACTCAAAACAATTAGAAATAGAGGAGCATGATGCGCAGCAGCAAACTATAT
CGGTTTCACTTGCAGATATTAAAGAGCTGATATGATAAATGGGGAAATATGTGGTTCAGC
CACGGGATTTTTGATCAACATATCGAGCTCAGACATAAACCTCACCATTGCAGGTCCAGG
CAAGCACATCGGCACCACAATGCCTTCTTCACCTTTACTGTTCTTGAAAGGTATATAAAA
ACTTGCCACTCCCGGAATAGCCCCTACGCCCCCTTTTGCAGGTCCACCATACACTGCCTT
ACCCCACCCAAAATCTACGTCTCCAAATCCAGCACGTGTCACATCTGACACAAGGTAGGC
CCTCACCACGGCAAAGTGGGGCCTACCATTGGTAACCAAAAAGTCAGCTAATGAACTCAT
ATACTCTTGTGTCACGTCTGCTTTTGCTTTTTTAACCAAGTCCAACGCGTATCCTAAGGG
CTTCTGGCACAAGTCTCCGGCTGTAGATATTGCCACTGGGAAGGCGAATGCATTGCCGTA
ATATCCAGCCGGCAATGGAGGGTTCAATTTGGACTGTGAATTCACAATGCATATCACGCG
AACTTCTTCTTCAGGATCTGGGCTGAGAGCAATCGTGCGGCAACGCCAGAGACATGCAGT
GAGTATCTCAAACAAGGAGCTGGAGCGAAGATGAGGTGGAATGTTACGTTTCAGGGCTTT
TGCCTCTTCTGGCCCAAAAAAGAATGACCGATGTGCCATGTCATCAAGGGGCATCAACGT
ACCCTTGGTATCGGGTATGTTGTCGTACTCACGATGGACGCACGAGACATGTGGTGGGTC
CCGTGCGTTGAGGAGCTGGCGCTCCCATACTGGAAGAACTGATGGAGCAGCTGCACCACG
TGCCATTTCACCTACTGCGGTCATGAACTGTACCAGCCCTGCTGCGTCGCTCATTGTATG
GTTCAGGCGAAGGGCGAAGATAAATCCTCCACACATCAGACGTGTCACCTGAATCAACAA
CAGAGGACAGCCGAGAACACCAGTTGATCCCGGGACATCGTACACGAGGTCCTGAAGACA
AGGGAAAGGAGGCTGAAGAGCATCACCAAACTGATCCAGGGTGACATAGGCATTGGCTTC
GATAAACATCACACCTTCTCCTGTACATTCCACCATAAGTTTTCTCCCGGCGCCTTCCCT
AAGCCTACCAGCAAAAGGATAGTAAAACACCAGTGTCTTTGAAATCGCGTCTTTAATCAC
CCTCACGGGATCTTTCCCATCCATCCCTGCATTACTGCTATAGAATTGTATAACGGGTAT
CTGAAAACGAAGACCTTCCTGGTCATCGATGTCAGAAAGTGGCTTCATTTCATAGGGTGT
AGGCTTAGCCGGAACAATTAGTTCCGGTTCACGTCGTTTGACTGTGAAAACAAGAGAGGA
TGTGGATGATGCCATTGGTAGAGTGAAGGTTTGTGTGTGTGTGTGTG
>TR10065|c0_g1 TR10065|c0_g1_i1 len=774 path=[1602:0-177 1609:178-654 1605:655-678 1606:679-773] [-1, 1602, 1609, 1605, 1606, -2]
TGAACCTGTTACTTTCCCTCCGTTCCGAAACCCTCATCAGTCACCTGAACCAAGGAAAGA
ACACATCGTTTTTTTCTCCTTGGAAAATCAAAACATCGTCAGCTAATTTACGCTCTTATT
GGTAAAGATAAAGAAGTGAACCTGTAAGGGGGAGGTTCTTCTCTGAAATCCCACTCCTGG
GGGCACTAATGCAGACTCCTGGAACTCATCAACAACAGCATCCCCGGCCTCATTTCGATC
ATACAAGAACTGAAGAGGAAGGCGAACATTGGCCGCTTTCCGAGAATAAGCCTTATTTTC
ATTACATTATCAAAAAAAGTCATGTCTCAGGCTCCTATAATCTGAAATTTCCAGTCAAAA
TGCGTGGTGTGCTACCTGAATCTACAATGCCTGTTGTTCTCACATGTCGAAACAAGAACT
GGAAGATGAATTATCTTGGAAGTCGTACACATGATCGATTTGACAGCGGCTGGAGACAGT
TTGTCATTGACAACAATCTCAAAGTAGGAGATGGTTGTGTATTTGAGTTTACAGAGTGGA
ACACTGAAATTTTCAAGATTAGAGTTCAAATTCTCAACGGTGAGATCCCATCTGAACTCC
TTGACAGGGTTGATGGTAGAAGTAAAGAAAGTCCTATCGTAATTGAATAAGATTTTTTTT
GTACAATTAAAAGACTTGGCGGAACGTGTTCTTCTGTTTTGAAATACGCAAACTGCTTAT
CTGTATGAACAAATTTCACTATGCAAGAGGAGATGAAGAATGAGTTCAAAATAG
>TR10065|c1_g1 TR10065|c1_g1_i1 len=2582 path=[5550:0-111 5551:112-135 5552:136-181 5553:182-205 5565:206-566 5545:567-590 5568:591-679 5564:680-831 5556:832-855 5570:856-1050 5529:1051-1074 5569:1075-1432 5571:1433-1441 5533:1442-1465 5562:1466-2494 5548:2495-2518 5549:2519-2581] [-1, 5550, 5551, 5552, 5553, 5565, 5545, 5568, 5564, 5556, 5570, 5529, 5569, 5571, 5533, 5562, 5548, 5549, -2]
ACAGAGAAGAGAGAGAAGCACAAAGAGAAAATAAACACCTAGAGAGAGAAACAGAGGGAA
GAAGAAAAAGCAAAGCGAGCGAGGGGGGAGAGAAAAGGGTATTCGAGCTTGTCCTAACTA
ATGATTCTCTGATACCCTTTGATGGGATCAGAGGATCATCGTCTTCAATACCTCATATAC
AGAGAATTCTGAGATTTTAATGGATTTGATTCTCTTATGATTTTCTATCGTCTGATATAA
AAGTAAGAGAATCGAAGAAAAGGGGTTGTTTGTTTTGTGATTTGAGGCAATGGGGGTCAC
ACAGAAGGAAGGGAAGATGGAAGGGTGGATGTATTTAATTCGGTCTAATCGGATTGGATT
ACAATATTCGCAAAAGCGGTATTTCGTTCTTGAAGACCATTGTCTCCAAAGCTATAAATC
CGTTCCTGTTTCGAAGAAAGAGGATCCTGTGAAAAGTGCTGTCATAAATTCTTGTATTCG
GGTCACAGACAATGGGAGAGAAAGCATATACAGGAAAGTATTGTTCCTTTTCACTCTTTA
TAATACTTCCAATCACAATGATCAGCTTAAGTTAGGAGCTAGTAGCTCAGAAGAAGCAGC
AAGATGGATCCGCTCTTTCCAGGAAGCTGCATTAAAGGAGTGCCCAATTCCAGAAGAGAA
CATTTTAGTTGGTTCCAAAAGCAAATGGCAGTCCTTCGGGCTAAATCGTAACAAGGAGAG
AGGTTATACAAATTCAATATACTGGACTCTTTGTTCAAGCAAGCGTAGAGAGCCCGGTAC
ATCGGATGTTGTTGCGCCCAATCCATGGACAATATTTGGCTGCCATAATGGATTACGGCT
ATTCAAAGAAGCGAAAGATTTCCATGTGAAGAAATGGGACGATCATCCAGCTATAATGGC
AGTTGGTGTTGTTGATGCAACGTCAGAAGCCATTTTCCGGAGTCTTATGTCGCTTGGTCC
ATCAAGATCAGAATGGGACTTCTGTCTTCAAGGAGGTAGTGTGGTTGAGCACTTGGATGG
TCATACCGACATTGTTCACAAGCAGCTGAACAGTCACTGGTTACCTTGGGGTATGAAACG
AAGGGATTTGCTTTTGCGGCGCTATTGGAGAAGAGAGGATGATGGAACATATGTAATTCT
ATATCATTCTGTGTTTCACAAAAGATGTCGACCCCAAAGAGGCTATGTTCGTGCCTGCCT
TAAAAGTGGAGGATACGTGATTTCTCCTGTGAACCAAGGAAAGCATTCAGTTGTAAAGCA
CATGCTAGCAATTGACTGGAAATTCTGGAAGTCTTATGTCCGAGCATCATCAGCTAGGTC
TATAACCATCCGAATGCTTGGGAGGGTTGCAGCGTTGAGAGAAATGTTTAGAGCCAGACT
TGAAAACATCCCTTCTGATGAAAATTCTTCACGAGAATTTACAAGAGATATTGGGGTCCC
TCGGAGTGAAAAGGAAGATGTCAAGGTTGAAGTTACAACTCAAACGGAGAACGGGAACAG
TGATGGCTATGATTCAACTGAAGAAGGGATGACAACTTCCAAAAGTGCAAGCCTGGGGGA
ACTAAATGGTGCGTCTGATGAATTCTTTGATGTTCCCGAACCATCAGATTGCAGCCTGCT
GGAGAGTTGGTCACCAGATGCCAGTCCAGATATGCATATGCAGGACCTACGCCAACCCAG
ACTATCAACAGCTGCTAGCTTAGTGAAAAAACTGCATGATCTTGCAGTTCAGAAGAAGGG
TTATATGGATTTACAAGAACTTGCGAGGGAAGATAGTATGCCTTGCTGCTACGGGGCCAC
TCTCCCGAAGGACCCTAGTTGCAATATGGCTTGCAGTTGGACAACGTCAGATCCTTCTAC
TTATTTAATTCGTGGAGATCACTACCTAACAGACCATAAGAAGATTAAAGCAAAAGGTAC
CTTGATGCAACTGGTTGCAGCAGATTGGCTAAAATCTGACAAGAGAGAAGATGATCTTGC
TGGTCGTCCAGGGGGCATTGTTCAGAAATATGCTGCACAAGGTGGCCCTGAGTTTTTTTT
CATTGTAAACATCCAGGTCCCAGGCTCGACTACTTACAACCTGGCGCTGTATTATATGAT
GAATACTCCACTAGAAGACAATCCCTTATTGGAGGACTTTGTAAATGGAGATGATGCATA
TCGGAATTCAAGATTTAAACTCATACCATACATATCAACGGGACCGTGGATAGTAAAGCA
AAGTGTTGGAAAGAAAGCATGCTTAGTGGGTCAAGCCCTTGAAATCAATTATTTCCGTGG
GAAGAATTATTTGGAGCTTGGAATCGATGTTGGATCATCAACCGTTGCAAGAGGTGTGGT
CAGTCTTGTTCTCGGTTACCTGAACAATCTAGTTATAGAGATGGCATTTCTGATACAGGC
AAATACGCAAGAAGAGCTCCCAGAGGCCCTCCTTGGAACATGTCGTTTCAATCATCTGGA
CGTCTCCAAAGCAGTTTTAGCGAAACTATAACCTATTAGCAGCAAGACAAGGTGACCAAG
ATCTTGCACAGCTAACTCAGCATTCTTAATTCTTTTCTTTTATGATATTCACAAGTTGCG
AT
>TR10066|c0_g1 TR10066|c0_g1_i1 len=273 path=[542:0-180 543:181-272] [-1, 542, 543, -2]
AGGGGAACGAGATGCGAGTCGCCTGTGAGTTTTATGTCCTGACTGCTAGTTAATTTCTTT
CTTTTTAACCAAGCTGAATGCTACAGACTTAGAGGCTGTTTGGTACAAAAGTAAAAGAAG
AAAGACAAAAGCTTAAACCAGTTACTAATAACTGATTGTTTTCAAACTTCTCATGGCTTT
ACTTCAGTGAGTTGTGGATGAAACACACACACACACACAAAAATGAAAAAAACATTTTCT
TGAAAGAAGAAAGACAAAAGCTTTAATTCTGGG
>TR10066|c1_g1 TR10066|c1_g1_i2 len=1984 path=[4665:0-40 4666:41-64 4689:65-71 4687:72-150 4678:151-187 4688:188-216 4686:217-240 4682:241-574 4640:575-598 4685:599-1112 4670:1113-1129 4681:1130-1361 4673:1362-1385 4676:1386-1475 4623:1476-1499 4684:1500-1619 4680:1620-1898 4646:1899-1921 4647:1922-1983] [-1, 4665, 4666, 4689, 4687, 4678, 4688, 4686, 4682, 4640, 4685, 4670, 4681, 4673, 4676, 4623, 4684, 4680, 4646, 4647, -2]
CCCCAACTGTCTTCTTTCCCTTCTCTAAACATTTCTCGCCCTGTTCCAAAGAACTTATCA
GCTGGAAGATGGCGTTACGAACCAGTGAATAAAGCTTTCAATAGAGCGAAAGACGCCAGG
CTTAGTTATCATGACAAGCCTTTCGTTTCATCTTGTTTATGGTGACAGATACTTCCATCG
CCCAAAACAACAAACACAAACGTTTTCTCAATCTCCGCTTCATCATATTCAACTACCTAT
TTCTCCCACTTGTCTCAACCTTTCTCGTTTTCGAATCTCTGTTTCTGTACCGACGATTTC
TGTATCTCCGATGGCGGAAAAGAAGATTAAAAAGACCGAGTTTGATGTGGAATCCGCTGG
ATTACTAGTCAAGGAACTGAGACAGAATTTCAACACCGGAAAGACGAGGAGCTACGAATG
GAGAGCTTCTCAGTTGAACAACATACTTAAGATGGTTCAAGAGAAAGAGGATGAAATCAT
TCAAGCTCTTGCTAAGGATCTCTCCAAGCCCCAACTTGAAGCTTTTGTCTCCGAGATTTC
TATGGTGAAGACCTCATGTACTGTCTCTCTCAAAGAACTTAAATGCTGGATGAAGCCTCA
GAAGGCTAAAACAGCAGTGACAACTTTTCCATCATCAGCAGAAATTGTGTCAGAACCACT
AGGCGTTGTATTGGTTATCTCAACGTGGAACTATCCCTTCTTGTTGTCCATTGATCCAGT
CATTGGAGCTATAGCAGCTGGTAACGCCGTGGTTCTAAAGCCATCAGAAGTTTCTCCAGC
GACATCCTCATTATTGGTGACGCTGATAGAGAAGTACCTAGACAGCTCTTCCATTAGAGT
TGTTGAAGGTGCTGTTTCTGAAACATCAGCACTATTGGAGCAAAAGTGGGACAAAATATT
CTATACAGGTAATGCAAGAGTGGGACGTATTGTGATGGCTGCCGCTGCAAAGCACCTTAC
ACCTGTAGTTTTGGAGCTTGGAGGGAAATGTCCTGTTGTAGTTGATTCAGATGTTAACCT
AAAAGTTGCGGCTAGGCGCATTGTCTCTGGAAAGTGGGGATGTAATAATGGACAGACCTG
TGTTGCTCCTGATTATATCATAACCACAAAAAATTTTGCCCCAAAGCTGATAGACGGTTT
GAAAGATGCATTGGAGGAATTCTTTGGAAAAGAGCCTTCAAAATCAAAGGACATTTCCCG
GATTGTGAACTCAAATCACTTTGCACGTTTATCAAAACTCTTGGACGAGGACAAAGTTTC
TGGTAAGGTTGTCCTTGGAGGGGAACGAGATGCGAGTCGCCTAAATATTGCTCCCACCGT
CTTGTTGGATGTTCCTGTAGACTCACTAATCATGACTGAGGAGATTTTTGGCCCTATACT
TCCTATTCATACGGTTGACAAATTTGAGGACTGCTTTGACGTGATACACTCGAGATCAAA
GCCTCTGGCGGCCTATCTTTTCACTAACAACAAAAAGCTTCAGAAGAAGTTTGTTACCAA
CGTCTCTTCGGGAGGGATGCTCATAAATGACACTGTCCTCCATCTTGCTACGCACACCCT
ACCCTTTGGTGGTGTTGGAGAGAGTGGATTTGGTTCGTACCATGGTAAGTTCTCATTTGA
TGCATTTAGCCACCAAAAGGGGGTATTATATCGAAGTTTTGTGGGGGATGCATCGGCAAG
ATATCCACCATATACTCCCCGAAAACAGAAACTACTGAGAGCTCTCCTGGATGGTGATAT
CATTGGCATTATTCTGGCTATACTTGGATGCTTTAAATGATCCATAGGATCTGGTTATGT
TGTATCATTGTAACTCAATTCCCTTGTATTCAAAGTTCTTTTTCTTTTTCTTTTTGTACT
TATTTCACAAGAAAAGTTACTTCATAATTTCTGAAGCAGGCAGCCATAATTTTTTTCCCT
ATTTACGGATGACTCGTTAATGAGTGTGCAAGATGAATATTTAATGGATTATGTTCTTAT
TCAG
>TR10067|c0_g1 TR10067|c0_g1_i1 len=1512 path=[3469:0-198 3470:199-222 3483:223-292 3480:293-316 3477:317-452 3447:453-476 3448:477-517 3449:518-541 3476:542-618 3455:619-642 3482:643-711 3475:712-735 3479:736-865 3441:866-889 3474:890-950 3484:951-974 3481:975-1183 3473:1184-1339 3452:1340-1363 3453:1364-1511] [-1, 3469, 3470, 3483, 3480, 3477, 3447, 3448, 3449, 3476, 3455, 3482, 3475, 3479, 3441, 3474, 3484, 3481, 3473, 3452, 3453, -2]
ATTACAAAATTAAAACTAAAGAAAAATTAATTAAATTCTTCATTAGCCTTGACAACTATT
TCCACCTTTCATTTCAGCCCTGCCTTGCCAGCCATTGAAGACCCATGTTCATAATGCCAA
AAATCCCCCAAAAACGTCTTAGCAGCATCCAAGCTCGGAAAGTAAGTCGGCTCACCGAAA
ATTTGACCCAGCGAATCATCCGATTCAGCCGAAACCAAAGCCCGGTTCCCATTCGCTTCC
AAACTCCCCATGACAGTCACAACCAACTGCCGATACGAAAAGAAGAATTTCTTCAACGCC
GATTCCACGGCTTGAAACGCCTGTACCAAATGAATTTTCCCAAAATCTCCCTTTCCGTGT
CCATGGTACATCTTCATAGCAGCTTCTTGAATCCTCGGTCCGCCTTTCGGATCAACCTGG
ACTCCTAAAATCGCCGGAACCTTATGTCTCAAAGCTTTTGACATCCTCGAGATCTCCATC
AATCTCTTCGACCTGAAACAGAACGCTGCCGTTTCTGCTTTGATTGCTAGCTGGTTTTTC
AGCCGGAGAAAATCATTGGGATCCATCAGAAGATGAAGATCTTCAATTTCTGCTAATAGT
TTCCACACACGCTCTAGTAACCAGCAATCATCCGCAGCTTGATCGAACTCGTTTCTATCG
ATCTTATCTACAATCTGTTTCAGAATTTCTTGTGATACGTAAATCCACGACTCTAAGATC
TGATGGATGGTGTACAGAGTCTGATTCTCGTAGTTATTGTAAGGGTCGGACGGTATTCTC
TTCAACAAATGTAACTCGGCCGGTTTACAAACGAGATCATACTCGAGATTAGGTTTTCCG
GTAAGATTCGGTTCACCTAAACCAAGCGTGAACGGACACCTCCGCATCTCGCACTCGATC
GAGAACATAATCTTCGTTGCAACATCTTCAGATTTTTTCCACGTGGCAAGTTTCGGTAAC
AAACTTGCCTCACTTGTTCTAGAAACAACTTCCATGGCACCTGGTAGCTTCCACACTTCA
GCTGAGCTACCATTCCTTGGTATCATCCCATTAGATGTGCTCATATCAGCAATCGGAGCT
CCGGCTGTCTCTTCATCTTTTAAAAGAATCGCAATGAGTTCGATCTGGTGACTTGTTAAG
GACTCCAACCGGCGTTTCCATTCCCGTTGGTTGATATACGGCCGTGGATCGGACAACACG
ATTGAGATAAACCGGAAGGTGATTTCCAAAGCTTGTAGAGCTGGTTTGAGAAGAGACTCG
TTTCTCCAAGCTGGAAACTCCTTTAAGCTCCATAGCTTCTCAAGCTCTGGAAGACGGAAA
TAGTGTTCATAAGCTGCACACGCAGAAGAAGAAGCTGGAGAGAAATCACGAAAGGGAGAT
GGAAGTTGTTTGGTTGGGCTTTTGTTTGTTTTGTTTGAGAGTTTCGGTGACTTGGTTACC
ATTTTTGAGTTACAATCCAAATCCACCATTTTTGTATAAAGAAGAAAAGAGAATGATTGT
TGTTTGTTTATG
>TR10068|c0_g1 TR10068|c0_g1_i1 len=1041 path=[2436:0-173 2437:174-179 2438:180-197 2519:198-213 2505:214-251 2515:252-267 2521:268-349 2518:350-376 2522:377-407 2508:408-431 2502:432-455 2513:456-514 2507:515-538 2501:539-808 2476:809-832 2477:833-1040] [-1, 2436, 2437, 2438, 2519, 2505, 2515, 2521, 2518, 2522, 2508, 2502, 2513, 2507, 2501, 2476, 2477, -2]
AACAAACTAGGTCTGTTTGATTAATCTTTAAAAGAACAAAAATCCAATCAACCTCTTGTA
ACTCAAATATATCAAAGATACATTTCACATGACTATCGCATAAAGGAAAATAAAGAGAGC
GAATTACATATCCAATTAACCCTAACTGGATAAGTAGGTAAATCGAGAAAATGTCTACCG
GTAACAACAGACATATGCATAGATTGCCAAACTGGAAGCATACGGAACAAGAGCACATAA
ACTACAAAAAAATTTCACCTGTAAAGTACTTAACCCTCTCTGTTTGGAACCTTTGGCGGC
CTTAGAAGATTCCAGTCCAGCTTGTCGCGTTTTTGATTATTCTTACGAGAGCCACTTCTG
TTATTTGAAGAAGATCCTTGGTTAATAAATTCATTTACATTTCTTGGTGCCTTACTTGGA
TATGGTGGTGTTCCGGTAACATCTTCAGGCTGTTTTCTTTTATGATCTCCGTCAGAACCA
CTACCAGGTGATAAGCTAGAGTCATCCATTCCTAATGAGGAAGATCCATTTTCTCTCTCG
GAAGTTCTTCTATCACCAGTACTTGCGGTAGAAAATTTTGGTTCACAAGGGTTTGTTGCT
TCTTCATTCAATTTATCAATACATGGATTGAAACTTAGAAACGACATTCTGCCTTTTATT
GCTCCAGGATGAGGATTCCCTTCCATTATGACTTTGCATTTTTGAGTCTTGATATGGGGT
GAACCGAAGTTTTCCTCGGGTATTTTGACTTGTTCTTCTACCTTAGGTTTCTCCTCTTTT
TTAACTCCCCTTTGCATGAACTTCAAATTCTTCAGAGTTGCAGAGAGCTCACGCTTTGCC
ATGATTATTCTGGGCTACAATTTCTGCCTCGCTTTGTCTCCGTCTACCGCCGCCTCCTCT
GTATCCGTCTCTGTTTAATCTCCGGCGAGATTTGATTTCGAGAGGGTTGGAAGGTAGAAG
AGTACACAAAGTAAAACAAGGGTTTTTAGTGAAGTTCCTTAAAACCCCTTTCTGTCCTCA
AATCTAGTTCCCAACTATGTG
>TR10069|c0_g1 TR10069|c0_g1_i2 len=2565 path=[5548:0-180 5549:181-224 5568:225-252 5565:253-276 5562:277-587 5524:588-611 5525:612-633 5526:634-657 5561:658-773 5540:774-797 5567:798-923 5529:924-947 5564:948-1425 5554:1426-1455 5566:1456-1664 5546:1665-1688 5563:1689-1913 5537:1914-1943 5538:1944-2564] [-1, 5548, 5549, 5568, 5565, 5562, 5524, 5525, 5526, 5561, 5540, 5567, 5529, 5564, 5554, 5566, 5546, 5563, 5537, 5538, -2]
GTAAGATATGTTTGCTTACCTCATTTCCCATTTTGATAAAAAAAGAAAAAGAAAAAAAAA
TCATTTCGTAGCAATATCATGGATGATACAAAGACTTATGTTTACTCTACAGGCCCAACC
AACCACACCATTCTTGTTAAAAGTTGAGGGAAGGAATCAATCAAGAAACCTTGTCACACA
ATAGCCTGTTTTGAGAAAAAGAAAAAGAAAAAGAAATCAAGGAACGCTGCTGTTTCCCAA
GAACTCACTTTAGTTTGATTGGGAGGAGCTAAGTTGCTCATGTATCTGTCTGAATTTCTC
TTTGATCCTTTTTATCCGTTTCAACTCAATCTCCAGTTCTCGTTTCCGCTGTCCTAATAA
ATTCCTCAAGTGGGTAATGTCGAACACATTGTCTAAGTCATTTTCAAAAGCAAACTCCAG
ATCTTCCCGCAATAGAACAGGCAACTTGTCAACAACCGGCATCAACAGAAAGCAGTTGAA
CTTCAATTCTGCAGAAGCCAAGAAATATTCTTTAATTCCATGGAATATTTGTTGTACCAA
GGCAAAAACAATCCTTTCAGATGACGGAGCGAGCCTTCGGTTCCAAAGTGTGGTGTCTAA
AAGATCAACTAGCCTGGTTTCTGTTGTCTGAATGCTTGTACCTGATTCAATTCCTGAAGC
TAAATGACTAAGCTTCACATCTGCCCTCGGTTTGATGTCATTCTTGTTGTCACTCACAAA
TGGACCAGAGGAAGAATCTTGAGAGACACTCACAGTAGCAGAATTAACAGCAGTTGACTG
TTCTAAGCCAGCAAATGAATCTAAAAATTGACGCAATCCAGCCCGATTCTTATTGTGAAG
GGACCAAGTGACATAGCGTGTGGTGCTTACTAAATCCTCCATACATTTATCACGGCATGC
TCTTTCCGTAGATTCTGCGAAATTATTGAAGGCAGACGCAACCCGCCTCAGAAAAACTTC
ATGACCACTAAGATACTCCCCATCTTTCTGAAGAAGATAGACAGAAATCGGAAGCAATCT
CTTTAAGATGTGTAATAGCCTAGAGCCCAACAGGTGAAGAAAAGGTTCAAACGTATCACG
AGCCTTCGCAACAGCGATCACACAAGCAGTTCTAGAATAGTTTGTTCCATCATGAATATC
TTCAACTCCGCATGCATTTACAATCTCTTCACGGGTAATTGGAGGACATTTGGTTGCACC
CACCACAAAACGAAACTCAGCCATCGCTCGATGATATTGTGCACCCCCATAGAGACGCAT
TCCAGCATTAGGTATTAACTTGTATGGGAACTGGAGACCATCACTTCCAGTGAATGCTCC
TCCATTAACTCTTTCGTCTTGTAATGTCTCCCCAAATTTGTCAGGGGGTGCAACTACAGT
CCCTTTCAATAGCAGTGACAGCTTGGTCAAAAAGGAATCATGAAATATTCGTGCTTTCTC
CTTTAATTTTACTTCATCCAGATTGCTGAGTTCCTGATTTAAATCAATTAACTTTCTTGA
AATGCACCGATGCTCCTTTTCAAGAAGCGGAATGATTGACGGAACACTTTCCATATACCT
TTTCTGGAGCAATTTTTCCAAGAATAACCTAAGGCTGCTTACACCGATTCTATTTCTTTC
TTCTTCTGACAATGGCCTGCCTAGCTTCTCTTCCAAGGATGCAACGTCTTCCATCTCTCT
CAAGGATATAGCCTGTTTAAACTCATTATTTGATCTGTAAACAGATTCATGACCAGAACC
GACTCTTCCAGATGGCACAGAAGTAAAGAAAGGAGAGTCGCCTAACATATAGCCATCAAG
TGTAGAAGCGGGTGGCCTAAGAAAAACTTCCACATCTGAAGAACGTGCAAACTGTGGTAT
CTTTGTGTCAAGCTTAGTCGAAACAATTACAGTTCTTGATAACTCAGGATCAACTTGCAT
CACCATTCTACGTGTTGTAGCATTGCTCCAGTCGCTGCAATCCTCAAGACACAATATTAT
AAACTCTTTATGTTGCATTTTTGCCCGCACAAGGGACTCCACTGAACGAGACTGCGCCTG
TAAAGCCCGATTTTTGCGACCAGGAGTTGGAGCAGTAAGTCCAGGTGTGTCTATTATGGT
AAGATTCGGACAGTATTTATACTCTACCTTGATAATTATTTCTTTAGCTGAAAATTGACA
AGACTCATGCTCCAACCTCATATTTTCAGCTTCAATGTAAGCTTGAATTTCTTGTAGGGA
TTTTTCTTGGGCAATAGCTGGGTCCTCATCGGAGACGAGAAAACAAAGAGGAACTTGGCA
ATCAGGGTCGTATTTCATATGAAGAGTAATGGGTCGTCTGGTCTTGGTGCCGCCACCCAC
ATGGTTGAACTGGAACCCCATTAAAGCTTCTACCAGTGCGCTCTTTCCATCGGTCTGGTG
CCCAACAACCAACACTGCCGGTGCATCAAATGGGGTCTCGAACTCCTGAGCGAGTCCATG
GAGCTCGTTGTAAGCCTCGTACAGTGTCGATTGCTCTTCCAATTCGCCTCTCAAACTCGA
CGTTTCGGTCTCCATTGTTGTTTTGGTTGGGATACGGATAGCGCT
>TR1006|c0_g1 TR1006|c0_g1_i1 len=1222 path=[2399:0-1221] [-1, 2399, -2]
GAAATCTACCACTAGAGAGATAGAGATGGGTAGTTTGACAGGTAATGGCTATACAAATGG
CTTTTCCGTCCCAACCGACACAAAAGGGAAGGTCATCACTTGCAAAGCTGCTGTTATTTG
GGGTACAAAACAGCAGTTTGTTATAGAACAAGTGCAGGTTGATCCACCTCAAAAAATGGA
GGTTCGAGTCAGAATTCTGTATACATCAATTTGTCACACTGATTTGAGTGCTTGGGAAGG
AGAGAATGAAGCCCAGCGAGCCTTTCCTCGGATACTAGGCCACGAAGCTTCAGGGATTGT
GGAGAGCGTTGGGGAAGGTGTTGAAGACATGAAAGAAGGAGATCATGTGATTCCCATCTT
CAATGGCGAGTGCGAAAACTGTGTGTATTGTAAGTCATGCAAGACTAATTTGTGTAAGGA
GTTTCGGGTAAATCCCATGAGAACTGTGATGAATGATGGAAAGAGCAGGTTTTCGACCAA
AAATGGGGAAGCCATATACCATTTTCTGAATACATCCACATTCAGTGAGTACACTGTTCT
TGACTCTGCCTGTCTTGTGAAAATCGACCCCAAAGCTCCTCTAAAGATGATGAGTCTTCT
CAGCTGTGGTGTCTCTACAGGCGTGGGAGCCGCATGGAACACAGCAAACGTGGAAGCGGG
GTCAAGTGTTGCAATATTTGGTCTGGGTGCCGTTGGATTAGCAGTAGCAGAAGGTGCACG
ATCAAGAGGGGCTTCTCGCATCATAGGTGTTGATATAAACCCCGAAAAATTCATCAAAGG
TCGAAAGATGGGCATTACCGACTTTATCAACCCTAAGGATCTCAAGAAACCTGTCCATGA
GGAAATAAGAGAGATGGTGGATGGAGGTGTGGACTTCAGCTTTGACTGTGCAGGAAACGT
AGACGTTCTTCGTGAAGCTTTCTTGTCGACCCATGATGGATGGGGATTGACTGTGATTTT
GGGAATACATCAAACTCCAAAGATGATGCCTTTCCATCCGATGGAGTTCTTTGATGGACG
AAGACTCGTTGCCTCAGTCTTTGGAGACTTCAAAGGGAAGACCCATTTACCTCAGTTTGT
TGATAAATGCATGCACGGAGAGGTGAATTTGGACGGCTTCATCACTCATGAGCTTCCTTT
CTCGGAAATAAATGAAGCATTCAAACTACTTATTGCTGGAAAATCTTTGAGATGCATTTT
ACAGCTTTGATGCCTCGTCTGG
>TR10070|c0_g1 TR10070|c0_g1_i1 len=284 path=[580:0-90 581:91-283] [-1, 580, 581, -2]
GTGATAGCGATGACATCCATTATTGATGATATCTATGACACATATGGCATGCTTGATGAA
CTCCTCCTCTTCACAGATGCTATTGAGAGGTTGTTGGCAACATGTGCCCGACTTTGTTCT
TCCTTCTTCAATAACTTATTACATGCATTCACCAAAACTCGTGTAGTTCGCCCCCTTACA
TAAACCCGTCTGCTCACTCGGCCTTCTTTCATTTTCTTTTGGTTTTATTTATTTATTTTT
TAATCCTTCTTCAAATCAACAACAAATTAGAATTTAATTTTCAG
>TR10070|c2_g1 TR10070|c2_g1_i2 len=1993 path=[4542:0-217 4543:218-241 4557:242-468 4550:469-623 4555:624-741 4524:742-835 4549:836-990 4554:991-1077 4552:1078-1095 4548:1096-1210 4518:1211-1213 4519:1214-1992] [-1, 4542, 4543, 4557, 4550, 4555, 4524, 4549, 4554, 4552, 4548, 4518, 4519, -2]
TTGTATATGAGATCTATCATTCGTGATAAATTGATGACTCGTTCAAGGAGAGGCATGGGA
ACAACAGTCGGGTTTAGCCGTTTAGGCACCCCTGATTCAAATCCTGCCATGCTTCATCAA
CCCTTTTGTTGAACACATTACGTGCATCTTCCTCTGTGACATTATATTCCTTCATATAAC
ATTCCACTGCAGAAACAACATGTCCTCTCTTCTGCTCAAACTCGTGGGAGACAATGTCAT
TCATGAGTCGACAAATTACAGCTGTTGCCTTAACAGGGATTATATCATTTTTCACCCACT
GAAAGGCCTCCGCTGGTACAATATCTCCCATGCCCACGAAGGACGTAACAGCAAGCATTG
GGTAACCATTACTGATTAACGCGTTCTTCATATACTCTTCAGTCGTTGGAATATACCCTT
CATTGCGCCATTTTTCCTCCAAAAGGTAGGCCTTGACAAGTTCTTTCATCTGCCAAATAA
TCAAACAAACGCATTTACCTTAACAATTTTCCTTACGACGAATTTAGTTTAAAACATAAA
GTTATTTTGACAGAGGATCAAATTGATATTTGTTGACAAGTCAATCAACTTAGTGGCATA
CAGCTTCCTTTGCATAGTGTAGACGGTATACTCTTCCATCCTTGGCTAAGGCATCCTCTA
TTTTGTCGTAAACATCCAAGAGTGCACGATAGCAAACTTTCATATATTCTGGAAGCGGAT
CAATAGCGCTAATATTCCACCTGAAAATTAGGTACTCAAGTATTTGATGTCGAAAATGAA
GAAAACAAAGCCAATTGTTGAATTATGTTAAAAACCTCTCAATAGCTTGTGTAAATAGGT
TGAGTTCTTCAAGCGTGCCATAGACGTCATATATATCATCGATTATCGATGTCATTGCCG
ACACTTTAGTTAAAAAATTTCTTGATGGCTCAAAATAATTGATTATCGATGTCATTGCCG
ATTATCGATGGCTCAAAATATACTCCAATTATCCAAAAGTAGCATTCGACAAGTCTATCT
CTGGCAAATGGTAGCTTTGACGAAAACTGCAAACCCTTCCACCACTTTGAAAGATCACTT
AGCTCCTTTAGGTGTATTGACTGTACCAGATTGAAATCCAACTTTGCAAATTGAAGTAGT
AGTTTGTTGTGTTTATCATCATCTTCTTGATAGATTTCGATGTATTGTCTTGCCTCTAAC
CTTGGCATGTTCTTGCGGACGGGACGTATCAGGGCACAGGAAACTTGTTTTTCAAGCAAT
GAGTTTGCTTGATTCACCATAGGCACAAGGTGAGTAGTAGTAAAATCAAGAGCTTCGTCC
AAGATCTCTTCTCCACAAACTCTAAGATGTGCAGCTTCATACAAGCTTAGCATGCCAGGG
ACATCATTGATTAGGTGCGTCTTGAAGTTGTCATTATTGTCCTTGAATTTAGCAAACACA
TCTAGTGTACCATGACCAAAACAAGTACAATCGAACAAAAGGTCTAAATCTTTCGTTTAG
TGTGACGGAGGGAAGACAAACAGTAATATAACCAAGCTAACAATAAAAAAAAACCTACCA
GACGAAATATGATATCCTCCTTGTCTAAGCAGTCGAAAATGAAGAGCAGTGGTATAAAGA
TCGTCATAATTGGAGAAAGAACTGTGATAAAACACCTGCTCTAATGCCTTGTGTATTTCT
ACTTCGAAGTGATACGCCACACCAAGACGTTGAAGGGTGTCGATGAGATTTAATATTTTC
GATGATTGCTTTGTACTACGGACAGATAACATTGGTCTCACCTTTTCTTTCAACTCCTCA
ACTTGTTGAGTAGACGCATCTATTAGCATTTTTTCGTAACTGCATTCAAGGAAAAGATCA
CCCCAAATGCTAGGTTCATAATCAGCGGAACGCCGAGGGATCTCTGGGGTTGGATTGTCT
TTAGAATGTAGGTTGGATAAGGTTGGTGGAAGCGGTAGTGCAAGGGAGGGTGAAGACATG
ATAAACAAGTTTA
>TR10070|c2_g2 TR10070|c2_g2_i1 len=234 path=[4514:0-64 4515:65-82 4551:83-194 4533:195-197 4534:198-233] [-1, 4514, 4515, 4551, 4533, 4534, -2]
TCTATCTCTGGCGAATGGTAGCTTTGATGCAAACTGCAAACTCTTCCACCACTTTGAAAG
ATCACTTAGCTCCTTTAGGTGTAATGATTGTAATAGATTGAAATCCAACTTGGCGAGTTG
CAGTAGTAGTTCGTTGTGTTTATCATCTTCTTGGTAGATTCCAATGTACCGCCTTGCCTC
TAACCTTGGCATGTTCTTATAGATGGGGTGGCTGAGGGCATGGGTAACTTGTTT
>TR10071|c0_g1 TR10071|c0_g1_i1 len=741 path=[1923:0-185 2043:186-213 2056:214-222 2053:223-265 2046:266-278 2025:279-289 2058:290-320 2057:321-344 2055:345-352 2051:353-376 2044:377-395 2020:396-419 2031:420-426 2006:427-450 2019:451-657 1980:658-681 1981:682-682 1982:683-706 1983:707-740] [-1, 1923, 2043, 2056, 2053, 2046, 2025, 2058, 2057, 2055, 2051, 2044, 2020, 2031, 2006, 2019, 1980, 1981, 1982, 1983, -2]
GTTTGGTAAAAAATAAAAATAAAAATAAATAAAAAAAGATGAAAACTGCAAAAGCTAGAT
ACCAAATTCATCTTTCAAAGGGTCAAAAGGTCGAAAGGACAGACGCCTATGTTGTCATCA
ACTGCTCAACAGGTTCAACCTTCTTCCGCTCCTTCGCTATTTTAGGCAATACACCGGGAT
ATGCAGTAGCGATAGCAAACTTGCCAGAACTCTTCACTTTGTCGGCTTGAGGGAAGGAGC
AGTCTGTTGCAACTGCAACAACATAGACTTTCTTGGGTGCGTCGATAAACTTGAGAGGAA
TGGAAGCAAGGGTTGGGTAAGTGATCCCCAGAGGTAGTCATGATCATGATTGCGGAGCTT
ATATTCAGCAACCTCTTCACTCATATCGTCCAACTCGCCATTACTGAACATTAATCCAAC
TTTGCCATTGATGGTGGGAATGACATGACGGAAAGCGCCGTTTCCAGTATTGTGAGAGTA
AAGATCAACGGTTCTCTTCAACATGGTGTTCTTCCCCATTTTTACAACTACTGAATCACC
AAGAAGACCCCTTCGAATGTTGTGGAATTGATTCGATCCCACATTATCAGCTGCTACTAC
CAAGACGTCGCTGAACTGATTCAGAAGCTTGTACAGCTTCTTATCGTACCCAATCTTCTT
CGACATTTTCAACGCCATTTTTTCGATTGGACGGACTCGGCTGAAACCCTAAATCCCCTT
TCTAATCAGCGGAATTCGTTT
>TR10072|c0_g1 TR10072|c0_g1_i2 len=1767 path=[4071:0-79 4104:80-103 4117:104-173 4116:174-197 4113:198-312 4108:313-492 4044:493-516 4101:517-631 4062:632-655 4115:656-747 4099:748-764 4112:765-827 4106:828-851 4098:852-968 4086:969-992 4114:993-1057 4111:1058-1081 4105:1082-1216 4069:1217-1240 4070:1241-1766] [-1, 4071, 4104, 4117, 4116, 4113, 4108, 4044, 4101, 4062, 4115, 4099, 4112, 4106, 4098, 4086, 4114, 4111, 4105, 4069, 4070, -2]
GGGACAGATTTTAATTGCTCCGACTTAAAACGAATATCTTGTGCTTTACATCCAAGAAGC
TAACTAATACAAAGGACTGAAAGTCTTGCCGTCAACAAACCAAAACAAGCACTGCGAAGC
CATTCTGCAGTTTCTGATGACTGTCTCTTCTTAAGTAAGAAGTAACTCAACTCATAAATC
CAGTATGCGTTCCAAAATACAAGCTCTATCAAAACGTTACAGATGCATCTTACACCATAC
AGATCGACGAAGATCATTCTAAAAGTTCCTTCAGAATAGCACTGGAGAGCTTGGAGGTTT
CAAGTCCTCGTACGCAGTATAGGGAGAAAGAGGTTTTGTTTCCTTCACTTCAACTGGAGC
TGATGGCATTTCAGTTACAACGGTTTTTGGCACTGCAATAGATGGCTCTGATACTACTTG
AACAGTTGCATTTACTTTGAGACCGCCCGATGCCGTTGGAGTAGGAGATGTTGGTGGTTT
CAGATCTTCATATGCTATATATGGAGAAAGTGACATAGGAATCTGCATTTCAGTTTGTAC
AGACTTCTCCGTGGCAGATATTGGAGATTCAAGAACACTCTGAGAAGGCGCTGGATCAGG
TTGACGAACAGCTTGTGGTTCCTTAGCTGAGGAGCTATCCAATCGTTGAGAAGGTATTCC
TGAAAGAAGATCTGTAAATGATCTGAGAGGGGCAGTTGTTTCTGCTATAACTTCCACAAC
TTTGCAATACGAATCGCTTCTATTTTTTGCCATGAATGCTATCAGTTCAGCCACCTGCAG
ATTTGACACTTGGCCACCAAATAAAGTATCCTCCTTGGCAAGTGAAACGTTATGAGTCTC
CTTGTAAGCATCAGTAGGCCGCTCCATCCCTCCAGGCCTCACAATAGTGTAAGGAAGGCC
ACTCGCGATAAGTTCTTCTTCTGCCTTTCTTTTCCATATCAAGACTCCCCAAAACAAATT
TAGAATAGCTGCAGGAAATCCAATTTTGTTGGTCCCCAAAGAGGTCAGCAAAATAAAATG
GTTGACTCCTGCAGCAGTTGCTGCATCAATAAGGTTCTTAGTAGCTTTATAGTCAATTCG
ATAGGGTCCAGTTATATCGAAAACCTCTTTTTCACTGGCACCTATGCAGCATATTACCAC
GGATGCATTGCCTATGGCTGGTTTGATCCTATCCTTCTCTAAGTCACATTCCACTATTTC
AAGCTTCTCTACAGCTGGGCTGAATGTTCGTCAAGCTTCATTTGTTGAACACTTTTCACC
AGAGTTTCTGCTTTTTGAGCACTCCTAATTCCTGCTCTAACTTGGAAGCCAAGTTTGAGA
AGCTCCCTTACAGTGCGTGAACCAACTTTACCCGTAGCACCCGCAACAAACACAATATTT
TCATCCTTTGATAAAGTTTCCTGTTGAATTGCTTGTTCCACTCCAAGATTAGATTTGCTA
CTGGCTTGCATAGATGCGGAAGCTTGAGCTCTGAAATCAGGAAATCTGATATTGTTGGCA
TCTGGGTATCTCTGAAAATTGGGGAGAGGGGTAGTACGGACAGTACGAGAGAAGAAAGAG
CGTTTGTCCGATAAGATTTTTCTTGAGGAAGAAGGTGAAATTGTAAGAGGGGACGAAGTT
AGTGAGAAGAGAGCCATTGTTCTTGTGGTTGGTCAATCAATCACTGTGAACTACCCTCAT
TTCTAAAACTTTAGGATTTGAAGAGAAGTTTATCCTTGTCGATTTTCCAGTTCGGCACCT
CCACCCCTCAGTCTCGCTGAATAGATA
>TR10072|c1_g1 TR10072|c1_g1_i1 len=249 path=[453:0-248] [-1, 453, -2]
AAAACCTCTTTCTCCCTATACTGCATATGATGATTGGAAACCTCCCACTTCGCCGTCTCC
TGACGCACCGACAGTTCCACAGTTATCAGCATCTACTACAGAAATAGGATCTGAGAAATC
TCGTGATTCAGAGAACAACACAGCTCAACCTCCAAAACTGGATAAAACAGAGGATACGGA
GAATCTGGCAAAGCCAAAACCAAGGCCACTTTCACCTTTTCCTATGTACGAGGACTTGAA
ACCTCCAAG
>TR10073|c0_g1 TR10073|c0_g1_i1 len=1277 path=[2821:0-304 2822:305-338 2823:339-362 2863:363-376 2861:377-556 2846:557-580 2847:581-586 2848:587-610 2862:611-838 2827:839-844 2828:845-862 2829:863-1276] [-1, 2821, 2822, 2823, 2863, 2861, 2846, 2847, 2848, 2862, 2827, 2828, 2829, -2]
TAATCCAAATGAAACTACCTTAATAACGGCTCCTCGTTTCAGTAAAACAATAATAATGAT
GATATAAATGAGGATTAAAAAGAAAAAAAATAAATAAATAAAAAGAGTCTTGTCTAACCA
CTCTTTTCAGATGTATAGCATCTGGTAGCACACCAAAAATCTATAGACTAAGCACAAAAC
TGGAAAAAAAAAAGATACAATGAAGCACAGCTGTGAAAGAAGGTTAAAACTATAAACTAA
TAGACAAACACCAAAGGAGCCATTTTAAGTAAAATCTAATTTGAAAAGAAAACACAAGAA
GAAAATATATCAACGATCAGAAGATGTTCCAGACTTCAGCGATCTTTGCTTGCAGCCTTT
GTTCCTATAAACAACTCTTTTTAGTTGGTGATGACTTGAGAGGACAAAACAAGCTCCTTC
TAATTTATTCTCACATTTTGCCTAGTTTTGATCATTCGCTTAAGTGTCGCAAGCCAGAAG
TTGCATTCATCCCACTCACTTGTTGTTAAAAGCACCTGGATTTGTAGTGCTGTACTGTAG
TCCCCATTGTCCAAAGATTGACAAAGTTCAACAAGCTTATCGGATGCATTTTTAGATATG
TCTCCGCTGTTTAGTTTAGCAAATAGTGCACCAATTTTTCTAGAATTATCTTCGATTTCT
CGCTTTTTAGCTGGATTTGCACGGGAACCACCCAGTGCTTCTGATGTTTCATTGAAGAGC
CTGGTCAAGGTTGTGATGACAGGTCTTTGTTGGGCAGATACATTTGAAGTATCAACTGTC
TGCACTGTAGGTGGTGGTGCCGCTGGTGTGACAGCTGGCGCCACCTGTGCTGTTGGAGGG
CTCGGTGGTTGCATTGGACTCATTCCAGGTCTCTGGGGATATCCTGCATTAGTAACGGGC
ATAAAACTTCTTGGTGTAGATGCAGGCGCTTGGGTCAAATTTGGGCCTGGAACCGGAGAG
ACTTGAGAAGGAACTGAACCAAGGGAACTGGGTGCAGGTGGTGCAGTTTGATACGCAGAA
TTAGGAACTCCAGGATACAGCTGTGAAGCCAAAGTTGGCTGCTGATATAGCTCCGGATTT
TTTAGTTGTCGAGGTACTGTAGGAACGAAGGGTCTCACTGCAGGCTGAGTAGGATAACTT
TGCTGAGGAGCCTGAGGTGTCTGTGACGGCAAAAATATCTGAGGAGAGGGCACTTGGTAG
GTAGGAGGGTATCCTCCCTCATTATAATTATTTGGCCCGGAATAACCACCAGAATAAGAG
GGAACACCTGGTTGCTG
>TR10073|c0_g2 TR10073|c0_g2_i1 len=479 path=[2830:0-46 2831:47-64 2832:65-478] [-1, 2830, 2831, 2832, -2]
GCCGCTGGTGTGACAGCTGGCGCAACCTGTGCTGTTGGAGGGCTCGGTGGTTGCATTGGA
CTCATTCCAGGTCTCTGGGGATATCCTGCATTAGTAACGGGCATAAAACTTCTTGGTGTA
GATGCAGGCGCTTGGGTCAAATTTGGGCCTGGAACCGGAGAGACTTGAGAAGGAACTGAA
CCAAGGGAACTGGGTGCAGGTGGTGCAGTTTGATACGCAGAATTAGGAACTCCAGGATAC
AGCTGTGAAGCCAAAGTTGGCTGCTGATATAGCTCCGGATTTTTTAGTTGTCGAGGTACT
GTAGGAACGAAGGGTCTCACTGCAGGCTGAGTAGGATAACTTTGCTGAGGAGCCTGAGGT
GTCTGTGACGGCAAAAATATCTGAGGAGAGGGCACTTGGTAGGTAGGAGGGTATCCTCCC
TCATTATAATTATTTGGCCCGGAATAACCACCAGAATAAGAGGGAACACCTGGTTGCTG
>TR10073|c1_g1 TR10073|c1_g1_i2 len=2672 path=[11776:0-941 11777:942-974 11885:975-1235 11887:1236-1245 11888:1246-1246 11796:1247-1259 11870:1260-1396 11815:1397-1413 11883:1414-1444 11876:1445-1468 11867:1469-1661 11832:1662-1685 11853:1686-1997 11753:1998-2021 11881:2022-2320 11851:2321-2354 11874:2355-2450 11863:2451-2474 11849:2475-2590 11742:2591-2614 11743:2615-2671] [-1, 11776, 11777, 11885, 11887, 11888, 11796, 11870, 11815, 11883, 11876, 11867, 11832, 11853, 11753, 11881, 11851, 11874, 11863, 11849, 11742, 11743, -2]
CTTGTATAGCGAGAGGGACATAATAGTCTCTCTGATCGGATCTCTTCTCTATTTTCACAT
ATCTCATTTCACTTCTCTCTCTTCTTCTCTCTCGACACACAATACAAACACATATACATA
CACATCTTCCTCTCTCTTGGCAATTCAGATCAAAGCGAAACCCTAAGATTTTCCCTAATT
AGGGTTTCGATCTACACAAATATAGAGACTCTGATCTTAAGATCTAGAAATCATGGCGTG
CATCAAGAGCGCGAACAGATCAGCTTCGGTGGCGTTCTCGCCGGATGCACCATATCTAGC
GGCGGGAACGATGGCTGGAGCGGTGGATCTGTCTTTCAGTTCCTCAGCAAATATAGAAAT
CTTCAAGCTCGATTTCCAATCTGAGGATCGAGAGCTTCCAGTGGTTGGAGAGGCGCCGAG
TACCGAACGGTTCAATCGTCTTTCATGGGGAAAGACTGGATTAGGAACTGAAGAATTCTC
TCTCGGACTCATTGCTGGTGGTCTTGTGGATGGCACCATCAACATCTGGAACCCTCAGGC
CCTAATTCGTTCAGAGAATATTGAAAGTGCTCTTGTTGGAAAACTTCCTAACCATACAGG
CCCAGTCCGTGGTCTGGAATTCAACATTAATTCACCAAATCTTCTTGCCTCCGGGGCCGT
TGAAGGAGAAATCTGCATCTGGGATCTGGCAAACCCAGCAGAACCTACTCTTTTTCCTCC
GCTCAAGAGTGCTGGAGCAGCTCAGTCTGAAGTTTCTTTCTTATCATGGAATCATAAAGT
CCAACATATCTTAGCTTCCACTTCTTCTAATGGTGCCACGGTCGTGTGGGACTTGAAACG
GCAAAAGCAGGTGATCAGTTTCTGTGATCCAGATAAAAGACGAAACTCAGTATTGCAATG
GAATCCTGATGCCGCAACACAATTAATAGTGGCATCTGATGACGATAATTCGCCTGCATT
GAGACTTTGGGATGTCCGAAATACAATATCACCAATCAAAGAGTTTGTGGGACATACTAA
AGGTGTGATTGCAATGTCATGGTGTCCCATTGACAGCTCTTACTTGCTCACTTGTGCAAA
AGACAATAGAACTATTTGTTGGGATACTGATACTGGAGAGATTGTCTGTGAATTGCCTGT
GGGAACTAATTGGAATTTTGATGTTCACTGGTATCCAAAGATCCCCGGGTTAATATCCGC
CTCTTCATTTGATGGGAAAATTGGTATTCATAACATTGAGGGATGCAGCAGATTTGGTGT
TGGAGAGTCTGATTTTGGTGCAGCAAACTTGAGAGCTCCAAAGTGGTCAAAACGTCCAGT
GGGGGCATCTTTTGGTTTTGGAGGCAAGCTTGTTTCATTTCACCCTGGTCCTTCAACTGG
AAATTCTGATCAAAAAAGAAGTCCAGGAAACTCTGAGGTTTATGTGCATGATTTAGTTAC
TGAAAGCAATTTAGTGACTCGCTCCACCGATTTTGAGAAAGTAATTAATGGGGAAAAATC
TTCACTGAGGGATTTATGTGATAAAAAATTGCAAGAGTCAACATCTGAAGATGATAAAGA
AACGTGGGGTTTCCTGAAGGTTATGTTTGAAGATGATGGAACAGCGAGGACAAAGCTACT
TACCCACCTTGGTTTCAGTGTGCCTGATAGTTTACAAGAGGTCTCACAGGAAACGGGTGC
TGATGAAAGGATAGACAGCAGTCCAGAATTAGCGGTGGAGACAGACACTGTTACATTCCC
TACAGATAATGGGGAGGATTTCTTTAACAATCTTCAAAGCCCTAAAGCAGATCCATCTCT
TTTCCCTCATGGTGATAACTCGGTTGTTGAAGGTGGTGCTATACCTAATGGGGAAGAAAT
GCACCAAGAATTGGATGGAGAGGGAGAAAGTAACATTTCATCATTTGATGAAAGTATTCA
ACGTGCTTTAGTCCTTGGAGACTACAAGGAAGCTGTTTCCCAGTGCATATCTGCTAATAG
AATGGCTGATGCTTTAGTTATTGCTCATGTCGGTGGTACTTCTTTGTGGGAGAGTACACG
CGATCAGTACCTGAAGAAGAGTCATTCGCCCTACTTAAAGGTTGTTGCTGCAATGGTGAA
CAATGATCTGATGAGCCTTGTCAAGACGAGGCCTCTTAGTTCCTGGAAAGAGACGCTGGC
CCTTCTCTGTACTTTTGCAGACAGAAAGGAATGGACTGTGCTTTGTGATAGTCTTGCATC
AAGACTCATGGCTGCTGGCAACACGCTAGCTGCTACTCTTTGCTATATCTGTGCTGGGAA
TATTGACCAAACAGTTGAGATTTGGTCTAGAAGTTTGAAGCGTGAACATGAAGGAAAAAC
TTATGCTGATCTTCTCCAGGATTTAATGGAGAAGACCATTGTCCTTGCTTTGGCTACAGG
ACAAAAGCAATTTAGTGCATCCCTGTCCAAGCTTGTGGAAAACTATGCAGAATTACTTGC
AAGTCAAGGGCTTTTGACGACAGCGATGGAATATTTGAAACTTTTGGGATCAGAGGATGT
GTCTCAAGAACTTGCTATCTTACGAGATCGTATAGCTCTTTCCTCCACAGAGACAGAAGC
ACCTATTGCGTCGCCTTTTGATAACACCCCTTTGCCACAAGATCCATACGAGTATTATCC
ACAACAACCCCAGCAACCAGGTGTTCCCTCTT
>TR10073|c1_g2 TR10073|c1_g2_i1 len=2331 path=[11729:0-35 11730:36-44 11862:45-73 11873:74-75 11879:76-81 11860:82-118 11884:119-127 11877:128-173 11856:174-178 11868:179-726 11738:727-750 11854:751-806 11886:807-830 11882:831-1367 11875:1368-1884 11864:1885-1924 11850:1925-1990 11812:1991-2014 11813:2015-2330] [-1, 11729, 11730, 11862, 11873, 11879, 11860, 11884, 11877, 11856, 11868, 11738, 11854, 11886, 11882, 11875, 11864, 11850, 11812, 11813, -2]
TTTTAGCCTCCTCACTCCCCCGTTCTCCTCTGCCTGTCTAATTCCGTTATTGAAACCCTA
AGCAATTGAACTTTCCCTATTTCTGTTTTCCGGCCTTGTCTGATCATCTCAACCCGGAAA
CGATCGTTTCTCCAAGCGAAGAACAAGTCTCAGAAACCAAGAACAACGATATGGTTTCTG
TATCTGAAGGATTTGTTCACGGCGACCAGATGAATCACGCCGTTATTCCGAATTCCTCCG
CTGCGGAAGGAAATCAAGATATGAATGCTGTTTCTGAAGTCCAGATGAACTGCTCGGTTG
TTTCTGGAGATTTATCACATCGCAAAGAAACGCAAGGAGCGAAAGAGAACTTGAGCGCTG
TTACTCAAGATTCTACAAAATTTGTCGCTGCTGTTGAGATGACAGGCGAATCAGAAGTAT
CTGAAGGAAAGCAAGATTTGGTTGTTAACATGCTTTCTGACTCTCAAAATCCTGTCGAGA
TGGCGACTGAATCGAAACCATCTGAAGAAAAGGAAGATTTGGTTGATAACATGCCTTCTG
AATCTCAAGTTCATGTGGAGATGGCGACTGAATTGAAAACATATGAAGAAAAGAAAGATT
TGGCGGATAACATGCTTTCCAAGTCTCAAATTTCCGTTGAAACGGTGAGTGGATCGATTA
CATCTGGAGAGAAGCAATATTTGGCTGATCACATGCCTTCTCAGTCTGGAAATACGAGGG
AAGCATCTGAAGAGAAGCCTCTGTCCAGTTGTTGCAATTTGCAAGTGAAAGAGGTTCAAG
AAATGGCAGAAAAGCGACCTAGAAGTGGCTCAGAGACCGCAAAACAAGAAATGATGGGCA
AGAGCCAGAAATGGCCCAAGAAGACGTTTCCCAAGAACATTTTGGCTGTGAAGAATGAGA
ATCAAAGGATCTGCCCTAACAAAGAGAATGGATCTAAGAGAAGGTACTCAAGGAATGAGA
TGGAAGCCCTGAGGTATGTGCATGTTGAAGAGCAGAACAGAATTTGGAGTCAGATATACG
ACGGCCTTGGCCCTGTTGTTGCTCGAATGCTAGACCAGTTGGGCGATTCTAACAAGTCTC
AAAATCATCAGCCACAGTGCAGGATTCAGAATCAACAGGGACAACAACGCAGGACTCAGA
ATCGCCAGAACCACCAGGCTGAGAATCATCAAAACCACCAGACTCAGAATCATCTGAATC
ACCATGCTCAGAATCATCAGAACCACCAGACTCAGAGTCATCAGAATCACCAGGATCAAA
ATCATCAGAAGCACCAGACTCAGAATCATCAGAATCTCCAGGCTCAGAATCGCAGGAATT
TCAATCATCGTCAACACAACGAATGGAAGGAAAATGTGCCTATTCAGGGTGAAGTATGTG
ATGAGAATACGGAGCACATTACAGGTGAAGATATTTCACAGCTTATGAATGCTAAAGACC
TGAATTCACTTCATGTTTCTCCCGAGGACCATGATGATGGTGAAGGTTACGATAATACAT
TAGACGAAGATGATTACGATGAAGATATAGGAAGTGATGATGAGTATAATAGCATTCAAA
GACCTGCCTTTTTGGTTGAAGGAGATCCGGATTTTGAGTCTGGACCACCACAAGATGGGC
TTGAGTACCTTAGGCGTGTCAGGTGGGAAACTGCACAAATCCCAAAAGTGAAAGTGGCAA
ATCTCGACAGGAGCAAGATGAAGGATGTGCAGACAGTTTATATGCCCAAAATTCCAGATA
TTGCAAAGTGCCCAGAGCACCTACTGCCTTCCAAAGAATGGGAGGATGCATTTCTAGCTG
ATTTTTCAGAACTGAGGCTGGCACTATCAGACCTTGAGAATACACATCTCCTTGTTCCCA
ACAGTGTGCAACCACGCTTGAAAACTAAAGAAGATGATTCCTGCTGCTTCTCTAGCGATC
CTATGGTGTCTGTGCTTCTAGGAATGGACGTCGTATCTCGAGCGTCAATGCTAAGGAGTC
ACATAAGGTTGCTGGAACCGATGTCTACTCTGTCTAAGAACGTTTGTGCATGGCTGTTTT
CTCTATGTGCAGCTGTCGACATCCCACTTGATGCTGACACCGGTGCATCCCTTAGATGTT
TGCTTCGAAAGTGTGCAGAACTGCGAGCTGGAAAGTCAGGATTTGATGATGAGGGCGTGA
TGCTAAACATCCTAGTGACTATCTGTGGGAAGTTCTTCAAACAATTAGAGAACTGAGACG
TGTTCTCCTTAAAGCTGGTACTAACCTATGCCTTTGACCTTTTTTTTTGTGAACTATCGT
GTCTATCAATCTTGAATTGGATATGACTAGAGTATGCTTCTAAACAACACG
>TR10073|c1_g3 TR10073|c1_g3_i1 len=244 path=[11801:0-56 11802:57-65 11803:66-94 11804:95-96 11805:97-102 11859:103-120 11878:121-140 11869:141-149 11855:150-195 11841:196-200 11842:201-243] [-1, 11801, 11802, 11803, 11804, 11805, 11859, 11878, 11869, 11855, 11841, 11842, -2]
CTTTTTATTTCTTTCTTACTACACTCTCTATCCGACTCCCCCGTTCTCCTCTGCCTGTCT
AATTCCATTCTAGAAACCCTAAGCAATTGAACTTTCCCTATTTTTGGTATTTTAGCCATG
TCTGATCATCTCAACCCGGAAACGATCGTTCCTCCCAGCGAAGAACAAGTCTTAGAAACC
AAGAACAACGATATGGTTTCTATATCTGAAGGATTTGTTCACGGCAACCAGATGAATCAC
GCCG
>TR10073|c2_g1 TR10073|c2_g1_i1 len=300 path=[555:0-299] [-1, 555, -2]
GAGGATGAGGATCCAAGTTTCGCGATGGAAAAAACGCAACGGGGAAGATGGAGACGAAGC
TCACAGGTGGAGGTGTTGATGCGGTGGGGTTAACTCACCGATGGAGGTCGCTCGTCGGAG
ACACGGAAGGGAGTTGCTCGCGATCGGTGGTGAAGAAGAGGTGAGGAAAAGGGGTAAGAG
AAGAAGGAGGTCTCGCGGGTAGAAAAGGATGCTGGAGGAGGTGGTTTGTGAGTGATGGTG
GTTGGCCGGAGAGAAGAGACGCAAGAGAGTGGAGGCATGGTTTGGTTCGGCCAAAGAGAA
>TR10073|c3_g1 TR10073|c3_g1_i1 len=288 path=[266:0-287] [-1, 266, -2]
GAAACTTGGATCCTCATCCTCCTTTCTCTATCAATTCCTCTTCCCGTCTCGATTTCTTTG
TTCGATCTGCAAGGGATCTTTCTCCCACTCGTTTCCTTCTCAACTCATGAACAAACGGCA
GCAACAGCCATGGCCGCCGCCACCATCCTCACCATTAACCTCACGGCTGAAGTCTTTCTT
GTCTAACTCATCAGATCCGAAACGAAAAACCTACCTGGTCTTCTTCTCCGATGGAACAAC
TCATGAGCCACCTTCCCCATGTCCATCTTTTTATTTCTTTCTTACTAC
>TR10074|c0_g1 TR10074|c0_g1_i1 len=2241 path=[5097:0-551 5098:552-575 5137:576-723 5147:724-747 5151:748-786 5128:787-825 5146:826-861 5145:862-885 5144:886-1383 5112:1384-1407 5143:1408-1611 5148:1612-1624 5122:1625-1635 5141:1636-1641 5138:1642-1687 5135:1688-1932 5150:1933-1956 5153:1957-1963 5155:1964-1979 5067:1980-2003 5068:2004-2240] [-1, 5097, 5098, 5137, 5147, 5151, 5128, 5146, 5145, 5144, 5112, 5143, 5148, 5122, 5141, 5138, 5135, 5150, 5153, 5155, 5067, 5068, -2]
ACAATACTTACAAGAACACCCTTAATATTCACAAAATCTCCCACATTTACAAGAGCTTAT
TTGAATTACTCAAAGGAGACATGAGATATTAGTCCTTGAGAAACAAGATCAATATCTTTT
TGAACTTGAATGACCGGTAAGCAAACGTTCGACTTTTATATCCATTCTCATTCCTCAGTA
ACACACACACACATCCAACTCCTTCCAAGAGTTGGGAAAGCAAGGAAATGGAATCAAAGG
AACCCCAACTTCTCCTCTTTCTCTTCTCTATCTTCTTCTTATTTTCCCTTTCAAGCTCCT
CCCTTCCACCTGAATTCTCCATACTGAACCAGAGCCCATCAGATGGTCTCTCAGAAAGCC
GAGTGGTGGAGCTGTTCCAACAATGGAGGGAGAAGCATGGGAAGGTTTACAAGTCGGAAG
AGCTGGAAAGTAGGTTGGAGAGCTTCCGGACCAATTTGAGGTATGTAATAAAAAGGAATA
CGCAAAGAGGAGGACGAGGACATTCAGTGGGGTTGAACAAGTTTGCTGATATGAGTAACG
AGGAGTTTAAGCGGAAGTATTTTTCTAAGATTAAGAAACCAGCCAAGTATGGTAAGGTTG
GTAAGGAAGAAAGGTTATTGACGTGTGAAGCTCCAACCGCGTTGGATTGGAGGAAGAAGG
GTGTTGTTACGGCCATTAAGGATCAAGGCAGCTGTGGGAGCTGTTGGGCATTTTCTTCGA
CCGGAGCAATAGAAGGCATAAATGCCATTAACACAGGAGACCTTATAAGCCTTTCAGAAC
AAGAACTCGTAGATTGTGATACGACCAATGAGGGTTGTGAAGGAGGTTTAATGGATTACG
CATTCGAATGGGTTATGGACAATGGAGGTATTGACACAGAATCTGGTTATCCTTACACAG
GAGTGGATGGGACATGTAACACCTCCGAGGAGGACACCAAAATAGTTTCGATTGACGGCT
ATGAAGATGTAGCTGAAACTGAAAGCTCACTCCTTTGCGCCGTTGTTAATCAACCTATCA
GTGTCGGGATTGATGGCTCCTCTTGGGATTTTCAACTATACACAGGGGGAATCTATGAGG
GAGACTGTTCAAGCGACCCAAACGATATAGACCACGCAGTTTTGATCGTCGGTTATGCTT
CCTCAGGCGATGAAGACTACTGGATAGTAAAAAATTCATGGGGGACTAGTTGGGGAATAG
AAGGGTACATTTACATTAGAAGGAACACTGATTTGGAGTATGGTGTTTGTGCTATCAATG
CCATGGCATCTTATCCAACCCAAGTCGCTTCTTCTCCTTCTCCTACTCCATCCCCAGGCA
CTCCACCTCCACCTCCTCCACCTCCACCTCCATCTCCACCACCACCATCACCCACTCCAC
CGACTCCTCCAAGCCCTTCTCCTAGTGAATGTGGTGACTTCAGCTATTGTGCATCTGGAG
AGACTTGCTGCTGTATCTACGAGTTCTTTGGTTATTGCCTCATCTATGGTTGCTGTGAGT
ATGAGAATGCCGTATGTTGTAGTGGAACATCTTACTGCTGCCCTCAGTACTATCCCATTT
GTGATGTTGAAGAAGGGCTCTGCTTAAAGAGCCATGGTGGGAACATTGGCATAGCAGCAA
AAAAAACGAAAGATGGCAAAGCACAAGTTTCCATGGACTAAGTACGAAGGGATGAAAGAT
CAACACCGCTCTCTTCCAGAGGAGTACCAACCCCTTCAATGGAAAAGGAATGATGTTGCT
TCTTTTCGTCGATGAAAGATGATTTGGGTTTAATTTTCGGTTGCCATCTGCAGTTCAATT
CTATTGTTGTGTTTCTTCTTTAGATCTATATTTATCTCTACCATTCTTCATTGGATGGCT
TGTTAGTATTTAATGTGTTTCTTAGATTCAAGTTTTCTTGAGTTAATTTACTGCTTTGAA
AAAACTAGTGGTGTATAAGGGTGCATAAGCGAGGGATGTTCTAACATCCGTAATTAATGG
TTAGTGTGTCAGCGTCTTACAGTAAGCATCGAATGTTGGGAGACGACTGGTGGCCAAACA
TATCAGATGGATTAGAGTCGTATGTCTTCTTCTTACTACTTTGTTTTAGTTACTATTTCA
AAGATGTTGAAAGATGGTTATGGTGTTACGAATAGTTTCGATGATCTAAACCATGTATGT
GGTTCTTGATATATCAGGGCCACTGTTATCTTTGTTTAATATATCTCCTAGTTTATTATA
AAAAAAGTTAATTTATTGCCA
>TR10075|c0_g1 TR10075|c0_g1_i1 len=1675 path=[3719:0-81 3720:82-105 3752:106-306 3744:307-330 3749:331-432 3726:433-456 3751:457-534 3739:535-558 3748:559-887 3734:888-911 3735:912-920 3736:921-944 3747:945-1052 3750:1053-1197 3723:1198-1221 3746:1222-1401 3731:1402-1425 3732:1426-1674] [-1, 3719, 3720, 3752, 3744, 3749, 3726, 3751, 3739, 3748, 3734, 3735, 3736, 3747, 3750, 3723, 3746, 3731, 3732, -2]
GCCACGGCAGAAGCAAGTGAACACAAAGTCATCACCATCTGAGACCAATGACGACTTCGA
GACCAGCGACGATCACTCAACATGAGCAGTGGATGGTCGAATCCAGGGTTGCGGAGAATT
ACCAGCTCTTCAGTTCCCTCCCCTATAACGCCCAAACCCTAATGTTGGAGCTTCGACGCG
AGGAGCACATGGACTTCTTAACCAAAGCCCTCAAACAACTCAATGCCAATTTCTGCGTTC
TGGATGCCAACCGCCCGTGGCTTTGTTATTGGATCCTTCACTCAATTGCTTTATTGGGAG
AGTCTGTTGACTGTGAACTAGAGGACAATGCTGTTGACTTTCTCAGTCGTTGTCAGGGCC
AAGATGGTGGATATGGTGGTGGACCTGGGCAGCTGCCTCACCTGGCAACAACTTATGCTG
CGATTAATTCACTTATTACTTTGGGTGGTGAGAGGGCTTTGTCATCAATTAATAGAGACA
AACTGCGCAAGTTTCTGCTACGGATGAAAGACCCGTCAGGCGGCTTCAGAATGCATGATG
CAGGTGAAATGGATGTTCGGGCTTGCTACACTGCCATTTCTGTTGCAAGTATTTTGAACA
TTTTGGATAATGAGCTAGTGCGAAATGTTGGAAATTACATCTTAAGTTGTCAAACATATG
AAGGTGGCATTGCCGGCGAGCCTGGTTCCGAAGCTCATGGTGGGTACACCTTCTGCGGTC
TGGCAACAATGGTTCTGATAAATGAGGTTGATCGGTTGGACTTGCCTAGTTTACTTGAAT
GGGTGACATTTCGTCAAGGGGTTGAGTGTGGATTTCAAGGAAGAACCAATAAACTTGTTG
ATGGTTGCTATTCATTTTGGCAGGGAGGTGTTTCTGCACTGTTGCAAAGGTTACCATCTG
TTTTTGGTGAACAACTAAAGCCTTTGGATAGTGGAGAAGGAAAGAGGAGTATGGGAAACA
TGGAAACTGCATCAGCATCCAATTTGTCTGGCCAAGAAACTGGTACAGGACCATTAACTA
CACATGATGGAGCAGACTTTCCAGATATCGGCTTTTCTTTTATAAAAAGGCCTGCAGAAT
TCGGTCCTCTATTTCACAGTGTTGCCCTGCAACAGTATATACTCTTATGTTCTCAGGTTC
AAGATGGAGGGTTCAAGGACAAGCCTGGGAAGCAGAGGGACTACTATCATACATGTTATT
GTCTCAGCGGTCTCTCAGTATGTCAGTATAGCTGGACAAAGGATGCAGACTCTTCCCCAT
TGCCAAAAGCAGTGTTTGGTCCCTATTCCAATCTGCTTGAGCCCATCCACCCGCTCTACA
ATGTTGTCTTAGATCGTTACTACGATGCTCATGAACACTTCTCAAGATCATCACCGCTAT
AAGCAACGACATGCCTTTTTCCCTTCAAATGAGGTCTGGTTCTCATCTACTCTTTCTCTG
CTCTTATAAGAATGTGGATTATATTTGACCATGTAATGTGCCTTTCATTGTTACTGTAAG
GGCATCTTCAATCATTTAAGATTTTCTTTCTTACCAATAGAAACTCCTGGGTAGACAGAG
AGACAATCATGTGGAATTCCCAGTTGTGGTCACCAAGTGGGGATGCTGTTAATTTTGTTC
CCTTTTGGGTAAAGTCTAAATATATATGTACATTGTACTCGTTACATAAGTATGT
>TR10076|c0_g1 TR10076|c0_g1_i1 len=1707 path=[3920:0-47 3950:48-154 3918:155-178 3943:179-535 3887:536-559 3949:560-838 3925:839-862 3942:863-881 3959:882-905 3957:906-935 3955:936-959 3958:960-976 3956:977-1000 3960:1001-1020 3961:1021-1024 3937:1025-1041 3951:1042-1044 3944:1045-1256 3908:1257-1280 3936:1281-1467 3884:1468-1491 3885:1492-1706] [-1, 3920, 3950, 3918, 3943, 3887, 3949, 3925, 3942, 3959, 3957, 3955, 3958, 3956, 3960, 3961, 3937, 3951, 3944, 3908, 3936, 3884, 3885, -2]
CGAAAGATGAAGCTCTCCTTGCTTTTCTCTTTCTGCATACTACTCTCTCATGCCATCGTC
GAATCTAGGATCCATCTTCAACTCTCAAGTGACAGTAGCAGCAAGTATTTGACTACGAAA
GAACTCTGGTTCAACCAAACCCTTGATCACTTCTCCCCAACTGATCACCGTGAATTTCCG
CAGCGGTATTTCGAGTTCCTCGATGACTTCCGACTTCCAGATGGGCCGATATTTTTGAAA
ATTTGTGGTGAATCTTCTTGTAATGGAATTTCCAATGACTATATTGCTGTATTGGCGAAG
AAATTTGGTGCTGCGGTGGTTTCTCTTGAGCATCGCTATTATGGAAAGAGTTCACCTTTT
AAGTCACTGACAACACAAAATCTAAGATATCTTTCCTCAAAGCAGGCTCTTTCTGATTTG
GCCGTTTTTCGTCAATATTACCAGGATTCCTTGAATGCAAAGCTTAATCGTTCAGATGGT
GAAAATCCTTGGTTTGTTTTTGGCGTTTCTTACTCGGGCGCTCTAAGTGCGTGGTTCCGT
CTAAAATTTCCACATTTAACTTGTGGAAGTCTTGCAAGTTCAGCAGTTGTTCTTGCAGTA
TACAACTTCACCGACTTCGATAAACAAATTGGTGAATCTGCTGGTCCTGAATGTAAGGCC
GCATTGCAAGAAATTACCAGACTTGTTGATGAAAAACTTGTAAAAGATGGAAAAGCAGTA
AAGTCTTTGTTTGGTGCTGCTGAGCTGAAAAATGATGCCGACTTTCTGTACTTCCTAGCA
GATGCTGCAGTCACAGCGTTTCAATATGGAAATCCAGATATATTGTGTTCCCCTCTAGTC
GAAGCAAAGAAATCTGACAAGGATTTGGTGGATGCATATGCCAGCTATGTGAACAATTAT
TACCTTGGAACTTTTGGTGTTGATATTCAAACGTATGACCAGCAACATTTGAAGAACACT
GCATCCGGTGAGGACAGCAGTGATCGTTTATGGTGGTTCCAAGTTTGTACAGAGGTGGCT
TTTTTCCAGGTTGCACCCTCAAACGATAGCATCCGTTCTTCAAAGATCGACACAAGATAC
CATTTGGACCTTTGCAATAACGTATTTGGAGAAGGCACCTATCCTGATGTTGATGCGACA
AACATATACTATGGAGGCACCAAAATTGCTGGTTCAAAGATAGTTTTCACAAATGGCTCG
CAGGATCCTTGGCGTCATGCATCCAAACAGACTTCGTCTCCCGATAAGCCATCCTACATC
ATCTCATGTCATAATTGTGGACATGGAACTGATCTGAGAGGGTGTCCTCAATCTCCTTTG
AACATTGAAGGTAATGCCAAAAACTGCAGCTCTCCTGATGCAGTGCAGAAAGTGAGACAG
CATATCATAGGACATATAGACTTGTGGCTTTCTGAGTGCAAAGCCGCTAGTGTGAGGTAC
ATCTGATAGATTTATAACTGCGGTTTAAAGGTGAAACCTAGTTCTATTCTAGCTGCTCAC
ATATGTAATTGTACATTCTGAAATAGTCTGTAAATCCACGCCGACAAATGAAGTAGCCTC
TAAAGGTTAAGTGGTATTTTATGAATATAATTTATCATTAATCAGTGTTTGAATGTTTTT
TTTTTCGATTTACCCAGTTTGCTTAATAACTGGAGCATTATAGAACCTAATGCATACTCC
CTTGGGATGTCCCAAATGAATATTTAC
>TR10077|c0_g1 TR10077|c0_g1_i1 len=2336 path=[5672:0-545 5673:546-569 5735:570-825 5631:826-849 5745:850-1010 5658:1011-1034 5734:1035-1155 5646:1156-1179 5647:1180-1205 5648:1206-1229 5733:1230-1322 5683:1323-1346 5757:1347-1427 5699:1428-1451 5752:1452-1550 5763:1551-1574 5765:1575-1575 5766:1576-1580 5679:1581-1599 5743:1600-1604 5731:1605-1870 5634:1871-1894 5751:1895-1919 5730:1920-1943 5742:1944-1972 5615:1973-1996 5760:1997-2117 5764:2118-2130 5740:2131-2141 5762:2142-2154 5761:2155-2185 5758:2186-2209 5753:2210-2221 5723:2222-2266 5664:2267-2335] [-1, 5672, 5673, 5735, 5631, 5745, 5658, 5734, 5646, 5647, 5648, 5733, 5683, 5757, 5699, 5752, 5763, 5765, 5766, 5679, 5743, 5731, 5634, 5751, 5730, 5742, 5615, 5760, 5764, 5740, 5762, 5761, 5758, 5753, 5723, 5664, -2]
AAATAAAGAAATAAATCACGCCATTGTAATGGTGCAAAAATGATTATCAAAAATAAAATA
AAAAAACAAAAAAAATTGGCACACCGAGCATGCATGCATCCTCGCTTGAAAACAAAATTT
CCAATTGTTACGCATTTATAAGGATTACATCACCTGAGATAAACACCTCAACCAAACCTC
GCCCTAACCTTGCTTGGCAAATTTCAGGCATAGGAAAAGTGAGACTGAGTAAAATAGACA
GACCTCGTCACTCAATCAATCGAATAAACCCAAGGAAAACTCTCCATCCCTTTATTTCCA
AAATTCACTGATTAAGACAGACATGAAAGCTTCAAGAACGTTAAAACCTACGAACTGTCA
GGAACCATCAAAGCATGGTATATGGCAACCCTCTTACTTTGCATGGAATAGCTCACTGAC
GGAGTCATAACTAGGAACCTGAGAAACATCTCCCCATGATGCCATAGTGAGACGGGAAGC
TATTATCTTTTGAGCAATAGAGGTGATATCATCTAAGGTAATACTGTCAACCGCCTTGAG
GAAATGTTCCACAGGTTTCCTCTCTCCATATGTCAGAATCTGGCGCCCTATATCTTCTGA
TACAATCATTCTTGATTCCAGGTTCATGAGAACTGCGGACTTAGTTGATTGTTTTGCACG
ATCCAACTCCACCTGTTGTACTTTTCCTGGAGTTGCAACTTCAAGAAGTTCCCTTGCCGC
CAATTCAACAGCTGCCGGGACAAACTTAGATTCAGTGGTTGCATGAATCCCAAAGAGGCC
GGTATTATTGTATATACTGGTGAATGCAGAAAATGACTGCATTTCTTGATATTGATTTAG
AACGCGGAGATATAGCCTTGAGTACATCCCTTTACCAGGACCACCAGCTGAGAAAGAGCC
ACCGCCTCCCATGAGCATCTGAAGGACAGTCACTAGCATGGCCTCCTTCTCTGTGTGCCA
GCCACCGGGAATTTCAAAAGCAAGGGCAATATGTGTGCTCTCTGAAGAAGCTTGACAACG
GTATTCACCCCCAATATAAACTGATTTTGGTTCAACAGGACGAGGCAACTTAGGCATATC
TGAAAGAAGGGGTTCGGCAATAGATAACAACTCTTCGTGTTCAACCCCGGAGGCTGCGAG
AACCATACGAGAAGCAATATAATTTTCCACAACAAATTCCTCCAATACACTAGAATTCAA
CTGGTTGAGTGCAGATTCTGGGGCCACAAGAGGATTCGCCAGGGCACCAGAGTAACCAGC
AGAGTGAAGTGCCTCTATAAGCAAGCCCTGAGGGTTTTTACCAACTTCTTCAATCTCTGC
TTTAACTCTCCGCATCTGCTCAGTAACCTCCCACTCAAGAAAAACGGGATTCCTTACGCT
GTCAATAAGCACCTCTACCATTTCAGGAACATGAGTCTTGAGAGCATCATAAGTGTAACC
CATCTGCTCGCGAGAAGCAACAGCAGATACATTGCCTCCAATTGCCTCAACCTCCCGCAC
AATACGTAAATGACTCCTATTTGTTGTGCTCTTGAACGCCATTCGTTCTAACAAATGGGT
CACTCCAACTGACCCCGGCGTCTCATAAATGGATCCAGAACCAACATATAATCCAATTGA
AGCAGTTGGATTCGTGGATGTTTCAGTTGCAATTATGAGACCATTGGGTAAGGTTGAAAT
CTTTGTATTGCCAGGTTGGACGTGATCAGGTAGTGGAGGTACGACAGAGACGCCAGGAAG
TGGGAAATCTAGAGGAGGGAGAGTGCTAGAATGTTCTCCTGTAAGCCAGCTGAAGAAACC
AGTAGATGTAGGCCTAACAGCTGCAACCGTGGATGAAAATCTGGTGCTTCTCTGGGCCTT
GAGAGCTCGAAGCCGAGAAGCTGCAGTTCTGTACATGATTGATCAAGCGACAAAATCCTG
GTTTAGGCTGCTGAAAGTAACCAGTTCTTCAAGGTGGGAGAAGTGGCGTGGCAGAGAAAA
GGAGATCTCCCTTTAATCTTCGTCGCAGCACAGGAAGGATAAGATAGAGGAGTCGTTGAA
TCGGTAAACCGGTCTAGGTGTCTTCGTTTTTTGAATCTCTAGCTCAGCCGCGGCGCAAGG
ATCTCGGACTTGCCTCTCGATCTCTATTTCAGATCGATCGATTGGAGAAGACTTCGGAAG
AGGGTTCACATATTTCGCACAGAGAAGAAGACGAGAAAGGGGCGAGAGAAATTGGGTGAG
AAAGGGGTGGAGAGACGAAGAAGATGGTGTTGATCCAGCGACGGAAGGTGGAGACTTTGG
CAGAGAGAGTTGGAGCAGTTCTGGTTGAGATGAGCAAAGGCAGGAGACGAGACGAG
>TR10078|c0_g1 TR10078|c0_g1_i1 len=922 path=[2312:0-52 2313:53-76 2388:77-89 2380:90-105 2370:106-113 2392:114-129 2391:130-151 2390:152-175 2389:176-259 2310:260-283 2385:284-619 2393:620-643 2394:644-647 2365:648-693 2383:694-704 2373:705-732 2362:733-756 2336:757-921] [-1, 2312, 2313, 2388, 2380, 2370, 2392, 2391, 2390, 2389, 2310, 2385, 2393, 2394, 2365, 2383, 2373, 2362, 2336, -2]
GTAGTCTAGTACTAGGAGTTCAGACCGTTTGTTGTAGCTTGTAAGGAACAACAGCCATCG
TGCTTCTTCTTAATCAAGGACAAAGAGAAACGATTAGGAGTTGTTCGAGTTACAGATAGA
TAACAGAACATCTGTGAAGAAGCCATGGAAAGCGGTTTGGGATCAGCAACATCACCACCA
ATTCCAAACGCTCTAGTTTCATCAACCACATCATCTTCGACTTCTATTTTGACAAATTAC
TCTCTGATCTCGTCTCTCATCGCTTTTGTTATCGCGCAACTCACCAAGTTCTTGATTACC
TGGTACAAGGAAAGACGCTGTGATGCCAAGTTACTTATCGCGGCTGGGGGGATGCCATCT
TCCCATTCTTCTACAGTTACCGCCCTTGCTTCAGCAGTTGGATTCCAGGACGGCTTTGGA
GGAACTTCGTTTGCAACTGCAGTAGTCCTAGCCCTAGTTGTGATGCATGATGCTCTTGGC
GTCAGACTACATGCTGGGCGCCAAGCAAAAGTATTGAATCAAATAGTATTTGAGCTACCG
GATGAGCATCCACTTTCTGACTCCAGGCCACTGCGTGAACTTCTTGGCCACACTCCTCTT
CAGGTTCTTGCTGGTGGGGTGCTTGGAATTGTTGTAACGGTTGCTGTCTACTTCATCAAG
ATTGCTGTCATTCAAACCGACGCTTATACCAATTTCACGCTAAAGTTTTTCTTCTCATGA
AAGGCGGCACCCTCCAGATGCAGGAATCCTAGTTCTGCAGTCTACACCACCATCTGATTT
TCTTATTTGATCCACCTTCAGTGTTCTTTACTAGTTTTTTTTGAACTCTGTCTCTATTGA
ATTGTTATTTATGTGCAGATTACAATTTAATTATTTATTTGTACTCTATTGAATTATGAT
TTATGTAAATTGCAGTTTAATG
>TR10079|c0_g1 TR10079|c0_g1_i1 len=342 path=[5234:0-308 5235:309-331 5236:332-341] [-1, 5234, 5235, 5236, -2]
ACATCTCTTTCCAAATGGGTTTCATAACTAATACCATGGGAGCAAAATTTTATAAAACTA
TCATAAAGATAGATTATTGATATCATCAAATAGAGTGTTACGTCACAACGACAATATATA
AGAGTCACATTATACTGTAAATTATGCTGGGACTGAATACCCTCTTTAGATAAAGCGCCA
GAAGAATATATCACCACTACCTCAAGCTAAAATATGCTAGCATCGGAAGTGTGTTTGTCA
CATCTAAGCAGTCTTTTCATGGGGCGGGGAAAAAATGGCTTTGACAGACTCAAAAACCTC
TCCAACAGGTTTTCCAGCATCAATCTTATGCATCTTCCCCTT
>TR10079|c0_g2 TR10079|c0_g2_i2 len=1267 path=[5356:0-205 5357:206-229 5426:230-250 5472:251-274 5486:275-311 5450:312-335 5496:336-379 5449:380-401 5512:402-426 5508:427-450 5503:451-467 5482:468-486 5466:487-502 5443:503-525 5415:526-535 5465:536-559 5442:560-598 5502:599-643 5493:644-667 5481:668-706 5463:707-730 5501:731-769 5492:770-793 5480:794-823 5439:824-877 5515:878-934 5461:935-961 5507:962-988 5513:989-1012 5510:1013-1024 5517:1025-1042 5498:1043-1078 5509:1079-1097 5518:1098-1102 5497:1103-1122 5474:1123-1126 5453:1127-1164 5427:1165-1242 5396:1243-1266] [-1, 5356, 5357, 5426, 5472, 5486, 5450, 5496, 5449, 5512, 5508, 5503, 5482, 5466, 5443, 5415, 5465, 5442, 5502, 5493, 5481, 5463, 5501, 5492, 5480, 5439, 5515, 5461, 5507, 5513, 5510, 5517, 5498, 5509, 5518, 5497, 5474, 5453, 5427, 5396]
CTTTGGAAATCAAAGGTGCGCCAAATGCGTACTTGGCAAAGCCCCACACCTCAAATAACA
TAGGCTATGAATCATGGAACGAGAGGTGGGTGGGGTTACAGCAAGAGTTACAAACCATTG
AAAAACTGAAGATGGGTGGGGTTACAGCAAAAGTTTTTGATGGGTAAGATCTCTTCTCAC
TTACCCAACCTTTCAAAATAGAAGTAATAAATTAGTATTCGTATGTGTAGATCTTGTTGG
AGAAACTCCATTAATCTTGTGTTTCTTTCTTGTTGCTAGTGATACAATAATGTTTTTGGT
TGGGTGGAGAAGCAGAGATGGTTTATTTATCTCAGGAAGTTGTCCACTGAGGTGATGGCG
GTGACCCGGAGGTCCTATGACATATCACCACTACCTCAAGCTAATATATGCTAGCATCGG
GAGTGTGAATCTCACATCTAAGCAGTCTTTTGATGGGGAGGAGAAAAAATGGTCTTGACT
GACTCAAAAACCTCTCCAACAGGTTTTCCAGCATCAATCTTATGCATCTTCCCCTTTGAG
TTATAATACTCAATCACAGGGAGACTGGATTCCACAAAAACCTTGAATCGCTTTCGTATT
GTTTCAATATTATCGTCGACTCTTCCCTGGTTTCTACCAAGGAGCCGCTTCTCCATCTCC
TCTTCTGAACAATCAAAATATAGTACAAACTCCGGTTCTATTCCGGTAACTTTCTCAAAT
GCAGCACGGTTCTCTTCATTGCGTGGAAATCCATCAATAAGGAACTTGTCGTTAGCATTT
TCCTGCATTGCCCGTTGGAGGAGCTTCACAGTCACTTCTGAAGGAACAATCTTTCCCTCT
TTTATCATGTTATCAATCATGGTACCATTTTCGGAACCAGATTTCATTTCTGCTCGAAGA
AGATCACCAGCACTGAGATGGGTGAACCCAAAGTGTTCAACAATATTTGCACACTGGGTG
CCCTTTCCACTGCCTGGACCACCTAGTACGAAAACAACTTTGACCTTCTTCTCAGTTGAC
AAGCTTCCAGTAACATCCTTGGTGGCTTCAACAACAGTACCCATGAATGCCAACTAAATT
TGTTTCAGTGACTACCAGACTTTGTTTGACGAGTAAAAGGGGGAGAGAAAGCGAGCAAGC
ATAACGGTTTATATGAAGACGGGAAATCTGGTTGAAACCAACGGGAAAGAGGGCCTGAGG
AGCTTCAATTGTGAGAGGGAGAGATGTCTGATTTGTGATAGGATGTGTTTGTTTTTGTGA
AAACACT
>TR1007|c0_g1 TR1007|c0_g1_i1 len=1955 path=[3865:0-1954] [-1, 3865, -2]
GGCATCCAAACCCCAACTCACACTCACTAAGCCCCCGCCCCCCCCTCCACACACATACAA
AGTACAAAAACTTGCAAACGTACCCTTCCTTTCACCTCGTCTTACCATCACATCAAACCA
GTCATGAAGAACAACACCTCTTCCCTCTCCTCCTCCTTGTTGACTCTCCGGTGGGGCGCA
AATGATTTGAACGCCACTGCCACCGGATTTACCGGACTTCTCCTAAGCTCAACCTACCCT
ACCACTGCATTCATTTTATTAGCCACCATTTTCATCCTCATTTCGCAATTCAGATCTGAA
AGCAATGGTAAAACGCGTAAACTTCCTCCTGGTCCGGTAGGCTGGCCACTCGTAGGAAGC
ATACCGGACTTGATGAAAAAGCGGCCAGCATTTCGTTGGATCGAAAGGTTGATGAAGGAG
ATGAAGACTGATATCGCTTGTATCAAATTGGGTAGCGTGCATATTATCCCTGTGACATCC
CCTGAAATTGCTAGGGAGTTTTTGAAGAAACAAGATGCTACGTTTGCGTCTAGGCCTATT
ACAATGGGGACTGAGTATTCAAGCCGTGGATTCTTGTCTGTTGCCGTTGCTCCATGGGGT
GATCAATGGAAGAAGATGAGGAGAGTTGTGGCTTCTGAGGTTCTCAGTCCCGCTAGACTC
AGATGGCTTCTTGAGAAGAGAGAGGAGGAAGCTGATAACCTTGTTCGATATGTATATAAC
CAATGCATGGGTCCTGGTGCTGGTGGAGTTGTGAATGTTAGGGAAACAACTAGGGCATAT
AGTGGGAATGTGATTAGGAAGTTGATGTTTAACAGGAGGAATTTTGGTGGCGGGAGAGCT
GATGGAGGACCTGGTATGGAAGAACAGGAACATGTGAATGCTCTTTTCACTGTTCTTTCT
CTTCTATATGCATTTAACATCGCGGATTACTTGCCTAGATTGAGATCTTTGGATTTAGAT
GGGCATGAGAAGATCATGAGGGCTGCAACTAAGATCGTGAACAAGTATCATGATACTATA
ATTGACGAAAGAATACAACAATGGAGAGGTGGAAAGGATGATGAGTTTGTTATCAAAAAG
GATCCGGAAGACCTAGTTGATGTGCTCGTTTCGCTTAAGGATGAAAATGGGAAGCCCTTG
CTCACCACTGATGAGATCAAAGCACAATCTGCGGATTTGATCTATGCGTCGGTGGACAAC
CCTTCAAACGCGGTTGAATGGGCGCTTGCAGAAATGATCAACCAACCAGAAATTCTTAAG
AAGGCTGTCGATGAAATCGATACTGTGGTTGGGAAGGAGAGACTTGTTCTGGAATCTGAT
TTCTCAAAGCTGAATTATGTCAAGGCTTGTGCTAGGGAGGCTTTCAGGCTTCACCCCATT
GCCCCATTTAACCTTCCACATATGTCCAATGCTGATACAACTGTTGCAGGTTATTTCATA
CCAAAGGGGAGTCATGTGTTGTTGAGTCGGACTGGACTCGGTCGAAATCCCAAGGTTTGG
GACGAGCCAATGAAGTTCAAGCCTGAACGCCACTTGAAGGATGGAAACTCGGAGGTTGAA
CTCACTGAGAATGAGTTGCGATTCATCTCCTTCAGCACTGGGCGACGTGGCTGCATGGGA
ATCCCATTGGGGACGGCTATGACAACCATGTTGTTGGCTAGGTTGGTCCAAGGATTCAAC
TGGATAGCTCCACCTGGTGAGTCTAGGATCGATCTCAGTGAGTCTGCTCATGATCTGTTC
CTTGCTAAAGCTTTGCATGCCCATGCAGAGCCACGTTTGCCTGTGCATGTTTACCCAAAG
AACTAAGGCAGGGCCGTTTTTAAGGAAAATTTCATTTTTAAAATCACTGGAGATATTTCG
TCTATAAATATTCTCTTATATTTTTCGTTATGGTTTATTTACTTTATCATTAAGCATTTG
TAATTTCTTTACATAATAATGGTTGATGAATTCAC
>TR10080|c0_g1 TR10080|c0_g1_i1 len=866 path=[1788:0-553 1789:554-577 1791:578-686 1786:687-710 1787:711-865] [-1, 1788, 1789, 1791, 1786, 1787, -2]
CGGGTGTGATATGGGTAGTACAGTCGAGCTGCTTCTTTTCAAGCTTTTCTGAGAAGTGTT
TGGTAAACAAGGAATGTGAGCAGGTTTGAGATGACGGAGCCTCGGAGAGAGAGCCATTGC
ATGAACCACCTATGGAATGTGAATTCTGAGATTGTGTAGGCTTCTGCAATTCTTCTGCTT
TCTTTTGGAATCTCAATTTCGTTCTCCGGTCTTGTTCATCCTGCAATCCCTGAAGTTGTT
TCCGCAACTTAGCTCCCTTGTCAGGCAATTTGACAGAAAGGGTGTCAAGTTGACTCCTTA
TTCTATCAATCTTTTCTTTTAAAGCGTGATTAGACATATTTCCATGCCAATCCGTCTCAG
AAGTAGTTGCATACTGTTCGTCTGAGCTCCCTACAACCACCAGGTCAAGCGGAGGACCTT
GCTCTCCATCGCGGAAGATCACGTTCCAGTTTAAGTCAAGTTTCTTCTTTTCCTCCTCTT
CTTCCCTCTCCGTCATCGCCATATCCTGCTTCTTACAATCGCTCTCGCTCTAGGTCTTCA
TCTACTTTTTCTATGAAAGTGAAGAAACGGGAAAGGGTAATTTTGTCAAATACCCTGATT
TCATGCCACTTTTGCCAAAATCGTGAAGTAACCACTTTTTTTTATCAACGGTGCCGCGTC
CGTTGTTGTTGCTGAGTGGGGCATGGGGAGGGAAGATTAAGGTGGAAGAGTGGGTAAATC
GGAATGGGGTTCAGGTGGAAGAGTGGGGTTCTCGAAAGCAGCTTTCGTCTTTCTCTATGT
CAAATGGGGTTTTCAGGAGAAGATCGGGAGGGGTTTTATTGTTGTTGTTGTGGTTTCAAT
TGGCGGACTGGGAGTTTCAATCGTTG
>TR10080|c1_g1 TR10080|c1_g1_i1 len=639 path=[6237:0-52 6238:53-638] [-1, 6237, 6238, -2]
GGGCCATTCACTCCTGTATTTTGATGACTACCACGGCCCATGGATTTAAGCTCCGAAGAA
TAGGCACTGGGTGCCATACTGGTAGTACAGTCTGGCTTCTCTTCAAGTTTTTCTGAGAAA
CGGGCGACGAATGAGGATTGTGAACAACCTTGAGATGATGAGGCCTCAGAGACAGCGCCA
TTGTATGCACCACCAGGGGAATATGAATTCTGAGATCGTGTGGAATTCTGCTGCTCTTCT
GCTTTCTTTTGATATCCCAATTTGGTTCTTCGGTCATGTTCATCCTGAAAGTTCTGAAGC
TGTTTCCGCAACTTAGCTCCATTGTCAGGCAATTTGACGGAAAGGGTGTCAATCTGAGTC
CTTATTCTACCAATCTTTGCTGTCAAATCCTGAATAGACATCCGTCCATAGTTATCCAAG
TCAGAAGTAGACGTATATGATTCGTTTGTTCCTCCGATCACCACCAGTTGAGGCGGAGCA
TCTTCTTCTGCGTGACGGTAGATCGTAGACCAGTTTAGCTCAAGTACCCTCTTCTCTTTC
TCCTCTTCTCGCTTCTCTATCATCGCTTCTTCGTCTCGTTCTTGGTCTCTCAGTCTCTGC
TTCTTCTTCTCTCTAGAATGGGGACACATTGGCGTTTTG
>TR10080|c1_g2 TR10080|c1_g2_i2 len=2198 path=[6239:0-624 6240:625-632 6241:633-633 6286:634-972 6276:973-995 6277:996-1062 6283:1063-1117 6290:1118-1183 6287:1184-1207 6282:1208-1611 6271:1612-2197] [-1, 6239, 6240, 6241, 6286, 6276, 6277, 6283, 6290, 6287, 6282, 6271, -2]
CCCGTATTCAAATATATTTAAGTGGAAACAACAACTGTCAAAAGGATCTTGTCCTCTCTG
CTTCCTTTACAAAGCATATTCAGATGAGGCCATATTGATCCAACTCAAGAGTCAAAAATT
TGGTGCCTTGCCACGGTAAACGGTAATTGAAATCTATGAAACATGTGGAAGCACCTCTAG
TTGCCGTAGATGTTCCACACTATTGGTAGGAGGGTTAAACCAGTAATTTCATTTCACCCG
TGCCCGGAGCAATAGATCGCTGATGCCCGAAGGGTACTATGATATTCACAAAATCTACAA
GTACCCGGCAGATGTATTGCGGTGTCAAAACTGCCAGATCAGGAACTGACGACTTCAAAA
AAGATGTTAGGGTGAAGCAATGTTTCTTTCAAATCTGTCGAGAACCAGTAGCCACATTGT
GTCAAAGGGGATCCAAGTCCGAAGATGTAGGTGATGACTCCATTATCTCATTCTCTGAGC
TAGTGTTTTCAAATTCTTCAAGAAGTAAATTTCTTATTCTCTTTCTCAAGCCAGATGCCT
CTTCAGGTTTGAACCATTGTCTGCTAAACATAGCAAGATCCCTTTTCCGAAGCCTGTCAG
GGGCCTCTTGGATGAAACGCTCTATGAAGTACAAAACAAATATCCCACAGTCATAATCAT
TTTTCTGCTGAGGAACAGTGATTATCTTTTCCTCAACTCTACGAGGAAGATGTTTCCATA
TATTTTCAGCAATAGGAACATTTGGAGGATCGGCAGTTTGCTCTAGGTAGTTCCATTCTC
GTCGCAGAAAACTTCTAACGTTCTGAAATATTTGGCTACTGTTATGGAATCCCAATGAAT
CAAGATGGAGTATAATAGGTCCCGTTTCATCTTCTTTGTCTGGTATGCAAATAATCACCA
AGCTCCAATGAAGACTTTCGTGTATAGGAAAAAATATGTATGCTTTTTGAAAAATATTGA
CACCTTTCCACCACCTCCTGAACTTCAAGAAAAATGAGTCCTCGTCATTTCCCTTGTATG
ATATAGCTTCCTTGAGCTTCTCATAGAAATATGTATTGAAAAAATGGTAATGCAGTTGTG
ATCCACCAGTTACCGAGTCTGGCTGTTGCAAATATCGGATATAAAAGTTCATAATAGTCG
ATGAAAGAAAAGCCTCAGGATCTAGGTATTTAATGTCCGACGAGCGCAGTTCAACCGATT
TTGGATCGTCCCTTGACGGATAGTAGATTGTAGCTTCCATCCGTTCAATGGAGTCATCTT
CTTGTTGGCTTGTCCTTATAAGTTCACAATCCTCTTCATCCACAAGGACCACAGTCCGGT
TCTTCCTAGTCCTTAAATCATGAGAAGTTCGAACTTCAGAAACCATACTCTTGGGAAAGG
CTGATTTACTCTGTGAGAAACGGCTGGACGAGTTGTCATTGCAAAGGGGCTGATAAAAAT
TGGAAAGAGAAATAACTTTTTCCGCACCAACAGAGGCTCTACATTTTTCATCCCTCGAAT
GTTTAGAGCATCGAATAAACTGTCTTAACGTTTTACTCCCCCTTTTTCGCTTTTTGACCG
GGCCATTCGCTCCTGTATTTTGATGACTGCCACGGCCCATGGATTTAAGCTCCGAAGAAT
AGGCACTGGGTGCCATACTGGTAGTACAGTCTGGCTTCTCTTCAAGTTTTTCTGAGAAAC
GGGCGACGAATGAGGATTGTGAACAACCTTGAGATGATGAGGCCTCAGAGACAGCGCCAT
TGTATGCACCACCAGGGGAATATGAATTCTGAGATCGTGTGGAATTCTGCTGCTCTTCTG
CTTTCTTTTGATATCCCAATTTGGTTCTTCGGTCATGTTCATCCTGAAAGTTCTGAAGCT
GTTTCCGCAACTTAGCTCCATTGTCAGGCAATTTGACGGAAAGGGTGTCAATCTGAGTCC
TTATTCTACCAATCTTTGCTGTCAAATCCTGAATAGACATCCGTCCATAGTTATCCAAGT
CAGAAGTAGACGTATATGATTCGTTTGTTCCTCCGATCACCACCAGTTGAGGCGGAGCAT
CTTCTTCTGCGTGACGGTAGATCGTAGACCAGTTTAGCTCAAGTACCCTCTTCTCTTTCT
CCTCTTCTCGCTTCTCTATCATCGCTTCTTCGTCTCGTTCTTGGTCTCTCAGTCTCTGCT
TCTTCTTCTCTCTAGAATGGGGACACATTGGCGTTTTG
>TR10080|c2_g1 TR10080|c2_g1_i1 len=610 path=[1175:0-609] [-1, 1175, -2]
ATATGTATTGAAAAAATGGTAATGGCATTGTAGTCTACCAGTTGCTGATACTGGCCGCCG
TAAATATCGAATATAAAAGTTCATAATAGTCGACTTTAAGAAGGCTTCAGGAGCTAGGCA
TTTAATGTCCGAGTAGCAAAGTTCAACAGATTCCGGATCATCCCTTGACGGGTAGTAGAT
TTTAGCCTCCATCCGTCCAATGGTTTCTTCTTCTTGCTGGCTTGTTCTTATAACTTCGCA
ATCCTCTTCATCCTCTTCATCCACGACGACAACAGTCTGGTTCTTCTTAGTTCTTGAATT
GTGACAAGTTTGACCTTCTGAAAGCTTGCTCTTGGGCAAGGGAGGTTTACTCACTGGGAA
ACGGCGGGATGATTTGCCATCGCCAAGGGGCTGATAAAAATTGGAAGGAGCAATAAACTT
TTTAGCACCACTAGATGTTCTATATTTTTCATCCTTGGAACTTCTAGAACATGGAAAAGG
TGACTGTCTTGACGAAATTTGATTCTCCCTCTTCCTCCTCTTTGACGGCGACAGGCTATT
TCCTCCCGTCTTTTTGTGGCTACCACGGCCCATCCATGTAAACTCGGAACAAAATGCAAC
GGGTGTGATA
>TR10081|c0_g1 TR10081|c0_g1_i1 len=349 path=[3259:0-324 3260:325-348] [-1, 3259, 3260, -2]
AAAAAAAAATGAAATCATATCGCGGGAAAAGCTAGAGTAACCAGTCAAATTGACATACAT
TGTCCTAATACCAACCTCCTTTACTTGCCCAAACCCTATGTCATGGGTTTACCACATTGA
TATACGCTACAAGCATATAAGAGAACCTAAGGAACTACATCACAAAGAAAGTATAAAATG
TCTAATGTAATATATTGAAAACATAAAACTTTACCTGAGTACCTCAAAATCCAACTCAAC
GATATAGTTCATCTATGCATGAACATCAGAATGAGAATTACATGGTGTGATGATATCGAA
GTTTAACTAACTTGAAGGGTCACTGAAGGCACCCCGTTTGTATTCTGCT
>TR10081|c0_g2 TR10081|c0_g2_i1 len=1392 path=[3261:0-324 3262:325-333 3263:334-357 3302:358-593 3266:594-617 3298:618-672 3304:673-696 3301:697-741 3297:742-765 3303:766-767 3300:768-791 3296:792-924 3286:925-948 3287:949-994 3288:995-1018 3299:1019-1179 3254:1180-1201 3255:1202-1203 3256:1204-1208 3257:1209-1232 3258:1233-1391] [-1, 3261, 3262, 3263, 3302, 3266, 3298, 3304, 3301, 3297, 3303, 3300, 3296, 3286, 3287, 3288, 3299, 3254, 3255, 3256, 3257, 3258, -2]
AAAAAAAAATGAAATCATATCGCGGGAAAAGCTAGAGTAACCAGTCAAATTGACATACAT
TGTCCTAATACCAACCTCCTTTACTTGCCCAAACCCTATGTCATGGGTTTACCACATTGA
TATACGCTACAAGCATATAAGAGAACCTAAGGAACTACATCACAAAGAAAGTATAAAATG
TCTAATGTAATATATTGAAAACATAAAACTTTACCTGAGTACCTCAAAATCCAACTCAAC
GATATAGTTCATCTATGCATGAACATCAGAATGAGAATTACATGGTGTGATGATATCGAA
GTTTAACTAACTTGAAGGGTCACTGGAGGCACCCCGTTTGTATTCTGCTAATTCACAAAG
TTTCCTGGAGAAATTTTACAGCATTCTCATAGTTAACGAATCCCATGAACCAAAATTCAT
GGTCATCAACCGAGACAACCTGGATGTACTTCTCAGAACGGTTGACTTTGCTTATCGAAG
GATTAACTGATTTCAACTGATGCAATGGGATAACTACCTTGTAATAGCTCCATTCTGTCT
TCTCTCCAGCTGTATATGAAAGAGGATTGTCACTGCAAAAAGCAAGCTTTTCTGTTGACA
GATATAAAGTTCCCATAACTGGACCAGCAGACGTCGACAGATAACAAGCATAGGACCTTT
GAAGTTGCTCCTCAGCAACTGTCTCAAAAGTTTGTCGGAAGATCTTCTCATAGCCACCTT
CTGCTAGTACTTTTGTTCCGTGAGCAATCCGTCCCATTGCAGCATCAGCAACACTAGGGC
CTGTTTTGAGGTGTTGCCAAACGTTTCCAGCTAGATTTTCAGTCTTCTTGGCCGTCTCTC
CTACCTTCTTGCCCCATCTTCCAAGCACTGCCTTAGCCATATCTACTTTACTTTTAGCAG
TAGAAGAGGTTGATGACGGTGGTGAGGCCGGCGCTGCAGCAGAGACGTAACGGTTGGATT
CAGTAGGCATCCTAGTAGTAGCATCCGAATTTGCATGCATAGAAGGACCTTCCCTAGTCA
ACTCAGCACTCCATCTCACCGATTTCGGAGTTCCCGAAGCCGATTTAGGCTTGGAAGGAT
CGGAAGTCGGCTGCGGTCCCATCGAAGTTTCTGGAATTTTCAGAGGAGAAGCCGAAGGGA
CGTCTTCAGAATCGATTTTGGGATACGAAACTTGATCGGGAGATTTGGAAGAGTCGTTGT
TTTTGTTGTCGTCGAGCTTCATTTCTTCGAAATTATCGTCGTTGTGATCCATCAGTGTTG
TCTCAAACGAAAACCTAGTCGTTTGAATTGAGAAGGTGGCTGGTTTTTTTTCTTTTGGTT
TTATTCAACGGCGTCGAGTTAAGGATGAGAAAACCACCACCTTCACGGATTCAAAGGAGG
GGTGGTGTTTTA
>TR10081|c0_g3 TR10081|c0_g3_i1 len=226 path=[3280:0-35 3281:36-37 3282:38-42 3283:43-66 3284:67-225] [-1, 3280, 3281, 3282, 3283, 3284, -2]
GAAACTTGATCGAGAGATTTGGAAGAGTCGTTGTTTTTGTTGTCGTCGAGCTTCATTTCT
TCGAAATTATCGTCGTTGTGATCCATCAGTGTTGTCTCAAACGAAAACCTAGTCGTTTGA
ATTGAGAAGGTGGCTGGTTTTTTTTCTTTTGGTTTTATTCAACGGCGTCGAGTTAAGGAT
GAGAAAACCACCACCTTCACGGATTCAAAGGAGGGGTGGTGTTTTA
>TR10082|c0_g1 TR10082|c0_g1_i1 len=2030 path=[4438:0-129 4439:130-153 4489:154-202 4486:203-226 4481:227-398 4458:399-422 4485:423-1234 4452:1235-1258 4480:1259-1686 4466:1687-1710 4491:1711-1843 4483:1844-1883 4490:1884-1917 4487:1918-1941 4482:1942-1968 4477:1969-1992 4446:1993-2029] [-1, 4438, 4439, 4489, 4486, 4481, 4458, 4485, 4452, 4480, 4466, 4491, 4483, 4490, 4487, 4482, 4477, 4446, -2]
GTATGTCTGCCGAGACAACCTCTGCAACACTCTTTTTCGGCTTATGGAGCGAAACTCTAG
ACATAATATATAAATGATGAAAGGCAAACTACTTGGGAATTTTGTTCATATCTTTCATGT
TCCTTCGTCTGTCACCTTACTGCAAAAAAATATCTGACAACTCAAGGACCATCAACTGGC
TTAACATCCAAAATCTGATCACACAAATACTCACTGCACATTAGGGTAGCCAACTTGCTA
TTGGGATTTACACCTCCATTCATTAATCAAAATGCTTCAATGAACTTTAGGATCTTAGCT
TGTGCCCGTTCTTTTTCTTCAGGTCCATCCAGGTCACCAATGTTATCATGGTATTCCTGG
AGTATATACTTGATGTCTTGTTTTGTCATTTTTTGCTGTCTCAGTAGTAGTTCGATTCTC
GCTCTTATTCGAGGGTGCTCAGACGACCACAGATGACCAAGGATGACAGCAATTAACTGC
ATCGTGTAGAGCCCAGATTCTAGCTTTCGGTTGTAACGCTCCTCATCATCCAGCTCTAAA
TCCTCGAGTTCAAGACGATCCAGTCGTTTCGTTTCTGCTTTCACTCTATCTGAATATCTC
AGATAGAGTTCCATGAGCCTATCTATCTTTTCATACTCACTTTCCACAAACTTGCTTAGC
AATCTGTCTCTTCTTGATCCCCTCAAAATGCCACCAAATAATGATGCAATAAGAGATATA
AGACGCTCTTCTAACTCCTCTTGGTAGCTTTCTTTCTTATTCTTCTTGCTCACAGGAATC
TTACCCATGAAAGCCGCAAATGCAGTTTTCAAACCCAAAACATCAACAAACCTTTCACAG
GCAGGTGGAAACTTTGTCATTGCAAAATCAAGAGCTCTTATGGCTGACCCATAGGCCAAT
TTCTTCTGCTTCATAATAATAATCATCAACTCCACTCCCTCTGCCTTTAAAAACTTCTCC
TTATTCTCCAATGGCATCAACAAACAACACAAACAATCAAACAAATTCTCAACCATCTCC
TCCTCATCTTCACTCTTGGGATCCCTCGACTTATACAGCGCAACTGCCTGCAAAACAACG
TCCACACCATTCATCTGCCCCAACTTCTTCTGATTCGCAGGACTATTCTGCAAAAGAATC
GCCAATATCTCCGATGCATACTGCTTATTACTATCAAACTCCCTCACCTTAATCTTCCCC
AACAGCCACCGCAACAACTTAGTCTTCTCACAAACTAGCTCCGCCACAGCTGGCTTGACT
TCAATCATGTTTTCTATAGTGCAGAGCGTATTGTACACCGCGGTAATCTCATCTGGATCA
TTCTCCGATAACCTGCCAAGATTCTGAACTAGCAATTCCAATGCAGCGTTTTCCACAAGC
GCATCCACCAAAACCCTAGCTGGCTCATCGTTGTCTTCCAACACATCCTCATCTGTCAAA
TCTTGTAGCAACCCAACCGCGTCAATTGCAATGTCGGTGTTGTCGTGACTTAGCAAATTG
ACAATTGTAGGAACTGTGTTGAGATTGACGAGCTCTGGGTAGAGCTCCGGAGCGCCGGCG
AGAATTTTGAGCTTTTCCACCTCTTCGTGGAGACTGAGTTCGGAATCGGCGAACTTCTCT
GGGTCGTTTGGGTACTTCAGGCGAGCACTGAGGTTGTCGTTGACACGCTTTTCGAAGGAG
ATGACTAATTTTTTTAGGGTTTTGTGGTCGAACACTTCGACAGATTTCTCGACGGCTTCG
AGAAAGGCGAGGTCGATAGTGGGGTCGTTGGTTCCGTTTTGGAAAGTGTGGTGAGGTTGA
GGAGATGATGGGTCGTTTTCTCTCTTCCGTTTGTTGGGGATGGTGTGGTTGCGGTGGACT
TGCTCCATTGCGGTTGTATAATCCTCGGATGGAGGGAAGAAACTTGAAAGGTTTTCAGAG
ATACGGATTTCTGGTAGTTTTAGGGTTTGTAGATGTAAGTGAGAGGGAATATGGAAGGGA
AAAGCTGTAAATTGGGGGAGACTGGGGAGTGACAAGGTGAGAGGACTAGG
>TR10083|c0_g1 TR10083|c0_g1_i1 len=2721 path=[5940:0-49 5967:50-50 5966:51-51 5965:52-52 5964:53-53 5963:54-54 5961:55-207 5956:208-352 5935:353-376 5960:377-558 5938:559-582 5955:583-689 5902:690-713 5959:714-1025 5879:1026-1049 5954:1050-1310 5871:1311-1334 5958:1335-2219 5905:2220-2243 5953:2244-2390 5948:2391-2414 5962:2415-2449 5957:2450-2473 5952:2474-2514 5923:2515-2538 5924:2539-2720] [-1, 5940, 5967, 5966, 5965, 5964, 5963, 5961, 5956, 5935, 5960, 5938, 5955, 5902, 5959, 5879, 5954, 5871, 5958, 5905, 5953, 5948, 5962, 5957, 5952, 5923, 5924, -2]
CTTCTCTCTGCTTGTATAGAAAGAGAAAGAGAGAGAGAGAGAGAGAGAGAGAGAGGAGAA
AGATCAAATCAACAAATACCAACAAACAAAAGCTTATTTGTATATATCCAAGACGATTTG
GTTAATGAGAAGAAGATAGGATACGAGCTCCTGATTTCCGCAGCTTAAAGTGGAGAATCA
ATTCAAGGTTTTTTTCTAGCCGGAGATGTCCAGGCCACTTCACCGTGGTGGCTCGGGCGG
AGGACGGATCGGAGTTGGAAGTAGTTATTACGACTCAATTGAACAACAAGGTTCTCAGCT
GAAGAAAGAGAAAGCAGACAAGGAAGATATGGAGAGAGGAGGGAGAGCAGCAGCGTCACG
GTCGGTTATGCCTTTGCGTTTTTTGTTTACTTTATTTTTCCCTGACAAGTCTGGTGAGAG
CGGTTTTGGATCTGATCCTTTTGTTGGAGTAGCAAGAACTAGGCAGAATTTGACTCTGTT
GTTGATAAAATTGAGTTTAGTTGTTATTCTGGTTCTAGCTCTTACTGGTTCGCTTTGGTG
GACTATATCGATTTCAACCACGTCCAGAGGGTATATTTTTAGGGGTTATAGGAAGTTACA
AGAGCAGCTGATTACTGATCTGGCTGATATCGGAGAGTTGTCGCAGGGGATGGCGGCGGC
CAAATTGAAAGAAGTTGAATTTTGCACTTCTGATTTGGAGAATTATGTTCCTTGTTTTAA
TGTTTCGAATGAGATTGGTCGGCAATGCGGCGGGCAGGGTTTTGGAGATGGTTGTTTGGT
TCTTCCTCCACAGAATTACAGGATTCCTCTTCGGTGGCCTACTGGAAGGGATGTCATTTG
GCTTGCCAATGTCAAAATCAATGCCCAACAAGTCCTTTCCTCTGGAAGTTTAACTAAGAG
GATGATGATGTTGGACGAAGATCAAATATCTTTTCACTCAGACTCTGCCATGTTTGATGG
AGTAGAAGATTACTCGCATCAGATTGCTGAAATGATTGGGCTTAGAAATGAATCTTATTT
GATTCAAGCTGGGGTGAGAACAGTTTTGGATATAGGATGCGGCTATGGTAGCTTTGGAGC
TCATCTCTTCTCCAAACAGCTATTGACGATGTGCATTGCAGAGTATGAGGATTCCGGAAG
TCAAGTTCAACTCACACTTGAAAGAGGTCTTCCTGCGATGGTTGGTTCCTTCGCTTCAAA
GAAGTTGCCATATCCATCTCTTTCCTTTGATATGTTGCATTGTGCACGATGCGGAGTTGA
CTGGGACCAGAAAGATGGTATTTTGTTGGTTGAAGTTGATAGAGTATTGAGGCCTGGTGG
ATACTTTGTATGGACTTCACCACTTACAACTGCCCAGGGGTCACATGGTAAAAAAGAAAA
TCAGAACAAATGGACATTTGTTAGATTTTTTGCTGAAAGTCTCTGCTGGACTATGTTATC
GCAGCAAGATGAAACAGTTGTATGGAAAAAGACTAGTACAAAAAATTGTTATGGTTCTAG
GAAGTCTGGTTCTGGACCTTCTATCTGCGGTAAGGGTCATGATATGGAATCTCCATATTA
TCGGCCGCTTGAACCATGCATTGGAGGAACTAAGAGCCGCCGATGGATTCCCATCGAACA
ACGGACCACCTGGCCTTCTAGGTCTAATTTGAACTCAACTGAACTCGAGATTCACGGTGT
AAATTTGGAAGACTTCACTGAGGATTCTATAAACTGGAAGTCAGTAGTTCGTAACTACTG
GTCTCTACTCTCACCCCTTATATTCTCAGATCATCCAAAGAGACCTGGCGATGAGGATCC
TTCCCCACCTTATAACATGTTCAGGAATGTATTAGACATGAATGCTCGGTTTGGTGGCTT
CAATTCTGCTCTGATGGATGCTGGGAAAACTGTGTGGGTTATGAATGTGGTCCCTACAAT
TGGTCCAAACTACCTTCCCTTAATCCTGGACAGGGGATTTGTTGGTGTATTGCATGACTG
GTGCGAAGCATTTCCAACGTATCCCAGAACTTATGATATGGTGCATGCAGAGGGACTCCT
ATCACTTGAAACCAGTCAGCAGCGAAGGTGCAGTGTGCTTGATTTATTCACAGAGATTGA
TCGGCTTCTTCGTCCTGAGGGTTGGGTAATATTACATGATACGGCTCCTCTGATTGAAAG
GGCCAGAGCTCTTGCAACACGGCTAAGATGGGATGCACGAGTTGTAGAGATTGAAAGTAA
TAGTGAGGAACGGCTACTTGTTTGCCAGAAACCTTTCTTCAAGAGAAGCAAAGCGAATGC
AAGTTCGTGAGACCATAAGAAGGTACATAGTAAAACACCGTATTTTTGGATTTTAGTTAC
TTGTCCCATAGTTGTTCCACTGTCAAAAGTAAAAATGCAAATTTTGACGATGAGGAACAA
GCTGACAGCAGTGAAAAAAGAAAGGAAAACTGCAATAGTTGACGGTGGACGACGCTATCA
GAAACTCCCTATGGAACCGCAAGGTGCCATTGGTCCATGTAATTAAAAAATAGAAAAGGA
TCCTCATGGACGAAGATAAGATAAATTTCCCCAAAGTTTGTTTTGTTCAGCAAGCATTAT
GATGTTCCATTATATCAATACGACATGATAATGTAGATTGTTCAGAAAATAAACAAGTGA
TACCTTGCTGTAGTGTATTCAATGGTAGTCAATTCATTTGTGGAAGATTATTTTCTTCTT
CTATAGAATTATCATTTCTGG
>TR10084|c0_g1 TR10084|c0_g1_i1 len=2066 path=[4615:0-304 4616:305-321 4646:322-482 4619:483-506 4641:507-983 4599:984-1007 4645:1008-1085 4607:1086-1109 4640:1110-1127 4648:1128-1151 4644:1152-1170 4639:1171-1194 4649:1195-1284 4631:1285-1308 4647:1309-1631 4627:1632-1655 4642:1656-1673 4637:1674-1875 4602:1876-1899 4603:1900-1931 4604:1932-1955 4605:1956-2065] [-1, 4615, 4616, 4646, 4619, 4641, 4599, 4645, 4607, 4640, 4648, 4644, 4639, 4649, 4631, 4647, 4627, 4642, 4637, 4602, 4603, 4604, 4605, -2]
CTGGCAACACCAAGGCTGTTCAATATCCTAACAGAATAATCTGACAAGCTGACAAAGTCA
TAGCATACGGGTAGATGATCCATGGTACCAAACATCAATTGCACATGATCAGCTATTGAA
CAACAAAAGAGCGATATTTTTCGAAAGCCGAGTATATACTGTAGAACCAAAAATTTCACA
GTACAGTCAACCAATTGAAATTACAACGGCCAAAGTAGTCATGAACATGAATCTCATTCA
ATTTCCCTGGTGGACCTTTCATTTGAGCTGGACAATCCCAGCACTTACCAGCTTTTGAAT
TTTTTGCATCACCTCCTGATTCTTTAGGTGATCTTGTGCTGCTTTAGGGTTCTCTTGAAA
GTCGACCAACACCTGTCTCATGATTGGATCAGAAAGAATATTCTGGACTTCTGGGTCATG
CATAGCCTTAGCCTGTTTTTCCTTCAAGTCGTCTGCACTTATGTCACCACGATTTGTCTT
ATTAATCTGCTCTAGACATCTTCGCACACCATCCTTCAACTCTTGATTATTCGGGTCATG
TTGCAACCCCTCCTGGTATGTCTCCAAGGCTTTGTCGTGTTCCTTCATGAAAAACTGGAT
TGCACCTTTCCGTGTGTAACCTTTAGAAAATGATGGATCTAGTTCAATACACTTTTCTGC
ATCTTTCAACCCCTCGGGCATAGCACCTAGCTTTGTGTAGCATGCTGCTCTGTTACTGTA
TACCCTTGGGTCATTTGGGTTCCTTTTTAAAGCTTCTGTATAATGCTTCACAGCCTCTGG
GTACTTCTGTTGCTTGAAACACTCATTACCTTTCTCACGTTCTTCATCTGCTATTTCTGG
ATTGAAATATTCTTGTTGCTCCAATTCCTTCTTTGCTCTTTGTGCATCATTAAGCTTTTT
CAAAGTTTCTGGGTTGCGATGCTCAGTTAGGGCCTTTTGGAAAGCCTCAATAGCAGGTTC
ATAGTCATTTGAGCTCTTGGCCATCTTCACCAAAGCAGTTCCCTTTCTAGTCAAGGCCTT
TGCAACCATTTTGTAATCTAAGCGAAGCTCTCTCCCCCTCTCAACAGCTTTATCACAATC
TTTGATGCACTCCTCATACTTTCCCATCTCCAAGTACACTGCAGCCCTGTTGGTAATAAA
TGAAATATCCTCATCATTAAGCTCCATGGCCATGCTATAATGAGTTATAGCAGTCTCAAA
ATCCTTCTTCTTGTAAGCAGCATTCCCCAACTCCTTCTCCTTGATCGCCTCCGCCTTCTT
ACTATCTTCCTTCTTTTCCTCCTCCGCTACTGGTTCAGGCTCCTGCACGGCTTCCCGTTC
CACCACCTTTACCGTCTCCTCATCCATCTTCGGCATTTTCACCTTCTCCTTCTCCATTTC
CTCTGGCGTGGCCGTCCTCAAATCCACATTAAGCAAAATCCCCAAAACCTTCATCATCCT
CGGATCATTCAAGTACATATTCAAATTATTAGGGTTTCTCTGCACATCTTGCATCATCTT
CACAAAATCCGGCTGCTGTAAATACATCCTAGCCGTGGGATCAGCCGATAGCTTCGCCCA
AACCTCCGGCCCTTGGAAAATGTTCCCAAACGGCGATGAGGACGAAGCGTTGGAGCTTCG
AGTAGCTGAAGCTTGTGCATCTGCGAGGCCGGATTTTAGGGCTTCGTTGTTTGGATCCAT
TTCTAGGCCTTTTTTGTAAGCTGAGACGGCTTCCTCGAAGCTGCCGAGACCGATGTGAGC
GGCGCCGAGACGACTGTAGCCTTTGGGCCAATCAGGCTTAAGTTCGGTGGTTTTCACGGC
GTCAGAGAGAGCTTCAGAGTAACGATGGAGAGACGCGTAAGCGGCGGAGCGGTTGGAGTA
GAGGACGTGGTTTGTTAGTGCGAGATCTATGGCTTCTGAGAAGAATTGGATGGCTTCGGT
GAATCGTCCGGCAGAGAAGGCCGTGTTTCCTTTCGCTTTTGCTTCTTCGGCCATGGTTAG
GGAAGAGGCAGAAGGAAGGGGAAGGGGAAGGGGAAGGGTTCTGGTTTTAGGTTGACTGTT
GTTGAGGCAAGCAAGTGAAGAAAGAG
>TR10085|c0_g1 TR10085|c0_g1_i1 len=3093 path=[6721:0-79 6722:80-103 6723:104-108 6724:109-132 6744:133-669 6696:670-693 6751:694-1051 6743:1052-1756 6717:1757-1780 6718:1781-1828 6719:1829-1852 6750:1853-2036 6746:2037-2167 6753:2168-2191 6755:2192-2263 6749:2264-2311 6754:2312-2335 6739:2336-2581 6709:2582-3092] [-1, 6721, 6722, 6723, 6724, 6744, 6696, 6751, 6743, 6717, 6718, 6719, 6750, 6746, 6753, 6755, 6749, 6754, 6739, 6709, -2]
CATCCATCTTTCTTGCTATACTCTCATCATCCATTTCCACAGAAACGTTACAGAACCAAA
ACATTGCTCCCCAAAACAGCCTTGTCATTTCCCCTCTGAGGTAAGCTCACTAATACGAGT
CTAATCTTCTGTTTTAAGCATTTTCAAAGCAAGAGAACACATGGGGTTGGGGTTTCTCAT
CTGGGTCTTGAAGAAGAATGTCAGAGAGCAATTTGATTTCTTTGTGTAGAATTTTTTTAT
TCATATTAGGGATTTGTATTGTTGAAGATGAATACATGGAAAACAAAATGTTACATACAA
GTCATGATTTTAGTAGTTTTTACTTCAGATTCAATGTGGGATGTTTTAGGGCTTGGGTCA
ATGTCTTCAATTACTGTGTCTTATGGTGAATACGGACCTGTGTTTTGTGGTCTAAAATCA
GATGGGTCTCATTTGGTGAGTTGCTATGGAGCAGATTCAGCTGTTATCTATGGCACCCCA
TCTAGGTTTCCATTTTTTGGTCTTACTGCTGGTGATGGATTTGTTTGTGGTCTGCTTGTA
CAATCAAGCCAACCATACTGTTGGGGAAATACCATTTACATCCAAATGGGTGTTCCTCAA
CCTATGATTGAAGGGGCTAGTTATTCTGAAATTAGTGCTGGGGATCACCATTTGTGCGGT
TTAAGGAAATCCGATGGCCGGACGGGCCATGAGAATGTTTCTCTTGTTGATTGTTGGGGT
TATAATATGACAGCTAACTATGTTTTTGGTGGGAGAATTAAGGCTATTTCAGCTGGTTCT
GTGTTCAATTGTGGTTTGTTTGCTGAAAATAAGACTGTTTTTTGTTGGGGGGATGAAACC
GGGAGTAGCGTCATCAGTTTGGTTCCGAAAGAAAAAAAGTTTGAGAAGATTTCTGCTGGT
GGATATCATGTTTGTGGGGTTTTGGAAGGTGGGAGGTCTAGTGTTTTTTGCTGGGGAAGG
AGCTTGGTCTTGCAGGAAGAGATTTCTGTTGCACCTGATCCGGGGCAAGGAAATGTGGAT
ATGGTGCCTAATGATGCCATGGTTACAGTTGTCGGAGGAAGATTTCATGCTTGTGGGATA
AGATTTTCTGATCATGGAGTTGTTTGTTGGGGTTTCAGGATAAGTAAGAGTACTCCACCT
CCTAGTGGTGTTAAGGTGTATGAGCTTGCGGCGGGGGATTACTTTACTTGTGCTGTTCTA
GCCAAGCAGTCTCTTCAACCAGTTTGTTGGGGTCTTGGGTTCCCTACTTCCATACCCTTG
GCAGTTTCTCCTGGGCCGTGCATGCCTCGTCCATGTAGCCGTGGATTCTATGAGTTTAAC
CAAGAAAGCAAGCCGTGTAATTCTAGGGATTACAGAATTTGCTTGCCTTGTAGTCATGAC
TGCCCAGTTGGTATGTATCAAACTGCACAGTGCTCGCAGAAATCTGATCGACAGTGTGGT
TTTAACTGTTCAAGCTGTGAAACTCCGGATTGCTCATCTACTTGTTCCACTTCCCTTCCA
ATTGCTGTGAACAAGAAGAAGAAAAGTGGAAAGTTCTGGTCTCTTCAGATGCCTATCTTT
GTTGCTGAGCTTGTTTTTGCTGTGTTTTTAGTTTGTGCTGTTTTCTTAACCGCGTGCTTT
TATGTCCGTTACAAATTGCACAAGTGTCGTTGCTCTTCAGCTGAGGCAAAAGCCTTGAAT
GGTGCACCACCTCTCCACAAAGAAAACAATAGAATCCACTCCGACATTGATGAACTTAAG
ATCAGACGGGCTAGAACATTTACGTATGAAGAACTCGAGCGAGCCACTGGTGGGTTTAAA
GAAGAATCTCAAGTGGGGAAAGGAAGTTTCTCATGCGTGTTCAAAGGGATTTTGAAGGAT
GGGACTGTTGTCGCAGTAAAAAGGGCGATTATGACCGCTGATCTAAAGAAGAACTCAAAG
GAATTTCGCACCGAGCTTGATTTGTTGTCCAGATTAAATCATGCGCATTTGCTCAACTTG
TTAGGCTACTGTGAAGATGGTGGGGAGAGGCTTCTGGTTTATGAGTTCATGGCTCATGGG
TCTTTGCATCAACACCTCCATGGGAAGAACACGAATCTGAAAGAACAGCTGGACTGGGTT
CGAAGAGTTACTATTGCTGTCCAAGCCGCTCGTGGAATCGAATACTTGCATGGATATGCT
TGTCCACCCGTGATACATCGAGACATTAAGTCTTCTAACATTCTCATAGATGAAGAGCAC
AATGCAAGAGTCTCTGATTTCGGCCTATCTTTATTAGGTCCAGTCGACAGTAGTTGCCCA
CTGGCCGAGCCTCCTGCCGGAACCTTGGGCTACCTTGATCCTGAATACTATAGACTTCAT
TATCTAACCACCAAGTCTGACGTTTACAGTTTTGGAGTCCTGCTCTTGGAAATTCTAAGT
GGTCGAAAAGCAATTGACATGCATTTCGATGAAGGGAATATAGTTGAATGGGCAGTTCCA
CAGATCAAAGCTGGTGAGATAACAGCAATCCTCGATCCAGTGTTGAAACATCCCGCAGAT
CTTGAAGCACTGAAGAGGATCGCCAATGTAGCATACAGGTGCGTACGAATGAGGGGGAAG
GATAGGCCGTCAATGGATAAAGTTACGACAGCTCTAGAGCAAGCCCTTGCACTTTTGATG
GGGAATCCATGTAATGAACAACCGATACTACCTACCGAGGTGGTTCTTGGGAGCAGCCGG
ATGCACAAAAAGTCCTCACAGATATCTTCAAATAGGTCCGGTTCGGAGGCAACAGAAGTC
ACTGAAGCTGAGGATCCAAGGTTCGAGTTTAGAGCTCCTTCATGGATAACATTTCCAAGT
GTCGCCTCATCTCAGAGGAGAAAATCTTCAGTATCAGAAGCAGATGTTGATGGGAAAGCT
TTGGAGTTAAAGAATTTGGGGACTGCAAGTGGTCGTGGTGGTGGCGACGGGTTGAAGTGT
TTGGAGGAAGAGATTAAACCTGCGTCTCCTCGTCAGAACTTGTTCTTGCAACACAATTTC
TGAGACCCCTCGTTGATTAAGAATGGCTTTTTCAACATTTACCCAGATCCCTTATGTCTG
TTTTTGGTAGGAGAAAATTGTAAACAAGTTCAG
>TR10085|c0_g2 TR10085|c0_g2_i1 len=555 path=[6706:0-43 6707:44-554] [-1, 6706, 6707, -2]
ATCGCCAATGTAGCATACAGATGCGTACGAATGAGGGGGAAGGATAGGCCGTCAATGGAT
AAAGTTACGACAGCTCTAGAGCAAGCCCTTGCACTTTTGATGGGGAATCCATGTAATGAA
CAACCGATACTACCTACCGAGGTGGTTCTTGGGAGCAGCCGGATGCACAAAAAGTCCTCA
CAGATATCTTCAAATAGGTCCGGTTCGGAGGCAACAGAAGTCACTGAAGCTGAGGATCCA
AGGTTCGAGTTTAGAGCTCCTTCATGGATAACATTTCCAAGTGTCGCCTCATCTCAGAGG
AGAAAATCTTCAGTATCAGAAGCAGATGTTGATGGGAAAGCTTTGGAGTTAAAGAATTTG
GGGACTGCAAGTGGTCGTGGTGGTGGCGACGGGTTGAAGTGTTTGGAGGAAGAGATTAAA
CCTGCGTCTCCTCGTCAGAACTTGTTCTTGCAACACAATTTCTGAGACCCCTCGTTGATT
AAGAATGGCTTTTTCAACATTTACCCAGATCCCTTATGTCTGTTTTTGGTAGGAGAAAAT
TGTAAACAAGTTCAG
>TR10086|c0_g1 TR10086|c0_g1_i1 len=1466 path=[3334:0-540 3335:541-564 3395:565-754 3344:755-778 3345:779-802 3399:803-1039 3367:1040-1063 3401:1064-1286 3398:1287-1310 3403:1311-1314 3402:1315-1409 3396:1410-1413 3385:1414-1432 3340:1433-1433 3341:1434-1437 3342:1438-1465] [-1, 3334, 3335, 3395, 3344, 3345, 3399, 3367, 3401, 3398, 3403, 3402, 3396, 3385, 3340, 3341, 3342, -2]
GTATTTATCAGCACCAGGCTAAGTATCAAAGCTTCCTCCATTAATACACGACACACCGAC
CTCCATTAGAAAGAAACTGCCTTTTACGCTGGAGATGTACTTGATACATCAGAGGAAGAT
TCCAAAACCATACTACCACCACCATACGTATGAAAGCACTCCTACTTGGTTATGAAATTA
TCTTATACTTTTCTCATCGAAGTAAATACACTAAATAGAGAATGATGCTTGAGATACCCA
AAGATGAATTACCAAACAGATATTTACACTCAACAAAGACAAAAAACAAAATTGCATGTT
CTTTTTTATCACAATGGTTGTCGTGAGACAAGTGATACATAAGTTGAATTTCCCCAAGCA
CCAAATCCAGGAAATTATAACAATGCACTTCTGTTTATGTCCACGAGCCACCTGAATTTA
AGAAACTTATACCAAATACGGCAAAACTGGCACTTACTTCGGCAGAATCCCCTTGTAAAA
TGATGCACTAAGCCTTTCTCAACACATGAAACTACTCATCTATAAAACGATGAGATGACA
TGGAGCATGATTGCAGTTGAAGCAGTGACAAACAATTCCTGATTATTGTAGAGGAAAGCC
GGTATGTACTGACCAGAAAACTCAATCAAGTTCAGAACAGCAGTGAAGCCCACAGCTGCA
ACAGCAATGCAGCCAAAAACTAGTGAGAGGGAACGTAGTAAGCGTTTCCCCATCCGCGAT
CCTCGCCCTCCATCTTCTCCTTCCTCCATCAATGTCGGAGACACTTGTGGTTCAGAAGCT
TTCAGTTTCTCAAATATCCGGTATACAAATAAAATGCCTAAAAGCTGCAAAGGCATCCAG
TCGCAATTACGCTGGACAGTAACCCAAATTGTAAAGACAGCAGATATAGCCAGGTTGATG
CGTATGTCCTGTTCACTGGATTTAGAAGGCCTTGGTCCCCATGGTACTAGAGGCTGCTTG
TCAGCATACTTGATGTCTTTTGAAACCTTTAAATCACCAACAGTGACACCCTTCTTCCTA
TTCATTAGCTGTGCCATCATAAGTTTATCATACGCCCTCTCTAAAAGTTCAGCAGTTGCT
CCATCACCTCTCCTCTCAGCGTCCTTGCGTTTCTTTGTATATGCGGCCTTAACCATATCA
AATCCCTCTATTGGATTTACGCCGAGTACCTCATATGGATTTAAGTCACTCTCTGGAGTG
GAACTTCCAGCAGAAGATGCAGCGTTGTTTCTAATCACTATCCGATTGTTGAGCTGATTT
CTTCTACGAAACCAAACAATTGATGGTAGTTGATTTGAAATTGAACACTCTCTGAAACGA
GAAAAATGCGTTACAGGGCAATGAAAGGCATTGATCGTAGCCATTTCTTTTGAGCTCCTC
TAATGGCGATATGGATTGGAAAGAAGGTTTCAGTGAGGGGTTTTTCTAGGTTTTTCTCGT
AAACTCTTACAGTGTTGCCAAATAGG
>TR10087|c0_g1 TR10087|c0_g1_i1 len=3246 path=[6901:0-1901 6902:1902-1925 6931:1926-2324 6911:2325-2348 6912:2349-2357 6913:2358-2381 6939:2382-2492 6908:2493-2516 6937:2517-2698 6940:2699-2704 6941:2705-2717 6888:2718-2722 6938:2723-2728 6936:2729-2741 6934:2742-2756 6932:2757-2780 6929:2781-2880 6905:2881-2904 6906:2905-3245] [-1, 6901, 6902, 6931, 6911, 6912, 6913, 6939, 6908, 6937, 6940, 6941, 6888, 6938, 6936, 6934, 6932, 6929, 6905, 6906, -2]
GAGCTCTTTTGTTTCGCAAACCCAATCTGCCTCTTCTCGCTCGCGAGTTGCTCTCTCAAC
GAAGTAACGAACATCGTTGCTTTGTTGAATCGTTGATTTCGTGACCATGGCGACTTTTGC
CAAGCCAGAGAACGCGCTCAAGCGCGCTGAAGAATTGATCAACGTTGGACAGAAACAGGC
AGCCCTACAAGCCCTTCACGATCTCATCACCTCAAAGAGGTACCGGGCATGGCAAAAACC
ACTCGAACGGATCATGTTCAAGTACGTTGAGCTTTGTGTGGATCTACGAAGGGGAAGGTT
TGCTAAGGACGGTTTGATTCAGTACCGTATTGTATGCCAACAAGTGAATGTTAATTCATT
GGAGGAAGTTATCAAGCACTTTTTGCATCTTTCTACCGAGAGAGCCGAGCAAGCCAAGAG
CCAAGCGGAAGCGTTAGAGGATGCTTTGGATGTTGATGACTTGGAGGCTGACAAGAGGCC
CGAGGACCTTATGTTGAGCTATGTTAGTGGAGAAAAGGGAAAGGATAGGTCTGACCGTGA
GCTTGTGACTCCATGGTTCAAGTTTTTGTGGGAGACCTATAGGACTGTGTTGGAAATTCT
GCGTAACAACTCTAAATTGGAAGCACTTTATGCGATGACAGCACATCGGGCGTTTCAGTT
TTGCAAGCAGTATAAGCGAACAACTGAGTTTAGAAGGCTATGTGAGATAATTAGAAATCA
TCTTGCAAATCTGAACAAGTATAGAGACCAGAGAGATAGGCCTGACCTTTCGGCTCCGGA
AAGTTTGCAGCTGTACCTTGATACCCGATTTGAGCAACTTAAGATCGCAACCGAGCTTGA
ACTGTGGCAGGAAGCTTTTCGATCTGTTGAAGATATTCACAATTTGATGTGCATGGTCAA
GAAAACACCCAAGCCATCCCTGATGGTTATTTATTATGCGAAGCTAACAGAGATATTCTG
GGTATCCGAGAGCCATCTTTATCATGCTTATGCATGGTTGAAGTTGTTTGCACTCCAGAA
AAGTTACAATAAGAACCTCAGCCAGAAAGATTTGCAGTTGATAGCGTCCTCTGTTATGCT
AGCAGCTCTTGCAGTAAGTCCCTATAATCATATGCATGGGGCATCTCATTTGGAGCTCGA
AAATGAGAAAGAGCGCAATCTGAGGATGGGTGGGCTTATTGGGTTTATTGTTGAGCCCAA
ACGCGATAGCAGGGAAGCGCTTTCTCGGTCAACGCTTATCTCAGAACTGGTTTCCAAGGG
GGTGTTGATGTGTGCTTCTCAGGAAGTCAAAGACCTCTATCATCTTTTAGAAGATGAATT
TCTTCCTTTAGATCTTGCTTCAAAGGTCCAGCCGCTGTTGACCAAGATTTCTAAGCAAGG
TGGTAAAATTTCTTCGGCTTCTTCAGTCCCGGAAGTGCAGCTTGCACAGTATGTTCCGGC
ACTTGAGAAATTGGTCACCTTGAGATTGCTACAGCAGGTTTCTCAAGTATATCAGACGGT
GAAGATTGAAGTTATATCTAAGATGGTTCCCTATTTTGATTTTTCGGCCATTGAAAAGAT
ATCTGTTGATGCTGTTAAATCAAATTTCATTGCTATGAAAGTAGATCATCTTAAAGGGGC
AATCATTTTTGGTAGTTTGGACCTTGAATCTGACAAGCTTCGGGATCACATGACTGTTCT
TGCTGAATCTTTGAACAAAGCGAGATCTCTTATTTATCCTTCAGTAAAGAAGGCCAAAAT
TGGAGATAATCTCTCTGGTTTGACAGAGATTGTTGATAAAGAGCACAAGAGGCTTCTTGC
AAGAAAGTCAATAATCGAGAAGCGTAAGGAAGAACAAGAGCGCCATATGTTGGAAATGGA
ACGGGAGGAAGAGTCAAAGAGGCTGAAATTACAGAAAACAACTGAGGAAGCCGAACAAAA
GAGGCTTGCTTCCGAGTACTCACGTAGAGAGGAACTGAGAATCAGAAAGGAAATAGAGGA
CAAGGAACTTTTAGAAGCTAAACAATTACTAGAAGATTCTATGAAGGGTAAAAAGAACAA
GAGGAAGGCTGTCCCAGATGGAGCAGTCACAAAGCAGGAATTGATTGAGTTGGCTATGAA
TGAGCAATTGAAGGAGCGACAGGAGGCCGAGAAAAAGCTCCAGAAACTTGCTAAAACAAT
GGATTATATGGAAAGGGCAAAAAGAGAAGAAGAAGCTCCTCTGATTGATGCAGCATTTCA
GCAACGACTGGTAGAGGAGAGAATATTCCATGAGCGTGAGCAGCAGAAAGAGGTTGAGCT
GAGCAAACAGCACCATGCTGGGGACCTCCAGGAGAAGAAGAGATTGGCCCGTATGGTTGA
ATATAAGATAGAGCTTCAAAAGAGGATTGTGAGTCATAGAGAAGCTGAATACACCAGACA
GAGGAGGGAGAGGGAGGAAGCTATGAATAAACTTCTTCGTGAGCGTAAGCAGGAGAGGGA
TCTTCGTAGGAAGATGCTATTCTTCCTCAGGGCCGAGGAGGAGAGGCAACAGAAATTGTT
AGAAGAAGAGCGAGCTCGTAAGAAAGAGGAGGAAGAAAGGAGGAGGAAGGAAGATGCTGA
AAGGAAGGCGAAATTGGATGAGATAGCTGAAAAACAGAAGCAAAGAGAAAGGGAAATTGA
AGAGAGGGCGAGGAAGGAGAAGGAGGCCGTAACTGGTAGATCTTTTGAGCCAGTTGCAAG
GGCTGCAGTCGAGCCCACAGCTCCTGCACAAAATAGTGGTAAATATGTGCCAAGGTTTCG
TCGTGGAGGGGCTACGGGGAGTGATGCCGGCCCACCACCTCCAGAAACTGATCGGTGGAG
TAGGCAGGATGATCGTCCACCCCAGTCTACTGGTGATAGATGGCGCAGTGATGATCGTAG
GACTTCATCTTTTGGGAGCTCAAGGGGAGGAGGATCAACATGGTCGTCCTCCAGGCGCAG
CTGAACTGAAAGTAGAAACCCTTTCAGTTTATGTGCTTTGGTTATAAAAGAGGCAGAGAC
TTAATTACCTTTTGCTTCATGTGTTTTGTTTTTTGGTGTAGTCCTACCGTTGTTAGTCTT
CCCAAAGACTTCAAATTGCGGAAGAACAGTCTGTTAGAACCTTTTTCCGGTGATCTGTTT
ATTTGCATGAGTTTCTAAACCAAGAAGGTTTTGATTTATGAGGAAGTTTTAATGTTTGTC
TGTGATAGACTGAAACAACCGTTTGTTTTATGGACTGGGATTTTTTGATAAAATATACTT
CTGGAC
>TR10088|c0_g1 TR10088|c0_g1_i1 len=1798 path=[4066:0-694 4067:695-718 4162:719-875 4058:876-899 4196:900-1079 4039:1080-1103 4195:1104-1248 4197:1249-1272 4199:1273-1287 4200:1288-1296 4201:1297-1301 4202:1302-1311 4203:1312-1325 4166:1326-1336 4146:1337-1344 4178:1345-1349 4163:1350-1365 4143:1366-1389 4100:1390-1797] [-1, 4066, 4067, 4162, 4058, 4196, 4039, 4195, 4197, 4199, 4200, 4201, 4202, 4203, 4166, 4146, 4178, 4163, 4143, 4100, -2]
GTGACTACCCGAACATGCCAGATTTGCTGCTTGATCATCTCTCTTCTGTATCAAAACCAC
ATAGGTATCGTGTTCTAATTTATCCATGGCTTCTGCATCTTCAGATTCAGTTAATCTCCG
AGATGTATGTATCGTTGGTGTTGCGCGTACACCTATGGGTGGATTTCTTGGTAGCCTTTC
TTCTTTACCAGCAACCAAACTTGGCTCTATAGCAATTGAATGTGCTCTTAAGAGAGCAAA
TATTGATCCATCACTAGTTCAAGAGGTTTTCTTTGGAAATGTTCTAAGCTCAAATTTAGG
GCAGGCTCCGGCTAGACAGGCTGCCTTAGGTGCTAGAATACCTCATTCAGTGGTCTGCAC
CACTATCAACAAAGTTTGTGCATCAGGGATGAAAGCAACAATGTTTGCGGCACAGAGTAT
CCAACTAGGTATAAATGATGTTGTTGTGGCTGGTGGAATGGAAAGCATGTCCAATGCACC
AAAGTATTTAGCAGAAGCAAGGAAAGGATCACGATTGGGACATGATGCTATCATTGATGG
GATGCTGAAAGATGGTCTATGGGATGTCTACAATGACATCGGAATGGGAGTGTGTGCTGA
ATTATGCGCAGATCAACATTCCGTAACAAGAGAACAGCAGGATGATTATGCTATTAATAG
CTTTGAACGTGGCATTTCTGCTCAAAATGTTGGTGCTTTCTCCTGGGAAATAGCTCCGGT
TGAGATTCCTGGAGGGAGAGGAAGACCATCGACTGTAGTAGATAAGGACGAAGGTCTAGG
CAAGTTTGATCCTGCAAAATTAAGGAAGCTCAGGCCAAGTTTCAAAGAAACTGGAGGTTC
TGTTACTGCTGGAAATGCATCTAGTATAAGTGACGGCGCTGCTGCATTAGTGTTAGTGAG
TGGACAGAAGGCACTTGAGCTTGGATTGAAAGTGATTGCCAAAATCACAGGGTATGCTGA
CGCTGCTCAGGCACCTGAGTTATTTACAACTGCTCCAGCCCTTGCAATCCCAAAAGCTAT
TAAGAATGCGGGCTTGGAGGCATCTCAAATTGATTACTATGAAATAAATGAAGCCTTTGC
TGTTGTTGCTCTCGCAAACCAGAAACTGCTTGGGCTTAATCCTGAACAAGTTAATGTGCA
TGGTGGAGCTGTATCACTGGGACACCCTCTAGGTTGCAGTGGAGCTCGCATCTTGGTTAC
ACTGTTAGGGGTGTTGAGACAGAAAAATGGGAAGTATGGAGTGGGTGGTATTTGTAATGG
AGGAGGAGGAGCATCTGCCCTTGTTCTAGAGCTCATGTAAGACTCTCTCAGTTGGCCATT
TTCAAGAGTGGGGCCTTCTCTGCTATGAGAATCAGGTTTATTTTCACGCTGTAATAGTAG
TCCAATGTTGTGCCGTCCATCCTTATAATTTTTGTTCTCTTTCTTGATAAGCTTAACCTG
GAACTTGGCTCTCGTTAAATAAGATCCAGTTGTGTTGTAGTGATAGAAACAAGAGTGAAA
TAAAAATGAGAAAAGAAAAGTTAATTGTAGTCATTAACTAATTTTTTTCTCAACTTTTTA
CGGGGATTTTACAGTCGTTCAAATGAGCATTGATGTTTAAGAATGGAATTTAATGAAGGT
CGGTCATATAGCAGAGAGTAGAGACTCTTGTTTCGTCCACTATGTATGGTTTGAACAAGT
GACTGAATCGGACATGATGTATGTGTGGAGTGGTAAATTGTAGTTATGACAGACATGTTG
CAGTTAATGTAATGTTGAAGGATGAGGCATAGAGGGAAGGAGAGCAAAGCTTTCTGAA
>TR10088|c0_g2 TR10088|c0_g2_i1 len=548 path=[4101:0-37 4102:38-46 4103:47-51 4177:52-70 4161:71-94 4189:95-99 4175:100-115 4159:116-139 4090:140-547] [-1, 4101, 4102, 4103, 4177, 4161, 4189, 4175, 4159, 4090, -2]
TTTGTAATGGAGGAGGAGGAGCATCTGCCCTTGTTCTAGAGCTCATGTAAGATTCTCTCA
GTTGGCCATTTGCAAGAGTGGGGCCTTCTCTGCTATGAGAATCAGGTTTATTTTCACGCT
GTAATAGTAGTCCAATGTTGTGCCGTCCATCCTTATAATTTTTGTTCTCTTTCTTGATAA
GCTTAACCTGGAACTTGGCTCTCGTTAAATAAGATCCAGTTGTGTTGTAGTGATAGAAAC
AAGAGTGAAATAAAAATGAGAAAAGAAAAGTTAATTGTAGTCATTAACTAATTTTTTTCT
CAACTTTTTACGGGGATTTTACAGTCGTTCAAATGAGCATTGATGTTTAAGAATGGAATT
TAATGAAGGTCGGTCATATAGCAGAGAGTAGAGACTCTTGTTTCGTCCACTATGTATGGT
TTGAACAAGTGACTGAATCGGACATGATGTATGTGTGGAGTGGTAAATTGTAGTTATGAC
AGACATGTTGCAGTTAATGTAATGTTGAAGGATGAGGCATAGAGGGAAGGAGAGCAAAGC
TTTCTGAA
>TR10089|c0_g1 TR10089|c0_g1_i1 len=2018 path=[4486:0-167 4487:168-191 4521:192-240 4526:241-264 4525:265-292 4527:293-316 4529:317-317 4513:318-342 4518:343-901 4506:902-925 4511:926-1273 4458:1274-1297 4517:1298-1573 4492:1574-1597 4510:1598-1681 4495:1682-1705 4496:1706-1714 4497:1715-1738 4516:1739-1863 4528:1864-1872 4466:1873-1905 4508:1906-2008 4485:2009-2017] [-1, 4486, 4487, 4521, 4526, 4525, 4527, 4529, 4513, 4518, 4506, 4511, 4458, 4517, 4492, 4510, 4495, 4496, 4497, 4516, 4528, 4466, 4508, 4485, -2]
TAAAAAATCAATTCCTTTATTGTTGTCGACGTCGGTTGGCGACTACGGTGTCTGCTCTAG
GAAGACCGAGAAAGATGGATGGTTGGTGAGCGACTTAACAATATAAAACCTCCCACGAGA
AGTGCACCAAGACCCCAAACCTCTTTCTTCTTCAATTCAAACAAGCATCCAAAAGATACT
TGATCTACAATGGGAACAAGTACATCATCAGTGCCAGCAGAGATAAAACATATCGCCGTC
ACTGAATCACCAGCAGAGAAGAAATTTACTTCTAGGAGTGATTCTTTCTCAGACGGAAAA
GATCCTCAGAGTCCGTCGCAAACTGGATGTCTCTCCATTATAGTGCTTGGTGCCTCAGGA
GACCTTGCCAAGAAAAAGACATTTCCAGCTCTTTTCAATCTTTACCGACAGAGTTTCCTT
AACTCAGAAGTTCACATTTTTGGTTATGCACGAACCAAGATCTCAGACGACGAGCTAAGA
AATCGCTTGCGTGGGTACCTTATTGGCAAGGACGCTTCATCTGCGCACTCAGAGATTGTA
TCAAAGTTCTTGCAGTTGATCAAATATGTTAGTGGCTCCTATGATGGTGAGGAGGGTTTT
CGCCTATTGGATAAGCACATTTATGAGCATGAAATCTCAAAAAATACTCAAGAAGGATCA
TCTCGAAGGCTTTTCTATCTCGCACTTCCACCATCAGTATATCCTTCAGTCTGCAAAATG
ATCAAGAACTATTGCATGAATAGATCAGATCTTGGTGGATGGACTCGTATTGTTGTCGAG
AAGCCCTTTGGCAAGGATTTGGATTCATCAGAGGCACTTAGTAGTCAGCTTGGAGAATTG
TTTGACGAAAAACAGCTTTACCGTATTGACCACTACCTGGGAAAGGAATTGGTGCAAAAC
CTCTTGGTGCTTCGTTTTGCAAACCGCTTTTTTCTGCCTCTTTGGAACCGTGACAACATT
GCCAACGTACAGATTGTTTTCAGGGAGGACTTTGGAACTGAAGGACGTGGTGGTTACTTT
GATGAATATGGAATCATCCGTGACATCATTCAGAACCATCTCCTACAGGTTCTCTGCTTG
GTTGCTATGGAAAAACCTGTTTCTCTCAGTCCTGAACACATCCGAGATGAGAAAGTCAAG
GTTCTTCAATCAGTTCTACCCATAGAAGATAAAGAAGTTGTTCTTGGACAGTATGAAGGC
TATACTGATGACTCAACTGTGTCAGATCTATCAAACACCCCAACTTTTGCATCTATAATT
TTGAGAATACACAATGAAAGATGGGAAGGTGTCCCTTTTATACTCAAGGCAGGGAAAGCT
TTGAATTCAAGGAAAGCAGAAATCCGTGTACAGTTTAAGGATGTTCCTGGTGACATTTTT
AAATGCAAGAAACAAGGAAGAAATGAGTTTGTTATACGCTTGCAACCTTTAGAGGCCATG
TACATGAAGCTTACGGTTAAGAAACCTGGATTGGAAATGTCAACAATTCAAAGTGAACTA
GATTTGTCCTATGGGCAACGTTATCAAGGAGTTGCGATTCCAGAAGCTTATGAACGCTTG
ATCCTAGACACAATCCGAGGAGATCAGCAGCACTTTGTCCGCAGGGATGAGTTGAAGGCG
GCGTGGGAGATCTTCACTCCTTTGTTACATAAAATTGACGATGGAGAAGCTAAACCTCTT
TCCTACAAAACTGGTAGCAGAGGTCCAGCCGAAGCTGATGAGCTATTGGCAAAGGCTGGT
TATGTGCAAACACATGGGTACATCTGGATTCCACCTACCCTATAAAGTGTGGTTTGAAGT
TTAAGATGGTTGGTGATATTGGTGTTTGGTTTTGGGGGCGTAGTATAGAATGTGGGATCA
ATTGCTTCTCACTTGTCCCGTATAACCAACTTATTAACACATAATCCTACCAATAGTGGT
TGGTTTATTACCTGTACCTGTCTTGCTTTTAGTCAAATTAAGATGAGAAAAATAAAACAA
CCTAGCAGTATAGAATGTGGGATCAATTGCTTCTCACT
>TR1008|c0_g1 TR1008|c0_g1_i1 len=277 path=[509:0-276] [-1, 509, -2]
GTGGCGTACATTTTACCAACGATCGGGAGGGGTGGTCGGCGATATGCAACCACCACCTCC
TCCGAGTTTACTCGCTTGACCCCTACATTCTCCTCCCTTATTCTTATCTGAGTAGATATG
AAGCTGGTTCCCAGAATTATATTCATGGTTTTCGCCCTTTTGGTTTCTCATCATGGAGTC
AGATCGATGGTGATTCTGTTAGATTGGAGGCCGATTATGCATCTTGCAGTTGTTGCTTCT
TCCCTTTTATTTGTCGACAAGCGATTTGGTAGGCGGC
>TR10090|c0_g1 TR10090|c0_g1_i2 len=3665 path=[7760:0-143 7761:144-170 7801:171-972 7787:973-996 7804:997-1090 7769:1091-1114 7800:1115-1255 7766:1256-1279 7806:1280-1406 7803:1407-1536 7799:1537-1687 7790:1688-1711 7791:1712-1717 7792:1718-1741 7798:1742-2122 7802:2123-2392 7780:2393-2416 7797:2417-3541 7774:3542-3565 7775:3566-3664] [-1, 7760, 7761, 7801, 7787, 7804, 7769, 7800, 7766, 7806, 7803, 7799, 7790, 7791, 7792, 7798, 7802, 7780, 7797, 7774, 7775, -2]
TTTCTATTTGGAAAATATATTTACTATTTCTCTGCTATTGTTGTTCTTATTCTTCTGAAT
TTCTTCTATATAAAAACAAAAAATATTCGGGGCTCTGCCCAAATAATGAAGAGACCCACA
AAACAATTCTATGACTATACAACACAATTTTCATTGCTAATGATATACAAACTTTCGACC
CCTCCCAAGGACCAAACTCAATGAAAAACTTGAGGAGATGCATAGTACTCGCTCTCATTA
AACACCGGTCTCAAATCTTCTTGGCACATGAAATCTAAGGGATATGAAACTAGATGACCC
CTTACAGATTCTAATCTATCCAAAGGGTCAGTGGCTTTAATATCGCCGTTCTGATATGAC
TCTAGCTTTGCCGGAGCTATTCCTAAATCAATAGTAGTATGGCCTATTTTCTCCTTCCAG
TATGCCATGCTTTGTCTGATTGCCATTCTTGAGTGTATAAGATCGTTGGGGATGCACGCA
AAGGCATCTTGGTAAATCATGGTGTTGGTCCTTGCCGTTGCCATCCAAATTTCTTTATAT
GTCGCATCAACGACAGGGTCACTTATCTGGCCGACCTCTTCTGCACGGAGACCAAGGTGT
TCCGACCACAGAGAAAGACGGAGACTAAAAGAAAATTTTCCAGCCTTCCACGGCTTTCCA
TTCATGGATGAATCCACAAATTCCTTGTCTTCAATGAGTACGCCTATCTCTGAATCTCTT
GAACCAAGCAAACTCCTATCATTTATATTGGCTGATCCAACTAAGGCCATTCGATCATCA
ACAATCATAACTTTACTGTGAACATAAACCTGACTAGTGGCCACAGGACCACCATCAAAG
AGTCTACCATAACTTCGAAGACCGTAGAAAGAGATGTAATCATTTGCTTTAGCCCCAACC
AGGTTATAGAGATTATGCAATATCGAATTTGGTCCTCTGCAGATTGTCCGATACTGCCAA
TGCATTATAGCTCTCACAGAGGCCGCACCACCATCATCCAGACCCCCCTGGAAGCCAGGT
AGAAGTGGAATTACAATGACAACCCTGAAAAGCTTTTGTTCTTTGTGTGCTCGCATTATA
CGCCTGTATAACGCCTCTAGGACACGATTACGTACTATCTCATCTCCTGAAAGACCTGAT
ATGAAAAACTGATTCTCAATATAAATAAAATATTCTGATTTCTCTATAAGTGAGCAATAA
GCATTGTGAATACTATCTTCAGTCTGGCCTGTGCCGGCAGACCATTGACCAACGCTCCTG
ATAACCTGACAACGGCATGGGGTACGAGGACCAACTTGACCAGCTTCATCAACAGAAACA
ACCTGATCACCCCGCTCTTGTGTTTCCCACCACTCCTTGTCCGAGCCATGCATACTGGTA
TAAGCCATATTGCCCCGAGATTCCTTCTGAAGATCCAAGGAATTAGGGTCATCTACGAAA
CCTTTCATCTGAAAATTTGGAACTGAAGTATCAACTTTGGACTTCCGGAAAGGTAATGAG
ATACTTCGACTGACCCGACTTGGCTGATCAGGAAGATTGTGATTCCTTTCCAGGCCGTTC
TCATTTCCATTGATAGCATCTAATCCATCGGGCTCTTGAGGCAAAAGCAATGGGATGTCT
TGTACCGATGCCAAGGAAGAAAATGAATCATGTCGCTTTATTTCTCTGCGACTGTCTTCC
ACTTTCTTCCCAAGATGTTCTGTTTCTCTACTTCTTCCTAAGTAATGTGGAATAACCATA
TGATGCTGAGGCATAAGTAGTGGTATTGCTTGCTCATTTAGAGCTTTGCTTCTCTTGGCA
TAGTTCCACCGCTGAACAAAGTGCCTTGCTACATCACGGCAAGGTGGTCCCCAAATAGCA
CAGTGGACATCATGCCATGGCATTCGAGGATATTTTCTACGGTCCAATTCATCTTTCATG
GTATCTTCCCAAGAGTTCGGTTCAGATTCCCTGGGGTTATAATAGTCCTTTCCAGGCCAT
ATCAGAGAAGGGCAATCACCTACTCTATGCTCAAAGTTGTCATAACGGCCGAAACATAAA
TCAAGTCCTCCAATAAAGCAAACGCGATGATCAATGATGACAAGTTTTTCATGGTGAGAC
CAGAGATAAACACCGGTTGAGAAATGGTCAGGATAGCGCAACACTCTCACATTTTCATGA
ATGTTGAGAAGCCTCCGCTTACTATACACACTATTGATTTTCAAAGCAATAGCGACTTCT
TTGTATAGAAGAATGTAAATCTGAACTCCTTGTTTTGCTTTTGCCTCCAGTATAGCATCA
AGTCGAGAGGATTCTTGAGCATGAAAGGGGCGCCTTAGATACAATTCTGGGCACAGCCAC
CAGCCAGTAATGAATATCTCAGATTTTGCTTCCGCAATTGCAGAGGCAATTGCTCCAAAT
GCAGCTTGCCCATCTACAAACCACTGTGCCTCACTACTATCCTCAGTCAAACCCCTTGGA
GGAGCAAAAGAACCAAATCGATGTGGATGGCACCAGCCCTCCGGAGGCCTTAATCCAGCA
TCATTAATTGAGGCGACCCAGTCTCTAACTCTACTGCTAGTTTTGGCTCTTAACTTTATG
CTCCGATTGCCACATGAAACTTTGAAAGCATAACGTAGAGGATTGCGATCCTTTATCTCT
TTCGCTAAAGACACCCTTCCTTCTCCATTTCCATCTGAAGCCGGCAAGACATCAAAGACA
ATTATGTCCAAAAGTTTGGCATCAATGGGATCTTCCAACAATGCTAAGAATCCAGGTTTC
AACACACCCCACACCTTTTGCCAATTGTCGTTACAACAACTAAACCAATGACATGAACAA
CATTTTCTATCAGAATCATCCCTCGCAATTTTCGGAAGATGCTTCACCATTACATAATCT
TCTTTCAGCTTAGGCCCATACTCAGGAGCAAATGACAGCCTGGAAACCTCCATAAACTTG
CAAACCTCACGGGAATTGGCAATGTCCAAGTTACCCAAGAAATGATTCAAATACCCTTGC
ATTGCAATCTTCGCACTATCTGAAATGGATTCTTGTCTACCCAAAGCAGGACGAATTATG
GGTAAAGCAGCACTGGACGGAACATCTCTGTTTTTAGCAATTTCTTCGTGAGGCAAATGA
ACAGCCTCATCGTCAGCATCGTCATCATCTTGCACAACTGCTGTGTGTTCTCCTATTCCT
AAGCTTTGAAGCCATTCTTTAACCTGCTCTTGTTTCTCGTGAAATTCCTCAATTATTGCT
CGTTTCTTCAATGCAAAATGCAAATATATTACTTGTGAAGCTTTCTTCAGTAAGCGCCAT
TTGAACTGTTTATACCGGAATTCGATGGTGTAAGAGAGAAGCATAGGGCTAAAATCGCTG
ACATCGGGACGAGAAACGGAGACGATCGAAGCTTTCGGCAATTCCTCGAAAATCCAAGTA
GGTTCAGAAGAATACGAAACTGCTGGCTCCGTTTGCATTTGTACGTATCGATGACTATTA
ACCGGCGTCGCCATTAAATAAGACGATTAGATAGAGTAAGAAGATGATTTTGATTTGGAT
TAGAAGTTGTGATCCGGAATATCTCTTTGAGATCCAGAGATGCGAATTGTTCTCACCGGA
TGACCGGTTTGGCATGTCCTTTTCCGGCACGGACTTGGTTTTGTGAGGAACAAGGAAAGC
GCGAG
>TR10091|c0_g1 TR10091|c0_g1_i1 len=2066 path=[4681:0-221 4682:222-245 4714:246-246 4719:247-270 4721:271-333 4706:334-368 4722:369-396 4712:397-420 4704:421-566 4646:567-590 4710:591-842 4676:843-866 4703:867-1039 4679:1040-1063 4709:1064-1474 4653:1475-1498 4702:1499-1515 4715:1516-1539 4708:1540-1603 4701:1604-1627 4692:1628-2065] [-1, 4681, 4682, 4714, 4719, 4721, 4706, 4722, 4712, 4704, 4646, 4710, 4676, 4703, 4679, 4709, 4653, 4702, 4715, 4708, 4701, 4692, -2]
CGAGCTCAAACCGTATCCCCTTAGCATTTGATCTGCCAATGGTATATTGGCATTATGTTT
TCTGCTCCTAACTCAACATCGCAACTTCTGGAAATGGTTACAACACAACATTATAGAGGG
CAATCAACTACAATATTTTCTTAATTTCTCCTTCAACTATAACAATTTTAAGAATGGTAC
CATTCCTTACAACATAACATACTCTCTCCTACATAATCCAACCTGACCCAAACAAAATAC
AAAAACCGATTTAAGGTGCCTTCTGCAATCAAAAAATGGATAAAGAAATATGTATATGTA
TAAAAATGTTGAATCAATATGCTTCAAGGATTTCAGAACAGAGATTTGAGATGCTGCCGC
TGTTTAAGACAAGATATACAGGTAAACTGTCGACCACGCGGTTAATGCAAATGCGGCTAC
CAAGTATGTCCACAAAAGGAGAACAGAACATTCTTCGGTGCCAACATCGAACAGTTGTGT
CATGGTACCTATATTCATCGCAGGTGGCAGTGTGAATTGCAGCATGAGCACGAATCGGAA
CAATGGTTCCACAGGAAGTAAACCAAAGTCGCCAGCTGCTTTAACTATGCCCATCCCAAT
CACGGGAAGGATTATGTAACGAACAACGACAACCCCAACTATGACTAGGGGCTTGATTTT
TGCATTGCGTAAACCTTGAGTGAGATTTCCTCCTAGGATAAGAGTGATACATGGTATTGT
TCCATCCCCTAGTAATGTGACAGAGTCTTGAATAACTCGTAGTGGTGCGGCATCACCAAT
GATGAGATTTCTCAGCCAGGTTGTTGCTCCAAAGATGAACCCTACAATTGCGGCGATAGT
CGGCGGTGCCATTAGTTCCTCCAAGATTTCGTGAAGAGCACCAAGTAGTTTATCCTTAAA
TGTCTTTTTTCCATTTGCAAGTTTCCCGACTGATACTTGTGGTAGAATATCTTGGCTTTC
AGTATCAGTGTCAATTGGTTTTGTGGAGGGTATAAGTGCATCCGTCAGGTCTTGAGATCC
TCCTATTAAAAGGGTCGTTTGCCCATTGCCATTCAAATCCTTACTAGGGATCGATGCATA
TGAATGTTCAGCTTCTTGAAGTTCTTTAAATTTTTCAGCAGAAGTGCGTATCAGATAATA
AGTATAAGACCAAATGTAAAAACCACCAAGCGCCATGGAGAATGATGCGTAGGAGAGTCC
CATATTCCTGCAAACACCTCTATCAGCACCAAAGGGACTATTTTCCTCGTTACAGACTGC
GGGTACAATTATCAGGAGCAGATTTCCCAAGTTCCCTGCAGAGCATGTAGCTATAATCAA
GCCTTCTAGATGAGGTTCAGGTTTGAGTATTTTGACTAGTATCCATCCAAGAATTCCTCC
AAATAAGAAGGTTAGTCCAATGTTGACAGGCATAAACCACCACGAAATGATATCTTGGAG
AGTAACAGTCTTGGCCAGAGACGCGAACATGAGAGACGGAGTAAATACTACAAACACAAT
CTTGTTCATGTGTTTTCGAGCTTCTAATGTGAGAAGGTTGCAATAGTTGCTTGCAAGGAA
AGCCCCTAGAATACTGATGATAATGACCTGCAAAATTGGCATGGATGCCACTTCCAGCAA
TGACAAGAACCCCATTTTGCCTCTCTCTTTGAATTCCTAGACAGGTTTCTACACTAAACA
GAGAAAGGAAACTCGCTCGGCCCCTGTTCTGTCTTTTGACGCTTGCTTGGTTGCTTGTAG
GATTAATTTTAGCCTCTCTCGAGCCTCAAAACTCTAATAGAAAAGCAAGTAAATCCTGGA
ATCAAGCTTTGGTTGCTGAAACAAACATGAAGACGAGGCGGTGGAAAGGTTAGATAGACA
AGGAGAGAAGGAGAAGGATGAAGAAGAAGAAGAAGAGAGAGAGCGAGAAGCCATGAGAAA
ATCCACGTTGGTGTCCTATAAATGAGTTTAGTTTGTAGGATTCCTTCAAATAAGGTGAGT
CAAGAAAGAGAAGAAAAAAAGAGGTATGTAATGTAGTGGTGTTTGTAAACTTGGAATTGA
TCGGAGCCGTGTGGTGTGGTGTGGTG
>TR10092|c0_g1 TR10092|c0_g1_i1 len=1658 path=[4015:0-223 4016:224-247 4213:248-248 4243:249-251 4227:252-272 4252:273-273 4241:274-295 4223:296-323 4250:324-347 4258:348-356 4254:357-369 4245:370-434 4263:435-440 4215:441-458 4257:459-464 4253:465-497 4244:498-521 4232:522-636 4119:637-660 4214:661-836 4264:837-854 4106:855-860 4107:861-878 4108:879-1657] [-1, 4015, 4016, 4213, 4243, 4227, 4252, 4241, 4223, 4250, 4258, 4254, 4245, 4263, 4215, 4257, 4253, 4244, 4232, 4119, 4214, 4264, 4106, 4107, 4108, -2]
ATCAGAACAGATCAACTCATCCTATTAATATCTGTGAAGAAACAGGGGATCTAAACTTTA
AATTAACATATGAAACTCGAAGAAGACCTAAACAATATCTGCAGGTTCAAAATCTTTAAA
TCGTTAAATCGTTCTTCCTCTTCGTGAAGGTTCAAAATTTTCATCGAGCAACTCCAACAA
CAAATCTCAAAATACAAAACCTTAGGATCACTGGCAGTTCCTGGGAAATTTAGCTGACAC
TAATTCCTGATAGATTTACAATTACACTCAAATAACAGCTGCCTGTGGTGCCGATTCCAA
GACAAGATTAACATATTTGTAAGTCCGCTGAGAGAGAGCCTTGGTGCTTTCTATGATCTG
TTCATACACATTAACATGGTTGGGTTCCATCACAACAGTTCCAGACTTCGAATCAATTTT
AGCATCAAGTTTTGAATTCCTCACAAGATTAACTATCCATCTCTCGGCTTCATCATGATT
CATGTTCAACTTCTCAGCGAGATTTCCCATATCAATGCACTGATGTATTCTGCAATAGGT
CTCAAAGATAAACAGACGTGCATTTTCGAGAAACTCGTCCCTCAAAGGTACGGTGGTAAA
AGTGCCTTCTTCCACTCGTTTGCCGAGGAAGGGATCATTGAGTATTACCTCTTCACATTC
TCGCATCTTCTGCTGTGCACCATCAAAGTCATAATTCACATATAAACACTGCAAAAACTC
AGTGATAGGGTCTTTATATGAATACTGCTCTTGTTGGATAACTTTGACAAACTCTTTTAG
CTGGGGTCTCTTCTTCTTATTAATAATCAATGCAGTAGCCACATATCGTAAGAGATGGGG
TGCATTGGTTTGAATTGCATTCAGGTACCTTTCATTAAGAAAGAGATCTATGATCCCATT
TCTGCCAGATTCATGATTAAAAAATATGAAGAGACTCCAGTGCATTAACCATATTCTGCT
TTGCAGCTGGTTCAGAGGTGATGAAGAGTTCTTTCCATCAATTGTTTCTTTCACATGATT
GAGCTCCTTAAGTGCATCCTCCCAGTTCTGCATCAAAATCTCTGCTGCAAGCTTTCCCCA
CGATGCACTCAATCTCCTTTCACTGTTTGTGCAAAGAGCCTGATACAGGTGCAGAAATTC
CGAGGCACCAGAGTAGTTACCACATTCAAACTGAAATTTAGCATACTGATACAAAGCTTC
AACCTGGTCCGGACCAATCTGGTAACGATCATGAAGCACCTGGAGATTATAGTGACTATC
ATTTCGGAGTTCCGAAATCGAACTATTGTTTGCCAGAAAGTTAATCAACGGAGCCGCCGA
TTCCTCCAGAGATTTCAATCTTGCTACAACCTCCACTCGTCTATCAATCATCTCTTGAGG
GACATCTTCTGTCTTGTAGAGACTCTTGTGGATGTCCATGCCGTAATCAACCATGTTGGT
GTGTGCGAGTAGAACGATTTTCACTTTCAAGATCTCTCCGTCTGGGTACAACTCCCTCTC
TTGTAGAAACTCGAGAAGAGGGAAGACGAGATGCCGGTCGAGATTGGGAGCCATGCGGGG
AGTCAAATCGTATTTCGCCATGACTGCAGAGTGAGTAGCAGCGACAAGCGACGAAGAGAT
TTGGGAAAGCAGAAGGAGAGAGGCAAAAAGATATAGAA
>TR10093|c0_g1 TR10093|c0_g1_i1 len=2449 path=[5344:0-225 5345:226-249 5365:250-435 5356:436-459 5361:460-680 5339:681-704 5364:705-1005 5348:1006-1029 5360:1030-1104 5333:1105-1128 5363:1129-1237 5336:1238-1261 5359:1262-2015 5351:2016-2039 5352:2040-2087 5353:2088-2111 5362:2112-2334 5342:2335-2376 5343:2377-2448] [-1, 5344, 5345, 5365, 5356, 5361, 5339, 5364, 5348, 5360, 5333, 5363, 5336, 5359, 5351, 5352, 5353, 5362, 5342, 5343, -2]
TGGCAATAATTTGTTTATTCTAATTTGATCTGAACTCTTGAGATAGATAGGTTTCCACAA
GATACAAGTGAATTAATTATATTGATGCCAACCATGTGACTACAATTGGACTTCTAACCT
TGTGTACTCCGTCGCTCCATGTTAAAGCTCCAAAATCTGGTGTGGGTTGCCGAGATTTTG
TTGTGAAGGTGATCTTGTAGGATAGCTTCTGGTCTTTGCTTGTAAAACGCAGGGTTTTCG
GCTCAACTGTTATAGAAACACCTTTGAGTGGAGAAACTCTTGAATGGTAAGTGGAGGTTG
CAGGGCCAACATTAGTAACAGTTCTGTGGAGTGTCAATACAGACACAGAAGGCTGTTCTG
GAAATACAGCAGAAATGGCTGGATAGTTTAGATCCCCTGGGTTAGCAAGCACATGTTGGC
AGGACTGATTTGACGATTTAGTAAAGACTTTGAGCTGCATCGGGGTCAGATTCTGTGTGC
AGAGGAATTCAAAATAATCTTGTACTCCCATGTCGTAAATGAGACCAGGGTCAACAGCTC
TTGTTGGGTGTATATGACCAGCTCCATGGTCGAAGGGAGTTGAAGGTGCACCTGTCGCGT
CATCTTTTATAGGCTTGTAAGTGTTGTCATGAACATAAGCTGTAGTCATCAGAGCGGACT
TGATAGCAGCTGGACTCCATTCTGGGTGTCGTGCCTTTAGCAGAGCAGCTACACCGCTAA
CATGGGGGCATGACATAGATGTCCCGGACAAGATGTTGAACTTCACTTTCCGGTGGTCAG
TTGGCAAGCCTGATGGACCTAGACTCCCAGTCCATGCAGCAAGTACGTTCACACCTGGTG
CAGTTAGATCTGGTTTCAGAATTTCGAGCGAAAGGAAGTTAGGTCCTCTGGATGAGAATG
CTGCCACTACAGGGGAAGGTCGGATGCCTAGCTTTGTTCCTAGAAAAGCTAAAGTTGCTG
TGGGATGGGAGTTGGTAAGCATATACTGCTTGATCGCCTTTCCAGCCGAGTCTCCGACCG
CAACTGCTGGAAGGAGATGGCAATCTGCGACTAGCTCCTCCCCATTTGCAGCAGAGTTGG
TAAGGATCATTCCAACTCCACCAGCGTCTTTAACTGCTTGCCCTTTCTGTACTCTTGGAC
TGACGCCACGGTCACATATCACGATCTTTCCCGATACAATATGTGGATCTAAAGTTCCGT
CAAGACACAATGAGCTTGCATCAGGTTGGCTTGAATTGGTACCAAAATAAACTAAGGGAT
ACTGCTTCTTTGTTGACAGGTTCCTTTGGCCTCGGTATAGCGAGACCCCGTGCAGAGATG
TGCCACTCCCAAGTTTCACAAAAGCAGGAAAATCCCTATCCATGGTGCTGGCCCCTACTG
TGGTAATCCATGGAGATACATTCAGAAGACTGACTGGCTCAGGTCCTCCGTTTCCAGCTG
AACAAGATACAAAAACACCTTTCTGCATAGCCCCAAAAGTTGCAATGGACAAACTATCAT
GATAGTAAGAAGCTGCGACACCGCCTAGTGAGATCGAAAGCACGTTGACACCATCAGCTA
CTGCTGTATCTACCGCCGACAGAATATCCGAACTGAAACATCCCCCAACCCAACAAACCT
TATAAGCCGCCACTCTCGCCCTGGGAGCCATTCCACGGGCCGTGCCACTCCCATATCCCT
GCAGACTTGCGCCTCTGACAGGGAAACCAGCAGCTGTGGCTGCTGTATGGGTGCCATGGC
CATCTTGATCCCTTGGTGATTTGTACTCATCTTTTTCGTTCATTTTACCCGAAGAGGCTT
CATATCCACGGTAAAAGCTGCGAGCACCGATGATTTTCCTGTTACAGTGTTTCTTGGTGA
AGCCTCGTCCAGTCTCGCAGGCTCCCTTCCAGTGGGCAGGAACCGGAAGCATTCCAGTAT
CGTTAAAGCTTTCACTCTCTGGCCATATCCCTGTGTCAAGAACTCCTACCACAACATCAT
GGTCAGCTACGGTCTCAGCCCATACGCTAGCACCGTCTTCCGGCTCAAGGCGGAGGAACT
GTGGACTCCTTGTGGTGTGTAATTGATACACGATGTCCTCCTGCAGGGTTACAACACCGT
GTTCTGCCTTCAGTCTCCTGGCCTCCTCTGCGGTAAGCTTCACTGCAAAACCATGAAAAG
CATTTGAATAGCTGTAAATTATCCTCTCAGACTCGTCTTGAGTTGTTTTGCTTAAGCTTT
CTTGTTTTGCTAGGACTGACTTTACAGTTGATGAGTACCACTGCAGGTGATTGGCCAAGG
ATTCAGGTCGCTCCGATGCATCCATATGGACGATATATGTCTTTGTCGGTGTTGACGTGG
CAACGACGAGGCTCATGAGGTAACAATTGAGCCATATTAGCAACCATTTTGCTGTGTTTT
TGCTCATATTGGCGTGCATAGGTGTGAAGGGGGAGTGAGTGAAGTGGGG
>TR10094|c0_g1 TR10094|c0_g1_i1 len=225 path=[541:0-61 542:62-85 543:86-86 544:87-110 548:111-164 540:165-224] [-1, 541, 542, 543, 544, 548, 540, -2]
AGATGGAAGGGATGATATGTAGGTGAAGCGATTGGAAGAGAACGGAGGAATAGCGAGGGG
CTTCAAGATTTTGCTTCTGCGTGTGGGTATGAGTAGAAGGTTGTGGTTTAAATGAGAAGG
TTTGGTTGGAAGAGACGAAGGACACACAATTTAGGTTGAAGCAGAGTTCAAACGATCACG
ATTGGGAGAGGAATGGGAGAAGAAGATGATTGGGAGAGGAATGGG
>TR10094|c1_g1 TR10094|c1_g1_i1 len=318 path=[2438:0-219 2439:220-236 2440:237-257 2441:258-281 2442:282-293 2443:294-317] [-1, 2438, 2439, 2440, 2441, 2442, 2443, -2]
AAAAAAATTGTGCCTATTGGTTACATAATGAGGGATATTATATTCTTTAAGGACATTCCG
CACAAACATCTTTGAAATTTAACATCAGAAGTGTTTTCAAGAGAGCTTTCCAAATTTGAC
CTGAGCTTACCTCAAATATGAACTAGACTCATGATGAATTTGTGCATCCCAGGAACTGAA
GGAGTTGCTATGCCTACCAGGTATGTTTAGACGAAAAAAAATCTAAACACTCTGATCTCC
GTAAGAGTTTTCAAGAACCTGTACACCAGGTCCATAAATCAAGCGGCAGCGGTCGGTGAA
TGAACCCACTAAGCGAGA
>TR10094|c1_g2 TR10094|c1_g2_i1 len=1047 path=[2428:0-219 2429:220-235 2430:236-256 2431:257-280 2432:281-292 2433:293-316 2484:317-427 2453:428-438 2483:439-451 2482:452-535 2485:536-552 2477:553-712 2436:713-736 2473:737-877 2448:878-901 2449:902-915 2450:916-939 2451:940-1046] [-1, 2428, 2429, 2430, 2431, 2432, 2433, 2484, 2453, 2483, 2482, 2485, 2477, 2436, 2473, 2448, 2449, 2450, 2451, -2]
AAAAAAATTGTGCCTATTGGTTACATAATGAGGGATATTATATTCTTTAAGGACATTCCG
CACAAACATCTTTGAAATTTAACATCAGAAGTGTTTTCAAGAGAGCTTTCCAAATTTGAC
CTGAGCTTACCTCAAATATGAACTAGACTCATGATGAATTTGTGCATCCCAGGAACTGAA
GGAGTTGCTATGCCTACCAGGTATGTTTAGACGAAAAAAATCTAAACACTCTGATCTCCG
TAAGAGTTTTCAAGAACCTGTACACCAGGTCCATAAATCAAGCGGCAGCGGTCGGTGAAT
GAACCCACTAAGCGAGATACCACCTCCTTAAAAAACATGGATGCCACCTGACGATAAAGT
GGTGACTGAAACTTAAAGTCAACCAGAAAATAAAGGTTGCAAGAACCTGGAACAGGTCCA
GGACAGAACTCCCAAACATTAATTAAGTGGTCGAAAAGATTACTCTCTGATGAGGTTGTC
TTTATATACTTTGGCTTGTTCAATTCTACGTGAGAGGTATAACTTTCAACAAAAAACTTG
AAACCAATTTGTAACTCAGCATCCAAAGAGCCATCTTCGTTGTGCCGAATGATCTTTGAA
CGTTGACACCAGGGAAGAAAATCCTCATACAAGTCAACAGCTGCAACCACAGCATATAAC
TGCTCTGGAGAATACCCAATAACCCGCCGCTCCTCGTATACCTTAGACAACACATTGCCC
TCCTCTCCATCTCCGCAACCAAGAAATTGCCTGGTTTGGACAGCATGATGTTCAATCCTA
AAAGAACAATTGGGATCCTTGACGTTATCCATCAACTTGTCAACATATGGGGTTCCAATG
CCTGCAATGCTACTCAAATATCGTTTCCCCAAATGGGGGCTGGTTTTTCTCCCTGCACAT
CTCATGAAATGCCTCGCGCCACCAACACCACTGTTCCGCAACAACAGCATCCCAATCGCC
CTCGATGCCGACGTAAACGGCGCCATCCTACTATTCACCCCTGATGATTTGGGCGTGATG
GAGGTAGCGGTCCTTGAACCCAAAGTA
>TR10095|c0_g1 TR10095|c0_g1_i1 len=1299 path=[3136:0-262 3137:263-286 3244:287-326 3230:327-350 3265:351-357 3261:358-381 3254:382-633 3267:634-646 3190:647-657 3264:658-671 3260:672-842 3268:843-866 3269:867-884 3270:885-906 3266:907-930 3263:931-951 3256:952-954 3247:955-975 3233:976-987 3217:988-1011 3070:1012-1298] [-1, 3136, 3137, 3244, 3230, 3265, 3261, 3254, 3267, 3190, 3264, 3260, 3268, 3269, 3270, 3266, 3263, 3256, 3247, 3233, 3217, 3070, -2]
CTTAAGAGAAGAAAGAACAAATGGGTATGTATGTTAGAGAAGAAGTAGAAGAAGAAGAAG
CAGCTCCTCTTCATCTTCATGGAGATATCTTAGAGGCTATACTGGCACACGTGCCACCTC
TGTATCTTCTTCCAGCTTCTCATGTCTCAAAGTCATGGAACTATACCATCACCACCTCCT
CTGTTCCTTCTGCTTTTGTGTCCAAACCATGGCTTATCGTTCATGTCCAAAACTCAAGAA
ACCATTCAATAATTTCAACACATACATATGATCCTAATTCGCAGGTGTGGATTGACATCA
TAGGTGCAGCGGCAGAAGGAGGAGGAGGAGCACCACCATGCCCCACACCCCTCAAATCCT
CCAATAGCAATCTTCTTTACACCATTCCTGGTCCAACTAAATTGGGCTTCTCATCAGATG
CACTCAACAACTCGTGGCAGTTTCTGAATGGTTCAAAGGTCTGGCGACATGATCCGGTAG
TGGCTATTATTGGAACTAAGGTTGTGGTTGCAGGTGGTGTTTATGGTTTCGAGGACGATC
CACTGTCTGTAGAAACTTATGACGTGGAGAGTAATCAGTGGCATACTTGCGAACCCTTTC
CAAGTGATCTTAAAGAATCAGTTTCCGCCACGTACCATTCTGTTGTTGTCTCGGACACAA
AAATGTATTTACTTGAGAAATACTCCGGCAAGCTCTGTTCATTTGATCCAAAAAGAAACA
CATGGGAAGAAGCCCCATTCGATCTCCGACCGTGTTCGTCTATATATTTTTCGACAATTG
GAATTCTATCCAACAATAGACTGGTTTTAACTGCTCTAATAGGGGATGCTGAAGATGTTC
AAAGCTTAAGGCTCTGGGAAGTGAATTGCGACAAATTTGACTGTAAAGAGATAACAAAAA
TGCCATCTGAACTGCTGAAGATCCTTCGCAACAACGATTCTTCTTTATCCTCTATCAACA
CTACTGTGGTAGAAGATTTTATGTACATATACAACACCAGCAACCCCCAAGAGATTGTCT
ACTGTGACTTGAGTAATGGTATTTGTCAATGGGGGAACATTCCGAATCCCATTATAAATG
ATCGGAACTGGATACATAAATTTGTGTTTACAAGCTCAAAGGTAGGGTTCAATGATCTTC
ACAAGGTGTCCGGCTCCGGGAGTCGGAAATTTATTGTAAAGTCCCCGGTTAAGTTAACTG
AAAAAGTTCTACTGTAAATTGGTTATTGATGAAAATGCATATTTTTTTCTTGCAGAAATT
TGGGATATTTTGTATGAAATAAATGAGCGTAAGAAGCGG
>TR10096|c0_g1 TR10096|c0_g1_i1 len=1156 path=[2679:0-56 2768:57-78 2758:79-126 2764:127-144 2767:145-229 2757:230-253 2762:254-452 2696:453-476 2775:477-502 2771:503-526 2776:527-597 2773:598-622 2770:623-700 2765:701-724 2777:725-736 2778:737-748 2707:749-772 2708:773-1155] [-1, 2679, 2768, 2758, 2764, 2767, 2757, 2762, 2696, 2775, 2771, 2776, 2773, 2770, 2765, 2777, 2778, 2707, 2708, -2]
CCGAAGTGTGCGGTTTTTCTCTTCTTTCTTGAGTTTCAAAAACATTCAAATAAACAAACC
ACAGAACCCATACATTCCCTCATCCACTTTCTTCCAAGACAAGCCGGCTTAGCAAATTCC
CTTTTTTTCTTCTTCAAACCACGCCTGCATCCAAACGGTCCCTTATTATAGTGTTGTTTT
TTAATCTTTTACTTGTCCTTTGAATTCCAACTGTCTTCCTCTTAATATCTGTCATCTTGT
CGTCTCTGTGTTTCTGTCCTCTACATAAGCACAAGCACCGGTTACTCGTTTCTTTACAAA
ACTTAGTTTTGAAGAAATTCAAACATGGGTGACGAGAAAAGGAAAGAAGAAGAAGAAGAT
GGAAACTTCGACAACGAAGAAACATTATCACTTTGTGATCTTCCTATCAATGGCGACGAA
GATCAAGAAAACATCGAAACCAAATGTTTAGAGCTCCAAGACTTTGAATTCGGTTCAACA
AAATCGGAGATGTGTGTAGCCGACGATGTCTTCTTTAAAGGTCAGTTACTTCCATTACTT
CCATTAGAAAGCTTAAAAAATCGATCCGAATCGACGGAGCACAACCCCACAGAAACCATT
ACTAGTAGCAGCACAAACACGTCGTCGACATCTACAAGATATAAACCAAAGTTCGGGAAC
CAGTTTCACAGTCTGAGCCATCCAAGTCCGAAACCACAAGACTGGGTAACCGGAACAAGA
ACCGGAAACCAGACCCACCCGACGACGCGGCTCCGGAAGTCGAGTGTTTGGGGTTTGTTC
AAAGTTGGGTTGGTGAGGACGACACCTGAGATGATGGAAGTACAGAGGAGTTTTAACAGT
AGAAGTAGTAGCAGTAACAGTAGTGGGAGCGGTAGCAAGAACAGTAAGGAGAACCAAAAC
AGTATCAATCAGAAGAAGAAACCACAACCACATAAGCATTTGTTTGATAGTTGCAAATGT
GACGCGGTTGAAATAGTTCCGGAGAAGATTATTCTCGTCAAGAAAGGGAGCGGAGAGAAA
CAACAGAAGGAGAAGAAACTAAGGAAGCTTGCTTTGCATCAGAGGAGAACTTCTGAATGG
TTGAAGGAGCTTTCCGTTCCTGATTTGCCTGTTGAGGTTTAGAAATTATTATTATTCCTT
TTTTTTTTATTCATGG
>TR10097|c0_g1 TR10097|c0_g1_i1 len=1051 path=[2767:0-92 2768:93-116 2819:117-390 2827:391-413 2804:414-538 2736:539-562 2791:563-625 2826:626-649 2825:650-755 2828:756-765 2829:766-779 2830:780-789 2831:790-798 2832:799-822 2833:823-824 2814:825-849 2806:850-860 2794:861-884 2779:885-895 2805:896-919 2793:920-938 2778:939-962 2639:963-1050] [-1, 2767, 2768, 2819, 2827, 2804, 2736, 2791, 2826, 2825, 2828, 2829, 2830, 2831, 2832, 2833, 2814, 2806, 2794, 2779, 2805, 2793, 2778, 2639, -2]
GGATGAAACTTTGAGAAATAATTGTAACTTTCACATGATCAAAGCAAAAATGATCCACTG
TTAAGTCAGGCCACCTATATACATTTGTTTAATCTCCAAAATAATACAACATCTGGCAAC
ATAAAGAGCAAAACTCACCATGGTATGGTTTAGCGATAGAAATAGCATTCACAAAACTCC
AACAACCTCAAGCCTCTCAAGAAGAAAGATTAGAGCTCCTGATCTAACTGATGATCAACT
GTTGAAGCTTCTCGGGGCCTTCTATACCACAGAAAAGCAAACCATAATGTCCTCCATAGG
CCACCATTTGCAAAGTGTGGAATCAATATTCGCCCCAGATAGGGATAAGATGGGCCAGGC
AGCTTGACCAATATGAAAAAAGATGCTATGACAGCCAGATGCAACGGATATTGTGTTTCC
TTGAGACGAGGATATAAATCCAGGATTGTGTCCCTTAAAGCCCCAGCAACAGCAACTCCA
GCAAGTACAGGAATGGGTATCAGAAGCATTTTCCCTTCATGTGCACAGTAAGACATCTCG
CTTAGTGACGAAACTGCCAGTAATGGTACAGACAGGTATTTGGAGACTACATAAACAAGT
CTGAAGGTGAGCTCAAGGAAGTTCTCCAACACTTTGACCCAAGGGAAACTTCTGACTGGT
TGGGGAAGACTTTCCCAAACTTTTCTTATTTCCCCTATGGCATGGTCTACATTTAATCTG
TTGGGGTCATCCGACTGTCCTGCAGTCATGCTAATCGTGCAAGAGGCAATTGAGCTATTA
TAATAAATTCTCCTTGGTCTAGAGCTCACAATAAGGGGATTCAATCCATTGTATGGCCCA
TGAACCTTATTTCTGAGAAGCGCGCGTGGAACTAGTCTGTACGGTCTTCTCGCTCCGAAT
AAGAGTGATGGGCGGTGGTGGATTTTGTCCGTTGCTATGAAATTGAGGCCGAGTGGAATC
TGGTCTGAAACAGGAATACTACAGTCGAAGAGTGGGAAAGATGAAGACATTCTGTCTACT
GCTTCCTCTCCCTACTTTTAGCACTTCCCTT
>TR10098|c0_g1 TR10098|c0_g1_i1 len=1716 path=[4009:0-347 4033:348-460 4027:461-572 3975:573-596 4032:597-757 3972:758-781 4026:782-1201 4015:1202-1225 4031:1226-1365 4020:1366-1389 4039:1390-1467 4036:1468-1505 4030:1506-1529 4024:1530-1531 4038:1532-1555 4041:1556-1565 4040:1566-1589 4037:1590-1597 4034:1598-1621 4042:1622-1631 4043:1632-1633 3969:1634-1657 3970:1658-1715] [-1, 4009, 4033, 4027, 3975, 4032, 3972, 4026, 4015, 4031, 4020, 4039, 4036, 4030, 4024, 4038, 4041, 4040, 4037, 4034, 4042, 4043, 3969, 3970, -2]
GCCCATTCATAGAGTACACCAATTATGACAAATCAAGGTAACAATACACGATTATAAATG
TTTAAAGCGCATTACAAGATTACCTATCAACAGCAAACAAACGAAATGTAATCTGCAATG
ATACTAGAGAGTACTTAACTGATTATAATCTAACCACCTGTCCAGTTATACCATGAAAAA
AAAAATAAAAGATCTGATGCAATTCCGAAGTATATATGTACAACCTAGACGAGACCATGA
CAGATGCCATTGTACAGTAGAAGAAGCCTCCACAAAAGTCGGTGGATTCACTCGAGTACT
TGCATGCCTAATGGTCATAGAAGCGGGAGTTACGCCTCCGATAGCTGCATCATTCCAATG
GAACGACATAAATATCAGCTGAACGAAGATGATAAGACAGCAAAGAGCCAAAGACATACT
GATCATGAAATTACTGACCTGCGATGACTAGAGCTCCCTCTAGACTGATCACTTCTGCTC
ATAAAGTCGTCATCAATATCTTCCACTCTATATTCTACATTTTCAACAGATGTTACAGAA
CCCTCATCTGAATTTGAAGTGTCATAGCTCTGACGACGGCGTTCTCTCCTTGTTTCGTTG
GCTCTTGCCCTTCTTCGGTTTCTAGATGACCTAAAATTATCAAAGACCTGATATAAGATG
CAAGAGGTCCACCAGTTGCCTTCGTCCCCAGGGAAGTCTTCAAACTCATCATGCATATCA
TTCTCTCCGTACTCAATGACATAATCACCTAGCACAACGCCATGTGGTACTTCTGAGTGG
ATAGTGCTAAGAACGTCAATGATTTCTGACGACTGCTGAAAATTTTCCCAATCAAGTTGT
CTTGCAGGGTCTATCTTTGATGGACGAGAATGGGGATGTTTAAGCTTCGCATGACTTCGG
AGTTCCGAGTAGTTTCCAGTATAGAAACACCGCTCCTCTTCGCAGCATCGGTTCTTTTTG
TTTAAATGTAGACGAGCTTCATCAACAACGACCCAGCCCGTAACTTCACCTCTACATAGT
GGGCAAATAGGTCGTTCATTTCCATCCAATTCTACAGACTGAATATTTTGCTCAGATGTT
GGGTCTGATAATGAAGGATCCTTCTCTGTTGCAGGCATCCCATGTGCCATCTTAAATCGA
TCAAGACAATTTGAGTGTGTGTGGTCGGTATCACACATGAATGGTCTGCATCCTTTGTCG
TACGATGAGCATTGGAGGAGAACACCATTATGAGGAAAATCCAAACAAATGGGACAAACC
ACATCTTCCCAGTTGATATTCGACTGTACAAGTTCCATGCTGGGTGCACTAAGTTTAATC
TCCCTCGCTTTAAAGATGCGAGAAGCCATGCACACCGAGTTTATACAGAGGTCAAATATT
CTTTTGAGGTCACCAAGTTAGGTTTTTCAGCATCACGTCCAGATAAGTTACAAAACCTAA
TATCTAACAGAGTAAGCTCTTGATCTTATTTGCATGTTTTCTATATACCCCATAGTTATC
AGCAATGGATGAAGATGATGAAAATGAAGTGTCTTTCTGAAAATCGAAACCCTAAAAAGA
GCAGAGAAGGACAGAAAAGAGGAAGTCGTCGTGACGGCAAAGTGTTTGTGTTTTTGGGTT
GGTGAGGTGGGAAATGGCCGCTCTATCTATCTTTCGATGATTATGAGCACAAGGTGTTTG
ATTAAAAAATGAGTCTAGTTTCTTCCATCATCTTCT
>TR10099|c0_g1 TR10099|c0_g1_i1 len=2057 path=[4743:0-275 4781:276-308 4790:309-361 4789:362-385 4785:386-526 4787:527-670 4791:671-679 4734:680-694 4784:695-724 4778:725-889 4712:890-913 4788:914-961 4786:962-985 4783:986-1006 4792:1007-1027 4761:1028-1030 4782:1031-1051 4776:1052-1655 4709:1656-1679 4769:1680-1830 4748:1831-1854 4775:1855-1929 4768:1930-1959 4725:1960-2056] [-1, 4743, 4781, 4790, 4789, 4785, 4787, 4791, 4734, 4784, 4778, 4712, 4788, 4786, 4783, 4792, 4761, 4782, 4776, 4709, 4769, 4748, 4775, 4768, 4725, -2]
GGATACTCAGAACCAAGGTCTTGTTATGTAATAGTTTTTCTCCTAGCATTAAAAAAAAAA
AGACAAAAGAATAAGGTAAAAGGGGTTACAACTTTGTGCATATGTATCTTCTATATTTTT
TTTTTCTTTTTACATACTTTTTTCCATAAAATTTCTTATCAATCTATTTGTCCACTTTTT
ACATATCTATCAACTTCGGTAACGTCAAGGATCTTCTCCATTTGGGCTTTAACGAGGAAC
TTTTCAAAAAGAACTCTTGCCATTGATAAGCATCCACCAGGAACAATTGATTGCATATTT
AGAGCGATATTTGGGTTGTGAATACTTTGTCTAATATGTACCCAACCATGTTTACCATGT
TTTTCATCTGATACTTTGGCTCTATACATATGCGCATCTATAGCAGTTGGTGCATCATTG
GAATCAACAAGGCAACCCTCACTTACCCAACAATCACCACACGAATCCAGTTCCCATCCT
TTAAGTTGTCCCTCCTCTATGAACTTCCTGAATGTCTCAATTGCTTCAGCGCCTTTCTCC
TTTGCATACCTAGGCTCAGATTGTATGTTCATTCTCAGCTCTATTGACTCTGCAGGTTCT
TCAAGTTCCTTAATTAGACTGCCTATCCCCTCTTTTGATCCTGCAAGCTTCATACGTACC
ATTTCGATGATGATCTTCACCACCATGTAAGCTCCGTCATCAAGGAAATAGTTCTCTTTC
AAAGCACCATGACCAGAAGTTTCCATCATAAGATGTGCCTCAACACCATCCTCATTAAGT
TGTGCGCCCTTATCTATCACGTTTCTGTATCCAACACGGTAGAGGCAGTGATGACCGCCG
CGTTCTGTAATAAACCGTGTAAGCCCCATACTTGTACGTGCATCAGTGACAATGGTGGTG
CCGGGATGCTCCTTCAACACGATGGTTGACATAAGAGCGATAAGCCTATCACCGTTGATT
GCATTGCCTTTTTCGTCAACCACCCCACTTCGATCAACATCAGTGTCGAAAACAATTCCT
AGATCAGCTGATTGTTCCAGGACTGCAGCTTTGGTGAGTGACATGGCGACCTTGTCCCCG
GGGTTAGGAATGTGGTTAGGGAACATTCCATCTGGTTTAAGGTTTAGAGATCCAAATGTG
TCTGCGCCGAGCTTGTCCAACACGTCCCATGTGAAGAACCCTCCTGAACCATTTCCAGCA
TTCACTATAATCTTAAATCCCTCAAGCGGAGTATCAAAATGCTGAGGATGGTTCACCCGT
TCCTTGATGATGTCCCTGAGATGCTTAGAATACACGCTCATGAAATCGACTTTGGCAATG
CCATTCATGCTCAGCGAAACCTTTGCTTGCCTGTTTGCATACTTACAGGCAGCTCGGTCG
CATATTTCCTCAACATCAGTGGAACACAGTCCTCCTTTTCGTGTAAAGAATTTGAGCCCG
TTACGTGTATAAGGTAGATGGGAAGCTGTCATCATTATGGAAGCATCATAAGAAAATGGA
GGGAGCAAAGTACTCATAAAACAAGCCGGAGTAGTAGCAAGTCCCATGTCGAAAGCCAAA
CAACCAGCACGATTCAGACCTGAGAAAACACCCGCACTCAATAATGCACCAGAGATTCGA
GGATCTCGTCCAAGTGATACCCTAACTTGAGTTGAACTTCCATTTTCACATTTAATCCCA
TCAATAACCCATTCACCAAAACTCTCAGCTATTGCTTCTATTGCTGGTGGAGTAAGATCC
ACTGTTCGACCTTTCTCACCTTCTACAGCCACGCCACGAATGTCTGATCCGTTCTGGAGT
CTCCTAATCTTTTCGGTTTCTTCATCCACCACAGCATCAGTGTACTTTGTAGCACTGCGC
AGGACAATGCGAGCCCATGGAGATTGGGATGAGAAGTGAAGAGTGTTAAATCTTCCATTC
GAAGGAAAAGAAAATACGTTTGGTTTGTACTGGACTTTGTTTTGTAAAGACAAGGAAGAG
ATTGAAGTGGTAGCCATGGATATATCCTTGATCTGGTAACTCATTTTCGTTCAGAAAAAT
TTGTGAAGAGAAAGAAA
>TR10099|c0_g2 TR10099|c0_g2_i1 len=225 path=[4716:0-97 4717:98-127 4718:128-224] [-1, 4716, 4717, 4718, -2]
AGCATCAGTGTACTTTGTAGCACTGCGCAGGACAATGCGAGCCCATGGAGATTGGGATGA
GAAGTGAAGAGTGTTAAATCTTCCATTCGAAGGAAAAGGAAATAAGTTTGGTTTGTACTG
GACTTTGTTTTGTAAAGACAAGGAAGAGATTGAAGTGGTAGCCATGGATATATCCTTGAT
CTGGTAACTCATTTTCGTTCAGAAAAATTTGTGAAGAGAAAGAAA
>TR1009|c0_g1 TR1009|c0_g1_i1 len=454 path=[432:0-453] [-1, 432, -2]
GGAAAACGGATCGGTCAGGTCAAGAACCGTGTCAAAACAGTCATCTTCCCAACCCGGTTC
CTTTTGTTCACAAAATATATGCAAATCAAGGTAACAAGTTTATTCCTCCACCTCATATGC
ACACACCAATGGCACTTCTCCCTAAATCAACGCGTAAAACGCCTCCAAATAAGCCCATCC
ATATGAAACACAACAACCCGATTAAAGATCAATAAGGCAAACTCGAATCCGAAAGAAATT
CTGACTCAGATACGGTAGAAAAGAACTAAAAGCTTGATTTCCGGCTAGCAAGAGAAAAAT
CCAAAAAAATTGAGGCAGTTCCTTTACCCCACAACCATGGGAACCAGATTTGGTTCAAAC
TTACATCTTATAAGCAACGAAAATAGCGATTAGAGGAACTCGAGCAGATCGTGGAGGGGG
CGGTGGCTAAATTTCACGCCAACCACCCCTCTAA
>TR100|c0_g1 TR100|c0_g1_i3 len=3440 path=[9666:0-89 9823:90-168 9857:169-184 9844:185-189 9821:190-213 9789:214-280 9749:281-304 9524:305-347 9525:348-371 9843:372-493 9820:494-538 9856:539-571 9842:572-595 9864:596-608 9786:609-640 9745:641-790 9676:791-814 9677:815-862 9678:863-886 9784:887-1292 9461:1293-1316 9744:1317-1320 9817:1321-1344 9783:1345-1372 9743:1373-1396 9816:1397-1421 9624:1422-1445 9782:1446-1523 9865:1524-1547 9870:1548-1607 9862:1608-1649 9815:1650-1693 9855:1694-1717 9866:1718-1726 9838:1727-1742 9738:1743-1750 9861:1751-1766 9854:1767-1795 9812:1796-1843 9776:1844-1893 9733:1894-1934 9810:1935-2000 9774:2001-2024 9853:2025-2038 9835:2039-2062 9809:2063-2077 9852:2078-2101 9834:2102-2110 9808:2111-2134 9860:2135-2168 9833:2169-2194 9806:2195-2201 9850:2202-2226 9832:2227-2279 9805:2280-2307 9831:2308-2323 9725:2324-2372 9849:2373-2446 9830:2447-2455 9802:2456-2479 9765:2480-2491 9829:2492-2554 9801:2555-2578 9764:2579-2740 9867:2741-2764 9871:2765-2832 9828:2833-2835 9868:2836-2856 9872:2857-2859 9874:2860-2902 9717:2903-2959 9873:2960-2971 9758:2972-2990 9858:2991-3029 9794:3030-3048 9845:3049-3056 9824:3057-3080 9793:3081-3125 9754:3126-3149 9710:3150-3160 9792:3161-3233 9753:3234-3257 9709:3258-3272 9597:3273-3296 9598:3297-3439] [-1, 9666, 9823, 9857, 9844, 9821, 9789, 9749, 9524, 9525, 9843, 9820, 9856, 9842, 9864, 9786, 9745, 9676, 9677, 9678, 9784, 9461, 9744, 9817, 9783, 9743, 9816, 9624, 9782, 9865, 9870, 9862, 9815, 9855, 9866, 9838, 9738, 9861, 9854, 9812, 9776, 9733, 9810, 9774, 9853, 9835, 9809, 9852, 9834, 9808, 9860, 9833, 9806, 9850, 9832, 9805, 9831, 9725, 9849, 9830, 9802, 9765, 9829, 9801, 9764, 9867, 9871, 9828, 9868, 9872, 9874, 9717, 9873, 9758, 9858, 9794, 9845, 9824, 9793, 9754, 9710, 9792, 9753, 9709, 9597, 9598, -2]
TTCCAACCCAATACGCCCAATTTTATATTTCCCCCCAAATATTAGAAAAAAACATCCCCT
TATTTCATCTTCTCGAATACACACACTCCGCCCATGATCTCACATCACAACTATTTCTCT
CTTTATTTTTTGTTTCGTTAAAAATAAAGAGAAAATAAAACCCACCCGTTAAAATTACCG
AAATTCGAATGTGATGATATGGCCTTTCACGTTGCTTGCCCAATTACATGCCGACGGATT
TGTTTCTGCAAACTAGGGTTTCCGAAGAAACTACAGAGCGAGAAAGGAAGGAACGATTTC
TTGCAGGAAGTTGTTAGGGTTGAAGAGTTCTTGGCAGATCCATGGTCTCTTAGGGCTAAA
GATACCATCAGTACCGTACAAGTTGTGGTTCCTAAGATTGTTGTTCCGCCTCCGCCACCG
CCGAATCCGGCGGTGATTGATGGAATTGGTGCTGTTGGAGATACTCAAAGTGGTGTTGTT
GCTGTTGGTGGCGGTGGAGATGGAGAGGAGCTTCTCTCTGTGCAGTCCAAGCGGACTGCT
TTGCAGAAGAAGGCAATTGCGGCTTCAATTGCTGCCGAGGATTATGTGCGGAAGTTCGAA
GCTGGAGTATTGGCGGAAAACGCCGGAGAAACAGTACAGGAATTAGTTGGAGAAAACCAG
AGTGTGAAAGTTATGTGCCGGATATGCTTTGATGGTGAGAATGAGGGAAGTGAGAGGGCC
TTGAGAATGCTTCCATGCAAACTTTGCAGTAAGAAATATCATGCAAGCTGCTTAAAAACC
TGGGGACAACACAGAGATCTTTTTCACTTATCTTCATGGGTTTGTCCCTCTTGCAGAAGT
TGTGAGGTATGCCGTAGGACGGGCGATCCAACTAAATTCATGTTCTGTAAAAGATGTGAT
GGTGCTCACCACTGCTACTGTCAGCAACCTCCGCATAAGAATGTTTCTGCTGGACCTTAT
TTGTGCCCAAAGCATACAAGATGTCACAGCTGTGGATCTAATGCTCCTGGTAATGGCCTG
AGTACAAGATGGTTTCATTGGTACACCAATTGCGATGCTTGTGGAAGATTATTTAACAAG
GGAAATTTCTGTCCTGTATGTCTGAAGGTTTATAGAGATTCTGAATTAACGCCAATGGTT
GCCTGTGATGATTGCGAACGCTGGGTACATTGTCTATGTGATAACATCAGTGAGGAAAAA
TATATGCAGTTTCAAGCTGATAGAAATTTACAATATCAGTGTCCTGCGTGTCGTGGAGAT
TGTTACAAGGTCAAGAACCCTGAGGATGCTGTTAACGAGCTTTGGAGGAGAAGAGACAAA
GTTGATAGGGACCAAATTGCAAGCACGAGGGCTGCTGCTGGATTGCCCTCTGAGGAAAAT
GCATATTCTGTTTCACTTTATTCTGATGATGAAGATTGCAGTCCCATCATATCAAAACAA
GAGCATGGACGCTTCCTAAAGATTTCTGTCAAGGGATCTGCTCCTAAAGCATCAGCAACT
ACCAAGGAATATGGGAAGAAGTTGCCTCACAAAAAGAACGGAAAGAAAAAAGGGTATCAG
GATTCATCAAGTGGTAAAACTGATGTCAATCGAAGTTTTGTAGGTCAATTCGATCAACCA
ATTGAGATTGGCTTGGATGATAGAAAAATTAAACGTGTACCAACTTTCAGAAGTGAACGG
CCAGAAATCAAGTCATCTCTATCTGCCAGAAGCCTAGGGAACACAAGAGAGAAATGCTCT
ACTAACCAAGCTGGGATTATGAAACACAGCTTTGTTGACGAGACACTGCTGAATAGAGAA
GAAAGGCCTCGAAGAATTGTCCAGATAAAAGGCAGTAAATCATATGGTTCAGACCTTGAT
GATAGTTCTGGAAGAAATGCTGGAAAGTTGGACAACGCAAAGGGGACGAAACTAGTCATA
CATTTAGGTTCAAGAAACAGGAATGTCATCAGCTCTCCAAGATCTGAAGCTTCAAATTGT
CATAGAGAGCAAGAATTAACACCTTCGAATGGAGAGAGATTTGAAAATGCGAAACAGCCC
AAAGGTGCAAAGTATGCAGGCTGGGAAGGTAACTTGTTAAAGTTGGGGAAAGTTAAGTCA
GATGTTTCAGACTTACAGACAGGAAGAGGAAATTTCTCAGATGGATCTGCTGGCGTGGGA
AAGACTTTTGGTTCACTTGGGAATAATGAAGGAAGTGCAGCTCTCTCAGAGCTTTTACCC
CACGCTCCAATTTTGAGAAGTGAAGAGGGGCCTCTCAGAAGGCATTCAAAGGGAACACCT
GATACAGGCAGCAAAATACTTCCTAACAGTACAAACCTAACTTCTGGTTTGGATCTGTTA
CCAAAAGATCCAAAACCACTGCTGAAGCTAAAATTTAAGAATCCATATCTTGACAACCGG
AACTCGTGGGTTCCTGAAACCGAGGAAGAGAAAACTTCTGTCAAGGGCCAGAGATCAAAA
AGAAAGAGGCCATCATCTTTGGAGAAAAACCAAGTTAGAGAAGATGAAGACAACATGCAA
GTGCTTAAAGATAATCCAGTAACCGAGGTCATGGACGCCAACTGGATATTGCAGAAGTTG
GGTAAGGATGCGATCGGAAAGAGAGTTGAAGTTCACCAGCCATCTGACAGTTCCTGGCAC
ATGGGAGTTGTTACTGATGTAATCGAAGGTACTTTAGCTGTTCGTCTAGATGAAGGTAGA
GACCGGATCTTGGAACTTGGAAAGCAAGCAGTTCGCTTTGTGCCACATAAACGGTCAAGA
ACATGATACCAGTTTTGGTACCAAAACTATATTCAATATACTCTCAGGTATCGACTGTGC
AGGTTTGAGGTTGTCCTTTGGACAATCAAACACCATAGATTTTGAGCACATGACTCCGCT
ATAGGGGGACCTCGGTTGGTCAACCCACAATGATGAGAAACCTTGGTGTCAAGATCGTTC
TCAGGTGGTCTCTCTTCATTAACATTCTTTTTTCCCAATGTTTGTATTGTCTTTCCTGAT
GTGGGCTGTACCTTCTTTTTACTGGAAAAAATATCCCTCCTTGATTTCTGAAAACTCATA
AGAGAAATGAACTACCTTGAAGATGGAAGCTCTTACCAGTTCTCAAGGGGGGTGTGAATT
GTCCAAGGTATTGGGGGTTTTCAAAGCTCTTCTACTCAAAACTTTTATCGGGAAATGGTG
GGACTTGTGGAAGCTACTTACTGGTGCGTGCTTCAGGTGCTGGTTATTTAGAAATCAAAT
TAGTTTTTAAACAAAGTTCGTTCTGTTTTGTGTTTTCAGTTTAAATTATGAAATGACATT
GCTGAGTTTGAGGTCAAAACCAAGGGTAATCCATATGGCCATTGCCTTCAGTCTGGTGCT
TTCGTCAGTGTTTGTACATCTAAATGCATGTTTCTAATGTTTGTTACAAGACATTGCTTG
ATTTTTCGACTTGTGATGGC
>TR10100|c0_g1 TR10100|c0_g1_i1 len=2052 path=[4649:0-54 4650:55-88 4707:89-123 4714:124-147 4724:148-207 4725:208-219 4726:220-231 4727:232-234 4720:235-258 4715:259-307 4709:308-331 4700:332-771 4687:772-795 4688:796-825 4689:826-849 4699:850-1381 4672:1382-1405 4708:1406-1507 4669:1508-1531 4698:1532-1695 4655:1696-1719 4656:1720-2051] [-1, 4649, 4650, 4707, 4714, 4724, 4725, 4726, 4727, 4720, 4715, 4709, 4700, 4687, 4688, 4689, 4699, 4672, 4708, 4669, 4698, 4655, 4656, -2]
AACCAACACACTCCCAAATGAGAAAAACCCTACTCAGAACCCTCTCCTCTTCCCTGCAAA
TCTCTAGACCAACCCTCCATCAACTCCCCTTTCCTCTTCGACCCACCAATGTCAGTTTCC
AATCCCAATTTTCTCCAACCGCCTCCTCCTCCTCCAATTCAACGTACATTTCCACACCCC
TCCCTCCTCCCGAATGGGTAGAGCCCTTCATCAACATATCCGACCTAATCACAAATCCCC
AAACCCTCCATCCCTCTCCATGGGTTCGACAGATCCTCAACCTCTTAGACAACTCCCCAA
CCATGGAAACCAATCTAAACACCTATTGTCACAACTACATGATCAAATTATCACCCAATT
TCATTACCCACATACTCAAACTCCCTGAAATTCGACAAAACCCCGAGCTGGGGTTTCGTT
TTTTCACTTGGGCTGGTAAGCAAAAGAGGTATGTTCATAAGCTTGATTGCTATGTGGCTT
TGATTGAGATGTTGGCAGTTGTGAGGGATGTGGAGAGGATGAAGGGTTTAGTTGGGGAGA
TTAGGGAGAAGGGGTTTTTGATGACGGTTTCGGGGTCGAATAATTTGATTAAGGCCTTTG
GAGTTTTGGGTATGGTGGAGGAGTTGTTGTGGGTTTGGAGAAGGATGAAGGAGAATGAGA
TTGAGCCGACTTTGTTTACTTATAATTTTTTGATGGATGGGTTGGTGAATTCGATGTTTG
TTGATTCGGCGGAGAAGGTTTTCGAGGTTATGGATGGTGGGAAGGTTGTGCCAGATGTTG
TTACATATAATATAATGGTTAAAGGGTATTGTAAGGCAGGGAAGACGGGAAAGGCGATGG
AGAAGTTTAGGGAGATGGAGAGGAAGAGTGTTAGTGCTGATAAAATAACATATATGACGT
TGATGCAGTCATGTTATTCCAGTGGTGATTTTGATTTGTGTTTGCAGCTTTTTAATGAAA
TGGGGGAGAAGGGGGTGGAGATTCCTTCTCATGCTTATAGTTTAGTGATTGGCGGGTTGT
GTAAAGAGGGGAAATTTGGTGAAGGGTTTGCTGTTTTTGAGGGTATGGCTAGGAAAGGTG
GGAAAGCTAATGTGGCGATGTATACAGCTTTGATAGATGCATTAGCAAAAGGTGGCAATG
AGGAGGAAGCTATGAAGCTTTTCGAGAGGATGAAGGGTGAAGGTCTTGAACCTGACGAGG
TTACGTATGGAGTTGTTGTTAACACTTTGTGCAAGGCGGGGAGGTTGGATAATGCTATTG
AGTATTTTAAGTACTGTAGAGAGAATGGTGTGGCTATTAATGCTGTTTTCTATTCTAGTC
TAATTGATGGCCTTGGGAAGGCTGGGAGAGTTGATGAAGCAGAGAAGCTCTTTGAAGAGA
TGGTTGAGAAAGGATGCACGAGAGATTCATATTGCTATAATGTACTTATAGATGCGTTTT
CCAAGTGTGGAAGGATTGACGATGCGTTAATGTTGTTTAACAGAATGGAGGAGGACGGAT
GTGATCAGACGGTTTACTCATACACTATACTCATGACTGGATTGTTCAAAGAACATAGGA
ATGAAGAGGCACTGAAGTTGTGGGAGATGATGATTGATAAGGGTATCACGCCTACACATG
CTTCTTTCAGAGCCCTGTCCACAGGGCTTTGTCTTTCAGGCAAGGTTGCGAGGGCTTGTA
AGATATTGGATGAGTTAGCACCCATTGGGATTGTTCCCGAGGCAGCTTTTGAGGATATGA
TTAATGTGTTGTGCAAAGTAGGCCGTGTAGAGCAGGCTTGCAAGTTAGCTGATGGAATTG
TTGATAGGGGTCGTGAGATACCTGGAAGAGTTCGCACGATTTTAATCAATGCATTAAGAA
AGGCAGGTAACGCTAACTTGGCTGTGAAATTGATGCATAGTAAGATTGGTATTGGTTATG
ACAGATGGGGTAGTGTTAAAAAGCGAGTGAAATTCCGTATTCTCCTAGATGGTTAACTTG
TGTCTGTTTGTGAATTACATCTTTGATCTCTGCAATTTAAAGTTGATAGGAATGCTTGTT
TACAGAGAATTA
>TR10101|c0_g1 TR10101|c0_g1_i1 len=3103 path=[6744:0-217 6745:218-241 6746:242-262 6747:263-293 6775:294-525 6750:526-549 6751:550-550 6752:551-574 6778:575-793 6781:794-817 6782:818-885 6773:886-1693 6737:1694-1752 6780:1753-1972 6730:1973-1996 6777:1997-2068 6740:2069-2100 6779:2101-2118 6776:2119-2142 6771:2143-2385 6769:2386-2409 6770:2410-3102] [-1, 6744, 6745, 6746, 6747, 6775, 6750, 6751, 6752, 6778, 6781, 6782, 6773, 6737, 6780, 6730, 6777, 6740, 6779, 6776, 6771, 6769, 6770, -2]
CTGCTTTTACATTAACAAAATTTGTATACATTGAAAGTACATTAGATAGAGAAGGAAACA
TGTACAATACATTGCAAGTACACAAGTAACATTTTCCACTGTGAGCAATAGGATAGGAAG
CTCTGTATTTTGTCTGCACTAACCCTTCCGTGATGGTGCTTTGACGTCGCTCGCCCGTTG
GTTTCATAATGTATGCATTTCACATATCTTGGCTACCTTAAGTATGTTTTCTTTTTATCT
CTAGTTTACTTGTGTAGGTATCTCGAACTAGATATTGCTTATCTAATCTTAGAACTTCAA
TTTTCCACCGGGATAAACCCCATCTGCCTCATGCTTTTCTTGTTCCTTTTGTGAAGAAGT
TCCTTCACGACTCGCCTGACTGATGTGTACAGATGGTACAGTTGTTTCACCAATTTTTCC
TCCGTTACTCGGCCTCCTAAACTGAAACAGGAGGAAGAACACCCCTAACAGTGACACTCC
CCCAGCAAAGGATTTCAAAAGGACTGCTTTGTTTGGTCTTCGCTCCGATTGCCCAGTGTT
TTTATGCACTTGTTCATGTTTCTTGGTGTCCTTGTCCAATACATCCACACAATGGGAAAT
GTCCTCTTGATTCAGAGACTCCTGATGACGTAATCTCAAATCATCCTCATCAACAAGATG
TTGGACTTTGCCATTATGTTGGTGAGCATTTTCTGAAGGTACAAGTGCTATGTAGGAATC
AGATCCTATTGACGATACACATGGAGAAGAGATTAGACAGCCACCATGATGGACGACAGG
GGTATTCCCATCAAACATGATAGTTGTATATGTATCACAAATATTCAGATCAGAATCTTC
TAGGCCACCTAATGAATTAACTGTAGATCTCATCACCCTGTTTTTTCCCTCAGATTGGCC
ATTGACATTAGATACACCGTCACCTGATTCTGTGGCATTCGGAGTTGAAGGTTGAGCAGG
TTTTTCTTCAAGCTCACCGAGACTTGGTTTCTGTGTAACCAACTCGCAACATGAACTGTC
GACTGATGAAAATTGTCTACTGCAAAGTGAATGACCAAAAAAACTGTTGTTTCTATCTCC
AAACAAGACATCTGATTCATTCACTTTAGCAACTGAAGATTGTCCATCACTTGGAGATAC
GGTGTGTTCCCCTTCCTCACTGGCAACCCTTTCTTTTAAAGTGTTTTTAATTTGAGTAGC
CCTGCAAAGGGAAATGTTATTACCATCGCACTGCTTCAAACAACTAGCCCCCGTGACAGT
GGTACTGTAGTTCTCTTCTTTAATTGGCAGTGTAGCTTCAATACTAAATTCTACTCTATT
ACCATGGCTATCTACTGAAGTATCCAGGTTTTCCCTCACACTCACATCAGATCTAGGAAA
GGTTGTACCAGATAACCCTGCATCATCCAGAGCAGGATCAGTATCATTATATCTCCGGGA
ATCTCCTGAGTAACAATAGTTATTAGGATTAAATCTGTGTGTTAAGTCAGGATCTCCACA
ACGATTACTTTCATTTGATGTGGCGCACACCCGCCATTCTTCAGTTGAAATGGGTGTAGA
ACTGCTGTCATCTAAATTTATGCAGAACTGCAGTTTATCAATATCAGTAGTCAAGCTACC
GACCCTCTCTTGAAATTCATAGCAACTTATAGAATGTATTCCCACGTCAAAAGAAATGTC
CAAACCCTGATCCTGTGGCAGTACGATGTTAGAACTGGAAATATTACCTTCTACTTCAAA
CTTATCTTCATAAACTATGGCATCCACTTCACCGCAAACAGTGGTCATATTTTCTGCATG
GGAGGTGTTGGGCTCTTCGGTCACATTTGGATACCTCATTCCAAGTAGATATTGTGGTGT
CTTGTAAATCAAATTAAACCCATCAACACAAGTAGCTTTGTCATTATCCATCCCACAATC
ATTTATATCTGAATTACCTAACTGGCAACCAAGGAAATTTTGTTCATAAGTAGCACTAGT
TCCAAGGTTACGATTTTCAGAGTCAAGCCTATTTGTTTCATTTTCAGGGTTGCATAAGGC
TCTTCTTGTTGTTACCTTGTTCGCACACAGATTACCTGCATTTAACTCCATTTTATAATC
TAGCTGAGTAGTGTCGAACTGATGATTATCATTTGACAAGCAGAGCGCAGTTAGAGAACC
CATAGCTTCTACTTGACTGTATCGAAAACTGCTGTTCATATAACTTTCTTCATGCTGAAC
ATCTGAGTGGAATGTATCTTGCTGCAACATGAAGTTTTCAGAAACCATAGAACTTTGTCC
AAGCAAATTCTTTACATCTGAAGTTAACAGGCATGTCTCACTACACGAAGTAGTTGAAGC
TGGGCTATGAAATCCAGACATCCGATAATTAATCTCTGCATCATCAGACTCTTCTGAATA
TGAATCATACTGTCTCGCATACTCGGCACCCCATGTTTTCTTTGGGTACTCAAAGCTTTT
GCGGATGCATTCAACCATATCCGTAGGCATGGCTACTGTATAGGTGACGACATCAAAATC
CGGAACATTTAAATCTTTCAGCCGGGCCTTCTTTGAAAGGGATCGAATACACATACAAAC
TCTTCGAATATCTCTTTTCTCAACAACATCTGACGGGGAGAGAAGATCAATACCTGTCAA
CCCCAGCGTCTGGCAGATCTTCAAGAATGAGTCAACATTAGAGTAAGGCATATATCTCCC
ACTGCTCTTTCCAGATGTATTTGACTCAGAAAAGTAAGCTTTTGAATTTCGAAGATTCAC
ACACTTTTTCAAAAGCATTTTCCAAACTACTTTAGACACTTGAAACAGGATTTTCCCATC
CGCGAGCAAATCAGCAATAGCCGTCTCCTCATCCAATCTTGTATGCAGCACTTCTCCAAG
CCATATTCGTGTTTGAGTCTGCAAGAACACATCGTCGAGTTCACGGAAGCTGGAAGACTC
GCCTAATAATTGAGAGGAACCGGCCGATAGTCTGTCGACCACGGATGAATCAACGAGAGC
TCGACCCATTAGGTAGAGCTTCAGAGTTCCCGCCAAACAGATTTTCCCTTTGGGTGAAAA
GAACAGGAAAAGAGATACAGAGGTGGGGAAGAGAAGGATTCTA
>TR10102|c1_g1 TR10102|c1_g1_i1 len=258 path=[2785:0-59 2938:60-124 3017:125-148 2977:149-150 2927:151-154 3005:155-176 2962:177-200 2903:201-233 2369:234-257] [-1, 2785, 2938, 3017, 2977, 2927, 3005, 2962, 2903, 2369, -2]
AGCAAATCTAAAGATGAACCATCTACCCATGCATCCGCTCTAGGTAAGTCATCTCTCTCC
TGAGTCGTAGCATCATGCGTCGGGGTCAACTGAGGACCGACTACTGTATGACTAGGGAAG
AGATGCGAAATACAAGGAGGGAGCGGTGTGAAATACGATGTCGTCAACGCCTCATCAGCA
GTCATAATGTTTTGTCTTGACTCACGAAGTCCAACACCTACGTCGTCCGAAGGATATATA
TCAATAGAGGTCAACGGA
>TR10102|c1_g2 TR10102|c1_g2_i1 len=240 path=[2302:0-24 2303:25-28 2937:29-50 2980:51-74 3013:75-107 2920:108-116 3050:117-121 3030:122-145 2995:146-167 2951:168-178 2894:179-191 2681:192-192 2682:193-214 2683:215-215 2684:216-228 2685:229-239] [-1, 2302, 2303, 2937, 2980, 3013, 2920, 3050, 3030, 2995, 2951, 2894, 2681, 2682, 2683, 2684, 2685, -2]
GAAATACAAGGAGGGAGCGGTGTGAAATACGATGTCGTCAACGCCTCATCAGCAGTCATA
ATGTTTTGTCTTGACTCACGAAGTCCAACACCTACGTCGTCCGAAGGAGATATATCAATA
GAAGTCAACGGAGGACGGGTAAGTGTCTGACAACGAAAATCAACACAAACAGGAAGTGAA
TAGGACTCTGATGAGGGTTGGGACTCAGTCAAAAGCATCTCATGGACGCCACTGACTACG
>TR10102|c1_g3 TR10102|c1_g3_i1 len=258 path=[2310:0-59 3019:60-124 3056:125-138 3039:139-148 3010:149-150 3051:151-154 3031:155-176 2997:177-200 2953:201-233 2862:234-257] [-1, 2310, 3019, 3056, 3039, 3010, 3051, 3031, 2997, 2953, 2862, -2]
AGCAAATCTAAAGATGAACCATCTACCCATGCATCCGCTCTAGGTAAGTCATCTCTCTCC
TGAGTCGTAGCATCATGCGTCGGGGTCAACTGAGGACCGACTACTGTATGACTAGGGAAG
AGATGTGAAATACAAGGAGGGAGCGGTGTGAAATACGATGTCGTCAACGCCTCATCAGCA
GTCATAATGTTTTGTCTTGACTCACGAAGTCCAACACCTACGTCGTCCGAAGGATATATA
TCAATAGAGGTCAACGGA
>TR10102|c1_g4 TR10102|c1_g4_i1 len=348 path=[2386:0-32 2387:33-34 2388:35-38 2979:39-60 2930:61-84 3008:85-117 2964:118-126 2907:127-131 2994:132-141 2950:142-173 3025:174-178 2988:179-188 3073:189-201 3070:202-202 3066:203-224 3059:225-225 3044:226-238 3021:239-262 2984:263-303 2881:304-315 2709:316-327 2710:328-347] [-1, 2386, 2387, 2388, 2979, 2930, 3008, 2964, 2907, 2994, 2950, 3025, 2988, 3073, 3070, 3066, 3059, 3044, 3021, 2984, 2881, 2709, 2710, -2]
GAAGAGATGTGAAATACAAGGAGGGAGCGGTGTGAAATACGATGTCGTCAACGCCTCATC
AGCAGTCATAATGTTTTGTCTTGACTCACGAAGTCCAACACCTACGTCGTCCGAAGGAGA
TATATCAATAGAGGTCAACGGAGGACGGGTAGGTGTCTGACAACGGAAATCAACACAAAC
AGGAAGTGAATAGGACTCTGATGAGGGTTGGGACTCAGTCAAAAGCATCTCATGGACGCT
ACTGACTACGGGTGCATACATGGAAATGTCTGAATGAACTGCTGAGCTCGACCAATGGCA
AGGATCACCCTCCGGGATAGAAGTATCCGAGATCATCTGAGGAGTGGT
>TR10102|c1_g5 TR10102|c1_g5_i2 len=263 path=[2619:0-60 3069:61-61 3065:62-139 3078:140-140 3075:141-153 3085:154-164 3089:165-177 3091:178-218 2900:219-242 2880:243-262] [-1, 2619, 3069, 3065, 3078, 3075, 3085, 3089, 3091, 2900, 2880, -2]
TCGCGAAGTCCAAAACCTACGTCGTCCGAAGGAGATAGATCAGTAGAGGTCAACGGAGGA
CGAGTAGGTGTCTGACATCGAAAATCAACACAAGATGGAAGTGAATAGGACTCTGAGGAG
GGTTGGGACTCAGTCAAAAGCATCTCATGGACGCCACTGACTACGGGTGCATACATGGAA
ATGTCTGAATGAACTGCTGAGCTCGACCAATGGCAAGGACCACCCTCCGGGATAGAAGTA
TCCGAGATCATCTGAGGAGTGGT
>TR10102|c1_g6 TR10102|c1_g6_i1 len=234 path=[2809:0-44 2810:45-68 3058:69-101 3040:102-110 3063:111-129 3074:130-130 3071:131-139 3080:140-161 3060:162-172 3045:173-185 3024:186-186 2987:187-208 3083:209-209 2887:210-222 2562:223-233] [-1, 2809, 2810, 3058, 3040, 3063, 3074, 3071, 3080, 3060, 3045, 3024, 2987, 3083, 2887, 2562, -2]
CAAGGAGGGAGCGGTGTGAAATACGATGTCGTCAACGCCTCATCAGCAGTCATAATGTTT
TGTCTTGACTCACGAAGTCCAACACCTACGTCGTCCGAAGGAGATATATCAGTAGAGGTC
AACGGAGGACGGGTAAGTGTCTGACAACGAAAATCAACACAAACAGGAAGTGAATAGGAC
TCTGATGAGGGTTGGGACTCAGTCAAAAGCATCTCATGGACGCCACTGACTACG
>TR10102|c1_g7 TR10102|c1_g7_i1 len=242 path=[2481:0-55 2983:56-79 3042:80-111 3016:112-116 3055:117-140 3038:141-162 3002:163-163 2960:164-176 3081:177-187 3086:188-200 2357:201-241] [-1, 2481, 2983, 3042, 3016, 3055, 3038, 3002, 2960, 3081, 3086, 2357, -2]
CAGTCATAATGTTTTGTCTTGACTCACGAAGTCCAACACCTACGTCGTCCGAAGGATATA
TATCAATAGAGGTCAACGGAGGACGGGTAGGTGTCTGACAACGGAAATCAACACAAATAG
GAAGTGAATAGGACTCTGATGAGGGTTGGGACTCAGTCAAAAGCATCTCATGGACGCCAC
TGACTACGGGTGCATACATGGAAATGTCTGAATGAACTGCTGAGCTCGACCAATGGCAAG
GA
>TR10102|c1_g8 TR10102|c1_g8_i1 len=288 path=[2264:0-44 2265:45-68 3043:69-101 2933:102-125 3064:126-157 3079:158-162 3036:163-172 3061:173-185 3046:186-186 3026:187-208 3082:209-209 3087:210-222 3090:223-233 3092:234-246 2728:247-287] [-1, 2264, 2265, 3043, 2933, 3064, 3079, 3036, 3061, 3046, 3026, 3082, 3087, 3090, 3092, 2728, -2]
CAAGGAGGGAGCGGTGTGAAATACGATGTCGTCAACGCCTCATCAGCAGTCATAATGTTT
TGTCTTGACTCACGAAGTCCAACACCTACGTCGTCCGAAGGATATATATCAATAGAGGTC
AACGGATGACGGGTTGGTGTCTGACAACGGAAATCAACACAAACAGGAAGTGAATAGGAC
TCTGATGAGGGTTGGGACTCAGTCAAAAGCATCTCATGGACGCCACTGACTACGGGTGCA
TACATGGAAATGTCTGAATGAACTGCTGAGCTCGACCAATGGCAAGGA
>TR10103|c0_g1 TR10103|c0_g1_i1 len=2682 path=[5917:0-59 5918:60-83 5972:84-206 5951:207-247 5971:248-257 5969:258-279 5967:280-402 5941:403-426 5942:427-450 5962:451-846 5945:847-870 5966:871-994 5915:995-1018 5961:1019-1306 5924:1307-1330 5965:1331-1468 5948:1469-1492 5960:1493-1765 5921:1766-1789 5922:1790-2681] [-1, 5917, 5918, 5972, 5951, 5971, 5969, 5967, 5941, 5942, 5962, 5945, 5966, 5915, 5961, 5924, 5965, 5948, 5960, 5921, 5922, -2]
GCCTTTTGTTATAATATGCCCAGAAACTTTGGCCCTTTTTTACATTGACGGCATTATCAA
ATCTCAGAGAAGCAGAATGCTTCATTCAATCTTGAGTCGTTGAACCAAATACAAGGAACG
TCTGTTCACTAGTGACATTACAAATGGGACTACAATCGCAACTGATCCTCAACATGGATA
AGACATCGGCTACAAAGATCGTGTTAATATACTCTCTACCTCAATCCCTATTACTGAACG
AACTTACTTTTACATCGATGTACGACGGCACCATGGGACATTTCCACTGCTCTGAAATGG
GAAAACATGATTGATTACACCTCCACAATTTCCAACAAGCATGTGATATCCAACTCTCCA
CACGCTAGATCTCTTGGCCCTGAGGGTTATGCGCACAATGAACTTCAGAGGCGTTGCAAA
AGCAACTCGGAAGAGAGTATAACCAACAGTCTTCATCAACATACATTGTACAACAAAGGG
TAAAACTCTGGAGTTTGCATGCTCAAGCTTTTCTATAATGCTTTCGCATCCATCCCAGGT
TATTGAGCCTTAGCTAGGGTTCGGCTAGACACCCCATGCAACAATTTCACGAATCCAAGG
AAGCTCAACTTCCCATCTGTATGCCTTATCCAATCATGAAGAACAGCATGGACGGGGACA
GATGGACTCAGCCCAAGTTCCGAAGCAAGCTCCTCAATGACAATAGCTCTATTTCCATCC
TTCTCGAAAAGCTCGTAAGCACAACGAGCATGTTGTTCCCACTGATCAAGTGCTTCAAGC
TGATGAACACTACATGCTGCAGCACAAAACTCCTCAAAATCCATCCTTCTGTACTGAAGA
GCGTTTAGGGAGGCTAGAAAATCAAGAGCACGAGATTCCTTCATTGCATCTGTTGCACTT
TTCATCAGAGCCGTCCTGATATTCTCCAAGTTTATGCTGCCACTTTTGTTAGGCTCCAAC
AGTGCAAACTGCTCCTTCAAATAAAAGAGCTCATCCACAGTCAATGTTTTAGAGAGAGCC
CTCAGAGCAGCCTTACGCAGAGATGATGAGCGCATATATGCTTTCATTAATTTGAATATT
AGAATGTCCAGTGGTACTTTGATATCGTTATTACTTCTAATCCAAGGATGACTCAGAGCC
TGAGCAGCGGTCATTCTTTTGCGAGGGTCTTTATTCAATAGACGCCTGACAAAATCCTTT
GCCTCGGAAGATAGTGTAGGCCAAGGTGATTCATCAAAACTTGGGTCAGCTTTAAGTACT
GCCCGAAAGATGCCAGATTCCGTTCGTGCCCAAAATGGACGGCTTCCGCATAGAAGAATA
TATGCTATCACCCCGATACTCCATACATCAGCCTCTGTACTATAAGACCTATGTAGGACT
TCAGGTGCTACGTAATATGCACTTCCTACAATGTCATTTAGCCTTTCATCTGGTTTGACA
AAATCTGAGAGTCCAAAGTCAATTGCCTTCAATTGGGAGTTCTCGTCCTTAGAAGTAAAC
AGGAAGTTCTCTGGTTTAAGATCCCGATGTACCACACCCTGGAGATGACAGAATGCGACG
ACCTTCAGTATCTGTATCATGACAGCCTTTGCATCATCTTCAGAGTATTTACCACCTCTT
GAAAGTATTCTGTCCAAGAGCTCACCACCTTCACATAACTCCATTACTATATAGACATTT
TCTTGGTCTTCATATGCATCATAGAATTGCACTAGATTATCATGGCCTGTCAAAGCTCTC
AAGATTTTGACCTCCCTTCTCACATCCTCAATGGCAATGGCTGTAGTCATCTTGGATTTG
GGGATAACTTTAACAGCAACATCTTGACCCTTAAGTTCCCCTTTCTTAAATTTAGCAGCA
CAAGTATACCCAAAATGTCCTCTTCCCACCTCATCCCCAAGCTCATACTTATTCCCAAAA
TTCTTGGAATACCCAAAACTTTTATCCAACCCATTCCCCCCTTCTCCTCCTCCTTCCCCA
CCTTCTGGAATCGTGGCCTCATTCGGCTTCACTGATCCATGCCTTCTAGCCAACACCGCT
CGTATATGTTTCGCCGGTGACGGAGGCGGAAACGGCCGCTTGAAAAACCTCCTAGGCGTA
GAATTGGAACTCGGAGCTGGAGATTTTTTGGAAAACAAGTAATGAGCTGGACTGGGACTG
TAGAATGGGAAGAACGGCGATCTCTTTACCGCTTCTACTTCCTCCTTCTGCTTCTTCTCC
TCTTCTTGTTGATTCTCGGGATTCTCATTAGGTAAAGGTAAAGTCTCATTTGATTTTGAT
TTTGATTTTGAGTTTGAGTTTGAGTTCGAGTTCGAGTTCGAGTTCGGGCTTGGGTTCGAG
TTTGGAGTCCCGTTGGTCTTGTTGTTGTTCAACTGTGGTTCTGGTTTGGGAGAGAAACGA
TTTGGTTTGGGAGTAGTGGGTTTGGAGCTGCAGAGCCCCATTTCTCTTCTCCTCCTCCTC
CCCTACCAATAGAATCCGGAAGGAAGGGAGAAAAACCCTAGAAAATCACAACATTGATTA
AGTTTGAATTCGAATTCCGAGAATTTTGATCTGGTTTGGGAATCTAGGCGAAGTTGGGAT
CAGAAACCCTAGTACTAAAAACGAGACGACGGAGATTGTGGACTAAGAGAAAAGATAGAT
AGAGATAGGAGAGATTAAAGAAAAAGAGAGAGACGACTGTGA
>TR10104|c0_g1 TR10104|c0_g1_i2 len=2477 path=[5688:0-84 5689:85-108 5799:109-109 5815:110-131 5826:132-151 5798:152-175 5842:176-187 5840:188-291 5838:292-319 5843:320-330 5844:331-343 5845:344-344 5837:345-352 5835:353-368 5831:369-407 5827:408-431 5817:432-496 5786:497-520 5801:521-728 5742:729-752 5816:753-1367 5800:1368-1839 5766:1840-1863 5784:1864-2284 5662:2285-2308 5663:2309-2476] [-1, 5688, 5689, 5799, 5815, 5826, 5798, 5842, 5840, 5838, 5843, 5844, 5845, 5837, 5835, 5831, 5827, 5817, 5786, 5801, 5742, 5816, 5800, 5766, 5784, 5662, 5663, -2]
TTTTTTTTCTTTACAATCTGACATTTTTGGAAACCAAGTAATAATAAAGGCAATAAAAAC
AAAAAGAAATTTCTCATTTCAGCAATCATACGAGTAACATGTGTAGACGACTACATCACT
CATTTGCCAACAACAAATATTCCATCAAGCCCGTCTGAAAGAGATCATTGACAAGAAACA
AAATGATCTGTGCTTCTTCTGAAGTGTCATAAGTTCAATATTTTCATAGATCGTCTCTGG
GTCTGGACAAGTGCCAATCTGGTGCTATTTGGCTCCCGCAACTGGAAATCTATTTGCAAC
CTTAGAAAATGGGATGTTCGACAATTCATCTGAGATAATAAAACCTGCTCTCAACCAGCC
AAGGTCTTCCAAACTCTACTAAGAAAATCATCGTTCAATTCGCTCGTAATTACACTACGC
TCGTGCACAAGCTGACTAAGTCCATCAGTATCGAATATAAAGTTTCCAATGACAAAGGTC
CCAAGTATTTTGCATTTCCAGAACCACCATTGGAGAAATCGGCGTGAAGCTTCCCCTCTT
CCATCACCCCGTCGGCCATCACCAACCACCATGAGATGCATCCTTCACTGTTTTGGGGGT
CAACATGTGCCAGTAGGCACAATCTGTCACCATGCTCTAACTCCAAGGACAAGCATAAAT
ATTCTCGACTTGCCTTCATACCCACCATTAGAGCTTCCTCATGAAGCCAGCGAATGACCT
GGCCTGCAATCTGCTGCAGAAGTATCACAGGCAAATCCACCAAGTCACAGTCATAACTGT
TCAAAGAACAGATGTCCTCACAACCAACTTTGAACAGACCGACAACATCAGGTGCACTTT
CTCCTTCTACATTGATGTAGTCATCAATCACAACCACCTTGGTATGAAACTGGGATCTTA
CACCGTTCTTCTTGGTATCGGGATCCAATGGCCTGATTCGGCTTCCAGCATGAACAATGG
ACTCAGGAACCTTCATCGAGAGCAACCATGAAGAGGTACGAGAATGCCAAGTAGGATAAG
TTAACAAATGGAGATAGGATACCTTGCTTGCCAGATTTTCAAGCTTTTCCAGAACAGTTC
TTGAAAACATTCTGTGAGATAGAGTTTTACAGAAATGACCTAGAATGTCACGCCCATCTC
CTTGAGGGTGACCAGAAATTATGTGAGTTCTTCCTGAAGAAGGGCGTCTATCCTTTGATC
TTATAAAAACATTTTCATGAAAAATCTGCTGTAGATAAATTCCACAAGTGATTGGATTAG
GAAATCTCTTTAACTTTCCAAAAATAGTTGATTTCTGTTCTTCCACCCTGACATCCTCAA
AGGAGTCAACAGGTATACGGGCAGTTTCTGTATTATAATCTTCTGGAGGGTCAGCCAGCT
GATCCACATCTTCCCCAGAGGGCACAAGAGATAGATATACAGAGGCTCCTTGACCAATGC
CTAACTCTAAATAGTTTTCACGTATCCCTATCACATCAACCCCTAAAGATTGATTGAACG
CCTCTCTGTTCACCGATTCGAAGACCTGCTCATCAAAAATTGAACGGTGAACTTCGCGAA
GGACAGAATGTGTTCCTTTAACACATTGGTCCACATCTTCTTCTTCTGACTCTTCATCCA
TAGGTTCTCCGGAAGGCTGCTCACCTGATCCATCCATTTTTCTTTTACCAGAGTCGTGTG
ATTTACACCCTGAACGGCCATCAAGAAACCCAAAATGAATAGAGCGGCAGGACTTTGGAG
GCAAGTCTACAGCCAACATTCCAGCAGAGTCATGTTCAACACGAACTGTAGGTGGACGAA
ATACAGTCATAGGATCACAAAAGGAGTTATCAAACAAATCGAACGTGAAGCCATCAATGG
CTGGAGCCGAAGCAGCCATACGCTGCGGTCGTTTGATTTTCCAGTTTTGCTGCAATCTGA
TCAGAGCACCATAAAATCCTGCTTCCCTAGCAACTTGGTTTTCTAAAGATTTAGCAGACT
GCTTAAAATATCTTCCAATATGCCGGAAGCATTGTAGCTTAGTAGCTGCAGACACTGAAA
GATCCGATAGAATTTCATTAGGCAATTGTTTCGGCCGGTTCATTCCAGCTACCGTAACTG
CATCATTAGCTTCTACCGTGTGAATCACATCGAGGATCACTTGTAGCTCTTGAAGAGCCA
GGTTAAGATTGTCCACCAAGCCCTGCCACTGCCACGTGGCTGCCGTCTCCTTTGATTTCT
TCTGTTTCTTAACTTCATCTTTCTCCACCGCCCAGCCGAAATCGATTCTCCGTATCAGAT
CAACCTGCTTTTGATCGTGATCTATGTCAGGTGGGTATTTTTCGGCTCCGTTTTCTTCAA
TGGAGAGTAATCGCTTTATTGGGAGGTTATCGAAAGAAATCTCCATGTTTCCGTCCATCT
GTTAGATTTGGCGGGAGAATTTGGAAGGAGATTTGGTCGATTGGTAGCAGGTCGGAAACC
CTGAGAGTAGAAGAACG
>TR10105|c0_g1 TR10105|c0_g1_i1 len=563 path=[5461:0-544 5462:545-562] [-1, 5461, 5462, -2]
AAGCACCCCATCCCCCACTCTTCTTCTTAAGCATCAAGACAAGATCATACGCCATTTCAC
CAAATCCCAACGCCATGGAACCAAAAAATCCCTCAACCACATCAAAACCACCACTACCAC
CGGCTTCATCTACAACAACCTTCGAACCACCACCATCCGGCCCGACTCCTCGCCGACGAG
GCGGAAACAAGAGAAAAGCCAACAGCTCCAACACTTCATCTGCTTCAAAGCGCCTTGCAA
GGGAAAAACACTTTTTCTCTCCTCATCTTCAAAATCACAACGGCCCCATCACTCGGGCTC
GTCAATCTCCTAACAAACTCGGCGCTGTCGCTTCTTCATCTGCTTCTGCTTTTGTTGCCC
AATCTAGTTCATACGTTGCTGCCACATCCGAGCAGAAACAGCAGGGGAATGGGTTTGTCT
CGCCTTTTCAAGGTGGAGAAACATCGGCAACTGCAGCCCAACAAGCTTTGGCAAATGAGG
AATCTCATGTGCCATCAGAGCTTGAGATTGACAAGGAGTTTGAAGCGATTCGATCTCGTG
ATCCAGATTCTCATGTCGTTCCT
>TR10105|c0_g2 TR10105|c0_g2_i1 len=2598 path=[5475:0-544 5498:545-666 5503:667-713 5504:714-726 5501:727-751 5500:752-915 5499:916-1193 5496:1194-2126 5485:2127-2150 5493:2151-2518 5480:2519-2542 5481:2543-2597] [-1, 5475, 5498, 5503, 5504, 5501, 5500, 5499, 5496, 5485, 5493, 5480, 5481, -2]
AAGCACCCCATCCCCCACTCTTCTTCTTAAGCATCAAGACAAGATCATACGCCATTTCAC
CAAATCCCAACGCCATGGAACCAAAAAATCCCTCAACCACATCAAAACCACCACTACCAC
CGGCTTCATCTACAACAACCTTCGAACCACCACCATCCGGCCCGACTCCTCGCCGACGAG
GCGGAAACAAGAGAAAAGCCAACAGCTCCAACACTTCATCTGCTTCAAAGCGCCTTGCAA
GGGAAAAACACTTTTTCTCTCCTCATCTTCAAAATCACAACGGCCCCATCACTCGGGCTC
GTCAATCTCCTAACAAACTCGGCGCTGTCGCTTCTTCATCTGCTTCTGCTTTTGTTGCCC
AATCTAGTTCATACGTTGCTGCCACATCCGAGCAGAAACAGCAGGGGAATGGGTTTGTCT
CGCCTTTTCAAGGTGGAGAAACATCGGCAACTGCAGCCCAACAAGCTTTGGCAAATGAGG
AATCTCATGTGCCATCAGAGCTTGAGATTGACAAGGAGTTTGAAGCGATTCGATCTCGTG
ATCCAAATTCTCATGTCGTTCCTACACATGCCGCTTGGTTTTCATGGACGAAAATTCACC
CTCTTGAGGAGCAAGCTTTGGCTTCATTCTTCAATGGGAAATCCGAGAAGCGAACGTCTG
AAACATATATGGAGATTAGGAATTCAATCATGAGGAAATTTCACACTGATCCAAAGACAC
AAATTGGTCCAAAAGATTTGTTAGAATTATCTTCCGGAGAGTTGGATGCAAAGAAAGAAG
TCATGGAGTTTTTAGATTACTGGGGATTGATAAATTTCCACCCATTTCCCGTCGATGCTT
GCAGTACAGTTGAAATTGATGCCGATGGATCCACCAGAATGTCATCAGTGTTTGAGAAGC
TGTATCAATTTGAAGCAGTTCAGCCCCGTCCACTGGGTGGTCCCAAGATTGACTTGTCTA
CACAAACTACGGTTCCTCGATTGCTTCCAGAGTCTACTGTTGCTGACGAGGTGAGGCAGC
AAGGACCGGCCGTTGAGTACCATTGTAACTCTTGTTCAGCAGATTGTTCACGGAAGCGTT
ACCACTGCCAGAAGCAGGCGGATTTTGATTTGTGTTCTGAATGCTACAATAACGGAAAGT
TTGATTCTGGCATGTCTCCTGCCGATTTCATCCTCATGGAACCTGCTGAGGTTCTTGGTG
TGAGTGGCGGTAGTTGGACAGATCAGGAGACCCTCCTCCTTCTTGAAGCCTTAGAGATTT
TCGGAGAAAACAATTGGAGTGAGATTGCAGAGCATGTTGCCACGAAATCTAAAGCCCAAT
GTATCTTGCACTTCATTCAAATGCCAATTGAGGATACTTTTTTGGAAGGGAAGGATGACT
TTGATGCTAGTCTTCAGGCAAACCAGGATCTGGGTACAAGTAACGAGGACTCGTCTGTTT
TAAAAGATTCACTTCAAAAAATGGAGGTTAAAATTGCCAATGATGGTTCATCTCCTTCAA
AAGAGCTGTCTGAAATAACAGAGAGCAAAAGTGCTACCAATAATGATTCATGTAGTTTGA
ACAAACCTCCTGAAATAACTGAGAGCAAGAGTTTGGCTAATGGGGAGCATTCCTCGTCTC
CTAAGGTGGACTCATCAGAGAAAATAGATATAAGTGATGTAAAGATTGCTCAGGAGGTTA
CTGTGGATCATGCAGTAACTGCCCTGAAGGAAGCGTTTGAGGCTGTTGGTTCTCTCCTTG
GAGCTGAGGAGTCATTATCGTTTGCTGATGCAGGGAACCCTGTCATGGCATTGGCAGCAT
ACCTCGCTGCTCTGGTAGAGCCTGATATTTCTGCTGGTTCCTCTCGAAGTTCACTGAAGG
CTGCTTCAGAGGATTCTCCTGGTATTCACTTGGCTGCAAGACATTGCTTTATTCTCGAAG
ATCCACCGAAAGAACTTGAAGAACCTCCTGCTTCTGAGAGTGCTGATGTAGAAATGCTTG
AACCGGAGACTCATGAAGACGTGGAGGATTGTAAAGACATAATAAGTAAAGAAGAAAACC
ACCAGGCAGAAAATCAGACCGTCTTGCTAGAAAACGATACAGTTTTGGAAGGTTGTGATG
TTAAACATTGCATCAGTGAAAAAACTGCGGATGCGATACCAAAAGATACTCTGCCCTTGG
TTTCTCCGAAGGACAAGGGAAATGCTAAACTTTGTGTTGCGAACAAGTCAGATGATGCAA
CTGACAAGGAGGATCCACCTAGTACCTTGAAGGAATCAAATGTTCTGGCATTGCCGGCAG
AGTGTCAACCATGTAATACGAACGGGACTATTGAGCCTATTATGCCATCGGATGTGATGT
TTTGTTCCGAGAAGAAATCCGATGATGTAGCTTCTCTGGATGAAACCCCAAACTGCTCAG
ACGTGCAAAAAGATGTTGATATAGTGTCTAAATCAGCTCTTTTAGAAAATAAAGATATTC
CAACAACAGTTACACCTAGTTTGGCCGAAGAAACTGGATCACAATCAGGTGTGGGTAATT
CAGAAGTGGTAGACCATAACAGTGAGAAGAGTTGTGACTTTGTACAAACACAAAATGATC
AGAATGTGAATGTAGATA
>TR10105|c1_g1 TR10105|c1_g1_i1 len=282 path=[2798:0-140 2799:141-155 2800:156-179 2879:180-204 2873:205-205 2865:206-242 2843:243-257 2844:258-281] [-1, 2798, 2799, 2800, 2879, 2873, 2865, 2843, 2844, -2]
TCTGATCATCTTTTGGTTGTGCAATGAGCTCGCTGCTATCATTCTGCTCATTTTCTGGTT
GCGTAATTAGCCCACTGCTATCTTGATCATCGTTTTTGTGTGCAATGAGTCCACTGCTAT
CTACATTCACATTCTGATCATCTTTTGATTGTGCAATGAGCCCATCGCTATCTACATTTA
CATTCTGATCATCTTTTGGTTGTGCAGTGAGCCCACTGCCATCTACATTCACATTCTGAT
CATCTTTTGATTGTGCAATGAGCCCATCGCTATCTACATTTA
>TR10105|c1_g2 TR10105|c1_g2_i1 len=1085 path=[2810:0-244 2811:245-268 2867:269-357 2852:358-381 2885:382-494 2888:495-553 2886:554-568 2890:569-599 2889:600-608 2869:609-623 2861:624-632 2875:633-659 2868:660-683 2860:684-1007 2792:1008-1008 2793:1009-1045 2794:1046-1060 2795:1061-1084] [-1, 2810, 2811, 2867, 2852, 2885, 2888, 2886, 2890, 2889, 2869, 2861, 2875, 2868, 2860, 2792, 2793, 2794, 2795, -2]
TAATTTGTTCCATTCTACCATGTCAAACGCTTTTTCCATGCGTAAGTATGCGAAAAGAAG
AATAATATAACACAGTAACTCTGATGGTTATACATCATTTGGAGCCTCGTCAACATCAAA
CACCCACATTCTATATCACTATTCCAAAACTCCAGCCAATTTTTGTACAAGTATAACTGT
AGTCCATCATCAATTTCACCGTCTTCATCGTTTAGCAAAGATACAGCCTTTGCACAGAAC
CAACCATCAGAGTTACAGTGTTCACCACCTTATACGATACACAAATCAATTTCACCTCTT
GGGACAATTGCCAAATGCTGAAGCGAAACCGACTCCATGTACCATTTTCGCTTTACAAGA
ATGCATTCCATCGGTCAAGAGCAGACCACAAACAAGCGGATGGTCCCATTTTCCCAGGTC
ATTGTGAAATCCATCCTATGCACTTTCTGCAGAAAACCAACGACCAGTTTCAACAACACT
TGAAACCTCCACCTGCCACTGGTAATGATTGATTGTATATACCACATAGCTGACTGTAAG
TGAATGAAAAAAAACAAAGAATAGATCCTCCCACCCTCACGAAAAGTGACTCTTTTCCAA
TTTTGAAGTCCTGTCTTAGCGAGAAGGATTACAGGGACCTCTTGGCAGGGACCTCGGTAC
TGCGTTGACATAACTCATAGCAACTCTATTGGTAGGTATCGGTAGCTGACCTGCTGCTCT
AGATGAACCTAGTCGGGACGCAATTATCTGGTTCCTTTCTTCTGAAAGCCTCTCCCTTGA
TCTGAAGATTTGTTCCCTAAACCTCAATATTATACTTTCCATCTCGGCAAAGAAAGCCAA
CTTTGTCTCCAACTTATGTAACTGCTTATCAATCAAAAAAGATACAAGCTGTCGGATTTG
ATTTTCTTCCTGATCAGCGAGAAGTTTTGCCTTCACTGCTGCAGCTGAGAGTGCTGTGAG
TGCAGCACGCTTTACTCTATCAACCTTCTGATCATCTTTTGGTTGTGCAGTGAGCCCACT
GCCATCTACATTCACATTCTGATCATCTTTTGATTGTGCAATGAGCCCATCGCTATCTAC
ATTTA
>TR10105|c1_g3 TR10105|c1_g3_i1 len=324 path=[2778:0-140 2779:141-155 2780:156-179 2781:180-204 2782:205-205 2783:206-323] [-1, 2778, 2779, 2780, 2781, 2782, 2783, -2]
TCTGATCATCTTTTGGTTGTGCAATGAGCTCGCTGCTATCATTCTGCTCATTTTCTGGTT
GCGTAATTAGCCCACTGCTATCTTGATCATCGTTTTTGTGTGCAATGAGTCCACTGCTAT
CTACATTCACATTCTGATCATCTTTTGATTGTGCAATGAGCCCATCGCTATCTACATTTA
CATTCTGATCATCTTTTGGTTGTGCAATGAGCTCGCTGCTATCATTCTGCTCATTTTCTG
GTTGCGTAATTAGCCCACTGCTATCTTGATCATCGTTTTTGTGTGCAATGAGTCCACTGC
TATCTACATTCACATTCTGATCAT
>TR10106|c0_g1 TR10106|c0_g1_i1 len=1564 path=[3520:0-90 3521:91-114 3559:115-229 3528:230-253 3564:254-421 3518:422-445 3566:446-523 3563:524-556 3567:557-613 3565:614-637 3561:638-859 3545:860-883 3555:884-1000 3531:1001-1024 3560:1025-1147 3534:1148-1171 3554:1172-1424 3548:1425-1448 3549:1449-1563] [-1, 3520, 3521, 3559, 3528, 3564, 3518, 3566, 3563, 3567, 3565, 3561, 3545, 3555, 3531, 3560, 3534, 3554, 3548, 3549, -2]
GCTGAATATATTCCTTCCTGGTAGGATCACGTGTGGATGATCCATCCAAATGCCCATATT
CATTCGTACACCACACCGGAGAAACATAAGCGATGCTTCTTCCGAAGGAAGAAAATAACA
TATAACATAAACTAAGGGTCGTATTCAACAGCATCCACATACATACATGCAACACTGCAA
AATATTTAACATTATGCTTTCCTCCAATACAGATAATATTACTCACAGGCTAGTTTTGTA
CCAAAGCTAGTGAGGCAGATAGCAAATGCCTGGAATGCTGACAATGGCTGCCTATAATCC
ATTGTGAATATATCGTCCCCGACCTTCCCGAATTGAAGCAAGACAGTTTCCTCATCCCCT
TTTCCTCCTGGCTGACTTGGGTCCACTGTTGCAACCAACTGAAAGTTTTTAACCGAAGCA
ACTGTCACTCGACCATGAAAATTCAAACACCAGCACTGCAAGTGTTCATGCCACCTTGGA
GCCTTATTCCTTAAAATCATGTAACCAGGGGTGGCTTCTGGATTCTTTAATTCGGTGTTG
TTCTTTGGTTCATAGTCAGCATTTTGTTTTGTCCCTGGACATTGAAGGGAGCAGAGCATC
CTCCTTGGTCCTCTTGACTTTAACAAGTTGAACTTATAAGAGACTTGCCCAATCTCAAAG
TTCCCTGCAGGAACCTGGGGACTGATTTGCTTACTTGCAAACCTGCGGCTTGCTCGGCTG
CTTGAGGGCTTTGCACCATTATATGGCGGCTGGCTGTCGTAAATTGAAAACTTTGTGCCA
AGAAAATCCGAACTCAATTTCCCAACATATGCATTGCTTCCTTGGGACAAATCATCTGCG
TCAAGGGATATGATATATTCCGTATGGGCGCCATGCCTAAACCTTCTTGCTGCTAAAAGG
AACTTTCCTTTGTCCATAAAAGTTTGGGTTAGACCAAGATAAAGGTAGAATGTTGAGTTC
TTCTTATTCCGTTTGATAAAACACTGAAGTGGGGCGTCTCGCGGCCCTGGCTGTTTAAGA
GAAGAGGGGAACGTGATCTTGCCGCTTTGACTAGGAGAGCGAACGATCCCCTTTGTGACA
TCTCTCCATCGCTTACAAACACAAGCACAGGAAACAACGTCTTTCCTTACAGGCCACCGA
TCTTCACTCGCTTCAACTCGTTGAATGATCTCTCCTAACAGTTCCGGGAGCATTTTCGAC
CAACAATCTTGTCTATGTAACCGATCGATCGAGCTTTCAACATCGGCATCCCCTCCATCG
CCTGATTTCTCTCTATTGATGTCGTTTTCGATCTCATCTGTGTTCTGATGTCTGAGATCT
GGAAAGGGTTTAGAGAGTTTTCTAGAAAGAAATGATCTTCTTAGAGACATAAGTTATAGC
TTTGGTTTTGCCTGTTTGCTCTCTTCTTCTTCTTCTCATAAAAGAGAAAGGAGAAAGAAA
GAAAGAAAATTTGGGTATGATGAGATTTAAGGGAAAGGGGAAAGAAGAAACGAATGATAA
CAAACTAGGGAGAGAGGTAAGAAGAAGATGAGGAGAGGAACGCGGAAGAAGAACAGGAAA
ATTG
>TR10107|c0_g1 TR10107|c0_g1_i1 len=1241 path=[3238:0-199 3239:200-223 3288:224-317 3273:318-539 3202:540-563 3287:564-664 3258:665-688 3280:689-848 3293:849-872 3294:873-894 3286:895-909 3278:910-933 3269:934-937 3292:938-1009 3285:1010-1047 3291:1048-1052 3289:1053-1076 3283:1077-1079 3275:1080-1130 3264:1131-1221 3245:1222-1240] [-1, 3238, 3239, 3288, 3273, 3202, 3287, 3258, 3280, 3293, 3294, 3286, 3278, 3269, 3292, 3285, 3291, 3289, 3283, 3275, 3264, 3245, -2]
GAAGTTACAGACTTAAAACCCTCTCCAAACTCGCTAGAGGAAAAGCGCGTAGCATACATG
GAAGAAGAGGATGATGAAATGGTGGAAATCGGCTCATACAAATCACCGGTTCGGCTCGTA
AGTGACTCGTCAGGGGAGATACTCCTGCTATGGTCGCTTCAGCAGCCCACAATGTGTAGG
CAAAACGCTATGGTCCGTCAATCCTCTCTTCAACTGAATCTCGAGTCATGTGGGCAACGT
CTATCCATCTCCCAGTCCCCATCCTCCATGTCGACACCTGGTGTCACCGGAGCCGTGATG
TGGGACAGTGGGGTGGTCTTAGCCAAGTTCTTAGAGCATGCAGTCGACTCTTCTCATCTT
CTTCTTCAGTCCAAGAAGGTCGTTGAACTCGGCTCTGGTTGTGGCTTAGTTGGATGCATT
GCAGCTCTTCTTGGTGCTCAAGTTGTTCTTACTGATCTACCTGATCGTTTGAAGCTTCTA
AAGAAAAACGTTGAAACCAATATTGATCCCGGCAGTCGTGGTTCTGCTACTGTGACTGAG
CTTACTTGGGGAGACAATCCTGACCCAGACTTGGTCGATCCTCCACCTGATTATGTACTT
GCATCAGACGTCATTTACAGCGAAGGGGCAGTAGCAGATCTGGTAGGAACACTTGGACAA
CTGTGTGGAATGCAAACAACAATTTTTTTGACTGGAGAACTCCGAAATGATGCTGTTCTA
GAATACTTCTTAGAGTTGGCAATGAAGGAATTTATGGTTGGTCGTGTGGATCATGAGCAC
TGGCATCCAGATTATCGCAGTAATCGAGTTGTCATGCTTATTTTATCAAAGAAATCTGAG
AATATTGGATTCAAGGAATAGCCTTTATTCATTATGTTTCAGATAATGCCATTATATTGT
ATCTAATCTGCGATAGGGGGAGATTGTAGTTAGGTCAGAAAGATGAAAAATCACCTGATT
TCTGAATGGTTTTTTATATGGAGAACGGATCTGAAGCATACGGAATGAAGGTTGATGATG
ATTGGGATTTTGACATGGATTTCAGTTTCTCAAGATGTGCAATCGTTGGCTAAATTTTGA
ATACATTTTACAGACAAGGAATGGTACACTTGTGCCCATTACTGGTTTTTTCCTTTGTAC
TGTACACTAAGTTAGGTTGGAGAATGGAAGTATGTAAAACTAGAAGGATGACCAAAGGAC
CATACAAATTGAACAATACTATAATGTTCACCATATTGTGC
>TR10108|c0_g1 TR10108|c0_g1_i2 len=2571 path=[5607:0-122 5608:123-146 5659:147-531 5655:532-1322 5640:1323-1346 5658:1347-1653 5623:1654-1677 5654:1678-1792 5663:1793-1920 5631:1921-1944 5662:1945-2101 5664:2102-2115 5602:2116-2125 5603:2126-2155 5651:2156-2165 5661:2166-2191 5656:2192-2259 5650:2260-2378 5626:2379-2402 5627:2403-2570] [-1, 5607, 5608, 5659, 5655, 5640, 5658, 5623, 5654, 5663, 5631, 5662, 5664, 5602, 5603, 5651, 5661, 5656, 5650, 5626, 5627, -2]
TTCTTATGGAGCATATGCACTTTTTTCCTAGGTTCATCTGGGACATGAGAAATTGAGAAC
TCTGGAGCCTCTTTGACATTCTGATTGAATTTGAAGCTTCTCTTGATTCAGAGCTCAGAG
CTGTAGAACATCCTGGTTGATTGAAGAAGGCTGTGTCTGAAATTAGTTGTAAGGTGTTTT
AGATTGGTGTAATTGCTTCAGCATGGCCAGTGGAAAATATCATGATCATCCTGAAGAACT
TCCACATCTCTTCAAGTTTATCACATCCAATACAGTGGTGGGCTTCGATAATATACAAGA
GAACGACAGGATGAATCATCAACGTGAATCAGTCGCGACCCCAATGTCCAGTCATTCACC
AGATCTTAAATTGGATAATGAATCCGAGCCAACTCTACTGGGCAAGGGTGATGCAGTTCA
TCACCGGAAGCATTCAGTTTCTATCAGCATGCCTTCATCTCCTTTAGGGTTTTTCTCAGA
AAGCAATACAGGTGTTTTTTGCAGTGATAATGGTGAAAAAGATGTAAGCGGAGACTCAAA
ACCCCCTGTTGTTGACAGTAAATCGGCTAAACAGTTTCATTCTCACCCTCTACCAGCCGG
ACCTGCATACTCTGAGGCATTAAACATGGGAACCTTTATTCACCCATCACAGATGCAAAG
AAGGAATCCCAGGATTGATAAGCTGAAGGACAACCGGTTTGATTCTTTCAAAACTTGGTC
CGGAAAACTTGAAAGACAGATATCACATATACGTGGAAAGAAGCCAGAAGTGGAACCAGA
AGTTAAAGGTTCAGAGAGTGTTGAGGTTGAGGTTTTACCAGTTGATCGCTATTTCGATGC
CCTAGAAGGACCTGAATTGGATACTCTTAAGGCTTCAGAAGAGTTGGTACTTCCTGATGA
CAAGCAGTGGCCGTTCCTTCTTCGCTATCCGATCTCTTCATTTGGTATTTGTCTTGGAGT
TAGTAGCCAAGCCATCCTCTGGAAAACTTTGGCTACCTCCGCATCCATGAGTTTCCTTCA
CATAAGCTTGGACGTCAACCTTGTTCTCTGGTGCATCTCAGTTGCTCTTATAGCCATTGT
CTCCTTGATCTACTCACTGAAAGTAATATTTTACTTTGAGGCGGTCCGCCGTGAATATTT
CCATCCTGTTCGTGTCAACTTCTTCTTTGCTCCATGGATAGCCTTCATGTTCTTAGCACT
TGGAATTCCACCTTCACTTGCTAAAAATTTGCACCCTGCTCTCTGGTATACTCTCATGAC
CCCTCTATTCTGCCTTGAACTTAAAATCTATGGACAATGGATGTCTGGAGGTCAACGTAG
GCTCTCAAAGGTAGCTAATCCTACAAACCATCTCTCTATTGTTGGGAACTTTGTCGGGGC
ATTGTTGGGGGCAACAATGGGGCTAAAAGAAGGACCTATATTCTTCTTTTCTGTTGGTTT
GGCTCACTACATGGTCCTCTTCGTGACTTTGTATCAAAGGCTTCCAACTAATGAGACGCT
TCCAAAGGAACTTCATCCGGTGTTCTTTCTGTTTGTTGCTGCACCAAGTGTTGCTTCTAT
GGCATGGGCAAGAATTCAAGGGACATTTGATTTTGGATCAAGGATTGCTTACTTCATTGC
TTTGTTCCTCTACTTCTCACTGGCTGTTCGAGTTAATTTTTTCAGAGGTTTCAGGTTCTC
TTTGTCGTGGTGGGCATACACTTTCCCTATGACCGGGGCTTCCATTGCAACCATCAAGTA
CTCCAATGAAGTCACAAATCCATTGACACAGTCTCTGTCTGTTTTACTCTCTGCCATCTC
TACCCTTATAGTAACAGTTCTACTCATCTCTACTTTCCTTCATGCCGTTGTGTTGCGGGA
TCTTTTTCCCAATGACATTGCTATTGCCATTATGCGGAGACGACCTAAGGCATGCAAGAA
GCGGGGGCATCTCAAAACCATGAGCTCTGATACCAAAGGCGTAGAACCTCATCTGAAATC
TGCAGACTCAGATGCCAAAGGCATGGAAACTAACTCATCAGTTTGATCTGGCTGAAGGCT
ATATTTATTGGGTGTCCTTTCTGAATATCCCTCTTCACTGATGATGGACTGAAAAGTTGA
TCATCACCTCTCCTGCAAGCTAGCCGATTAGGAGCTGTATGGTTTGGGTTCAAGTACATA
TGTAAATGTACTGCCGGGTTTCAAAGTTTAGACGATGTCGGATTTTGGTATGTTATGTCG
TAGCTACATGGCATATGTGCAAGGTACTTCCACTTATAATCCCACCAACCTAGAGGATAT
TGGCACGAAAATCTAAATGTTCTGCTAGCTGTGGATGTCTGGGATTTTACGACTTTTTGA
CATAAGAACAATGAGACGATTGGAACAGATTTCACCCATTGTCGGTTAAGGATAACCAAT
TTGAGTTTTACTTGTAAGCCAATGCTCATGTGCCATTTGTTTGGATGGACTCTTGAAAAT
GTGTAGTTTAAAGATCAGACGCAGATATATCTGGTTGATTCTGTCTAAAATTCTGTTTAT
GAAATTTTGTATGTACTTGTAAATTATATTATGTAACCTGTAATACTGTCT
>TR10109|c0_g1 TR10109|c0_g1_i1 len=332 path=[1606:0-44 1607:45-80 1608:81-82 1811:83-83 1803:84-94 1794:95-113 1785:114-137 1769:138-154 1746:155-178 1686:179-331] [-1, 1606, 1607, 1608, 1811, 1803, 1794, 1785, 1769, 1746, 1686, -2]
CCTCCAGATCGCATCTCTTTGTCCACAGTCCAAGCTAAGAAGCATGTCTGCTTGCGAAGT
AGTCAGTATTCCTTGAGTGATATGTTGCGATGCCGATGTGTAGAGATGGCATAACATATG
AGAACATTATGGAATGATCCGATGGCATAAAATCCGTGATCCGATAGCATAAGATCCGGA
AAAATTATGGAATGATCCTCAAAGCATTAAGAGGTGGAGATGGCATAAGATCGTGGATGA
AGCAGTGGGATCGAATAGATTTCAGGAGTAAGTCCGTATGTAAAATAAGATGTAGAGATG
CCGTCTCAGACATTTTTTTATTTTTTTTTTAG
>TR10109|c0_g2 TR10109|c0_g2_i2 len=506 path=[1687:0-44 1688:45-80 1689:81-82 1690:83-83 1691:84-94 1692:95-97 1693:98-121 1694:122-132 1820:133-201 1818:202-203 1758:204-227 1737:228-249 1777:250-274 1757:275-290 1736:291-298 1776:299-311 1756:312-328 1735:329-352 1727:353-505] [-1, 1687, 1688, 1689, 1690, 1691, 1692, 1693, 1694, 1820, 1818, 1758, 1737, 1777, 1757, 1736, 1776, 1756, 1735, 1727, -2]
CCTCCAGATCGCATCTCTTTGTCCACAGTCCAAGCTAAGAAGCATGTCTGCTTGCGAAGT
AGTCAGTATTCCTTGAGTGATATGTTGCGATGCCGGTATGTATGTAATTGGTTGTGATGA
TATTGTTTTATCTTTTATAAATCAAGAAAATTCGATTGCCAAATTGAAGTTTATGAGTTG
TGGTTGATAGAAAGGTAAATCATGTTATGTATGTTTTGAAAATTATGGAATGATCTTCTA
AGCATTTCCTGATATGCCGTTAAAATAAGATGTGTAGAGATGGCATAAGATATGAGAACA
TTATGGAATGATCCGATGGCATAAAATCCGTGATCCGATAGCATAAGATCCGGAAAAATT
ATGGAATGATCCTCAAAGCATTAAGAGGTGGAGATGGCATAAGATCGTGGATGAAGCAGT
GGGATCGAATAGATTTCAGGAGTAAGTCCGTATGTAAAATAAGATGTAGAGATGCCGTCT
CAGACATTTTTTTATTTTTTTTTTAG
>TR10109|c0_g3 TR10109|c0_g3_i1 len=332 path=[1696:0-44 1755:45-80 1775:81-82 1788:83-83 1752:84-94 1772:95-113 1793:114-116 1783:117-124 1764:125-137 1740:138-154 1666:155-178 1667:179-331] [-1, 1696, 1755, 1775, 1788, 1752, 1772, 1793, 1783, 1764, 1740, 1666, 1667, -2]
CCTCCAGATCGCATCTCTTTGTCCACAGTCCAAGCTAAGAAGCATGTCTGCTTGCGAAGT
AGTCAGTATTCCTTGAGTGATATGTTGCGATGCCGATGTGTAGAGATGGCATAAGATATG
AGAACATTATGGAATGATCCGATGGCATAAAATCCGTGATCCGATAGCATAAGATCCGGA
AAAATTATGGAATGATCCTCAAAGCATTAAGAGGTGGAGATGGCATAAGATCGTGGATGA
AGCAGTGGGATCGAATAGATTTCAGGAGTAAGTCCGTATGTAAAATAAGATGTAGAGATG
CCGTCTCAGACATTTTTTTATTTTTTTTTTAG
>TR1010|c0_g1 TR1010|c0_g1_i1 len=1838 path=[1816:0-1837] [-1, 1816, -2]
AGGTAACACCAAATTTTAAAGGATATCCTACTCAAACCTCAACAAATACAATCGCAGATG
CTTAAGCTGACGCAGCTATTTGATCAGGGGCCTCTTTAGGTGTCATGGAAGAAAAGAGAT
TGAGCACGTCAGCATGGTTGCGGATATTGTCTGGGCACTTTGCTAAGCAATTGTGTGCCT
CATTGTGTCTTCCAGCTGTAAGAAATCCTTCCAACATGCGGATACATACAGAAGTAGCTG
GGAAACTCTTTACAGTCATTTCCTTCATAAAACTGATTGCATCATCACCAGAACCACACT
TGGAAATATGGTTAATAAATGGATCCACATATGGTGGGAAGCCTTGATCCTTCATCCACC
CAATAAGTCTTAAAGCTTCCTTCATACTTTTTTTATCCAATAACTTCTCTATCAACATCT
TGAACGTAACATGATGTGGCCGCAACTTTTTCCCATTAACCATCCCATCAATAATCTGAA
CTGCTTCATGTACTCTCCCAGCATTACAAAGACGGATGGCTAAATCATTATAAACATCAT
TTGTAGGTACAAATCCACCTTCTTCCATGGCCTTCAAGATTATACCATATTTCTGCAATC
TACCAACACTGGTCAATGACTTGATAACCCCAATAAGAATGGAATCCGTCAAGGCATTCC
CGCTCTCAGAAAAAATCTTCACCACTCTTGAAAACAGATCCATATCCAATTCTTCAGCAA
CTACAATTTTTTGCAAAAGAAACAAAACTTCCTGAACCTCAGGCTTATTTCCAACACGCA
TCATGACCTCATACAAATCCACCGCATCCTTCAACATTCCCCTCTTAAAAAAACGACCAA
TAACCTTAACATAGGTCCCCATCTCCATCTCACACCCAGCTGCCTTCATTTCCTCAACAA
CACGCCAAAACTTCTCAGTGCAATCTTCTCGACCCAAAACCCTAACCATCGCATTATAAC
TAAGCGCATCATGTTTAAATGAAGGTTCTTCTTCAACCCACCAAAAGAACATCAAGGCTT
TCATTGGTTTCATTGCCAAAACAGGATGCTCAACAACCATCGCAACTAAATCATTCGACC
AATTAACATTCAAACCTCTAACACTCCTCTGAACTTCATCACCCCATTCATTCTTCCCAA
TCACCTTAACAACCCTAGAACACACCCTGTCAATAGAATTCAAATCCGGCGCATAGGCTT
CCTTCAACTTCTCCAAATCACTCTGCATCCCTTCCTTCTCAAACCTCCTCGAGGCCTTCG
TAAACGCCACCTTCGAAATCTTATACCCTTTCTTCCTCATAACTTCATACAACCCCCAAA
ACTCATCCACACAATCTTTCCTCCCCAATGCCGCCAGCACCAAATTATAAGATTTCGAGC
TCACCTTATCACCCCTTGTCTCCAAAACCCAATCGAAAAATTCCCGACAAATCTGCGGGC
TCTTTTCAAGACATTCCAACACTTTCAAAACCGTTTCATAAGTGATCTTAACATTATTCG
ACTCCAATTCTTTTCTAATTTCTTCCAAACTGTCTGATTTTGAGATAATATCACTTGGCT
CTTTGGGATACGTGTCTTCTAAAACTGATTCAGATGAGAATCTACGACTGCTGGGACTAA
TGGGGTTGGGGAAAGTCGTGGATTGATGAACATTTCGAATGAGAAATGATGAAAAACGGG
GGTTCTGAGGGTTTGGAGTTCTTACCTCGAGATGGTGTAGACGGATTCTTGAAGGGTGGA
TCGATGATCTTCTTGTTATGCTACGGAGAAGAAGCGATTTCCACTGGTTTCTCATGTCTT
CTTCCTTCTAGGGTTTCTAGATTTGGGGAAATCAGGTG
>TR10110|c0_g1 TR10110|c0_g1_i1 len=700 path=[2026:0-130 2027:131-154 2192:155-223 2187:224-239 2203:240-247 2207:248-263 2209:264-287 2210:288-300 2201:301-311 2197:312-324 2194:325-351 2200:352-375 2204:376-378 2193:379-400 2178:401-402 2167:403-424 2205:425-434 2208:435-443 2165:444-458 2148:459-467 2125:468-518 2076:519-533 2036:534-699] [-1, 2026, 2027, 2192, 2187, 2203, 2207, 2209, 2210, 2201, 2197, 2194, 2200, 2204, 2193, 2178, 2167, 2205, 2208, 2165, 2148, 2125, 2076, 2036, -2]
AGAAAGAAAGGAATAAACTCAAAACCAAGCAAATGGAAGGTCTCATACCTCTTTTGTACA
AAGCAATTGTTCAATACAGAAGTGGTGGAGAAGAAGCTCCTATGGAAGGATCATGGTTCA
ATGATTCGCCTTCTTCCTACTCGTACGTCAGACTCCCAGCTGGTGATTCCTCGGGTCGAT
TCCAGTCTACGGACATCCAACTCTTTCAACCAGACCCTTCTCCAGCTCAACTCCTCGTAG
CTCAATCACCTCTTCATCATACTACTTCTCGTCGCCGCCTTGTTTCCTGATCCATTCAAA
ACCGACTTAGGCCGTCATCATGTAAATTATTCATATATATATTTATATGTTGTTCATTCG
ATTAGCATCTCGCAAAGTGCTTGATGCTAAAATCGGATTTGCTTCAGAGTGGTTCTTTAG
GTAAGATGTGCACTGGCAAATGTATGTAAGTGACTAAGTCTCTATTCAATAAGGGTACGG
GCTAACAAGGTAGCCTGTGACCAAGTGTGTTTGTTTGTTTGTTGATGAAAATGGTTGCTA
AAGGAGTGTTGATATCTTGTGTCAGAGTGTATATTTCAACTTTCATTGCCTTATGATAAG
AACTATCTAAAGCTTAGATTTTAATAGAGAAAGAGAGAGAGAGAGAGGTGTCATCTTTAG
TCACTCCAACTGTGATGCTTCAACTAAAACAATAGCTGGG
>TR10111|c0_g1 TR10111|c0_g1_i1 len=6782 path=[14069:0-541 14081:542-670 14086:671-2502 14074:2503-2526 14080:2527-3238 14062:3239-3262 14085:3263-3414 14042:3415-3438 14087:3439-4402 14084:4403-4933 14045:4934-4957 14078:4958-5095 14050:5096-5119 14083:5120-5347 14065:5348-5371 14077:5372-5489 14053:5490-5513 14082:5514-5831 14056:5832-5855 14076:5856-6580 14059:6581-6604 14060:6605-6781] [-1, 14069, 14081, 14086, 14074, 14080, 14062, 14085, 14042, 14087, 14084, 14045, 14078, 14050, 14083, 14065, 14077, 14053, 14082, 14056, 14076, 14059, 14060, -2]
CAGACTACTCTGCTCTCTGCTCCCACTCTCATTGGCAGAGCAGCAGAGGAACAGCGACTC
ATCAATCCCTCCGTTTCTCGACCATTCCTTTGTCCTCTTCTGTCCTCATTGAATCCGATA
AGCTTAATTGATCTCGAGAACTTGTTTTTCTTCGAAATCTCTGAGAAATTCGGAGCTGAA
TGAGCTCCGTTTTGTGTGTTTTCATGGAGGAAGGTTAGGGTTTCGAACCTTTTCGAGATG
GAGAAGTCATGGCAGAATAAATGCAGTTTGTCGTGGTCGTCCGAGCTTCCACAAGGATCT
CAGAACCAGGTGGAAATGAATGTAGACAGTTGTCTTCCTCCCTATATCACGCAAGCGTTC
CGCTCTATCGATAAAGGATTCATACAAGATCCCATGCTTTTGAACAATTCAAACTCTAGT
CCATGGAGATCAGGAAAACCTGAAGTGGGAAATTCATTCCTCACACTCTTATCTGGACCT
TTACCTCAGGTTCAATCTGGAATTCAACAGGTTTCAAGTTTAAAATCGACAATTGCTTCT
GGTAAGCTTCCCATACATGAGGATAGCATTGTTTTCAATGGCGAGAGCTTTGGAATTCCA
TTTGCATCTGTTGGTTTACCATCTGAACATCAAGGAATCATTAATATAGGAAATGGAGCA
GACCGCTGTACTCCTGTTCCATCCAGGGTAGAATCCATCTCTTCTTATAGTCGGGGATCT
GGTTTGCCTGGCGTTCAAGTAGCAAATTTATCTCGTAACACAGGCTTTAACAGGCCAGTT
TCATGTTCTCTAGTTTCTGGCATTGAAAGAGCAACCGACTTGTCTTCTCCTCAGTGGAGT
TGGCATGTTAGTTCAAATCTAACAAAAGACGGCCATCATAATACAGCAAATGTTCAGGGT
TCATGGAAGGTGCCATCAGTCAATAATTCTGCTGTTCGTGATACCTTTTCCCCTTTTGCT
AGTGGACGCCTCCGGGTCTTTTGCATGGCTAAAAGTGGGGATCTACTAATCAGCAGCACA
GGTCTTATTGGAGTTGTTTGTTCATGTCATGGTTTGCAGATGTCTATCTCTAAATTCTGT
GAGCATTTAGGATTATGTGCCATCAATCCTGGGGCTGCTGTCTACTTGGAGAGTGGTGAA
ACTATTGCTCAGTGGCGCAGGCTCTACTTCCTCAACTTAGGGATTAGGATTCCAGATGAC
AATAGTGGATGGGACTGGCCTGAAAACGTTCCAACAACAGGAGGCTTGATAAAATGCAAC
ACGACCCTGCAAAACACGTCGAAGAAATCTGGCAAATGTCAAAGTACTGATCCATCTACA
GCATCGGCATGGTCTAGCCAATGTTGGAACAATCTTGGGCCTCCAAAGAATACCCATTTG
GGGGTGAATATTATGGACAAAACAAGTACAAAGGTTATACACAATGCTGAACGTAGGCAT
GTGCCAGACGTCCGCACAATGCAGACAGTAACCGGAACTCCAACATCAGGTGGTTTAACA
ACAGCGAGATCCCCTCTTCAGAACTCACGAGATGGCAATGGTTACCAATCCATTTCTGAA
TACATTGATTTTCTTACAAAATGTGGTAACCCGCTCATTTCTAACCAAAATCTGGGGAAA
GTAAAAATTCACGGTAATGATTCCGTTGGGAACAGAGGTAGCAGTTCAAGAGAAGCATTC
ATCAGAGAAAGAATTGCTATACCATCAAACATTGAGTTGAGACTTGGGCAACCATCTCAG
CAAAGTCATACTCTGGACGCTTCGGCCATACCAGGAGTGAAACCGCAAAATTCTATCTTT
CATAGTTCAGTAAATTCCAGAGTAGCTGAGGAAACAAGGCAAAACCTTTGCACTGCTCCT
TCAAACACTTCAAGTTCTAGAAGGCAGAATGATTTCCAGCTGAACCTTATGCAACTCATG
CCGAGAAGCTGCAATGTGACAGAAACTCACAATGTTAAACAGTCGAACACCAACATTCCC
ACGAGTTCACAGATTTCAAAAGTTCTTTCAAATTTGATTACCTCCGAAGAAAATGTCCAG
TCTTGGGATAGTAGTTGTATGGTGAATTACAATGGTCCTTTAATGTCTAGGGTACCGCAT
GGTGAATCTCAGAATATAAACGACTCCTCTGGTTTTTCAAGGAACGTAAGTAGTAGAATT
GAATTAAACAAAAGTGTACTAGGTCATCTTGATTGTGCAGATAAAGGCAAAGGGACTCAA
TTTTTTGCTGATACTCATTTCTATGATGCACCAAAAGAAGAATATTTACTTCACAATAGA
GCGGTAGCTGGTTCAAGTCCTCTCACTGGAGTGTTCAGTGGAAGTAGTCTACCTAGTTCT
GTATCTGTGCATGAGAAACAGGGGTTGTACTGGCATCAGAGATCTGGTACTCTTGATGAT
GCATCTGGCATAAGCAATATGCCAAGCCAACTTGGGAACACTTCTTGTCTTGGAAGCAGT
ATTCAGCTCGATTACAGTCTTCTGAAAGGAATAAATCCTTCAACTGTGAATGACAGATCA
AGTGTTCCTTTGTCAGCAGTATTGCCAAGCTTCTGTTCGACAAGTCCAATTCGGAGACCT
AATTTAATGCCATCTTTATCCAACAAGGAAAAATTTGATGTAAGCCCACATTTTCTGGAT
GAAAATTTGAGATCACTTGCACTGAAGAACATTGTTGATTCAGCTAAGCAGGACCGTACC
ATCTCTTATGGTGAAATGGACCCCCAACACCGAAGAGTATGTGTTCCCTCCACTATTGAA
GTGCAGAGGAGAGGTTCCAGTTTAGCAACCTTAGCCTCTGAACAACAAAAAGAACAACCT
TATCTTACTAAAAAACACGATGCTCCAGAATTTTCCACCCAACAACTTCAGAATTTCTCT
AGTCGTTACATGAATTTCAATACTGGGAAATTGACGGATGTGACAGGTGTAAACAACTGG
TGCAGTTCCTCATCACTCTCGGGAGGAATTCCATTTCAATCAAATGAAGATTGTATTCGC
TGTTCATGTTCTCATGGTCCTCCTATTGATAAACAGCCTTTGCTAAGACTTGGGAGAGCT
GAAACCAACTTTATTATTTCTGGTGAGCATGAAAGATGCTGTCAAAAGGATACAAGGCCT
AGTTGTCCTTGGAAGTGCGGTTGTACAGTCCGTTCGGCGTATTTACATGGAGACTATGTC
TCTAGAGGAAAAATCTCTGGTGTCTGTAACGAACATGTTGGGAGAAATAGTGATGATAAT
GCAAAGCTGGTAACTTCAAGCTTTGACAATGTTCAGGCGGTCTGTGGGGAATACACAGTT
GGATTGAATCAGTCTGAGAAGTTGAAGAGGCAAATCCCCATGCAAATTGACAGTCATACT
TCTCAATGGCGAGATGTCCCAAGCAAAAGGAGTGGGGTTTCCACTGCCATTGTTACTGAA
AAACCAACCGCCTTGTATGATGCCAAAGCTACTATCAATGATCAATCCTTAGCATCAATT
TCTAAGGGGTTTAATGGAACTCAAGAAGCCGAGTCTTTGACTGAGCAGCAGATGTCAAAT
GTTTGTTCAGGATTTTCTGCTCCTGCTGTCACTGAGGTAACAGTTGACGTTAATAACTTG
GGTTCTTGTACTGTGGAAGCTGGGAGTGCTAAATATAGCAGGGGTCATGCAATTGACGAA
GAATCTGGAATTGAAAAAGGTTTTTCATCAGATGACACCCTTGAGAGTCAAAGAAGTACA
AAAACAGTGAACATTTCTCGTAATCTTGATTTCATTGAAGGAGGTTGCTCCTCAGGTTTA
CCCAGGCTAACTTCAAATGGGTCTACTGATAACCTCAGAACTCCAAATTCATTTGGAATG
AAGAAGGTACAGAAACGACCCTCCTTTTTGTCTAGTGTTCAAGGAAGCATCAAGCACACA
CAACAGTTAAAGCGTGCACTCAGAACTCGAAAGAAAAGGAAACCAACTAAATGGAAAAGG
CTTGATTCATCATTTCTTGTGTCTGGTATTAATTCACTACTATGTGATTCTCCCAGAAAT
ACTGTGCATACTGAACTGCAACCCCTTTCATCCAGGGGAACCCAAACTCCCACTCAACCC
AATCATGATTTATCAAGATCAAATGAAAAATGTTCTACTGAACCTTCAGGTATTAAAAGG
AAGCGTTCTGCATTGGCTTCAGCTAAGACCCTGTTGCGTAAGAGAGATTTTCATGGAGTT
GATTGTGTTAGAGAGGGGGGAGGGAATGGCAAGAGGCTACCGGGAGATGATACAAGTTAT
CTCAAAAAATCTAAGTTATCAGGTGAAAAGAAGCCGAAGCAATGCTGGATACCTGAAGTG
AGTAGACTGTTGCGAGAGAAGGAAGTAAATCACGTAGATGCTGCAAAAACTGCCAAGTAC
CGCTCAGTAGACCGTGCAAAAAACTTCTCCAGTAACCAGGTGGGTACCCGTGTTAACAAG
ACAAAGCCTGTAGTTCGTGGAAAGTCTGGCATAATTTCTATTGGAAAATTACCTGAGGGT
CGAACAAAAGCAAAGTTAGTTTCTCTTAGCACAATAATGAAGAGCACTAGAAGATTATCT
ACTGCCAAATCTGAAGACCCTGGATTCTCCGAAACAAATGTTATATGCTGTAGCAGAAGT
AACCAGTGCAAGGATAAGCCATTTGCATTGGAGGGAAAAAAAGATAATGAACACTATAAA
GTTGTGCTGAAAAGTGAAGTAATACCTGGAAGTTCTACTTCTGAAATAAGGAAGGAAGGT
TTCACAGGAAATGAAGTACCTGTCCCGGAACCATCTATGTTAGAAAAAGATGTAGGTCCT
AGAATGCCAGAGGGTAACTATCTGCATTCTCATGCTCCTTTGAAGTCACGGTTCAAAGAA
GCTCGCAAACGCAGCCTTTGTGAGCTGGAAGGAAAAGGGAAGGATCTCATTTCTGAAGAT
ATCTGTATCAAGGAAACTTCAGAACTCAAAACTAAATTTAAATCTTATCGGAAGTCTTTT
ATAAGAAAAGTTGCCAAAAGCAAGTGCCGTAAAGGTGAACTATTTCAAGTTAGCGCCAAG
AAATATGTTAAGGAGCACGAGATTCAGGCTTTTCTTCCGGATTTAGATGCATTCTGCTCT
GTTTGTGGAAGCTCAAATAAAGATGAAATGAATTGCTTGCTGGAGTGCCATTGCTGTTCA
ATCAGAGTGCACCAGGCTTGTTATGGCGTTTCCAGAGCACCGAGAGGTGGTCGTTGGTGT
TGTAGGCCATGCAAGGAAAACTCAAAAAATGCTGTCTGTGTTCTCTGCGGCTATGAAAGC
GGTGCAATGACTCAAGCACTAAGGAGTCGAAATATTGTAAAGGGTCTTTTGAAGGTTTGG
GGTATTGTGAATGAGTCCATGTCAACAAGTTCTATTCCTCTGTCCGAAACTTCAAGGGAT
GGGTTGACACTATTAGACATTTCTAGTCCTGGAAATGAAGGTTGTTTGACTCCTAGGGTA
ATGCCCAGTGCTCACGAGCCTTCTGCAGCTGTAGCAATCGGAAATTCACATGATGAAAGG
GGCGATAAAAAGAGTTCAAGTAGTTTGCGTAGCAATTTCCGAGTTCATAACACTGTAACT
GCTGGAGTACGTGATCCCACCATTAAGCAGTGGGTGCATATGGTTTGTGGTCTATGGACC
CCTGAAACACGATGTCCAAATGTTGATACTATGAGTACTTTTGATGTATCAGGTGCTCAT
TGCCTGTCAAATGTGGTATGCTCATTGTGCAACCGACCTGGAGGTTCATGCATACGGTGC
AGAGTAGTTAACTGTTCTATTACTTTCCATCCTTGGTGTGCGCATCAGAAGGGTTTATTG
CAAAGTGAGGTAGAGGGTATTGATAATGAAAAGGTTGGATTTTATGGAAGATGTATGCTT
CATGCAACATATCATGGCCGCGGCCCTGACGTTCATTTAATTGAGACTACCCTTGATACT
CTAGGAAGAGGGGAATATACTTGTGCAAGAACAGAGGGCTACAAAGGTTGCAAAAAGAGC
GGTATCGGGCCTAATTTTTCTGGCCTGTCTGTTGACAATGTTGTTCCTCAGGAACAGATA
AATGCATGGCTCCATATCAACAGGCAAAAGCATTGCACAAGACCACGTCTGAAGCCACTG
GTTTCAGATATTGAGTATGATAGCCGGAAAGAATATGCTCGTTCCAAACAAACGAAGGGG
TCTAAACATTTAGTAGTCTACAAATCTGGCATACATGGGCTTGGTCTTTATACATCCCAA
TTCATCTGTCGTGGCTCAATGGTGGTGGAATATATTGGTGAAATAATTGGACAGCGGGTT
TGTGATAAGCGAGAGGTTGAGTATCAATCTGGAAGAAAACTTCCTTACAAAGGTGCATGC
TATTTCTTTAAGATTGATAAAGAGCATATAATTGATGCCACCCGGAAAGGCGGGATAGCT
CGATTTGTCAATCATTCATGCCTGCCCAACTGTGTTGCCAAGATAATATCTGTGAGGAAC
GAAAAGAAGGTTGTGTTTTTCGCGGAGAGAGATATATATCCAGGTGAGGAGATTACTTAT
GACTACCATTTTAATCATGAGGATGAAGGAAAAAAAATTCCATGCTTCTGCAATTCGAAA
AATTGTAGGCGTTATTTAAATTAGCAAATTTAGTCACTTCTGGTGGACATACTTAAAATG
TTATTATCAAATTCAAACATTCTTTTCGCCTTGTATATATTTGGTTTTGGAGGATTGTTG
TATCCCATATAATATGGTGGTTATTTTTGAACCATAATTTTGGACAAACATGAGCACTCA
GG
>TR10112|c0_g1 TR10112|c0_g1_i1 len=1248 path=[2958:0-133 2959:134-167 3010:168-170 3008:171-279 2997:280-303 3007:304-306 3004:307-582 2994:583-606 3001:607-874 2956:875-898 3009:899-1003 2971:1004-1027 3006:1028-1133 3012:1134-1135 2975:1136-1160 2976:1161-1172 2977:1173-1196 2978:1197-1247] [-1, 2958, 2959, 3010, 3008, 2997, 3007, 3004, 2994, 3001, 2956, 3009, 2971, 3006, 3012, 2975, 2976, 2977, 2978, -2]
TGAGACATTTAAATAGTTGATGTCATCTTTAATTAATTTTGGAAACATCAGATAAGTTTT
TAAGAAGCCGTACAAGATTAATCGATCGCCCCATCTCTGATAAAAACAGTAAAAATATAG
TAAAGGAGGATAAAATGTATCACATAGGCCAGATGATGCAAAACTGAACCTCCTACTCAT
TGAGATTCCACTTTCTGCTTCTTTGCTTCTGTTGATTTTGTATCTTTTTTCCCCTTGGCT
TCACGACGTTCTCTCTTTAGTCCCTTAGCTTTATCAGACAATACCATACCACCAACCTGT
TGATCTGGCATGTAAATCTTCCCAATTTTTCCTTGTATTGAATCACGGCTAACATTTTTC
ACCTTCTTCTTAGGCTTATCTTTAACTGTCTTCATGGCTTCTTTCCTTAACCCTTCATTA
GGAAGTCTATGCCTGCGGATTACCAAATCCATCGAGGGACCAACTTCCACCAGCTCCATC
CTTGGGACAACTGTGCCAGATCTTTTCATCCGCAAGGCACAGTGTGTTAACAGCACTTTA
GTGCCGGAAAGGGCTGTGCATACAAAAACACGGTCTATCCCAGTAAGATTTAGATTCTCT
ATGACCTCTCCCCTGAATAAATCTAGCAGGACTTCCTTTAAATGTCTCAGCTCTTCAACA
CTCTCAAAAGCCTCGCCAATGAAAGCAAAGAAAGGTTTTGACCCCATCCGTGGAGATACC
TTCTTGTCATAGGCGAAAGACTGCATGCTTCTAAAATTGTCTACTCCAAGCTCGATAAGA
TCATAAATGTGATGATCGTAAGTTCGCCCTATTACAAGGTTATCCGGCCTTTTCTTCGAA
TGTGAACCAAACACAATAAGACTGCAGTCAGTTTTCTGAGAAAAGAACTCCAAAGAAGTT
TCACCCCCACTTTCAAAGGGTCTAACATTCTCATTCTTCCGGGTATATTTGATAGCACCT
CCCTTCTTAAGATGATAAATATCAGTCAACACAGCATTCAACACATTGCTGGTCTTAGTT
CCTTGAAGGATTAGCGTTCTCTTGTTATTTTCAACGAGTTTTGGAGCTCGCTTTTCAACC
TCCCGTTTAGCTCTAGCATTTTTTGGAACTTTCACACTCAACATGATTAATCAACTACGA
GTTTACTGGCAGACGGGTGAGTAGTAGAAGAAGCAAGACAAAACTCGAACAAGTAGCGGT
GATAAAGCAGCAGTTAGTTGCTGCGAGAGAGAGAAGAGAAGTATTTTG
>TR10113|c0_g1 TR10113|c0_g1_i1 len=314 path=[3109:0-42 3354:43-70 3533:71-78 3521:79-102 3506:103-146 3582:147-151 3596:152-160 3609:161-161 3621:162-162 3630:163-164 3640:165-165 3480:166-170 3452:171-186 3588:187-194 3603:195-197 3617:198-224 3629:225-227 3638:228-234 3444:235-251 3593:252-258 3607:259-279 3294:280-289 2534:290-313] [-1, 3109, 3354, 3533, 3521, 3506, 3582, 3596, 3609, 3621, 3630, 3640, 3480, 3452, 3588, 3603, 3617, 3629, 3638, 3444, 3593, 3607, 3294, 2534, -2]
CAAAAAATGGAGTTGCACACATATTTCAGCACCGCGGTGTACTACTGATTTAGTATACCC
GCGGTGCACTAGTCAAAACCTAATTAGAAACAAAACACAAAAAAAGAAAAAAAAATAAAG
ATGGTACTGTTCATCTTCTCCACCCGACCTCTAATGGAGGTTTTGGTGGGTTCTTCCGAC
GGTGGCGGCGCGACACAGGGTAGAAGCGGCCAAGGTATGGTCCTCAACGCCGGCCGACCC
CTTCTCCCTTGTCTGGTCGGTCGGTTCTCCCCTCGAAACCTCATCTCCTTCGCGTTTTTT
TTGTTTTCAGAGGT
>TR10113|c0_g2 TR10113|c0_g2_i1 len=243 path=[2869:0-59 2870:60-64 2871:65-73 2872:74-74 2873:75-75 3396:76-87 3462:88-91 3431:92-104 3501:105-137 3541:138-146 3529:147-153 3585:154-159 3600:160-160 3614:161-162 3450:163-170 3417:171-186 3366:187-190 3303:191-199 3154:200-242] [-1, 2869, 2870, 2871, 2872, 2873, 3396, 3462, 3431, 3501, 3541, 3529, 3585, 3600, 3614, 3450, 3417, 3366, 3303, 3154, -2]
ATTAGAAACAAAACAAAAAAAAGAAAAAATAAGATGTTACTGTTCATCTTCTCCACCCGA
CCTCTAATGGAGGTTTGGGTGGGTTCTTCCGATGGTGGCGGCGCGACAGCAAGGTGAAGC
GGCCAAGGTATGACCCTCAACCCCGGCCGGCCCCTTCTCCCTCGTCTGGTCGGTCGGTTC
TCTCCTCGAAACCCCATCTCTTTCGCGTTTTTCTTTTTGTTTTCAGAGCTTAAACCGAAC
CAA
>TR10114|c0_g1 TR10114|c0_g1_i1 len=1203 path=[2837:0-82 2959:83-127 2954:128-151 2961:152-155 2963:156-194 2958:195-218 2962:219-244 2964:245-248 2952:249-272 2947:273-720 2828:721-744 2946:745-762 2939:763-927 2881:928-950 2882:951-971 2883:972-995 2884:996-1202] [-1, 2837, 2959, 2954, 2961, 2963, 2958, 2962, 2964, 2952, 2947, 2828, 2946, 2939, 2881, 2882, 2883, 2884, -2]
TAGCGCTGCTTTCAGTCAGGTCGGGAGGACAAACATCTCACAAACAAACTCACAGCGGCA
CGTAGACGGTTGACTGCCAATCTTCCTTCCTTATCCGGAACGGTGTGTCAGAGAGCATGG
AAGCTTGTACTTCACCAAGCCTAATTACATTGAAATGCCCCTCAAAAGTTCCGAGTTGTG
TGGAAAAACAACTAAGCCGAAGGGATTCCATTAAGAGAATGCAGACTATTTCTGTTTCGG
GAACAGCCCTCAGAACCTCAAGGAGGTTAGTTTTGGAGTTGATGGGGTCCAATGCCATGC
TATTTTATAGCAGTCATGCTATTGCAGCACCAATGCCAGAGACAAAGGGGTCTGAAGTTA
TCAGGACTCTGAAGTTTCCTAGCGGAGTGAGAATTCAAGAATTTGTTGAAGGCCAAGGAC
CAGAAGCTCAACAAGGAGATTTGGTTGAATTCAATTATGTTTGTCGACGTTCTAATGGAT
ATTTTGTTCATAGCACCGTAGACCAATTCACTGGAGAAAGTTCACCTGTGGCACTTCCTT
TGCAGGACAATCAGATCATACAGGGTCTTAAGGAGGTCTTGATTGGCATGCGGGCTGGAG
GGAAGAGGAGAGCCCTAATACCTCCTTCAGTCGGATACATAAATGAAAGTCTTGAACCAA
TTCCTAACGAGTTTGGCCATCGTCGGAGAATTTTGGCTCATGCCAATGAACCATTAGTGT
TTGAGGTGCAACTCTTGAAGATATCTTGATTTTTTCCTTTGTTTGGCGAGATTACCCGTT
TTCTTTCTGCATACAGAAGGAGAGGTGTTGGCAGTTTTGCAGACATTAATACCTGTGAAG
TGTGAACACTCTCAGTCAGGTGTAATGCTCTCCTATTTGAATTTTAAAGCTCCTAGTTGT
TAGCCTGTTACATTTTCCTTCGTTATCTTATGCTATTTTTCCAGATTGTATAACAATAAG
ATATTGGGCCGAAAGGGTTTGAGGTGGATTTGGACAGTAATGGACTGATCACCCTCCAAT
TTGGAACCATGGAGGGTGATGGTTCAGAAGCTTTGGCGAGTCCCAGGGATGGGCTACCGG
GCCAGTCATAAGACCTATATTCTTTGACCAAGCCAAGAATGGGTCACACTGGATCTGTTT
TTGGGCTTGGTGGGTTTGCATATTGTTATGGGCCACCAATGTGCAAAGCATGGTTCCTGG
TTG
>TR10115|c0_g1 TR10115|c0_g1_i1 len=490 path=[976:0-416 977:417-433 978:434-489] [-1, 976, 977, 978, -2]
TGCATTTGGAAGATCCTGTTTGTTTGCAAACACTAGAAGCACGGCATCTCTCAACTCATC
CTCGTTCAACATCCTGTGGAGCTCATCCCTAGCTTCAACCACACGGTCACGATCATTGCT
GTCAACCACAAAGATAAGACCTTGTGTGTTCTGGAAGTAATGTCTCCATAAAGGCCTAAT
CTTGTCCTGGCCACCAACATCCCAGACAGTGAAGCTAATGTTCTTATATTCCACGGTCTC
AACATTAAACCCAATTGTTGGAATGGTGGTCACAATCTCTCCAAGCTTGAGCTTGTACAA
AATGGTGGTTTTACCAGCTGCGTCGAGACCGACCATAAGAATACGCATCTCTTTCTTGGC
GAATAGCCGACTAAAAAGCTTGGTGAAAGACAGCCCCATCTTCACCTATGTGAGAGAAGA
TGAAAAGGCTTTGAAACGGAACGAAACAGCAGATCTCAAGGAGCTGTTTTCCACCAAGCT
TTTTAGTCGG
>TR10115|c0_g2 TR10115|c0_g2_i1 len=492 path=[973:0-416 974:417-435 975:436-491] [-1, 973, 974, 975, -2]
TGCATTTGGAAGATCCTGTTTGTTTGCAAACACTAGAAGCACGGCATCTCTCAACTCATC
CTCGTTCAACATCCTGTGGAGCTCATCCCTAGCTTCAACCACACGGTCACGATCATTGCT
GTCAACCACAAAGATAAGACCTTGTGTGTTCTGGAAGTAATGTCTCCATAAAGGCCTAAT
CTTGTCCTGGCCACCAACATCCCAGACAGTGAAGCTAATGTTCTTATATTCCACGGTCTC
AACATTAAACCCAATTGTTGGAATGGTGGTCACAATCTCTCCAAGCTTGAGCTTGTACAA
AATGGTGGTTTTACCAGCTGCGTCGAGACCGACCATAAGAATACGCATCTCTTTCTTGGC
GAATAGCCGACTAAAAAGCTTGGTGAAAGACAGCCCCATCTTCACCTATGTGAGAGAGAA
GATGAAAAGGCTTTGAAACGGAACGAAACAGCAGATCTCAAGGAGCTGTTTTCCACCAAG
CTTTTTAGTCGG
>TR10115|c1_g1 TR10115|c1_g1_i1 len=643 path=[2316:0-284 2357:285-395 2358:396-419 2359:420-430 2356:431-453 2353:454-509 2349:510-533 2339:534-642] [-1, 2316, 2357, 2358, 2359, 2356, 2353, 2349, 2339, -2]
GGACAAGATCCGTCCATTGTGGAGGCACTACTTCCAAAACACACAAGGTTTGATCTTTGT
GGTTGATAGTAACGATAGGGACCGAGTTGTTGAAGCGAGGGATGAGTTGCACAGGATGCT
AAATGAGGATGAGTTGCGGGATGCTGTTCTGCTCGTGTTTGCTAACAAACAAGATCTTCC
TAATGCAATGAATGCTGCTGAGATAACTGATAAGCTTGGTCTTCATTCTCTCCGCCAACG
CCATTGGTACATCCAGAGCACATGTGCAACTTCTGGAGAGGGTCTCTATGAGGGATTGGA
TTGGCTATCCAACAACATTGCAAACAAGGCTTGAGACAGATGGGGGGCTTTGCGCTCTTA
TTTTGGGGTAAAAGTTACTATGTTTGGTTTATGTTCCTTGCAGTTGTGGTGCAAATGATA
AGTGTCTTTGTTGTTTAGGAAACTGTTTTTTGGTTAAAAATGTTTTGTAAGAAGGATTGG
TTAGATATACTTTGCATTTAATTGTATGCTTCTTGGGCGTACTAATTTAGCTAATCCTTT
TAGCTTTTACTGGAAAACTACTCAGTGTGGTATTCATTTGCTATCTTTATCTTATGTTCG
ATGGGTGGTATGAATCAGAAAAGACAACCAGTAAGGCTGCATA
>TR10115|c1_g2 TR10115|c1_g2_i1 len=727 path=[2327:0-284 2328:285-299 2329:300-323 2330:324-726] [-1, 2327, 2328, 2329, 2330, -2]
GGACAAGATCCGTCCATTGTGGAGGCACTACTTCCAAAACACACAAGGTTTGATCTTTGT
GGTTGATAGTAACGATAGGGACCGAGTTGTTGAAGCGAGGGATGAGTTGCACAGGATGCT
AAATGAGGATGAGTTGCGGGATGCTGTTCTGCTCGTGTTTGCTAACAAACAAGATCTTCC
TAATGCAATGAATGCTGCTGAGATAACTGATAAGCTTGGTCTTCATTCTCTCCGCCAACG
CCATTGGTACATCCAGAGCACATGTGCAACTTCTGGAGAGGGTCTTTACGAGGGGTTGGA
CTGGCTCTCCAACAACATCGCAAACAAGGCTTGAGGTGGTTGAAGGTAGTTTGCTGTGTT
GAGGAGTATTCTGGATGCAGGGGCGAGCTTTATCTAGGCACCTTTACAAGTTGGGCACGT
GCTTGTGGGGATGAGTTTGATAGAGGATTTTATGTTTTTGTTGTTTCTGGAGAACATGTT
GGTTGTTACATGTTTTACTTTACTAGTTTTCTCTTTGGTTGAGCATGCTGGTTCAGCTAA
ATCTTTTAGCTATAAACTATATCGAAAGGTTTTTGTACTGTTATTCTTTTTGGTTTGTGA
AATTTATGTTTATAATTTCATGGAATGAATTTGATGTTGGCTGATTGTTGTTTCCAGAGT
TGATAGGAGAGGCAGCCAGATCATATCATAGTTTCCGAGGCTTAAATTTGTATTTTAGAG
ATTCCTG
>TR10115|c2_g1 TR10115|c2_g1_i3 len=980 path=[4212:0-132 4347:133-156 4405:157-167 4388:168-221 4442:222-239 4433:240-263 4424:264-269 4365:270-329 4457:330-335 4456:336-353 4359:354-404 4451:405-422 4443:423-446 4411:447-470 4391:471-482 4425:483-581 4408:582-704 4458:705-720 4242:721-979] [-1, 4212, 4347, 4405, 4388, 4442, 4433, 4424, 4365, 4457, 4456, 4359, 4451, 4443, 4411, 4391, 4425, 4408, 4458, 4242, -2]
GTGGTAGCCCTCATAAGGCTGGAGATGCTCTAAGTAACGCGCGTTCGTCCGGAGTTTCCT
TTCTCTTGTAATCTTTCCTCCATCATTGCTTGTGTGAATCAGTGAAAGATTTGCATCTCT
CTCCAACTCCCCGTTCTTACTCCATCTGCGATCTTCCTCTTCAGAGAGAGCGATGGGGCT
TACGTTCACCAAGCTTTTCAGCCGGCTTTTTGCCAAGAAAGAGATGCGTATTCTGATGGT
TGGTCTCGATGCGGCTGGTAAGACTACCATCTTGTATAAGCTCAAGCTTGGAGAGATTGT
CACCACTATTCCTACCATTGGATTTAATGTGGAGACTGTGGAATACAAGAACATCAGCTT
CACCGTTTGGGATGTTGGAGGCCAGGACAAGATCCGTCCATTGTGGAGACATTATTTCCA
AAACACGCAAGGTCTTATCTTCGTGGTGGACAGCAATGATCGTGATCGTGTGGTGGAGGC
TAGGGATGAGCTGCACAGAATGTTGAATGAGGATGAATTGAGGGATGCTGTGCTGCTTGT
GTTTGCTAACAAACAGGATCTTCCAAATGCAATGAATGCAGCAGAGATCACTGATAAACT
TGGTCTTCACTCACTTCGCCAACGTCACTGGTATATCCAGAGCACATGTGCCACATCAGG
TGAAGGTTTGTATGAGGGGCTCGACTGGCTCTCCAACAACATTGCTAACAAGGCATAGAT
GTTCAGAGAATAATTGATGTGGTCCAAAGTTGTCAAGATTAGAGATATATTTTCTATTGT
AATTTGTTGGTATGCTTTTTTATGTTGTCCTTATGCTGTTTGTGGACAGAAGATACTGTT
GTTATCAAACCTTTTGTGAAAGGTTTTATATAGTTTCGAATTCATTTCACCCAGGTCTAA
AATAATTCAGTGAGTTTTGCCTCTTTATTAGTCAAATGATTCTTTTACATGTAAAAATAG
CCTATGCGTAGAAAGATTAT
>TR10115|c3_g1 TR10115|c3_g1_i1 len=244 path=[222:0-243] [-1, 222, -2]
GTGGAGGCACTACTTCCAAAACACCCAAGGTCTTATCTTTGTTGTGGATAGCAATGACAG
AGATCGAGTTGTTGAGGCTAGGGATGAGTTGCATAGAATGTTGAATGAGGATGAGTTGCG
AGATGCTGTGCTGCTTGTTTTTGCTAACAAACAAGATCTTCCCAACGCAATGAATGCTGC
AGAGATCACCGATAAGCTTGGTCTTCACTCTCTCCGTCAACGCCACTGGTACATCCAGAG
CACA
>TR10116|c0_g1 TR10116|c0_g1_i1 len=404 path=[2853:0-237 2854:238-285 2855:286-403] [-1, 2853, 2854, 2855, -2]
GGGAATTGTTAAAGTCGGATTGCATATCTCTTTGCATTACATTAAAAAGTTTGATTATTC
AAAAACCAAAACCAACACGCAAGGTGCAATAGGAAAAAAAAAATGTAAAGGAAGATACAT
GCCATCGACTATATCATCAAGCTAAGACGTGTCTCCAAGTCATCATTTGTACTTAAACCC
TTTGTATCCTCATCACGCTCATCATCATCCTCATATTCGAGGAACTCATCAAGATTATCT
AGGTCAATTGCCGCATCATCTTTCGTTTCCATTTCCTTTGAGTGATCTATCAACAATAAA
TTCATTATGATATAATCCAAATCCTATAGCATATCAAAATCCAACTTGTTTCTTTTCTTT
GTTTGTGATGCTTCAAATGCATTCAAATTTCGCTCGCATGCTAA
>TR10116|c0_g2 TR10116|c0_g2_i3 len=965 path=[2795:0-237 2916:238-285 2924:286-308 2949:309-355 2953:356-387 2952:388-408 2951:409-455 2947:456-511 2943:512-522 2927:523-546 2939:547-561 2954:562-585 2956:586-608 2726:609-632 2957:633-645 2879:646-894 2716:895-918 2717:919-964] [-1, 2795, 2916, 2924, 2949, 2953, 2952, 2951, 2947, 2943, 2927, 2939, 2954, 2956, 2726, 2957, 2879, 2716, 2717, -2]
GGGAATTGTTAAAGTCGGATTGCATATCTCTTTGCATTACATTAAAAAGTTTGATTATTC
AAAAACCAAAACCAACACGCAAGGTGCAATAGGAAAAAAAAAATGTAAAGGAAGATACAT
GCCATCGACTATATCATCAAGCTAAGACGTGTCTCCAAGTCATCATTTGTACTTAAACCC
TTTGTATCCTCATCACGCTCATCATCATCCTCATATTCGAGGAACTCATCAAGATTATCT
AGGTCAATTGCCGCATCATCTTTCGTTTCCATTTCCTTTGAGTGATGAGAATGAGTTGAC
CTCATTTGAGGCATTGAAAGAATGTCGAACATGATGAAGTTTTTCCATTATATACAACAA
AGATGAACACCAAAATGATCTCTTTCCTCACTTCCCCTGCTCATGGATCACGCTCAACAA
AACAATGGGTTCCATCTCACCATCAGTTTAGGAAGAGCAACCTGTAAAGCCACTTGAATT
GGGTGCAAACCCAAAATACTATTCAGCCATGCCTCGGTGGTCTCAAGGACAAGCGACAAC
GCAACAAGGTAAGGCACATCAAGCTTCCCCAATGCCTCAATAGCCCAAGGATAATCCTGC
CTTTGTCGGTCCTCCAACAAAAGCAAAACCCGTCATGGATATAACCGAATGAATGAACGA
CTTCTTGGTGACCGGATCAACCAAATACCTTTCCACTGGCCCATCGAAATCAAGCCCACC
GACAAACAATGGAATCACCTTAGCACCTCTCGCTTCCAACTCCATGATCACAACCACATA
GTGACTATCATCACCAGCCACAATATGAATTCTTTGTGGAATCAACCCAATCATGAGCGC
ACTTGGGTTCTTAAGTTTCTCATTAACATCCCTTCTAGTCTCATACCAGTTCAAACAGAA
TGGCAATGGCTACCGGAATAAAAACCAACTTAGGAGAACCTAGAAGATAGAAGAAGATAA
GGTTG
>TR10117|c0_g1 TR10117|c0_g1_i1 len=422 path=[1327:0-36 1328:37-60 1397:61-120 1396:121-144 1398:145-157 1399:158-164 1400:165-165 1401:166-167 1402:168-181 1403:182-188 1377:189-191 1359:192-195 1341:196-197 1376:198-204 1358:205-212 1340:213-228 1239:229-421] [-1, 1327, 1328, 1397, 1396, 1398, 1399, 1400, 1401, 1402, 1403, 1377, 1359, 1341, 1376, 1358, 1340, 1239, -2]
GTAAACACCAGGTCAGTAAGATTCAATAAGAGGTTTTTATTTACATATTTCGAATATGAA
TTGGCTTTCCCTATGAACATGGGAGCTATTTACAATAAAGAATATGAATATATACAATGG
CATTACTTCCATCCTTCAGAATGTCCTTAGTCCTAATTCTGAAAATACGGTAGAAATGCA
GCAACAGAACACAAAAATAACTAAACAAGTCTCTAATTGATTCACAACCACTTCCTCCTC
AGAGGCACACACATACTCGCATATATTCAAGCTTATATGGTATCCAAACTGAATGACGTC
CTCATCCTCGAAAGAAGTTGATGCTTCTACATTTATCCGCGCCACTCAGAACCTCATACT
CTTTTTTTTTCTTGTTTTTTTTTTTTGGCATTTTTTTTGTGGCTTTTTTGTTTTTTTTTT
TT
>TR10117|c1_g1 TR10117|c1_g1_i1 len=1535 path=[3605:0-74 3699:75-75 3698:76-99 3696:100-144 3692:145-168 3688:169-302 3649:303-326 3695:327-364 3691:365-388 3687:389-416 3700:417-430 3636:431-440 3674:441-454 3690:455-553 3697:554-701 3694:702-722 3689:723-806 3680:807-852 3671:853-983 3597:984-1007 3678:1008-1289 3670:1290-1450 3630:1451-1474 3631:1475-1534] [-1, 3605, 3699, 3698, 3696, 3692, 3688, 3649, 3695, 3691, 3687, 3700, 3636, 3674, 3690, 3697, 3694, 3689, 3680, 3671, 3597, 3678, 3670, 3630, 3631, -2]
GGGGGGGTGTGGGTCCTGGTGACAATCAGGTGCTTTGAAGAGAAGTTAGCCACTGTTCAA
GATACTCTTTACTCTCAGCAGAATACCCATTTGCAAGCTCCACAATGGCACCCAAATGCT
GATTCTTCGACCCATCGACACGCCCGTCATTACCATGAGCATAGCAAGGAACCAACACTG
CAAAACTGTCCTCGGTCTCATCATTGATCTGAAAATCAGGTGCATGGGGTTCCATCCAAC
CAATAGACCAATCAGAGTCATCTGATTCAGACCCTGAAGCCCACCCACCATCAGATGGAA
CCAATACAACATCATATTCCTTATCAATTTTCCTTTCCTCCCTGCTATTCCATTTTCTCT
TAACCCTTCTTGACGCCGCCCGCATCTTCGTCCCATGAACAGAAGCAAATTTCAACATAT
CTGACTCCCTCATACCTAAATTTAAATCCAGAGAAGAGTTCAAGGAAGTAGCAGAGGGGA
CAGTGCTAGGCTCATGTTCCTTTCCACCCCATAACCACCAAGACAATTGGGTAAACACCA
CAGCCATTCTTCCTAGAAAAATAAATGAGAAATTGATTTAGGTGTTTTGGAGACAAAAGT
GAATTAACACCCAAAAGCTGAACCACTAGAAAGGAAGATAGGGTAGGAGAAAAATACAAT
TGAGTCCCAAAAAGGGAAACCAACAGATGGGGTGGTTGCAAAACACAATTAAAACCCAAA
AACTTGCCAACACCACTAGAAATGAATGAAATGAAAACACATTAAAAGGGCTAGTAGCAA
AACAAACTTAAGACCTAAAAAGGGATTCTTTTTAATTTTTTTTTTTTTTTATGGAGGAAC
AAACCACAACAGATGAAGAAACAATGAAAGGGGTGAGAGCAAAACACAATAGAAACCCAA
AAGGGGGATTTTTTTTTTACAGAAAGCACTAGAAACCCAGGAAGGAGACAAAAAGGGTGG
ATTTTAATTGATCTAAGAACAATTGGGTATTGATCAGAAGAACCTGAACAAGTCGGAATT
CAGAGAACAAAGATGATCAATAGTAATTTATGTTGTTTCTAATCTAACTGAAAGAGAAAT
AAAACTACTCAAACGAAGTCTGTTATTGAAAGAAACACTTCTGGTATACCATAAAAAACA
CTTTTACTAAATGCAAAAAAGACTTCTACGAGAACCAAATCAAAGTAAACCAAAGAAATA
GGAATCCAACACGAAATCTCTCCAGATTCAACTATAGATCAAACTAATCAAAACCCATTT
CTCAATACCTCAAATAGCAACCAAAGATCTGACCTTTTCCAATCAACCCCCCTTCAAATC
AGTGATTACTCTACAAAAGATGAGGTTTTTTATATCAAAATCGAACTTATCTTCTCCAGA
AAGCCAATACAAAGAAATGGGTATTTCTAAAATCCGTGAAAATCCCGACTTTCTTCTTCT
ATTGATGTTTGATGATAACGAAATCAGTTGACGCTGGTCACCAGCTATATCCTCTCTTCT
CTGAAGATGAATATATATATTGGTTTTGCTTCTTT
>TR10118|c0_g1 TR10118|c0_g1_i1 len=2330 path=[5585:0-77 5586:78-101 5766:102-161 5777:162-185 5795:186-186 5791:187-210 5783:211-234 5773:235-246 5786:247-284 5782:285-308 5772:309-312 5758:313-336 5740:337-649 5716:650-673 5717:674-711 5718:712-735 5757:736-1050 5662:1051-1074 5739:1075-1479 5590:1480-1503 5756:1504-1524 5738:1525-1548 5781:1549-1585 5672:1586-1609 5771:1610-1862 5656:1863-1887 5780:1888-1898 5770:1899-1917 5754:1918-1941 5736:1942-2037 5675:2038-2061 5785:2062-2186 5769:2187-2210 5752:2211-2290 5641:2291-2329] [-1, 5585, 5586, 5766, 5777, 5795, 5791, 5783, 5773, 5786, 5782, 5772, 5758, 5740, 5716, 5717, 5718, 5757, 5662, 5739, 5590, 5756, 5738, 5781, 5672, 5771, 5656, 5780, 5770, 5754, 5736, 5675, 5785, 5769, 5752, 5641, -2]
GCGCAAGCACTGAAATACCCATTTAATGACGTTCAAAGCCCAAACGACAAATCTAAAACT
AACATTCTAAGTAATTTCTGATACAGCTTCTCATACGAATTTTTCCGCCTTTAGAAAACT
TACAAGTAAAGCTACACATTGTCGCATATTAAGCAACACTGACAGAAATGAGCTTCAAAA
AAACAAAGCTTTCCTCTCCCTCGAGAAAACACCCAAACCTTGGCTTGAGTCCCCTTCCCC
AGCATTCCATCTAATCAAAATATAAGGAAGATTACAAAGCTACAGAGACCCTACACCCAA
CTTCTGAATCCATGCTTGATATGCCCAATTGATTTCACTTGTAAGGTGCAAACAAAATGC
ATGAATTATGGCCTCCGAAGCCGAAAGAATTGGATAGCCCCACCTTTATGTCTAGCCGTT
CCTTCTTAGGGCCCACCAGCACATTCATGTCCACGCTCGCCTCAGGGCTCTCAAGATTGA
TATTTGGATGCACCCATCCGGTCCTTATAGCCTGTACAGTTGCAACAGCTTCCACGGCAC
CAGCTGCTCCTAATAGGTGGCCAATCATGGATTTTGTCGAATTTACTCTGAGTTCAGGAT
TCTGGCCAAAACAGCGAATGAGAGCCTGGTACTCCTTCAAGTCACCAGCCAGAGTGGAGG
TAGCATGGGCATTCACATAATTGACGTCCTCTCTGGATACCCCAGCCTGGGCTAAGGCCT
TCTCTATGCAAAGTACAACACCGGTACCTTCGGGATGAGGTTCGGTCATGTGATAAGCAT
CACAAGTGAAACTCCCACCAAGAAACTCAGCATAGATAGTTGCTCCTCTTTCCTTAGCAT
GTTCGAGTTCCTCCAAAAGCAGAACACCGGCTCCTTCTCCCATCACAAATCCATCGCGAT
TAGTATCCCAAGGGCGTGAAGCTTTAGTAGGATCACCATTCCTCTGAGAAAGTGCTCTGC
ATGCCACAAAACCACCCAGTCCAATAGGTATAATAGCTGCATCCGAGCCACCGCAAAGCA
TCAGATCAGCCTCGCCTCGAATAATGTGATTCGCTGCGTTTAGTATACAAAAGTTGCTTG
TGGCACATGCAGTTGAGATTGAATAGTTAGGGCCCATCCACCCCAGATCCATTGCTAACA
TGGCAGAACCCATATTCGTGGTAGCAAAAGGTACACAAAAAGGGTTCATCTTCTTATAGG
AAACCCTTAAAGCTTCTATTGCATCATTAAAAACCTTCATACCACCCATTGCAGAGCCAA
TCAAAACACCACATTTTGTTTTATCCAACTCGCTCATGACTTCATCTGTGATCCCAGCAT
CTGCCAAAGCTTTTTTTCCAGCAGTCAGCATGTAGAGCATGAACTTGTCAGCCCTCTTAG
AAAGTTTTGGTGCTACCCATCCATCTGTCGAGAAATCCTTGATTTCTCCAGCAATCCTCG
TTGGAAAATTGGCACAGTCGAAAGCCTCAATCTCACTTATGCCACTGATACCCTCGAGCA
GATTATTGTAAAAGGTATCTGAATCGTGACCAATTGGGGTTACCACACCTGTCCCAGTCA
CGACCACCCGCCTCTGCTTTGTAAGAGGTTTCTTTGTTTTGACTTCCCTTGTAGGTTCCA
CAGCTACAGCCATGGTTTTTCCAGCGTGAAGGGCTCGATTCATCCGCCTCTGTCTCCGAT
TGACGACTGTACCATTTTTGGAACCAAAGAGAGAAAACCCATTATCCCCAAACAAAGCCA
AAGAAGAAGAACTGTAATACTCTTGACAAGGCTCAAAAGCCAAACAAGAAGTCATTAGAC
CTTGAAAACTAGATCCACAAAAGGACGAAATCAATCCCTTGGGAAACCCTTCTTCCCCAA
CGCCACATTTAGACACAACACTCCTCCTTCTCATCCATCTACTCAATCTCTTGTGCGATG
TTTGAAACATAGACGATTTCAAACCATTCTCCTTCTCACAAGGAACTGACATGCAGGCCG
CAACAAGCCATGTACAGAAAGGAGAAGCAACAGAATAGGCCGCCATTTCAAAAACGGCGA
AGTACCCAGATTAGAGAATCGAAAACCCAGAAAGAATCGAGGAAGAAGTTGAAGAAAAAG
GGGATTTAGAGAGGAGAAATCAGTTGATAAGAGAGACGGGTTTTTCTGGGTTTTTGGAAA
GGAAGAAGGTTGTGTTGTTGAATCTGTGAAAAACCCAAGGCTCTCATCGATCTCTCACGT
CTCTAAATGCCAAGTTTCCTTAAATCTGAGAGTGTATGGTGTCACTCGTTTAGCAGAGGA
CGCCAAGTGCTGTGAGAGGAGAAACACAGACTGCAAAAACAAAATACAAA
>TR10119|c0_g1 TR10119|c0_g1_i2 len=2737 path=[6060:0-92 6137:93-93 6135:94-96 6133:97-117 6130:118-120 6127:121-356 6097:357-380 6122:381-621 6105:622-645 6106:646-680 6107:681-704 6134:705-862 6076:863-886 6131:887-1043 6138:1044-1068 6068:1069-1081 6125:1082-1092 6120:1093-1228 6072:1229-1252 6073:1253-1257 6128:1258-1371 6050:1372-1387 6119:1388-2589 6056:2590-2613 6057:2614-2662 6058:2663-2686 6059:2687-2736] [-1, 6060, 6137, 6135, 6133, 6130, 6127, 6097, 6122, 6105, 6106, 6107, 6134, 6076, 6131, 6138, 6068, 6125, 6120, 6072, 6073, 6128, 6050, 6119, 6056, 6057, 6058, 6059, -2]
ATCAAATATGTAGACATTTCCGCCAAGAATCGCATCCATAAGAATATAACTTTATCTGCT
TCTAATTCGACCAACTTGCAAAGTACAAAACATTGTACGAAATTTAAAAAATCACTATTG
GTTACAAAGAAATGACTTCTAGTTCTGAGTGAAGTCAGTGCAAACATTTAAAACACAAGA
ACGGCCGATGCCCTATGTTGATTTAAGTTAACTGAAGAAGTCGCAGTTAACGGAGGATCG
AGAAGCCTACAAAAGTACATATCCCTCCATTCAAACAAGTCTTTCCTCTTGAAATCTGCT
CTCTTAGATTTCCTTTGCTGTCACCATAAACTGATATACCTACAGCAGATAGAACTGCGA
ATAGAGATAGTCACGAATCTTGTAGTACTCTTCTGTTAGAGGGCCTTCGATAATCACTTG
TTGACCACCACCCTTCTGACTTGCATCCCCAACTTTGCGCAGGGTGACATACTCCCCACA
TCTAAGGGCACCACCAGAAAATTCAACCTGAACACCCTTGCTTGCAAGGAACTGTTTGAA
ATCTGGCAGCTTTAGATCCCCAACAAAGACCGATTTATGCGGTGGTGGTTGAGTGGAGAT
AGGAAGTAGAGACAATGAGTCACTTTCTGTCTTCCCTACTTCAGCATCAGCCCATGCTAT
CTCATAATCCCCGAGCTTTTTGAAAAGTACATTGCTCATCAATTTCTCAGAAAGTTGTAC
CTTATAGGCACACAAATCTGAGGTGACGTCTATTGTTTCCTCAATCTGAGGAGTATAAAC
ATGAGGACAAACATTCTTCATGCAATGTTGCTTCAAATGTTCTGTAGCCTCTGCTGATCC
ATGCACCAAAACAAGCTTGAGGGGAGCCACATGTGACAAAATCGATTTAATTGAACGGCC
ATCAGAACGACCTTCAAAGTCCTTGTAATCCAAGGAACACTTGACTTGCACCGTCAATTC
ATTTGAAACGACTTTTGAAGGTTTTGTATCAAGTATCAAATTAGCTGAGGCCTCGTCGAG
TTTTCCATCCAAATCACCGCCAACCTGAGAACATAAGAAACGCATGGATACTTGATCCAT
GTCTTCTTCTTTGATAACATAATCATCAGGATTAATGACTTCACCAAAATCATCCCACTC
ACAGGAGTTCTCGAAAAAAGGAAACATTGGAGCCACACTGGTGGATGAAGGAACAAACCC
ATCGATAAAGATGTCCCGCTGACTACCGCCACAGGGGACAATAGCATCTGATGAAGCATG
TGTATTACTTTGATCGATAACCATTGGATCATCCAACTTAATATCAGATCCATGGGACGC
CTTTATATCCTCCTCTTTGCTTAGACTAGCTTTGAGTGCTTCCTCTTTTTTTATCCGGTT
TTGCTCCTCTTCATAAGCTTTTAACTCTTCCCCAACCAAAGGAACCCTCTTGCTCATGGT
AACTTTCACAGCTTTAGGAGGAGGATCTGCCTGAAGCATGCGAGCTAATGTGCCAAACTG
CCCTCTTTCTGTAAAAAGCACAAGGTTCTTTGTATCAGTTGCCCATTCAACAAATATATC
ATGAGCAAATCCGACTTCCAAACTGGCCATCGATGCTAGAACCACTTTTGGCCCTTCTGG
CACTTGCTCAAGCTCACTTTTACTGATCAGAAGTGTGACATGTTTCAAAAGAAAAGCATT
GTCACGGGTACTTTCGAAAGATTTCGCGATTGAATCACTCATCCACTCAAGGAAGCTTTT
GACATAGTCAATTGTGCTCGAAGAAACATATGTGAGAAAATAGATTGGGTAAGACAGATG
ATTTTGTGCCCAGAACTGTTCGAGTGTTAAAATGAGTTCCAATATCCTGCCGGCCGTATC
AACAGGAAGCAGTACATTTCCATCTCCCCTCAGGGTTTTCATAATTAAATCTAGAAAGTC
TTCCTTTAATCGCCTAGGAGGTGGATTGTTCAATGCATTATAAGCGTCTGTTATCAGAAC
AGCAGGACGCACAAAAGATTCTAAAACAGTTCCATTCAAGTGCCTTTCCTTTCGATGATT
AAAGTCAACAGCATAGATAACATCCTCCCCATCCTTTGTGATCTTCCAGACAGTACCTCC
CAAGAGATGCCCAGACACGTGGGGAGCAATAACAATCCCCTCTCCTTTGCCAGACAAATG
GTAATTCTGAGAGTATGTCAATCTGGTAAAAGCTTGGAAGGCAGAGTCAATATCATCTAG
AGTGAACATATCAAAATCAGAAATTTGCTTTCGTGCCAGATAGTGATCATACATGGTCAA
AAGACCTAATCTGTGCACAGGTTCTGTTGAATAAACTGGAGCAGATAGTCCAAGGTGTTT
CATGGCATAGGGTAAAGCACCAAGATGAAGTGTATCTGAATGTGACAGCAAAATAGCATC
TACTCTGGAAGCTACCCTGGAAAGGGGTTGAAGGAGATTGGGGTCGAAGAGGTCGTTCCA
TCCGCAATCTACGAGGAAGTTGAATCCGTCTATAGAGAGGAGATAGGAGAGAGGATTCTC
GTTGTACACTCCACACAGTGGAGTTACTTGCACTGAAGTTCCCATTGCTTTGGTCTTTCG
TCTTTACTCCGTCTCTCTCTCACGGCTCAAGAATAAGCATACTAGAATACCATGACACTT
TGAGGACCAACCAAACACTTCAGTACCAGTAAACGAGATTGCAAGAAAGCAGCCTTTTTG
TCCTTCTCTTTCCCGTTAGCGGATAATACACGCTGAG
>TR1011|c0_g1 TR1011|c0_g1_i1 len=487 path=[465:0-486] [-1, 465, -2]
AGCAGGACTAAGAGCAACAGCGCTGCTACTTGAGTAGCAAAGCTCCACATCTAGCCTTGC
AAATTTCAAATTTTGCATTCTAGAGGTCATCCACAAGCATGGGTGACAGGGGCACCATGA
AGTTGGAGGTCTGAGTCGTTCCAAATCGGAGAGAAAGGGAAGAGCCTAGATTGCTCTTTT
GTTGTCAGTGTCCGTAGACCCTGCTTGAAGTCGAAGATGACTGGCAGAAGACATGATAGA
CCACGGGATTCTGGAAGTTGGCCCCCAGTAATCTGTGTTCTACCGTGTACATCATTTGGA
ATCAAAATATGATTCTTAAATGATCTAGTTCGGGAATTGGGGTTGTTTGGTCAGCCCCAG
CCCCATATGTGTGTTTTGTGACTTGTGTGCTTGTTATTATATTTCTAGAGTAACGAGTTT
GTTTGCTCAGTCCTTTATGCATTGTTGTTTGAATTGTGTCTAGTTAGTCTTTGTGCATAT
ATAACAG
>TR10120|c0_g1 TR10120|c0_g1_i1 len=2714 path=[5772:0-420 5773:421-444 5827:445-681 5819:682-702 5826:703-780 5823:781-804 5818:805-885 5780:886-909 5822:910-1065 5813:1066-1089 5817:1090-1863 5802:1864-1887 5803:1888-1923 5804:1924-1947 5825:1948-2261 5828:2262-2264 5798:2265-2285 5820:2286-2288 5815:2289-2701 5787:2702-2703 5788:2704-2705 5789:2706-2707 5790:2708-2709 5791:2710-2711 5792:2712-2713] [-1, 5772, 5773, 5827, 5819, 5826, 5823, 5818, 5780, 5822, 5813, 5817, 5802, 5803, 5804, 5825, 5828, 5798, 5820, 5815, 5787, 5788, 5789, 5790, 5791, 5792, -2]
GAAATGTACATTTGTTACACACGAACTCTGCCTATGTCATCCTCTCAAAACATTCTTTCT
TGTCGATATACATAACCTGCCTAATCTCGAGGGAAACTAAAAGAAAAGGAAAAAAAAATG
GATGGAGAAGAAAAACAAAGAAAACAGAAATCTATTACCCATGAGCATTCTTTTCTTTTC
TGTTTTTCCTTTTTTTTTTCTTTGTTTTTTTTTCATTGTTTTACATTTTACAGCAGAGAA
GAGGTTCAGATGGATGTTACATGGTCAATTTACAAGGGTGAACTCTATCTAAGTTCACTT
CTCTTACGATCGCTTTCAAGTGCATTACAAGTTTAATGGAGCAGATACCACAAACAAGTT
GCTCTTTCTGAGCTGATGAACACTAACCTTTTATAACGATATTACAACAGAGAGAAGTCT
CATGTCTATTTCCAGGCAAAGATCAATGATGTCTTTGATCTTTTTCCCCGTCTCAGCATT
TTTCTGAAAGACAAAGGCCAGAATCACCGTCTCCTTGATGATAATTGTAATCTGTGACAG
CTTTGGCAAGCCATCACGGTGTTTTGCGCCATCTACTTTTCTTTTGAGGCAACTTGAAAG
GGCTCCAACTCTTTCTGCGTCTGGGTGGATCTGAGAAGAGGCCAGAGGCTAAAGCCTGCT
GAAGCCACAATTCAAACTCTTCTTCATCTTCTTCCATCATCTCTGCATCCAAATCCCACT
GGAATCTGCTCGGATTAGACCTTTGTGTCATCTTCTGCAAACCAACCATGCTTACTTGGA
AGCTTGGGCGGTGGGTATTGGGCCTACAGATCATCCCCTGACAAATAGCCCACTCCGAGA
CATCAAAAATTTTGCTCTCTGCACAAACAAAGGCACGCGGAATTTCCACCTTCTGTGTCC
TTGCAGTGACCAGTGAGCATCTGTTTTCAACCCATCCATCCCCATCTTTTGCAGGATGAT
ATTGACAGCAGTCCTGACACCACCGTGCCTTGGCTTTTGATCTATTGGTGCATATCCATA
TATGTGAATTGCCACACTTTGTACACTGTATACGCCTAGACTCCTCCGACTTATAATCCA
CACCATCCTGTGAACTTCCATTTGTTCTCTGGTGGACACTCCTGCATACTTCCTTCCTTA
ATTGCTCATCATAGTCTTTCTTCTTCTCAGAATCTGAAAGAATCTCATATGCACATTGAA
GCTTTTTGAATGATTCACTTGCTAATGAACTCCCCATATTTTTATCAGGATGCACAAGCA
TGGCCTTTTTGTGATATTCCTTCTTCAGTAGTATATCATTAATGATCTTGTTACGAGGAA
ATCCTAATGCCTCATAATGATCTGAACTATTCAATATCCTATTCATCTCGTCCACTGAAC
TTGTATCTTCTTTGATCAGCCGCTTAGCAGATGTCTCTCTCTGGATATTCACGAAAGCCG
AAGTACTAGATGCACTACTTGATGATTTACACGAGTACAATTTTTCGGCTTCTTCAGTAG
GAACAGAATATTCAAAATCTTCTGAGATGTCCTTTTCCTTTTCCATAACTGGCTCGGACT
CCGTCTGCCCCTCCACATGGGTCTCTTCCTTTTCATAGTCACATCCTTGGAGCAAGTAGT
TCAGGAGGTCATTTGAAAAGAATGTCAAGTTCATTGAGAGGAAAACTCCGAGCCACCCAA
CACGAACTTTCACACAATAAACGGCATAAACAGTTGCCATCAGGACCACTAGCCGTGCAT
GATTAAGGGAGAATAAATAACCTCCAACTATAAATAGTGTCCCCGTTATCCAGAAGTTGC
CATAAAGCCATAAAATCAAAATACCAAATAACCCAACAATAAAGAGTCCAGGGGTATAAC
CTAAGTAACAAACAGCAGCTCCAGCAGCTCCCAAACTCATAACTACATAAAGCACGCAAG
TAATCGACGTCAAGCTAAGAAAGCAACTCCACATAATCATAAGTAAGGCGGCGGAACCAA
AGGCGACCATCGATTTACAACCACGAACAACACAATCTCTCCATTGTACCAACAACAACA
ACAGAAATTTGGATAATTTTACACTTGCTTTACATACCATTGGCCAATGGCGGTCAATCA
GAAACATAATCCTATCTCTGAAACCACAGAAAGCAGTTCCTGTAGTAAAATAGAGATGCT
TCTGTGATTGAAGCCATCTCCATCCTTGCTTAAACAATCCTATATCTTCCATTGTAAAAC
AAAACCCTCACAATTGCCTCATGTAGAGTTGAGCGAACTAAACTCAGCTTCTCTGCCGAC
AAAGACGTGGAAAAATTTCTCTCTAGTCAAAAGAAATTGAATGCTTCACAAGTAAGTTTT
CGTAAAGCAACTACTTCATTATCTTGTATCTAACTTTTCTTTTAAAGAGGATAGATACCG
TCTCATACCAAAACCAGAACCATTCATGGTGGTGGCATTCGAAACCCTAGAAATCTGATC
GGAAGAGTTTTGGATTTAGAAGATCACATGATCGATCTGAAAGAGTACATGAATCTTGTG
AAAATTTCTGAGTAGTTAGAGTTTGGCGAGTCCAAAAAGGCGGAAACGGACTCGGACAAG
AAGAGATATGTGCCTTTTTTCAGTAAATGCTCGTGAAAAAAGAAAGCAAAGGAAAAAGGT
TGTAGGGCAAGGAGAAGCAAAGGAAGAGGAAAAAGGAAAAGAGAGAGAGAGAGAGAGAGA
GAGAGAGAGAGAGA
>TR10121|c0_g1 TR10121|c0_g1_i1 len=1701 path=[3840:0-441 3841:442-448 3842:449-465 3898:466-467 3895:468-472 3891:473-491 3897:492-498 3894:499-522 3890:523-579 3885:580-603 3880:604-648 3881:649-672 3889:673-942 3856:943-966 3884:967-1006 3896:1007-1059 3893:1060-1083 3888:1084-1682 3867:1683-1700] [-1, 3840, 3841, 3842, 3898, 3895, 3891, 3897, 3894, 3890, 3885, 3880, 3881, 3889, 3856, 3884, 3896, 3893, 3888, 3867, -2]
ATAGAATTACTCACAGTAATACTTATTCACTACTTGCAAAATATATACAGTTATGGATCC
AGCCGAAAATTCTCCTGGCCTAGAATACAACCAGAGAGGATGTAATCCTGTCTGGTCATA
TAAGGAGATTGGCTCCAAGATATTATACATATAATCATTTTTCAACTGGCACATGAACTA
AACACAATACATTGGCAAAATGCACTTCCGTGTACCAGTGTCCCCCAGCATCTTTTCAGC
ATCAGCCAGCATGCAATGAAATTACAATTACATCCACTGCCTGGCTTCATATACAAACAA
ATAGGGTTACCTGTATTCTTTCTTCATTCCTTCATTCCTTCTAAATTGCACGCAATACAA
ACAAAACTATCAAGCAGAAACCAATACTGATCCAAAATACTAGCTGAACCGGCCGGCTAT
ACTGAATTTGATACTGAGACCTCTGAAGCCGTCTCTGAACAGCTCCCAAGCAACTATAAA
GGTGCTTATCATAAGAATCATCACAACTATCAATGCAGCTTTTACTTCTTTCGTAACAGG
CATTAATACCCCGACTCAACGGATCAGAGTGCAATGGTATAGTATCTGACATTTGATGAC
GATCTGATACTTTCCACTTCCTGAAACCATTCTTTGGCCACTTTATCTTCGACATTGGTT
GTTCCATAGTATTTAGGAACCCCGAGAAACTCACCACCCTCGGAGGAGGACGAGGAGGGC
GATCAGGCCGCTCTTCAAATGAGCTGCGCTGGTAATTCTCATCACTAACCGCAATCTTCC
AAGCTCCAAAATCAGCATTTGCACTAGCTGTCCTACGATGCCCAGGCCCAGGCCCAGGTC
TCATATCCTCTTTCATCTCTGGCCTACTGAACTCAAGCGATTGACACGAATTCTTCGAAC
AATCAGGAATTGTTTCTTCCTTTTCATCCTTACCAGAGTCTCCCGAATGACTTGTGGTAT
TCCTCCCGTCACTATCCGCTGAGATTCCCGATAGAAACAAGGCAAGCTCGTCTCGTTCTC
CTTCATCTAACCTTACCCAAGGAATTGAAGACTTTCCTTCAGCAATTGCAGAATCCTGTA
ACGAATTCTCAACTATTGCAATCTGATTGCCAATAGCAGCAACAAATTGACAATGCCGCG
TTTTTGCATCCTTTGAAGAACTTTCCACATAGCTCGATCTAACCGCTCTATCAAACTCTT
CCAACTGCCATTTTGCAGTGCCTAGAGCGGTATGTAAATCTCTACGAAGCTCTTCCAAAT
TACATAAACTCGATTCAGCTTTATTTTCGTGAATCCATGTTCTATATGCCGATTCCATCC
TGTCTGCGGATTCCTGAACTTCTTCGGCTGCAGAGAAAAACGGATCTTTTTCCCACCGAT
CGAAATTCGAAGCCATTTCAACAGATTTAAGGATCTGAAACGCTACAACGAAGCTTTTAC
TTCTGCGATCAATGGCGTCGTTAGACGCCGATTCGACTGACAGGGAGAGATTTGGCGCTG
CGAAGAGGACTAATGGAGGAAAATGTTTTGACTGTCGAGGAGAGTGAACGGGGAGGATGT
TTGGTTAAGGTAGTGAGAAAGATCGTAGCCGTTGAAAAGGGCTCAGGTGTTTCATTATTT
CGATATTTATTAGTTACTTGATAACGAGTGGTTAGAAGGAGAGAGGGAAACTCGTGAACG
AGATGTTGAAGACGATGTCGT
>TR10122|c0_g1 TR10122|c0_g1_i1 len=1922 path=[7556:0-222 7557:223-246 7617:247-539 7523:540-557 7623:558-663 7633:664-687 7636:688-732 7607:733-757 7621:758-801 7613:802-825 7604:826-1011 7634:1012-1013 7637:1014-1037 7639:1038-1053 7619:1054-1263 7610:1264-1386 7635:1387-1410 7638:1411-1425 7598:1426-1861 7531:1862-1885 7532:1886-1921] [-1, 7556, 7557, 7617, 7523, 7623, 7633, 7636, 7607, 7621, 7613, 7604, 7634, 7637, 7639, 7619, 7610, 7635, 7638, 7598, 7531, 7532, -2]
GGATAAGCTAGAAATAGTTTTTATACATTAATTTCCGAACTATCCTTCACATATCACTAC
TACATTCAAAGCAGAGTGCCTTCGCACTATATTGTACTAAAACCAAACAAAGCACGCATG
AAGATAAAAACTAAAAGAGTACTAAAACCTACTGAAAAACAGACACGGGATGCCTTCTGC
AAAGGCCATAGCCAAGTATTCTATTCCTTTTAAGACTGGCTTACATATAGAAAACCTTTT
TTACACATACCCTCTTAGAAATATAAACCAAATAATCCTTCATTCCATCTTCATCCCTTC
ATTTATATTCCAAGATCATGTTGTTCTCCGGAGCCAAGCCAACACAGGCCCTCATTATGT
TCTCAAGCATTGCCCTCTGCTTCGAAAGGGCGTTCACGACTGGTGTACCTGGTGGAACAA
GAGGGGCCTTGGTGAGGTAACTGAGGATAGTAGCCACTGGGTGGAAGGAGTGGAACTTGC
CCTCTCCTTCAGCTTTGAGTTGAATCCTGGTGCTCAGCTCAGCAAGAAGGACCAAGTCCA
GAATGATGGGAGCAGCTAACAAAGAGTCCTCACAAGTATTGTGCATCACAATAGTGCTCT
TTCCACCCATAAATATCTCTGATGTGTACTCGTCCATAGCTCTCTTGCTATCCCCCACAT
ATGGCACATACTTGATGACAATGACATGATCAGGGTGCTCCCCTGGCTCATAGAGGATAC
CGTTGCTCGCAACCATGTCATCAACAACATTGCTCTTGGATATCTCCTTGGACCGGAATG
TCTGGGGTGCAGACAGATTCATGCCGTCGTTGTTTCCCAAATGATTGTAACTCACGATCG
ATGTCGGCTTAATTCCGGCCCCGACAAGAAAATCAACCAAGACAGACTTCATCTTGGTCT
GTCCACTCTTAAAATCATCACCTCCAATCAAACAGTTTCTCTTGATAGCCATTTCAATAA
CACCTGGAACAAAGGTGTTTTGTGGACTCCCATTGATGAAGGGAACATCTTCATTGATAC
AAGCTATGGCATACAAGGTAGAAGGAGAAATCTCGGTTTCGTTTTTGTCTACTGAAGCCA
AAAGGTTCTCCATGGTATCATTCAACCCTACAATCACATTACTGTATCTCTCTGTGTTTG
CTGTCCAGAGAACCACCACCTTATCTACCTTGTTAGCTTCCTTGAACTCCCTTATGTCCT
TCATGACTTGTTGAATCTGTTGGTTCTTTGACCCTTTGATGACATTATTAACACGAGAAC
CTTGATTGGCAGCAATGAAATCAGCATCATAGATTCCAGGGAGTGGGACCATGGATTCCA
TGTAGGGCCTCAATTGCTTTTGAAGATCAATATCAAACACCTTTGCCCTGGTCATGGCAT
CTGCCAAGTTCATGTCACTTATATCCCAGCCTCCAAACACAACATCATCAGGATTCACCA
TGGGGAGTAAGCTCTTGAAAGGAGCATAAATCTCTTCCCCGTTAAACGATCCAATTCGGA
TGCTTGATGCCTGAGTAAGTGAGCCAAAGTAGTTTGCTTGTTGCACTTTATCCTTGGTAG
CCCAAGAGATTCCTTCTCTGTTGGCAATCACTCCTCCAGTAAGAGTAGAACCATTGTTTC
CTCCCCAACCCACAAGCATGATTCCTAATTTGGGTACATGGGTGTCAGTTTTGAACTGAT
ACTGGACAGTTTTAGGTTTTACAACCCACTGATAAACACCATTTCTGCTCTCATGAACAA
GCTCAGTGGTTTCATAGTTGTAAACAGATCGAATTTCTTGATCACTGTACTGAACATTTG
GGCTCTCAACCTTAAAGCTCTCAATAAACATTTTGGAAAGATGATTAGTTTTGTTTAGAA
AGGGAGAGAAGGGTTTGGAAGTATGAACTCACAGAGAAGCCAAAACAAATTTCTCTAAAA
CG
>TR10123|c0_g1 TR10123|c0_g1_i1 len=1348 path=[3331:0-84 3332:85-124 3343:125-706 3256:707-730 3257:731-733 3258:734-757 3351:758-805 3360:806-829 3357:830-970 3262:971-977 3363:978-994 3362:995-1045 3356:1046-1069 3359:1070-1106 3348:1107-1130 3361:1131-1155 3358:1156-1180 3354:1181-1204 3364:1205-1228 3365:1229-1238 3366:1239-1246 3334:1247-1266 3288:1267-1270 3289:1271-1347] [-1, 3331, 3332, 3343, 3256, 3257, 3258, 3351, 3360, 3357, 3262, 3363, 3362, 3356, 3359, 3348, 3361, 3358, 3354, 3364, 3365, 3366, 3334, 3288, 3289, -2]
AAAATTCCACTATACAAGACACCTTGTTCAAGCATGGAATAGCTACATATTAGGAAATTT
TTAGCTGATATTAGAAGTTAGCTACAAAAGAAAGAGAAGATGTGAAAATACTTTACAATA
TAAATTCTTGAAACTTCCCAGAGACGAAGATACAAAAGTAATCACTCTGTTATATCAAAA
CAAAGCTTTGCTTCATCCCAAGGGCCGTTGATTTCAAATTTGTACTCCTGGATCTTTATA
AGCCAGTATGGACAAACTAGCATGACAAAAATCAAGAACATCAACAAAAGCACAAAAATC
ATTCTGTTCAATGAAAACACCAACCCCAGGGTAACAGTCATTAACCCAAATGAGAAACAT
AGATATAGCTTGACTGAGAATTTTTTTATGCAATATGTGACCAACGGGGCAAAGAGGAAG
ACCTGTAAGGAGAAGAGAACTATTGCAAACACATGGAGACTTGAGGGTAGTTGGGAAGCA
ACAAGAACTGATGCCACAATCGAAGCATTTAATGAAATGTTGCTAGTCAAGGTTGGATTA
GTCAGAGCCCCTGGGGGTCTTATGGTGGATCCTGAATAGTCATGCAAGAAGAGATGAACT
ATGAGAAGTGTAACTGTGAGTGCCCAAATGGAGTCTGAGCTTATGGACCGAGTTAGGGTT
TGGTAAATAGGTGCTAAGATGTATAGCCCACTAATGAAGAACAAGATGTTTATGACATAA
TGACAGAGAAGATGGAGGGAGAGTGTTTTTGCAGTTACGAGGAGCACTGCAAAACCTGAC
CCTAGAAGGGCTGTGTCAAGTAACAAAAGAGATGTTTCACTTATAGTAGACCCCAAGGTA
TAAGTCCAAACACAGACTACAAGAGCAACGATGCACACATATTGGGAAATTGAAACAGAA
TCCTGCATCACCTTTAACATATCCCTTTTCACAACATTTGCATTCATAACCATACCTTCA
AGAAAGGATTCATCGGAATAATTGTCATCATACCCAACTTGCATCCCTCCGTATGCTACT
TTTCTCCATTTACGTTGGGAAGCGGAAGGGTTCTCCTCGCCCTTGCTTTCCATTGAAATG
CACTAACTACACCAGAAATGCCTTCTCAGAAGTGTCCTGGTTAAAAATGTTTCAGTGAAG
ACATAATTCAGCGGACATTAACCAAATACAAAGCAGCCAAATTGGTGAGCTCCAATCCAC
TTGTAGTTCCATACTCCAGGGTTTTGGGATCTGGTCGAGTAATGGAGACTAGAGAGGAGA
GGAGCAGCTTCTCCTGTGATGAGCTGAAGAAGGAGAGGAGGCGAGATTCGTTGCTGCAAA
AAGCGAGAGGCGGAGACTGGGAGGTTTT
>TR10124|c0_g1 TR10124|c0_g1_i1 len=561 path=[1598:0-36 1737:37-46 1730:47-66 1741:67-80 1736:81-149 1729:150-173 1720:174-181 1740:182-205 1746:206-218 1743:219-242 1745:243-271 1734:272-276 1744:277-295 1742:296-366 1724:367-390 1712:391-407 1709:408-426 1710:427-560] [-1, 1598, 1737, 1730, 1741, 1736, 1729, 1720, 1740, 1746, 1743, 1745, 1734, 1744, 1742, 1724, 1712, 1709, 1710, -2]
CAAGTTTATAGGGCAAAAAATGTGTCCCACCGGCACAAGCCTTCGCCGAGGCGACTCCTC
GAACACATCCCCGGATTTTCGTCAAGCATTCGATGTGCTCGACAAAGACCAAGACGGCAA
GATCAGCGCCACCGATCTCCAAACCTTCTACACCGGTTTCTCCAAAACCCCAAGCCGAGA
AGATATCGGTTCGATGATTTCTGTGGCGGATTTGAACAAAAATGGTGTCGTCGAGTATGA
GGAGTTTGAGAAGGTTTTGGGTTGCAAGGGAAGCTGTGAGAAGGTTATGGAAGATATGTT
CAAGGTGATGGATAGAGATGGAGATGGCAAGGTTGGGTATGAGGATTTGAAGAGTTATTT
GAGTTTCTCTGGATTTGGTGCTAGCGATGAAGATGTTAGGGCCATGATTGAATTGGGCGG
TGGAGATGAGAAGAATGGGATTGGGTTTGAGGGTTTGATGAAAATTTTGGCCATTGATTC
TATGTAGTATGATCCATTGAAATGTATCCTTGATGATGATGATGAAAAACTTTGTTTTGG
ATTTTAATAAATTTGTTTGAG
>TR10125|c0_g1 TR10125|c0_g1_i1 len=831 path=[2092:0-175 2093:176-199 2179:200-230 2173:231-254 2177:255-315 2182:316-320 2159:321-339 2171:340-344 2166:345-450 2126:451-474 2157:475-491 2181:492-515 2180:516-563 2178:564-587 2183:588-601 2184:602-625 2188:626-627 2154:628-733 2142:734-830] [-1, 2092, 2093, 2179, 2173, 2177, 2182, 2159, 2171, 2166, 2126, 2157, 2181, 2180, 2178, 2183, 2184, 2188, 2154, 2142, -2]
AAAAAAAAAAAAAGACATTGCAGTCTACAGAGATATATTAAAATCTAAGAGCATCTGCAT
TGCACTATGCATATGGTATTATAGTACCCACACCCATATATGGATGATAACAATTATTAA
AGGACATTCTCAATACTTAATAGCAGGAAGGGTTTCAAGTGGCTTTGGTTAAACTGGAGA
AACTTTGGCTTCATGTACAAGCAAACCTCCCTTCCACTTTCCACTCCATATCTCATACAA
CCCGAAGTAAAGCTTATCACCTGATCTTCTATGAGATTCCACAATTTCAAGTGGTTCTTC
TAAAGAGATCGTCTTCGGTTCGCTGTTAAAACCAGCAACGTCCCAATTCTTTTTGTTGTA
TTTTCCATTCTTCCCTATCTTTGCCGTCAGTCTAATGGGATTGCCGTTCCATCCAAATGC
ATTTGGTTTCATGCTTATCTTAAAGCTAATCCTGTACTTTCCAACAGATAACTTTGAGAG
GTCTATCGAAGACGTCACTTCCAACCAGCAAACTTGTATCAGTTCTGCAGGATCATCGGT
GTCTTTGTTAGGCAAGCGCCAATAGCTCCTATTATTGCCCCAAATAATGTTTAGCCCACG
AGATTTGATTGTGAATTCAGATTCATCCTGTAAAAGGACAAGAGATATAACCATCAAACA
AAGGCTAATGGGATCGTGTCTACCGTTCTATCTTTCTCCTATACTTCGTTACCGTTGTGA
TCTTTACATCTCCTATAAAGTGCGGATATCGAATAGGCATTTGGAAGCAATGAATTTGCG
GCTTTGAACTTGAAGTATTGGTGTTCTGGGTATGCTGTTATGCATTAGAAG
>TR10126|c0_g1 TR10126|c0_g1_i1 len=1881 path=[4379:0-113 4380:114-124 4381:125-137 4438:138-148 4431:149-271 4405:272-295 4406:296-340 4407:341-364 4442:365-470 4367:471-514 4430:515-697 4370:698-721 4436:722-942 4389:943-966 4429:967-1056 4419:1057-1080 4441:1081-1292 4364:1293-1316 4444:1317-1493 4446:1494-1511 4447:1512-1529 4433:1530-1559 4427:1560-1714 4415:1715-1738 4432:1739-1799 4426:1800-1823 4374:1824-1880] [-1, 4379, 4380, 4381, 4438, 4431, 4405, 4406, 4407, 4442, 4367, 4430, 4370, 4436, 4389, 4429, 4419, 4441, 4364, 4444, 4446, 4447, 4433, 4427, 4415, 4432, 4426, 4374, -2]
GAATCAAAACGTGACATGCTCTGAATCATATGATATGAAAACCCATCATCACCAACTTAA
ATCTCTGAACAAAATTCACTTCTCTCTCCGCTAATATCATCTCTCTCCTCCCGCCGGAGC
TCAGGGAAAGTACTCTTTTCAGGTGATCTACCAGCAGCCATGTTCGAGACTCGGCTGCTG
GCCTTCTTGTCTCAGCTCTTACTTATATCTTTGATTGTCTTGAGCTGTGTGGATAATGGG
AGAGCAGGGATCACTAGTTCTTTTATCCGTTCCGAATGGCCAGCAGTTGACATGCCCCTG
GACAATGAAAATTTTGCAGTTCCAAAAGATCGCAATGCGCCCCAGCAAGTGCATATAACC
CAAGGAGACTACGATGGGAAGGCTGTAATAATTTCATGGGTGACAACTGAGGAACCTGGA
CCCAATACAGTGCAATATGGAATATCCGAGGGCCAATATAATATGAGTGGGGAAGGGACA
GTGACAAACTACACATTTTACAAGTATCAATCTGGTTACATTCACCACTGCCTTGTTGAT
GGCCTTGAGCATGACACCAAATACTACTACAAGATTGGAGTTGGCAATTCTGCTAGAACA
TTTTGGTTTCAAACACCGCCTGAGATTGGTCCAGATACCCCTTATACTTTCGGCCTGATT
GGTGATTTAGGCCAAACATTTAATTCTCTTTCCACCCTCGAGCACTATATGCAGAGTGGA
GGACAGACAGTCCTATTTGTTGGAGATCTTTCCTATGCTGATAGATACCAGTATAATGAT
GTCGGTGTTAGATGGGACTCATGGGGTCGCTTTGTCGAGCAAAGTACCGCGTATCAGCCT
TGGATTTGGTCAGCGGGGAATCATGAAATTGAGTTCATGCCTGAAATGGGGGAAGTTGTT
CCTTTCAAATCTTATCTACATAGATACGCAACACCTTTCTCTGCATCCAAGAGCACTGAT
CCTCTTTGGTACGCAATCCGACGTGCATCTGCTCATGTAATTGTGCTATCCAGCTATTCT
TCATTTGTTAAGTACACTCCTCAATGGCATTGGCTTCGAGAAGAGTTAAAAAGAGTTGAC
AGAGAGAAGACGCCTTGGCTTATTGTTCTCATGCATGTTCCAATCTACAATAGTAATGAA
GCCCACTTCATGGAGGGTGAAAGCATGCGAGCTGCCTTTGAGAGTTGGTTCGTCAAATAC
AAAGTGGATCTCATCTTTGCTGGCCATGTCCATGCTTATGAAAGATCGTACCGTATCTCC
AACATACATTACAATGTCTCAAATGGTGGGTGTTATCCTATACCTGACAAGTCTGCTCCG
GTGTACATAACCGTGGGTGATGGAGGAAATCAAGAAGGTCTTGCTTCGAAGTATACGGAC
CCACAACCAGATTATTCTGCATTCAGGGAAGCCAGTTATGGTCATTCTACTTTGGAAATC
AAGAACAGAACACATGCTATTTACCATTGGAACCGCAATGATGATGGCAAAAAAAGTTCC
AACTGACTCTGTGGTGTTCCTGAATCAGTACTGGGCGAGCAATCAGAGGAGGAGGAAATT
GAAGAAAAGCCACAAGAGGGGTTTCCTTAGCCCAATTGCATCCTTTTGATTGGATTCCGG
AGTCAATATTCTATTTGTGAGAGTGTTGGTTATGTTGCCTTCCTCTGAAGAGAGAAAAGG
AGTTAGTTTATCTGATTCTTCTTCAGAGCATATTCGAAGGGAGTAAAAACGGTTTACACG
GTTAAGGAATTCAGATTTGTAAGTCAATAATTTGGCGGTGTAAACTTCTATTGGAGTTTC
ATACTTCATTGGACCCATTTAGCGAAATTTATTAAATTACTTGGTTTAAGTGAGGTTTCA
GATTGTGTTTGATCAATTCCA
>TR10127|c0_g1 TR10127|c0_g1_i1 len=3742 path=[8687:0-70 8818:71-100 8821:101-124 8815:125-156 8819:157-171 8792:172-291 8811:292-325 8802:326-349 8790:350-543 8696:544-567 8801:568-823 8699:824-847 8789:848-1412 8683:1413-1436 8684:1437-1474 8685:1475-1498 8810:1499-2143 8723:2144-2188 8800:2189-2368 8662:2369-2392 8809:2393-2773 8822:2774-2797 8824:2798-2854 8786:2855-2938 8808:2939-2962 8797:2963-2986 8784:2987-3058 8726:3059-3082 8807:3083-3151 8783:3152-3175 8796:3176-3254 8758:3255-3278 8782:3279-3345 8816:3346-3369 8813:3370-3432 8806:3433-3456 8823:3457-3461 8825:3462-3472 8705:3473-3496 8794:3497-3640 8762:3641-3741] [-1, 8687, 8818, 8821, 8815, 8819, 8792, 8811, 8802, 8790, 8696, 8801, 8699, 8789, 8683, 8684, 8685, 8810, 8723, 8800, 8662, 8809, 8822, 8824, 8786, 8808, 8797, 8784, 8726, 8807, 8783, 8796, 8758, 8782, 8816, 8813, 8806, 8823, 8825, 8705, 8794, 8762, -2]
CAGAGCGAGGATTTTTTTTCTCTTATCTCTCACTCAGAAAATAACATATTTTACTGATTT
TGTGATCCGAAATTTGCGAATTCAGAAAAATAATAAATGTTCTCCTCTCTTCCTCCACTC
GCATCTAACATGGCTTCCTTCATGGGCAGCCAGACTTGAAATTCTCGAAAAGGTCAGTTT
GCAGACATTCCTCTATAAAACATCCACCCTTTCTCTCTCTCTCTCTTTTCGAAAAACGAA
AGAAACATCGTTCTCTTTTTTTTCGAGATAGACAAGATGGAAAGCTACCTGAAGAAGAAC
TTCGAAGTTGAATCGAAGAACTCCTCCGAAGAGGCTCTACGGAGATGGAGATCTGCCGTT
AGCATCGTGAAAAATCCTCGAAGAAGGTTTCGTATGATCGCCGATCTGGCTAAGAGATCC
GAAGCTGAGAAGAAGAAGCTTAAAATCCAGGAAAAGATTCGAATTGCTTTATATGTTAAA
AAAGCGGCCCTCCAATTCATTGAAGCTGGTAATCGAGTTGAGTACAAGCTCTCAGACGAG
ACTAAGCAAGCTGGTTATGGTATTGACGCCAATGAGCTAGCATCTATTGCCCGTGGGCAT
GATTCGAACCTCTTAAAAACACATGGAGGAGTTGAAGGAATTGCCAAAAAAGTTAAAGTT
TCTCTTGTTGCTGGTGTAAGTGAAACAGAAGTACCTGTAAGACAAAACATCTATGGCTTC
AACAGATATGTTGAGAAACCTTCTAAAGGTTTCTTGATGTTTGCGTGGGAGGCACTGCAT
GACTTAACTCTGATGATCCTCATGGTCTGTGCTGTGGTGTCTATTGGTGTTGGAATTGCC
ACAGAAGGGTGGCCAAAAGGGGTGTATGATGGGCTTGGAATAATTCTTAGTATTTTTTTG
GTAGTCACGGTTACCGCCATCAGTGATTACAAGCAGTCCTTACAATTTCGGGACTTGGAC
AAAGAGAAAAAGAAAATTATGATCCAGGTCATTAGAGAAGGACGAAGGCAGAAGGTCTCT
ATTTTTGATTTGGTGGTTGGGGATGTTGTTTATCTTTCAATTGGGGACCAGGTTCCTGCT
GATGGGATTTTTATATCAGGCTACAGCTTGTTGATTGATGAGTCAAGTTTGTCCGGTGAG
AGTGAGCCTGTGAACAGAGATGAAAAACATCCGTTCCTTTTATCAGGGACCAAAGTGCAA
GATGGATCTGGTAAGATGCTGGTTACATCCGTTGGAATGAGGACTGAATGGGGAAGGTTG
ATGGAAACTCTGAGTGAAGGGGGGGATGATGAGACGCCATTACAGGTGAAGCTTAATGGT
GTTGCTACCATTATTGGAAAGATTGGTTTGGGTTTTGCTGTGGTGACATTCCTGGTTTTG
ACGGGACGGTATCTAGTGGAGAAGGCACTACAACACAACCTTTCAAAGTGGGGGTCTTCC
GATGCATTAACACTAGTTAACTATTTTGCCATAGCAGTTACTATAGTTGTGGTGGCAGTA
CCGGAAGGGCTGCCTCTAGCAGTGACACTTAGTCTTGCGTTTGCAATGAAGAAACTAATG
AATGATAAGGCACTTGTGAGACATCTCTCAGCATGTGAGACCATGGGCTCTGCTAGCTGC
ATTTGTACAGATAAAACTGGAACACTAACAACCAATCATATGGTGGTCGATAAGATTTGG
ATCAGTGAAGAAACTAACGTAATTAAAGGTCAAGAAAGTTCATCTAGCATGAGATCTACG
ATCTCAGAGAAAGTTATGGGCATTCTCTTACAGTCTATATTTCAAAATACTGGTTCAGAA
GTGGTAATAGGAAAAGATGGAAAGCCTACCATCCTGGGTACACCGACAGAATCAGCCTTG
TTAGAATTTGGCTTGCTTTTGGGAGGAAATTTTGAGACCCAACGTCAGGAGTCTAAAATA
GTGAAGGTTGAGCCATTTAACTCAGTTAGGAAGAAGATGTCTGTGATTGTTGCTCTTTCA
GATGGTGGGTTCCGAGTGTACTGCAAAGGCGCATCAGAAATCATATTAGGGATGTGTGAT
AAGATAGTTGATAGAAATGGAGACCCTGTTGCTTTGTCAGAAGCACAGAATAAGAATGTC
ACGGATGTTATAAATGTTTTTGCTAATGAAGCTCTGAGAACACTCTGCTTGGCTTTCAAG
GATATAAATAAACCTTCCAGCAAAAGCGGCATACCTACTGAAGGTTATACACTAGTCACT
GTTGTTGGAATTAAGGATCCAGTACGTCCAGGAGTCAGGGATGCTGTTCAGACTTGTTTG
GCTGCGGGGATTAAAGTGAGAATGGTTACTGGGGACAACATTAATACTGCTAAAGCCATA
GCTAAAGAATGTGGTATTCTGACTGATGGTGGCTTGGCCATAGAAGGACCAGATATCCGT
AACAAGAGTCCGCAGGAAATGGAGGAGTTCTTGCCAAACATTCAGGTAATGGCTCGATCC
TTGCCTATGGATAAGCACATATTGGTGACCCAGTTGAGGAGGTTGGGAGAAGTAGTTGCC
GTAACTGGTGATGGGACCAATGATGCCCCAGCTCTACATGAATCAGATATTGGGCTTGCC
ATGGGCATAGCGGGAACAGAGGTCGCAAAAGAAAATGCAGATGTCATCATATTGGATGAC
AATTTTTCAACTATAGTAAATGTTGCTAAATGGGGTCGTGCAGTTTATATAAACATTCAG
AAGTTTGTGCAGTTCCAGCTGACAGTTAATGTTGTTGCTCTTGCAATCAATTTTGTCTCG
GCATGTATCTCAGGATCTGCTCCTCTTACGGCTGTCCAGTTGCTATGGGTAAACATGATT
ATGGATACACTCGGTGCATTAGCACTTGCTACAGAGCCTCCCAATGACGGGCTGATGAAA
AGACGACCAGTTGGGAAGGGTGACAACTTTATCACGAGGACCATGTGGAGGAATATAGTT
GGCCAGAGTATTTATCAGTTGATCGTCCTTTTTGTTCTTGAATTTGACGGGAAGCAGATC
CTGAAACTCACCGGCTCAGATGTTGATATTACCCTCAATACTTTCATTTTCAACACCTTT
GTGTTTTGCCAGGTTTTCAATGAAATAAACAGCCGTGATATGGAGAAGATAAATGTATTC
CGTGGCATGTTTGATAGCTGGGTCTTCGTTATCGTCATGGTCTCCACAGTAGCTTTCCAA
GTAATAATAATCGAGCTACTCGGCGCTTTGGCCACCACTACCCCTCTAAGTTGGCAATTA
TGGTTAGCCAGTGTCGTTATCGGATTTATAAGCTTGGTTGTTGGTGCTATCTTAAAATTG
ATCCCTGTTGAACCACAAACTAAAAAGCATCATGCGGATTACGAGGCGCTCCCCAGTGGT
CCTGATCTAGCATGAAAGGCACACACTATGTTGTAGTCCTGGCAGGTTGCTACAATAAAA
AGTATGCCTCAAAATCTCATTCGTCTCTACTTTGTTTCCCTGGTTTGTTTCAGATTGATA
ATCCCAGATTCTCAAATTTGAATGGGACAAGCCTTGAGACCAAAATTTTGTGCCACGGTG
AATTCAGGTCATCGGCTATTAAATTGTATATGTTACAAACATCTCTGTAACATTGCCGGC
CTGTCTTTGTTCTTTGATCGTGCTAATGTTTTCATTCAGCATGGCAAAGTTCTTTTTTTT
TCTCATCACGCTGTCATTTGCAATTTTGAACACTGGTGTATACTGTTTCAATTACTTGAT
TAAGATTTGACTCCAAAGGGGT
>TR10128|c0_g1 TR10128|c0_g1_i1 len=432 path=[898:0-36 903:37-312 901:313-336 902:337-431] [-1, 898, 903, 901, 902, -2]
GAGAAAAGACCATCCATTATCGGGTAAATACCATTATGATGGAGTCTTATTGCTTCTTTC
TCCATTTAATTTTCGATTCTCTTGAATTCTAAAGCAACCTGGGGTAGATGGGAGTGTCCT
CTCAATAGCTCACGTAGATTGGTGCTAGAGCCCACTTTCCACACTGGGGTCTCCTAGGAA
AACATCAATTTGGTCGCATGATCCCGTGAAAAACGGTAGTTTGGTAGATAACCTGCAATT
GATTACAATTATTCAATATGTGGTCCCTTCGATGAGACTTCAACTGAAAGTGCACCAAAG
ACTGTCATGTTCTCTCTTCTTTCTGTCTACTTAATGGTTGCCATGCCACTCCTCTGTTTT
GTCGCGGTATGCAACATGTTATGTGATTTGTGAATGAAGTAAAATGCAGGAAAATTCCAC
ATGCTGAAAGTC
>TR10128|c1_g1 TR10128|c1_g1_i1 len=2584 path=[5675:0-180 5676:181-204 5712:205-254 5706:255-278 5718:279-351 5720:352-375 5711:376-435 5717:436-459 5721:460-489 5719:490-520 5716:521-586 5713:587-610 5708:611-843 5685:844-867 5701:868-1140 5652:1141-1164 5707:1165-1268 5659:1269-1292 5700:1293-2072 5662:2073-2096 5663:2097-2103 5664:2104-2127 5665:2128-2583] [-1, 5675, 5676, 5712, 5706, 5718, 5720, 5711, 5717, 5721, 5719, 5716, 5713, 5708, 5685, 5701, 5652, 5707, 5659, 5700, 5662, 5663, 5664, 5665, -2]
GCAAGACAATTTGTATTGAATACTTTTTTTTTTTCCAACATATTCATAGAGGTGAAGTAT
GAAAAAGAACTAACTGGTACATATCTTCTACCCTTGTTAAATGTAACAATGAGGAAAACC
GACAATCGATCACGGTTTTCCAATATTGTTTGTGTGATTCATTACTTGAGTATTCCTATA
ACGTACAAAACAACATGACACTGTATTTCTCTGTCCACATTTGTCATGCCTCATTGTTTT
AGGGCCATCCACAAACATTGGTTGCTTATTGTCAGGCAGACTGGAGAACTGAACTCTCTT
TGTCTTCCGTTTTTGGAGGACTACTTAGTACCTTAACCCGAAAGGCAGCCTTCTGTGAAC
CAAACTCAATTACGTCAGACGGGCGGAATCTTGAAGGCGAGTTTGGAGTCAACCGATACC
GCCTCCCCTCAATATTGGTAAGCCAGGTGCCATTGTCACTCTGCAAATCGGTTAGATAGA
AGGCTCCGTCCTTATAGTTGATACGGGCATGCATTTCAGCTACCTCGGGTGAAGGTATAG
CTATTGATGTCCCTTGACTTTCAGCATGTGGAATTTTCCCGATAATGGATGGTCTTTTCT
CATCCCTACTTAAATGAATAGGCTTTAAGGCATTGCTAGTCTCCTTCTCCGAGGGGAAGA
GAAACCACTCTCCTTTAATAGCACGTTCCAACGCATCATTGTCTTCAAACCATCTTGGTA
GTTCGTCACTTGCTTTATCAGTGAGTCGACAGCTTACTGACCTCCCTTCAAGCTTCTCAC
TGTTACCTCCTAATACCCACTTCATCATCAGAGGCATGCCAATGTCAATGAAAAATCTTC
CACCGACTCTTCCTGGATGCGGAATCCGGAATTTTGTTAAAAACGACAATGGTCCAAGCC
CCACACCCAAATAGGGTTTGTATGTTGAAGCCATTATTGCAGCCATTCTTGCCATTCCAT
ATATGATGGCAACACGCAGCCTTCTTTCTTTCTCGTAACTCTGCAGAGAAGTTTGAATAT
CAATTGGGTTTCCTGAGTTTACACTTTGTGTCCAAGCTTTCTCTAGCTCCAAAGCAAGTT
GATAGCTATCCTCAATAGCCATGCAGCCACCTTGACCCATATTTGGCTGCATGGCATGAA
CGGAATCCCCTAGCAGGGTTACACGACCCTTTCCCCAAGTTAAAGTAGGTGTTAAATCGT
ATATGTCGCGCCGGATAATTGCATCTTCTTCGGTAGCATTGAGTAAATCAACCACATTAT
CACACCAACTCCCAAATATTTGAAGCAATCTTTGTTTCTTACCATTTGGTGCATCGACGC
CACCAGGTGGTTCTTTGTGAAAAGCGTACCACTGCATCTTTCCAGCACCCACATCTGATG
AAACAAAGTACTGTTTGTGACCCAAAAATACTCGGTACCCTACACTGTCGATATCTGGAG
GCACAAAATCAGCAATACCGGAGTAACATGTGTAGTCTGAGTACGAAGCTTCTTTGGGCC
CGAACAAGGCCGTTCTCACCTTTGATCGTATACCATCAGCTCCAACGAGGAGATCACCTT
CATACCGCTCCCCGTTCTCAAGTATCACGGTAACCTTATTTCCATCATCCTCAAAGTTCA
CAACAGTACTGTCATTCTTAATAATTTCTTCACCAACCGCCCGAGCCAAAATTTCTTGCA
AAGTCATTCGACTAACAACCCTTGTGACAGGGAGCCCCCGTTCTACTGCAGGCGTAAATG
TATCGAACTTGATATACCAAGCTCCAGAGATCCCATCAACCAGTCCATTAATCCTCTGAC
CAGTAATACACCCGGCTTTCATCACCTCCTCTGCAACCTCCAAGTCAATCGCCTCCAATG
CAGCCAAAGCATTACTCTGTATCTGAATTGGCCCCCTATACTGCCCCTCACCCCTTATAG
CACTCAAATCCCTCTCAAAAACCGTCACATCGAATCCCTTCTTCTTCGCTGCCAGAGCAA
GAACTAGTCCACCAATTCCACCACCAGCTATTAGAATCTTTAGCTTCTTAGAACCTTGGC
CACCCCCACCGCCACTTCGAGTAGCAGGAACCGCCACCGGCGCTTCCACCGCGGTGGCTC
TCACTTGTTTCCTCTTACTTGGGTCAAAGGGTCTGTTTCTAAACAAGTAATTCTGGTGTA
ATGAAGGAAAGATCTCTTCAGAAAAATCTTTTGGGATTGAAAATGGATGATGGGGTCTTG
AGAATCTTGTGGATGAAGTGTTTAGAGGACTAAAAAACACAGCCAAAGCCATTGGTTTTT
CAAGAATTGGAAATATACAACTTGTTGACTTTGGCTATTCTTCTAGTTCAAGTTCTTGAT
GAGGTTTGTAAAGGAAAGGGGAAGTTGTAGAGAAGAAGATGGAATGGGTTTTATTCAATG
GCGGTTTGGGAGTTGTGGAGGGAGATGAAAGAGTGAAGAGTAATAGAAAGATTGAAAGAG
ATGGGGCGGTGGGGTTAAAAGGATTTTCGACCAATCCATGGAGTTTGTTGTAATGAGCTC
CACCAATTGAAGAGATTCCAAAGCCATAGCCATGTGTCATTCACCAAACACCACCACCAT
GTTT
>TR10129|c0_g1 TR10129|c0_g1_i3 len=2292 path=[5129:0-404 5130:405-428 5166:429-494 5163:495-518 5159:519-716 5114:717-752 5162:753-1388 5098:1389-1412 5158:1413-1529 5125:1530-1554 5169:1555-1573 5168:1574-1597 5165:1598-2009 5134:2010-2027 5167:2028-2028 5164:2029-2052 5160:2053-2069 5156:2070-2088 5152:2089-2226 5117:2227-2250 5118:2251-2291] [-1, 5129, 5130, 5166, 5163, 5159, 5114, 5162, 5098, 5158, 5125, 5169, 5168, 5165, 5134, 5167, 5164, 5160, 5156, 5152, 5117, 5118, -2]
ATTACACCAAAAACTTGTTCACTTACTGTTTCTCTTTACATGGATACAAAAACCATCAAC
AGCCGAGAAGAGCAGAAGCAACCGAACAGGCTAACAAGGTGTAGACCTGCATAATTGTTG
ATTTTGGGACTGTACGTGACAAGATCTAGCCTTGTTCCTCAGTTCTTCAAATGCGCGCAT
GGTTTCCACATCAAAACCTCCCGCAAACTGATGTACTCTGAAAGCAAATCTGACGCCCTG
AAGTATCAGCTCCTCTTGTTCTGGGCATGCCATTCCTGCTTCTAGCTCTGCTGATACTCT
TTTCAGATACTTCATTGCCAATTTTACTGAGGCCAACTTTATCTGACTAACGAATCCACT
TTCAACCATCCAGTCTGTTGGTATTTGAAATTTTTTGTATTTCTTGGTGGACGTTTCCCT
CATTCTTGACAAATTATCAACACCGTGCTCTAATTTTTCTAGTAAGGCCTGCATTTTTTT
CAAAGCTGGTCCGCAAGGTTGACGAAGATCATCACGAAAGGATGAAGTATCAGATTCGAG
TTTCTTTAGATCTCCATAACCAAAGGCAGCCTCTCTTAAAGCATCAGCCTTTTGTTCCGG
CCAGTCAAAGTGCTTTAGAACCGCTCTTTCATCCACCAGATACGACAGCTCGTCATCCAA
CCACCGAACAAACGCCACCACGTCTTCAATGTTAATGAAAGATGCATTCTGAACTTCATT
TATCAAAAATCGGATAAAATCGCCCTGCGTTTCGACATCCGTCTTTATAGCAAGAAGATG
CGCCGACCGGTTCTCTATCTCTCCGATCATGTCTCGCGTGTTTGTAGCGGCCGAAGCATC
CGACACTCCGACACCGGAATCCCTCCTCGAATCTCTCCTCATCAAAGACTGATAAAACTC
CACCACTTCAGGCACTCGTTTTACTTTCGCTCCTGTAGGTTTCAATCCTTTCGACGGTGG
CGGAGGCGGTGGTGCCGGAACTGATTTCGCCAGAAGAGTTCGTGTGGTAGATTTTGACGG
TGGAGGAGGTGGTGGTGGCGGTGGTGCACAAGAGCCAAATGCCAGTGACGAAGACGAAGA
GGAAGAAGACGAAGATGACGGAGATGACAAAGAACGTTTCGGCGGTGGTTTCGGAACCCT
AGCTGCTCGACATCTGATGGAAGAAGATGATATTTTAGAGATCTCTTCGGCGCTTGTACT
CCGACCGTGACTCGGTCCCTCTTCCTCTCTTACATCGTCTTCCTTCTTCCGATCTACGAC
TTCAACCTTCTGATCTTCCTGATTAACAACAATGTCGGTAGATTTCACCGGTTTTTTCAA
GTTTTTCAACAGATTTGACTTCGATGAAGCATCGATTAAACCCTGAAAACGTTGTGAAGA
CGAACACTCCTCACTTTCACTCGAAACAATCGCCTTCGTTTCAACAACTCGATTTCCCTC
TAGAAGCTTCTTCCTTAGCTCTACCACCTCCTCTTCCAACTCCTTCAACTTCGCCTCCGC
TCTATTTCGCCTTTTCGTCTCTTCCTCCACAATCATTTCCGTTTCCCTGCTCTCTTCTGC
AATTTTTAACTGTAGAAGATCAATATCTTCTGCAATTTTTATCTGTAGAAGATCAATATC
TTCTTTCAATCTATCGTTTTCAGTCTCTAGAATCTCAATCTTCTTTCCAGCATTCTCAAT
TTCTTCGTTCTTCTTAGAGATCTCTTGCTCCAAGAACGGAACAATAGCAGCCGATTCTTT
AACCAGTTTAAGCTCAAGAAGCTCTGTTTTGAACCGAGATTCTCTATCCTTCAACTCCTC
GACGATACGGAGCAGTTCCGTCACATCAGGCGGCCTCGGTTGAACCTGAGCAGAAGACCG
AGGGAAGTAAACGCCGAAAGAGCGAGAGAACACCGTCTTCGGAGAAGCTTTAGGTGTGTC
GTGCTTCGGTGTTACAGGAGAAGGAGAAGGGGATTTGTGTATCCCCATTGCTGTAGTTGG
TTTTACCTTGTTTGCTACCATGAGAAAAAAAGAGAGAACAAGAAGTTTTGTTTGTTTTGA
CCGTTTTCGGTTTCTAGATAGTGATTACTGGGGAAGAGAGAGATGGGCACAGAAGACGAT
GAACGGTCTTCTTTCTTTCTTTCTTCTTGGATTCCTATTTGAATACAGAGAGAGAGAGTT
TAAAATAGGATTTGGATTTAACGGTCGTTTTTTGGGTTTAGAGGTATCACGAGGACGGTG
GATGGTAGGGAAGTACGGAGGAGGGGACGACTTGAGTGAAAGTAAGAGAGAAAGGAAACT
TTGGGTTGAACA
>TR1012|c0_g1 TR1012|c0_g1_i1 len=531 path=[509:0-530] [-1, 509, -2]
CCTGCCAGTAGTCATATGCTTGTCTCAAAGATTAAGCCATGCATGTCTAAGTACATACTG
TTTATAAAGTGAAACCGCGAATGGCTCATTAAATCAGTTACGGTTCCTCGGATATTCTTT
TTTACATGGATAACTGTGGTAATTCTAGAGCTAATACATGAACAAGTGTTCCAACCTCAG
CTTGCTGACGGAAGGATCGCATTTATTAGTACAAGACCAATGATTCTTATTCACCTAGAA
CCCTGTTCAGTGATTTCGGTCGCTGTCTAAGGACTAGCAGTGGGGATCTTAGCAACTTCG
GTTGCATTTCTTGTGATGACTCTGAATAACTGAGCAAATCGTATGGCCTCTGAGCCGACG
ATGTATCCCTCAAGCAACTGCCTTATCAACTGTCGATGGTAGGTTATGCGCCTACCATGG
TTGTAACGGGTAACGGGGAATTAGGGTTCGATTCCGGAGAGGGAGCCTGAGAAACGGCTA
CCACATCTAAGGAAGGCAGCAGGCGCGCAAATTACACAATCCCAGTACGGG
>TR10130|c0_g1 TR10130|c0_g1_i1 len=352 path=[3027:0-207 3295:208-222 3349:223-232 3322:233-246 3291:247-247 3343:248-248 3315:249-256 3283:257-258 3333:259-277 3305:278-282 3275:283-301 3327:302-302 3299:303-319 3269:320-327 3148:328-351] [-1, 3027, 3295, 3349, 3322, 3291, 3343, 3315, 3283, 3333, 3305, 3275, 3327, 3299, 3269, 3148, -2]
GAATAATTTAGTCTGCATAACAAGATTCATATTGCAAAAGAGATAAACCAAGTTATAAGT
ATGTAAGAAATAGTACTTTCTGACTTCAAAAATCAGAGTGCATGGTCAACATCAAAATAT
TCTCTTGGTCTGAGATAGGGTTTTCTCTTCTAGTTCTTCTCATTGATAAAGTTCAGTTCT
GTAGTTACCTTTCTTTTTTGCTATACACCTTTCTCCTCCGTTGAATACTTTACTATCATA
AAGTTAGGCCTTGGATCCCGTTCTCAAGTGATTGGCTTGCATGAACATCTGACACTGTTT
TTTCAAGTACCTTCAATAACTTCTCCTCGCTGCTGGGATGCAAGTAACGAGC
>TR10130|c0_g2 TR10130|c0_g2_i1 len=352 path=[3255:0-207 3297:208-222 3325:223-246 3348:247-247 3293:248-248 3362:249-256 3342:257-258 3286:259-277 3367:278-282 3353:283-301 3329:302-302 3302:303-319 3272:320-327 3170:328-351] [-1, 3255, 3297, 3325, 3348, 3293, 3362, 3342, 3286, 3367, 3353, 3329, 3302, 3272, 3170, -2]
GAATAATTTAGTCTGCATAACAAGATTCATATTGCAAAAGAGATAAACCAAGTTATAAGT
ATGTAAGAAATAGTACTTTCTGACTTCAAAAATCAGAGTGCATGGTCAACATCAAAATAT
TCTCTTGGTCTGAGATAGGGTTTTCTCTTCTAGTTCTTCTCATTGATAAAGTTCAGTTCT
GTAGTTACCTTTCTTTTTTGCTATACACCTTTCTCCTCCGTTGTATACTTTACTATCATA
AAGTTAGGCCTTGGATCCCGTTCTCAAGTGATTGGCTTGCATGAACATCTGACACTGTTT
TTTCAAGTACCTTCAATAACTTCTCCTCGCTGCTGGGATGCAAGTAACGAGC
>TR10130|c0_g3 TR10130|c0_g3_i1 len=1181 path=[3244:0-207 3350:208-222 3324:223-232 3364:233-256 3392:257-258 3389:259-277 3386:278-282 3380:283-301 3374:302-302 3365:303-319 3351:320-327 3326:328-351 3298:352-452 3072:453-476 3268:477-830 3121:831-854 3122:855-870 3123:871-894 3267:895-1112 3253:1113-1136 3254:1137-1180] [-1, 3244, 3350, 3324, 3364, 3392, 3389, 3386, 3380, 3374, 3365, 3351, 3326, 3298, 3072, 3268, 3121, 3122, 3123, 3267, 3253, 3254, -2]
GAATAATTTAGTCTGCATAACAAGATTCATATTGCAAAAGAGATAAACCAAGTTATAAGT
ATGTAAGAAATAGTACTTTCTGACTTCAAAAATCAGAGTGCATGGTCAACATCAAAATAT
TCTCTTGGTCTGAGATAGGGTTTTCTCTTCTAGTTCTTCTCATTGATAAAGTTCAGTTCT
GTAGTTACCTTTCTTTTTTGCTATACACCTTTCTCCTCCGTTGAATACTTTACAATCATA
AAGTTAGGCCTTGGATCCCGTTCTCAAGTGATTGGCTTGCATGAACATCTGACACTGTTT
TTTCAAGTACCTTCAATAACTTCTCCTCGCTGCTGGGATGCAAGTAACGAGCAGCTCTAT
CCTTCTCTTGATGCCAACACTCCTCCGCCTTTAGCATGTAATGGCCAGAAGACCACTCAG
AAGCCTTCAAATTGTAGTAAGAAGCTGTATCATTAAGCATGGCTTTCTCAAAGTCCCTCC
TATAATAAAGTGTTTGACCCTTTCCCATTTCCATAAAGATATATATGACATTCCTGAGCA
AAGCTTGATCTATCTGTCCTCCCTGACGTTCTAGACCTATCTGAGAGATTACAGCATTTG
TTACTTCAGCCTTGACATTCTCAAAAACCAGCTCACGGAACGAAATCAGTCCAACTTCGT
GCAATGTAGGGAGAGCTCTCTGAGCAACGTAGTAGCGATCAAGATAGTGGAAGAAGCGGG
CGAGCCAATTGGTCATTATTTTATTATACGCCCACCTCCTGACAAATTCTCTCAACAACG
CTTCACCATGATTCCATTCTAAAGATGGCAATACCGTTGAAGTAAGGTACTCTTGGAAAA
CCTCTTCGTACTTAGCGTAAAGCATCGAGGCGAAGTCATGAGGGAATTTCTCTGTACACA
TGTTGTACACGACAGTGTAGTACTTAATATACTCTGGGAAGGTGAAGAGATCCTCCCCGT
TCTTTGCCTTGTCTACAAGAAATTGATCTAGCGAGTTCTTCAGCTTATCAATCCCTTCCT
GCAAAATTTCCCATCCTTGTTCGAAAGCAGAAGGAGACGCCATTTTTCGAGACACAAGAG
CTTGAAAACAGTGGAATTTGCAGAGAAGGAAAAGGAATCACGGATTTGGGGGAGCGTGAG
CTTGCTCTTCTTCTGCTACTTTACCTTTCACCACTTCAAGG
>TR10130|c0_g4 TR10130|c0_g4_i1 len=332 path=[3050:0-207 3051:208-228 3052:229-236 3053:237-238 3054:239-257 3055:258-262 3056:263-281 3057:282-282 3058:283-299 3059:300-307 3060:308-331] [-1, 3050, 3051, 3052, 3053, 3054, 3055, 3056, 3057, 3058, 3059, 3060, -2]
GAATAATTTAGTCTGCATAACAAGATTCATATTGCAAAAGAGATAAACCAAGTTATAAGT
ATGTAAGAAATAGTACTTTCTGACTTCAAAAATCAGAGTGCATGGTCAACATCAAAATAT
TCTCTTGGTCTGAGATAGGGTTTTCTCTTCTAGTTCTTCTCATTGATAAAGTTCAGTTCT
GTAGTTACCTTTCTTTTTTGCTATACACTTTACTATCATAAAGTTAGGCCTTGGATCCCG
TTCTCAAGTGATTGGCTTGCATGAACATCTGACACTGTTTTTTCAAGTACCTTCAATAAC
TTCTCCTCGCTGCTGGGATGCAAGTAACGAGC
>TR10131|c0_g1 TR10131|c0_g1_i2 len=1317 path=[2850:0-277 2903:278-309 2907:310-338 2905:339-362 2908:363-398 2896:399-584 2904:585-666 2895:667-838 2890:839-839 2883:840-1123 2876:1124-1128 2877:1129-1168 2878:1169-1173 2879:1174-1316] [-1, 2850, 2903, 2907, 2905, 2908, 2896, 2904, 2895, 2890, 2883, 2876, 2877, 2878, 2879, -2]
AGGAAGAGATCCTTTTGTAAGAAGCAGACATGATGTCTTCTCGAAGATCAAGGTATTCCC
GTTCCCCATATCGCCGCGGTGAAAGCAGATCTTACTCAAGTTCATTATCAGGGTCTAGGT
CGAGATCGAGGAGCAGATCATGGAGTGTAGATGTGGAGAATCCTGGGAACAATCTTTATG
TAACGGGTTTATCCCGTCGAATTACCAAGGCAAAAATTGAGAAGCATTTCTCAAGTGAAG
GTGGAACGGTGGTAGATGTTCGTCTTGTTGTGGATCCACGGACAAGAGAGTCTCGCGGTT
TTGGATTTGTTACTATGTCTACACTTGAAGAGGCAAATCGTTGCCTCAAGTATCTGGACC
GCTCAGTGCTTGAAGGACGTGTTATTAGCGTGGAGAAGGTATAGAAAATCCTATTTTATG
CATTATTGCAATTCTGGTTAGCCCTCACACTATGGTGATTCTTTGGAGTACATGCCACTT
TGTAACGATTGTTTTAGCTTTCTGTATTTGAATTTGAGAACGTTTGCTCTTTTTTTTTGG
CACCTGAAGTGTTTTTGACAGCAGGGTAGCTGTATGTTGCAGCTCTTCACCAAATTCCAA
AGCTTTACCACAACCTAAACAAAATCAACTCAAATCCATCAAGCAAACAGACTCTTTAAA
CAGAGGGTTGTATGCCCCGCGTTTCTCTCTCAATTTATTCTGTTCGTTACTATTTAGATC
CTGCAACTTACTGTCCAATTGCTTGTGTATTTTTCCAAGTGTTAAATGTTGCACCTAATT
GAAGTTGATATCTTACACAATAGATTGATTGCTTACAGGCCAGAAGGCGCCGAGGGAGAA
CTCCAACCCCAGGCAGGTATCTGGGAGTGAAAACCATACGTGGGAGGCGTAGATCACCTA
GTTATTCTCCTTTTGGAAGGAGCCGAAGCAGGAGCCGTTACAGCTCTCCAGGGTACTCGT
CTGAGGGGGGCAGGGACAGATCCTATTCTCCTCACTACAGCAGGCGCAGGTATCATTCAA
GGTCTTACTCACCTTACAGCAGACCACCAGTCTACAGACGAGACAGGTCATACGAGAGGT
CTGTGTCACCTTATTATAGGTCATATTCCAGATATGAACGGTCTGTATCACCTTATTATA
GAAGGCCATATTCCAGATATGAACGGTCTGTATCTCCGTACTATAGAAGGTTACATTCTC
GAAGAGACCGGTCTGTGTCACCTTATTATAGAAGTCGTGATAGATCTTACTCACCTTACT
ACAGAAGACACCAGCGTTCGATTTCACCATACCCTAGAAGGCATGATGACTACTCTG
>TR10131|c1_g1 TR10131|c1_g1_i1 len=700 path=[1793:0-100 1794:101-139 2015:140-155 2004:156-179 2032:180-256 2028:257-280 2039:281-312 2042:313-336 2044:337-344 2031:345-362 2040:363-368 2043:369-385 2025:386-386 2036:387-409 2034:410-458 2030:459-480 2008:481-504 2029:505-507 2023:508-531 2016:532-573 2006:574-574 1990:575-636 2041:637-637 1833:638-699] [-1, 1793, 1794, 2015, 2004, 2032, 2028, 2039, 2042, 2044, 2031, 2040, 2043, 2025, 2036, 2034, 2030, 2008, 2029, 2023, 2016, 2006, 1990, 2041, 1833, -2]
TATAGTTTGTCATAACATAACATAAAAGGTTCAAAAATGTTGCATACCACCTTCGAATTA
CACAACCCATACAAATAACAGTTATACAAGGTTGGACAAACCCTGCTATATCATCACGAT
TATTACAACCCATGAATATCAAAAGCTTTCTAAAAGCTACGCTATAGTGTGCTATAGCAA
CCCATAACCATAACCCCTACCACGATAAGCTTCTAGATAGTGACAGGAAGCTGAAACGAC
TCAACGCGGTGGTGAAGGAGACCTTGACATTGATCTGGAACTTGAGCTTGCACTAGGGCT
TCTCGAATGGCTCCGTGTAGAATAGCTCCTCCCCCTTCCCTCAAGTGAAGCACTTCTCAA
GACGGTCCCCTTCACGCTCCTACTCCTTGGCCTTGGACAATGACTATGCCTGGAGCTCTT
GCTCCTTGGCCTTGGAGTAGGACTGCGTGAGTAACTCCTTCGAGAAATAGGAGATGCACT
ACGGGAGTAGCTTCTCCCAGACCTTCTGTACCTTGGAGAAATGGTTGGCACACGGGACAC
TGACCTGTAATGCCTTCTGGTGCAGGGTGAAACAGAGTAGTCATCATGCCTTCTAGAGTA
TGGTGAAATCGAACGCCTTCTGGTGCAGGGTGAAACAGAGTAGTCATCATGCCTTCTAGA
GTATGGTGAAATCGAACGCCTTCTGGTGCAGGGTGAAACA
>TR10132|c0_g1 TR10132|c0_g1_i1 len=1894 path=[4412:0-100 4451:101-183 4444:184-230 4454:231-244 4449:245-268 4453:269-572 4422:573-613 4448:614-757 4425:758-781 4441:782-798 4447:799-822 4452:823-830 4440:831-854 4446:855-981 4407:982-1005 4439:1006-1145 4431:1146-1169 4432:1170-1182 4433:1183-1206 4445:1207-1578 4416:1579-1602 4438:1603-1749 4399:1750-1773 4400:1774-1893] [-1, 4412, 4451, 4444, 4454, 4449, 4453, 4422, 4448, 4425, 4441, 4447, 4452, 4440, 4446, 4407, 4439, 4431, 4432, 4433, 4445, 4416, 4438, 4399, 4400, -2]
GGTAAAAACAAATCCAATACTAACAACTTCAGTTGTCTCCACTGCAAAATGGTGGTGGCC
GACCTAAATGGTGGTGGTGGCCGCGGATTCGGAAGCTTCGCATGGCAAGTCTACAGAGGC
CGGTGGTTCATGGTGTTTGCCTCATTCCTAATCATGTCCGCAGCTGGACTAACTTACATC
TTCGCCATATACTCCAATGACCTAAAGGACTCTCTCGGATATGATCAAAGCACGTTGAAT
TTGCTGAGTTTTTTCAAGGACTTAGGTGCCAACGTGGGCGTGTTATCTGGGCTGATCAAC
GAGGTAACCCCACCGTGGGTGGTGTTAACGATCGGCGCAGGAATGAATTTTGCAGGCTAC
TTCATGATATGGCTAGCTGTAACAGGAAAGATCGCCAAGCCTCAGGTATGGCAAATGTGT
CTCTACATATGCCTTGGAGCGAATTCTCAATCCTTTGCGAATACTGGATCACTGGTTACT
TGTGTCAAGAACTTTCCAGAGAGTCGAGGGATCGTACTAGGCCTGTTGAAGGGGTTTGTG
GGTCTAAGTGGTGCGATTATCACACAGCTTTATTATGCTATATATGGTGACGACTCAAAG
GGTCTGATTCTCCTGGTCGCTGGTCTTCCTGCTGTGATCTCTATATTGTCTGTTCATACA
ATTAGGATCATGAAGGTGGTTCGAGAATCAAATGAGATCAAGGTGTTTTATAACTTCTTG
TATATCTCACTTGGTCTTGCAGGGTTCCTTATGGTTATGATCATAGTAGAGAAAACAGTG
TCTGGTTTTTCTCGAGCTGGGTATGGTGTAAGCTCGGCTATTGTTGTTATTCTCCTCTTC
TCTCCGTTGGCCGTTGTTGTCAAAGAAGAGTTTGTTCTCTGGAACGCGAAGAAACAACAG
CTAAAGGTAGTCAATTCTGATTCTCCTCCTGTGAAAATCAGCATCGAGAAGCCAGTACCT
GTACTTGAACCTCCACCATCTTCAACGATTAAAAGTTCAGAACCTTCTTGTTGGACTACT
ATGTTCCAACCACCAAATAGGGGTGAAGACTACACAATCCTACAAGCCTTAGTTAGTATA
GACATGCTAATCCTCTTTGTTGCGACTATCTGTGGTGTCGGTGGAACTTTAACCGCCATC
GACAATTTGGGTCAGATCGGTTCCTCATTAGGCTACTCCAAGCAAGCCGTAAGCACCTTT
GTGTCCCTAGTGAGTATATGGAATTACCTCGGTAGAGTAGTCTCAGGGTTCACTTCCGAA
ATCCTTTTGAGAAAATACAAATTCCCTCGCCCCCTTATGCTTACCTTAATCCTTCTAGTC
TCTTGTGTTGGACATCTTCTCATCGCCTTTGCCTTCCCGGGCTCTGTCTATATCGCCTCA
GTGATCATCGGTTTCTGCTTTGGTGCCCAATGGCCTTTGCTTTTTGCCATCATTTCTGAG
ATCTTTGGTCTCAAATACTACTCCACCTTGTACAATTTTGGTTCTGTGGCAAGCCCGCTT
GGGTCGTACATCCTGAATGTTCGTGTTGCAGGGCATCTTTACGACAAAGAAGCTGATAAA
CAAATGGCGGCTTTAGGTCTAATCAGGCAAAAAGGGGAGGACTTGATTTGCCATGGCGTC
CAGTGTTTTAGGCTCTCCTTTATCATTATCACAGCCGCTACATTGTTTGGAACTTTAATA
TCATTAGTCTTGGTTTGGAGAACAAGAACATTTTACAAGAGTGATATTTACAAAAAGTTT
CGGGAGGATGAAAAGGCTGAAGAGACTGAGATGGCTGCTCCTGTAGTGGCGCCACCACCA
TGATCACGGCCTAGAATGAGGAATATTAGGCTAGAGATTTCTGTCCAACATAGAAAAAGA
AAACACAGTTGTAATGTTGTATGATCAGTAATGC
>TR10133|c0_g1 TR10133|c0_g1_i1 len=478 path=[1154:0-35 1181:36-47 1180:48-95 1178:96-119 1176:120-180 1179:181-204 1177:205-259 1175:260-283 1170:284-477] [-1, 1154, 1181, 1180, 1178, 1176, 1179, 1177, 1175, 1170, -2]
AGTTCATGGACAGGCCTCGATCACATGGAACTGGAGATGCGTGGAGCAAGCCTGGAGATG
ACAGGAGAGCTTTTCAAGGCAGCGGGTCTGGGAATCCGTGGAGCAGACCTGGAGATGACC
AAAGATCTTTCCAGGGAGGAAGTGAGAAGGGATTTATTGGCAACAGAGACATGGACAGGA
CCAGCTCTAGAAATAGATGGTGAAACAGCAGGTGTGCGTTCAATTGATGGATTTTCTTCT
TTTTGACACCAGAACAGAATATTTTCGACTTCTCTTCTTTAGTTGATTTTTTCCTGTCTG
GGTTTTGCTACTGCGGGTGTAGAAAAAGTTCTGCTTTAACTTATTTTAGCTCCCGATGAC
AATGTAAAATTGTAATTCTACCCATTTCGAGACAGGTTGTATTGTTTTAGGGACTTGACT
TCTAAATATTTTTCAGTGGACTAAATGTTATCGTAGCAAATCACACAAGGTTATTCAC
>TR10133|c1_g1 TR10133|c1_g1_i1 len=1369 path=[2916:0-63 2917:64-87 3016:88-94 3004:95-118 3038:119-190 3032:191-214 3025:215-305 2925:306-329 3024:330-330 3014:331-540 2964:541-564 3002:565-809 3013:810-1000 2922:1001-1024 3037:1025-1126 3044:1127-1133 3049:1134-1152 3030:1153-1176 3022:1177-1234 3010:1235-1241 2998:1242-1260 3057:1261-1265 3062:1266-1284 2913:1285-1342 2914:1343-1349 2915:1350-1368] [-1, 2916, 2917, 3016, 3004, 3038, 3032, 3025, 2925, 3024, 3014, 2964, 3002, 3013, 2922, 3037, 3044, 3049, 3030, 3022, 3010, 2998, 3057, 3062, 2913, 2914, 2915, -2]
ATGGGGGTTTTGATGATGAGATGCGGACGCCTAGGGCGGAGTTTGATCAACCTTCTAGAG
CTGACGGGGTTGATAATTGGGCTGCTGAGAAGAAGCCTCTTCCAGTTGGACGTTCGGATC
GGTATAATTCGCTTGGTGGTGGTTCTAGGGCTGATGATGTTGATAATTGGGCAATGGGAA
AGAAGCCACCTCCTGCTAGGACTACAAGCTTCGGTTCTGGATTTAGGGATCCTGGTCCAC
GGGAACCTGACCGTTGGGGCCGCGGAGGAACGGGAGGAGGAATGGGGGGAATGCATGAAA
TAAGTGCCCCCGATGGGGATAGGGAGAGGCCTAAGTTGGTTTTGGATAGGCCAAGTGGGG
ACGGTGGAAGTTTGAATGAAGTTGGAAAAACGACTAGGCCTAGTCCATTTGGTGCTGCTC
GCCCTAGAGAGGAGATTCTGGCTGAAAAAGGTCTGGATTGGAGGAAATTGGAAGCTGACA
TTGAGACGAAGAAGAGTACAAGTAGGCCTACCAGTTCACACTCTAGCAGGCCTTCGAGTG
CACATTCAAGCAGACCTGTGACTCCGGGCCAGCAGGTGTTAGAAGCAGCAGTGACAGCTA
AACCAAAGGTGAATCCCTTTGGTGATGCCAAGCCTAGGGAAGTTTTGCTGCAAGAGAAGG
GCAAAGATTGGCGGAAGATTGATTTTGAACTGGAGCATCGTGGTGTTGACAGGCCTGAGT
CTAAGGAAGAACAGGAGCTAAAAGAAGAAATAGAACATCTAAAGAAGGAACTGGAGAAGG
AAGCCACTATAAAAACAAATGGTGAAACAGTACAAGGGCCTGGTGGGAATGAAATTAGTC
TACACGAGGTGATACTTCACAAAGAAAAAGACCTGGAACTTCTGATTTGCGAGTTGGATG
ACAAAGTTCGCTTCGGTCCAAAATTCAGTGACAGACCAAGTTCTGGAGCAGGCAGATTTG
GTGGCTTTTCTGATAGACCGCCATCATCTCATTCTGGCATATCTGAAGAGTTTAGAAATA
CGGAGTTCATGGACAGGCCTCGATCACGTGGGACTGGGGATGTCTGGACCCAGCCTGGAG
ATGACAGAAGAGCTTTTCACAGTGGTGGGACCGGGGAGTTCATGGACAGGCCACGCTCAC
GTGGGACTAGGGACTTCATGGACAGGCCACGTTCACGTGGGACTGGGGAGTTCATGGAAA
GGCCACAATCACGTGGGACCGGGGAGTTCATGGACAGGCCACGCTCACGTGGGACTAGGG
AGTTCATGGACAGGCCACGTTCACGTGGGACTGGGGAGTTCATGGAAAGGCCACAATCAC
GTGGGACCGGGGAGTTCATGGACAGGCCACGCTCACGTGGGACTAGGGA
>TR10134|c0_g1 TR10134|c0_g1_i1 len=994 path=[2391:0-201 2392:202-225 2441:226-436 2375:437-460 2459:461-529 2457:530-553 2460:554-595 2461:596-619 2462:620-625 2451:626-650 2458:651-670 2456:671-694 2450:695-710 2443:711-734 2455:735-739 2449:740-763 2442:764-835 2434:836-859 2416:860-993] [-1, 2391, 2392, 2441, 2375, 2459, 2457, 2460, 2461, 2462, 2451, 2458, 2456, 2450, 2443, 2455, 2449, 2442, 2434, 2416, -2]
GGGGGTTATGGACACAAATAAAAGAAATGATTTCATATTTTCATCAACACAAATCTAAAA
ATGAGAATCCAAAATATATTTCCATTGATTTGATATTTGCTGAAGACTCTACTCATATAT
TTACTCCAAACTGGAAAACATGAACTTCGACAAATTAATTTGAACACAACCGTTAAAACT
CTCCACAACCACCAGTCAGGCAGTCAGATTCTTTGCTGCTGTTGTTGTTCCATCATCTTT
GAGAAATCCTCAAAACAAACGTATCCATCACCATCGGAATCCACGCCACCTATCATACGA
CGACAGTCCTCTAACGTGCACTGATCATCTCCGATAGCCATAAACACACCTAGAAGTTCT
TCTGCCGAGATCTTGCCGTCCCGATCTGCGTCGAATATGTCAAACGCATCATGAAGTTCT
GAGCCATGAGCAGGACCGAAAGCAGGGGTGATCGCTCCGAATTTTTCGAGGCTTATGCAA
CCGTCTCCGTCATGGTCAACGTCAGTCAGCATAGTGGTTATTTCATCATCGGTTAAAGGG
TCGGATCCGATTCGGCTGAGGAGAGTTTCCAGTTCGGTTCGGGTTATTTTGCCGTCTCCG
TCTTTGTCAATGAGGTTGAAGGCTTGTTCGAGCTCGTAAGAAGAAAAGTCTGTACATTCA
CTTGTGGGGAGGACGGTGTTGGGTGTGGTGGAGCCTGCCTTGGGATTTGTGACGTCAGAA
GAAGTAGAGGATGAGGAACTGAAGGACGTTGGGTCCAATGATCTCGAGACAGATGAAGAT
GAAGACGGTGATCGGGATTTTTTGGAGCCAAAAAGGTATTTGGGGTTGAGTTGTTTAGCC
AACTTCATTGTTGAAAAGAGGAAGAAAAGAGAAACAAGAAGAGGAAGGGACAAGGAAGAG
AGGAAATGAGGAACGATTGAAGGAAGGAGTGGGGAGAGAGGGGTTGTTAAATGTTGCGAA
CGAAGTGCCCATAGTGAGCTTCCACGAAGTTTCC
>TR10135|c0_g1 TR10135|c0_g1_i2 len=1711 path=[4257:0-52 4328:53-53 4320:54-65 4331:66-77 4327:78-108 4334:109-151 4330:152-175 4326:176-199 4318:200-371 4310:372-395 4329:396-480 4317:481-566 4323:567-590 4251:591-621 4316:622-974 4285:975-998 4322:999-1278 4297:1279-1302 4315:1303-1610 4242:1611-1634 4243:1635-1710] [-1, 4257, 4328, 4320, 4331, 4327, 4334, 4330, 4326, 4318, 4310, 4329, 4317, 4323, 4251, 4316, 4285, 4322, 4297, 4315, 4242, 4243, -2]
AAAAGATCTTTCAATTGGCCAGCAGTATTTATGTCCCTCGCAGAGTACACAGAGCTCATG
AAAACCGTGAAAACCAGCAAGAAAAGACGAGAAATCGAATACATTTCCGCGATTTTAGGT
TGGGGAAAATTCGTCTGAAGTCCTTCTCATCTCCAGATCCTTCTTATTCAACCTGGGTAT
TCTTAATTTCCATAAAGTTTTGATCTTTTCAAGCTAGCCGACAGGTACCTGTTAGTCCAC
GTTCCTTGTTTTAGTTTGGTGAGCAAGCAAGCAAGCTTCTTATGGTCAAAATGGTGACCG
GAGATCTCTGAGTGATTGGAAGACTATGCTAATCTCGGCAAAGGTGGAAAGTATGGCATC
ACTGGGTAGTGACATTTTCTATGATATTTTGGGACGTCTTGATGGTGCAAGTTTAGCTAC
TGCAGCGTGTACTTGTGCTGATTTCTGTTCCATTTCAAAAGAAGAGAGAATATGGGAAAA
TGTATGTCATTCTTTATGGCCTTCAACCAAAAGGGAAGATGTTAGGAGTTTGATCACATC
CATAGGTGGTTTTAGAAAGTTCTATGCCGACTGTTTCCCACTTATTGTAAATAAGGAAGT
TCCTGTAGCGCAATGGGATTGCTATCCGGAATACTCTGAAGAATGGGCTGAGGATGATTA
TTATGGTGACAAAGATGAGGTTGATAGTATGTCACCTTCTGATTTCGTTTCTATTGTTGA
TATAAGGTTTAAAGACAAAATGATCTATTCAAAAGTCCTTTGGGGGATTCCAGATTCAAA
TGGCTTCAATGGTTGGTTCTACAACTGCCCATTTCGTGTGGATCTTCTTAGTTATTCAGA
CAGAGATGAAGACCACAGCAATGAGGTTACCCTCTCTGTTGCTGATGGTCTGCCACCAAT
TATGTCCATAGAGAGGGAAAGGAAAGATGGAAAGCTGTGGAAAGAACTCCGTGATGGAAT
CTGGCTTAGTTGGATCATCGTGAACAAGAAGATGAAGCAAGCTGCTAATGTTGCTAGCTG
GCGCCCTCTTGGGGGACAGAGACATTGGCCGACAGATAAGGATTTCTTGATACGGTTTGG
ATCTATTCTTCCTGCGAAAGACATACTTCCATGTAGAGTGGTAGAATGCATCCTTATTAT
GAAGTTTAGAGTGATCGAAACAGGGGAAGCAGAAGGTATTCAGACAACTCTTAAGCTAAC
GGAGCTGAGTATGCAACTGGAAGACATGGGAGGTGCCCATGTGAATGGAAGGAACAGTTT
GCTTGTTCTTAAAGATGCACTGAGTTGTCGTAGGAGCAAAAATTACAATGAAGTCCTAGA
GTCCTGCCATTTGTACTCAAAGGTGCAAAGTGAATTAAGGGAGGAGAAAATGAGAAACGA
AAGCCGACTAGACAGATTATGTATCATAAGTGGGATTGCAGTATTTTTCACATTCTGGTA
CTGGCATTTTATGAAATAACGCAGTCCGTGCTAAGTTTGATTTATGGAAACATGCTCTCG
TTAAGTAGAGTTGTCTCTAGTAAGGAAGGATAAAACAACCTGTTGTAGATTTGCTAACCC
GAAAGAGTGAGTTGCAATTGTTGTACTCGTATTGTAAAATCTTTTTTGCCTGTTGATATC
CCTTGAAGATACAATATCGGCTTCGAATTCACTTCCCTTCGAAGTTGGCTTTCTCACCTA
GTGAATGTATATGACGAAGCCTGTTTTTGAA
>TR10136|c0_g1 TR10136|c0_g1_i1 len=675 path=[1955:0-124 2127:125-130 2120:131-154 2110:155-190 2097:191-232 2149:233-255 2148:256-270 2147:271-284 2142:285-287 2138:288-311 2134:312-322 2129:323-386 2150:387-388 2085:389-410 2102:411-412 2070:413-462 2084:463-486 2128:487-518 2121:519-542 2112:543-600 2048:601-624 1947:625-630 1948:631-674] [-1, 1955, 2127, 2120, 2110, 2097, 2149, 2148, 2147, 2142, 2138, 2134, 2129, 2150, 2085, 2102, 2070, 2084, 2128, 2121, 2112, 2048, 1947, 1948, -2]
ATGCATCAGTACACCACATACACATTCACACGTGTTACACAGGAGGATTGACAAACTATA
TTTACTACAACGGGTTGACAAAACATTATAGTGATATCCTCTTCAAGTCCGAAGCTATTA
TTAATGGAAGTTGGTATAAAAGGATTTCTGCCCATGCAGCAGAAATCGGCTATTAGAGCA
TAAACAAAATACAACTCCCAATATACTTCTTAAACAACAAAACAAAGACTCCCAATATAT
TAAGACTTTCCTACATTTTCTTAGAGCATTACCACATCCAACACTGAGCAAAATGAAGTC
ACACATTACCCCATAGGATGATCAAAACCTAATGTTTTGAAGGTTCCAGTACGGAGAAGG
AGGAAGAAGAGGAAGAGGCATCGGCGGCAGCTTCAAAAGCGTCATCAGCAGAAGTTTGAG
TAGCGGCATCAGAAGTTGAAGGTTTTGGTTGTGGGGGCTGTGGTTGTTGGTTGGAAAGAT
TGGTGAAGAACATCAAACCAACTGCACACGCGAAAGAAAGGGCCCAAACGAATCTGTTCA
TAGAATTGCTGAGTTGCTCCAGCGATAACGAGCGGTCGAGAACCGTTGCGAACATAGTTG
GAAGATCTGGTACCGTGTTCTCCGACATTGCAAATCAATCGATAAAAAGCTTTTAGGGTT
GCGGTCAGAAGAGAA
>TR10137|c0_g1 TR10137|c0_g1_i4 len=1837 path=[4345:0-493 4346:494-517 4371:518-625 4354:626-649 4355:650-682 4374:683-801 4377:802-825 4378:826-839 4376:840-1048 4343:1049-1072 4373:1073-1225 4337:1226-1246 4338:1247-1270 4339:1271-1282 4340:1283-1306 4368:1307-1435 4334:1436-1459 4375:1460-1633 4351:1634-1657 4372:1658-1763 4365:1764-1794 4366:1795-1836] [-1, 4345, 4346, 4371, 4354, 4355, 4374, 4377, 4378, 4376, 4343, 4373, 4337, 4338, 4339, 4340, 4368, 4334, 4375, 4351, 4372, 4365, 4366, -2]
CAGGAACGAGCATTTTGATCCAAGAACCTTACATAGCTTTATCCAAGGACCTTGTTTTGG
CCCGACTCTAGAAAAGAAACAAAATTATACACCAGAGCTATATCTCACCCTTTGGGTGAT
TGATTGCATCATTATCTTTAACACAAAATTTCTCTCTCTCTCTCTCTCTCTGTTAGTTTA
TTCTTCTGCACAAAATTTCTTGAGAATGGGGAATGTCTTAAGCACAAATAAAGGAGGGTC
CTTTCTGTGTAATGGAACTTGTTCTTCTGCTCCATATCAAACTCCTTAAGAAAAGTCCTC
GACTGTTTGTTAATCTTTGGAATCTATATTGTTTAGCGCCTTCATTTTTTGGCATATAAT
CTGATGGGCAACCCGTTTTGAGGAAGGGCAAATGGACCATACTGAATTCCAGTTTGTGGG
CCAACCATAGACCATCTGTACTTTGTTGTCAAATGATGGAGGATGACCAAAATCTCCAGC
TTAGCCAACTCATTACCTGGGCATGAGTGGGACCCGCTGCCAAATGGCATGAATGTATTC
GGTTTGGGTGCCACCTCAAATCTTCTAGGGTCGAACTTGTCAGGCTCCGGGAAGATTTCT
GGGCTATGGTGAATGTTTCTGAACAGAGGCAACACTTTCCATCCTTTTGGAATAAGGTAT
CCTTGATATTCAACATCCTCAACAGCTTCTCTGAAAGTGAAAGACAGAATGGAAGCGACC
CTGAGTGTCTCCTGTATCACTCTAGAGGTTATTGGCATCTTCTTGGTATCTGCCCAAGTC
AGTGTTTTCTCTTCACCACCATTGTTTTCTTTACATTTCATCACGGCTTCTTGCTCTTGC
GTGACAGCTTCTAAGAAGGTGGGGTTTTCCCCTAGGTACTTGACAATCCAGGTGAGTAAA
CTGGCAGTAGTATCTCGAGCAGCAAAGATGACACCGATGATGTTATCCGCAATTTGTTCA
TCAGTCAAGGATTCATCCTCGCTCATGAAAGATCCAAGCAAGTCAGTGTGTACTTCCTTG
TTCTGCCTCCTTGTAGAGAGGATCTTGACCAGGATCTGAGCTAATTCCTTCCTAGCTTTC
ATTGATTTGTTAAAAAGAGTCCCTGGAAGATTGATAGGCATTGAATTGTATCCCTTCTCC
AACACATAGTAGCACCTTTTAAGCTCTTCCCTGTATAGAGTCTCGTCTTTGCCGAATATC
GAAAGAAGTGCCACGTTAAACGCGTATGTTTTCATTTCTTGGAAGGTGTTGATCAATTGA
CCGTCCCAAGAGTGGAGAGAATCGACAGCAAGAGTCTCAACGTTGGAGACGATGTTTTTG
ATTGCCTCTGGCATGAATGCTCTAAGAACAAGCTTCCTAAGTTTGTTGTGGTAGTCTCCT
TGGTGAAAGAAGATTGCTTGACGACCCAACATCCTCTCCTTACTAGCTGGAAATGTAGGC
TTGAACAGATTTGCTTTAGTCACCAATACAAATTTAGCTGCCTCGGGACTTGAAATCATC
ACACAAGGACAGCCCAAGATGTGTGTCTTGAATATAGTCCCATACCTCTTTTGTTTGGAA
GCAAAGAAGACACTTGGGTTTTGAGAGTACAATTGAAAGGTTTCGCCGAAATACGGCAAG
CCTAAAGTTCCCGGCGGGAGTGGCAATTTTCGGGTAGTGGATTTGATAAGTCGGAATAGA
CATTGTGAAAAGAAGAAGACCAAGAAAGCTCCAAAGAAGCAAAAGAGTGATACAAGAAAA
CAAGGCATGGTGAATTCCATGTTGATGAAGAAGAAGAAGAAGAAGAAGAAGATGAAGAAG
ATGATGATGGTTGAAGAATACTAGTAGTGAAGTTGTT
[truncated: 47,975,202 more chars]
